# Supplementary material for: A Systems Genetics Approach Identifies CXCL14, ITGAX, and LPCAT2 as Novel Aggressive Prostate Cancer Susceptibility Genes
Source: PLoS Genet. 2014 Nov 20;10(11):e1004809. doi: 10.1371/journal.pgen.1004809 (PMC4238980; doi:10.1371/journal.pgen.1004809)
Supplement: Table S1 — Distribution of aggressive prostate cancer phenotypes across (TRAMP × NOD/ShiLtJ) F2 mice. (XLSX) [file pgen.1004809.s006.xlsx]

## Sheet: NOD_F2_new_GC greater than 0.7 
	Age (Days)	Tumor-related traits		Metastasis-related traits
		Prostate Tumour Burden (g)	Seminal Vesicles Wt (g)	Lungs Surface Metastasis		Liver Surface Metastasis	Lymph Node Metastasis	Distant Mets
				Count	Count - H&E	Count	Count
Average	166.136	2.85533	1.12561	24.9	32.4839	23.0714	3.02874
Std Dev	26.4263	3.13191	1.05913	39.3819	46.7269	40.0435	1.23264
Binary (%)				8.77193	54.386	18.4211	75.8772	59.6491
