# Supplementary material for: A Systems Genetics Approach Identifies CXCL14, ITGAX, and LPCAT2 as Novel Aggressive Prostate Cancer Susceptibility Genes
Source: PLoS Genet. 2014 Nov 20;10(11):e1004809. doi: 10.1371/journal.pgen.1004809 (PMC4238980; doi:10.1371/journal.pgen.1004809)
Supplement: Table S2 — Proximal eQTLs in (TRAMP × NOD/ShiLtJ) F2 mice. (XLSX) [file pgen.1004809.s007.xlsx]

## Sheet: cis_age_ptb_cov
SNP	Transcript	Chromosome	Transcription start (bp)	beta	t-stat	p-value	FDR
rs3664617	ENSMUST00000083110	5	3561154	-0.79028	-16.3488	2.01e-32	3.31e-28
rs3707067	NM_001256081	7	98051054	-0.610742	-14.6769	1.22e-28	1e-24
rs6298471	ENSMUST00000174728	17	36032420	2.08656	13.3012	1.98e-25	1.08e-21
rs6298471	NM_010397	17	36038407	-1.63874	-13.1707	4.02e-25	1.65e-21
CEL-5_24211033	ENSMUST00000114952	5	25222882	0.422721	12.9154	1.62e-24	5.31e-21
rs13478133	ENSMUST00000115217	5	21662901	-0.995176	-12.6686	6.23e-24	1.71e-20
rs6349956	ENSMUST00000114952	5	25222882	0.420103	12.5104	1.48e-23	3.49e-20
rs3663313	NR_015495	7	55962531	-0.574715	-12.4018	2.69e-23	5.54e-20
rs13478133	ENSMUST00000083721	5	22534737	-0.789582	-12.3217	4.19e-23	7.06e-20
rs3700831	ENSMUST00000175391	1	176879834	-0.867378	-12.317	4.3e-23	7.06e-20
rs3664617	BC099581	5	3571673	-0.605326	-12.1836	8.95e-23	1.34e-19
rs13478139	ENSMUST00000083721	5	22534737	-0.778092	-11.7127	1.2e-21	1.65e-18
rs6265387	ENSMUST00000153786	6	147242527	0.826998	11.4129	6.32e-21	7.99e-18
rs3664617	NM_001003909	5	3690000	-0.25034	-11.1531	2.67e-20	3.13e-17
CEL-19_5283144	NM_007990	19	6057888	0.714511	11.0913	3.75e-20	4.11e-17
rs6275055	NM_001013389	13	24992483	-0.362018	-11.0605	4.45e-20	4.58e-17
rs8267104	NM_023422	13	23684199	-1.07213	-10.7924	1.97e-19	1.82e-16
rs8267104	AK029074	13	23444630	0.558942	10.7857	2.04e-19	1.82e-16
rs6236348	NM_007990	19	6057888	0.70616	10.7806	2.1e-19	1.82e-16
rs8267104	NM_175660	13	23751088	-0.925564	-10.7493	2.5e-19	2.06e-16
gnf02.149.271	ENSMUST00000076007	2	150323702	0.729011	10.7247	2.87e-19	2.24e-16
rs6246342	ENSMUST00000076007	2	150323702	-0.732159	-10.6584	4.14e-19	3.09e-16
rs13481683	ENSMUST00000157817	13	9109305	-0.459619	-10.5939	5.92e-19	4.23e-16
rs13477404	NM_026724	3	130726831	-0.433616	-10.562	7.06e-19	4.84e-16
rs13482191	ENSMUST00000177403	14	54872681	0.403097	10.5052	9.68e-19	6.36e-16
rs13479363	ENSMUST00000107368	7	80325292	0.232809	10.4721	1.16e-18	7.35e-16
rs13479358	ENSMUST00000107368	7	80325292	-0.234209	-10.4513	1.3e-18	7.94e-16
rs3698283	NM_011888	4	42568292	0.409495	10.4141	1.6e-18	9.42e-16
rs13482194	ENSMUST00000177403	14	54872681	-0.403258	-10.2555	3.86e-18	2.19e-15
rs8267104	ENSMUST00000105105	13	23575763	-0.643888	-10.2088	5e-18	2.74e-15
rs13482104	NM_026679	14	26175876	-0.536465	-9.92896	2.35e-17	1.25e-14
rs13482104	NM_026679	14	26036262	-0.58357	-9.69431	8.58e-17	4.41e-14
rs6230717	NM_001003893	4	148602544	0.443111	9.6395	1.16e-16	5.41e-14
rs3711756	AK079083	9	35073579	-0.945303	-9.63584	1.18e-16	5.41e-14
rs3711756	XR_107257	9	35082267	-0.945303	-9.63584	1.18e-16	5.41e-14
rs3711756	XR_107257	9	35086006	-0.945303	-9.63584	1.18e-16	5.41e-14
rs3716083	BC066997	1	9601199	1.14303	9.61522	1.33e-16	5.89e-14
rs3679784	NM_178211	13	21750194	-0.326134	-9.57464	1.66e-16	7.11e-14
rs6355837	NM_008228	4	129516104	-0.333197	-9.57161	1.69e-16	7.11e-14
rs13482104	NM_026679	14	25923298	-0.599226	-9.56568	1.74e-16	7.16e-14
rs3698283	NM_011888	4	42629332	0.365293	9.5143	2.31e-16	9.27e-14
rs13480630	ENSMUST00000123147	10	68043968	-0.444638	-9.45117	3.27e-16	1.28e-13
rs13476860	ENSMUST00000029143	2	155826788	-0.43612	-9.3802	4.83e-16	1.85e-13
rs3672425	AK143881	14	69277601	0.444294	9.35741	5.47e-16	2.05e-13
rs3711089	NM_009082	9	106429454	-0.493228	-9.26775	8.95e-16	3.27e-13
rs13479153	NM_019941	7	24134163	-0.327678	-9.2619	9.24e-16	3.28e-13
rs3698283	NM_011888	4	42272931	0.344008	9.25916	9.38e-16	3.28e-13
rs3661596	NR_024097	2	130801966	-0.650776	-9.23816	1.05e-15	3.61e-13
rs4225536	NM_011757	5	138116903	-0.263301	-9.17521	1.49e-15	4.98e-13
rs3672065	NR_045436	17	13482553	-0.368902	-9.07595	2.56e-15	8.41e-13
rs13478139	NR_039541	5	23852201	0.932397	9.01634	3.54e-15	1.14e-12
rs3698283	ENSMUST00000030165	4	43002337	-0.3632	-8.86054	8.27e-15	2.62e-12
rs3710548	NM_027617	3	146457203	0.43865	8.83962	9.27e-15	2.88e-12
rs3672425	NM_026174	14	69337151	0.412683	8.79971	1.15e-14	3.51e-12
rs8250053	AK164855	1	135152963	0.357461	8.69119	2.07e-14	6.2e-12
rs3707067	ENSMUST00000070021	7	97720839	0.428837	8.68564	2.14e-14	6.28e-12
rs13475946	NM_001111279	1	79702262	-0.302348	-8.63208	2.86e-14	8.24e-12
rs3690581	ENSMUST00000037820	4	62499008	0.289375	8.61459	3.14e-14	8.9e-12
rs4228731	ENSMUST00000020506	11	54839289	0.407398	8.56506	4.11e-14	1.14e-11
rs3707910	ENSMUST00000147604	1	173350879	0.781535	8.53837	4.74e-14	1.3e-11
rs13481173	ENSMUST00000021251	11	97034602	-0.189735	-8.52115	5.2e-14	1.4e-11
rs6409750	NM_146078	17	46928291	-0.19531	-8.45987	7.24e-14	1.92e-11
rs3023251	NR_035454	11	21344588	-0.481203	-8.429	8.55e-14	2.23e-11
rs4138572	ENSMUST00000083083	6	97572076	-0.529688	-8.42366	8.8e-14	2.26e-11
rs6230717	NM_001025365	4	147860778	-0.284437	-8.39421	1.03e-13	2.61e-11
rs13482845	NM_027457	17	5410864	0.233173	8.38326	1.09e-13	2.72e-11
rs4140004	NM_011848	8	22128283	-0.326377	-8.32513	1.49e-13	3.62e-11
rs13482997	ENSMUST00000122525	17	43698363	-0.381927	-8.32496	1.5e-13	3.62e-11
rs3711089	NM_001110271	9	106440051	-0.33002	-8.25818	2.14e-13	5.1e-11
rs3685588	ENSMUST00000069106	10	11343404	-0.518707	-8.23864	2.38e-13	5.58e-11
rs6265387	NM_001170433	6	146888487	-0.340929	-8.21688	2.67e-13	6.18e-11
rs6298471	ENSMUST00000001565	17	35667730	-0.253654	-8.17085	3.41e-13	7.79e-11
rs13482170	NM_172600	14	48446128	-0.361089	-8.11171	4.68e-13	1.05e-10
rs3698283	NM_009503	4	42979963	-0.143114	-8.03666	6.98e-13	1.55e-10
rs3725637	ENSMUST00000158614	18	34941234	-0.667912	-8.0251	7.42e-13	1.63e-10
rs3685588	AK015283	10	11244790	-0.229569	-8.00819	8.12e-13	1.76e-10
rs13479871	ENSMUST00000036734	8	84831522	-0.25024	-7.98703	9.08e-13	1.94e-10
rs13478546	NM_001163243	5	136953275	-0.147007	-7.91709	1.32e-12	2.77e-10
mCV22939387	NM_152812	4	14809498	-0.163644	-7.87569	1.64e-12	3.41e-10
rs3659551	NM_001105065	7	7550967	-0.378701	-7.87145	1.68e-12	3.44e-10
rs13478139	NR_015554	5	23692261	-0.737803	-7.77923	2.73e-12	5.53e-10
rs3707910	NM_001039484	1	172341210	-0.273558	-7.7567	3.07e-12	6.15e-10
rs13479153	NM_001045486	7	24081924	-0.309214	-7.69689	4.2e-12	8.33e-10
rs4185639	NR_028300	16	50719297	-0.464589	-7.68512	4.47e-12	8.75e-10
rs3676124	NM_022986	9	82829806	-0.549308	-7.62804	6.03e-12	1.17e-09
rs6376291	NM_016661	2	155059310	0.343986	7.60058	6.96e-12	1.33e-09
rs6409750	NM_144857	17	46667442	-0.173687	-7.55804	8.69e-12	1.64e-09
rs13481247	ENSMUST00000019135	11	115584255	0.188027	7.50828	1.13e-11	2.11e-09
rs13481247	NR_003364	11	116752167	0.818972	7.46849	1.39e-11	2.56e-09
rs13478621	NM_026632	6	8255936	-0.25929	-7.45271	1.5e-11	2.75e-09
rs13481893	ENSMUST00000125209	13	76384535	-0.485457	-7.40025	1.98e-11	3.57e-09
rs13477643	BC027508	4	34768664	-0.19059	-7.35662	2.48e-11	4.43e-09
rs6298471	ENSMUST00000148721	17	35892677	-0.181245	-7.34235	2.67e-11	4.68e-09
gnf07.013.809	ENSMUST00000049294	7	19149722	-0.26039	-7.34173	2.67e-11	4.68e-09
rs13479358	NM_026812	7	80343137	0.23907	7.33673	2.74e-11	4.75e-09
rs4186744	NR_028300	16	50719297	-0.423661	-7.33058	2.83e-11	4.85e-09
gnf07.013.809	NM_022409	7	19577287	-0.262378	-7.30631	3.21e-11	5.44e-09
CEL-19_5283144	NR_015545	19	5406740	-0.410402	-7.29562	3.39e-11	5.69e-09
gnf10.091.965	AK145310	10	93726726	0.559522	7.29045	3.49e-11	5.79e-09
rs13479063	ENSMUST00000066689	6	136607829	-0.413138	-7.27808	3.71e-11	6.11e-09
rs6229946	NM_152817	17	74717750	-0.209581	-7.23896	4.54e-11	7.4e-09
rs3716083	NM_021511	1	9545408	-0.208431	-7.23639	4.6e-11	7.42e-09
rs3658927	NM_177846	2	121128307	-0.220989	-7.23118	4.73e-11	7.55e-09
rs3717445	XM_001002269	10	82008391	0.311327	7.21813	5.06e-11	7.99e-09
rs3703811	ENSMUST00000057784	8	40862367	-0.421416	-7.20182	5.5e-11	8.61e-09
rs6211610	NM_029937	3	90104132	-0.23642	-7.19944	5.57e-11	8.63e-09
rs13459186	ENSMUST00000142180	5	109996521	-0.448735	-7.17759	6.23e-11	9.57e-09
rs6409750	ENSMUST00000122623	17	46992623	-0.255637	-7.17282	6.38e-11	9.71e-09
rs3682038	NM_029842	7	125444620	-0.169089	-7.1625	6.73e-11	1.01e-08
rs3714915	NM_146178	7	5050730	-0.162873	-7.13414	7.78e-11	1.16e-08
rs3658927	ENSMUST00000158384	2	121135191	-0.177119	-7.13223	7.85e-11	1.16e-08
rs13479153	ENSMUST00000086010	7	24175045	-0.334329	-7.12167	8.29e-11	1.22e-08
rs3671671	NR_015545	19	5406740	-0.394906	-7.08659	9.92e-11	1.44e-08
rs13479363	NM_026812	7	80343137	-0.231312	-7.06967	1.08e-10	1.56e-08
rs13478139	NR_037279	5	23710976	0.531796	7.02285	1.37e-10	1.96e-08
rs6230717	NM_001127189	4	147753974	-0.595274	-6.98493	1.66e-10	2.36e-08
rs3713033	NR_015545	19	5406740	-0.394455	-6.97855	1.72e-10	2.38e-08
rs13479277	ENSMUST00000101876	7	59373844	-0.436108	-6.97794	1.72e-10	2.38e-08
rs13479277	ENSMUST00000101876	7	59377582	-0.436108	-6.97794	1.72e-10	2.38e-08
rs13478139	XR_140694	5	24009625	-0.169812	-6.95469	1.94e-10	2.66e-08
rs13479053	NM_001109914	6	134982001	-0.375825	-6.89984	2.56e-10	3.48e-08
rs3659551	NR_003555	7	7212647	-0.209754	-6.88894	2.7e-10	3.64e-08
rs3719311	BC060233	7	34234377	-0.171231	-6.88422	2.77e-10	3.7e-08
rs8267104	AK006302	13	23527011	-0.371991	-6.87664	2.88e-10	3.81e-08
rs6285738	NM_026255	6	94500314	0.175643	6.87521	2.9e-10	3.81e-08
rs6247960	ENSMUST00000028972	2	153008890	-0.165395	-6.84979	3.29e-10	4.3e-08
rs3147860	NR_036630	7	30515122	-0.184266	-6.83932	3.47e-10	4.5e-08
rs13479153	NM_018791	7	24254794	-0.229672	-6.80558	4.11e-10	5.28e-08
rs3659551	NM_001105065	7	7383985	-0.229348	-6.79634	4.31e-10	5.49e-08
rs3692563	NM_173719	4	118409337	-0.123053	-6.78011	4.68e-10	5.91e-08
rs6236348	NR_015545	19	5406740	-0.390292	-6.77295	4.85e-10	6.08e-08
rs13482104	NM_001177538	14	25978577	-0.466518	-6.75033	5.43e-10	6.76e-08
rs6239372	BC060233	7	34234377	-0.170349	-6.74854	5.48e-10	6.77e-08
rs3023102	NM_001109914	6	134982001	-0.361161	-6.74704	5.52e-10	6.77e-08
rs13482673	NM_134095	15	81992523	-0.189673	-6.72102	6.28e-10	7.65e-08
rs6298471	NR_015618	17	35994453	0.270963	6.71101	6.61e-10	7.97e-08
rs6276391	NM_134095	15	81992523	-0.189716	-6.70997	6.64e-10	7.97e-08
rs13477866	ENSMUST00000106996	4	99772356	-0.434759	-6.707	6.74e-10	8.03e-08
rs6355837	NM_001195730	4	129608748	-0.179973	-6.67632	7.85e-10	9.29e-08
rs13475881	NM_175200	1	59050506	-0.147388	-6.66193	8.44e-10	9.91e-08
rs3711357	ENSMUST00000102657	11	61505144	0.169757	6.64574	9.15e-10	1.07e-07
rs3725286	NR_040698	8	57651753	-0.208799	-6.6336	9.71e-10	1.12e-07
rs13479153	NM_020262	7	24227795	-0.226046	-6.61526	1.06e-09	1.22e-07
rs13482104	NM_001177538	14	26118349	-0.47225	-6.61214	1.08e-09	1.23e-07
rs3700068	NM_146178	7	5050730	-0.155412	-6.61028	1.09e-09	1.24e-07
rs13478451	ENSMUST00000071650	5	108660331	-0.219411	-6.60716	1.11e-09	1.25e-07
rs13481145	NM_026556	11	87979525	-0.20155	-6.58635	1.23e-09	1.37e-07
rs6275055	NM_008156	13	24943152	-0.518394	-6.56484	1.37e-09	1.52e-07
rs13481371	NM_172049	12	30584443	0.194231	6.56319	1.38e-09	1.52e-07
rs6353774	NM_175200	1	59050506	-0.146181	-6.54617	1.5e-09	1.64e-07
rs6349956	XR_140694	5	24009625	-0.157036	-6.49184	1.96e-09	2.13e-07
rs3664661	ENSMUST00000037210	2	71453276	-0.280965	-6.45715	2.32e-09	2.51e-07
rs8267104	ENSMUST00000091752	13	23744973	-0.294373	-6.45111	2.39e-09	2.57e-07
gnf10.091.965	NM_008517	10	93453396	-0.199348	-6.4393	2.54e-09	2.71e-07
gnf02.149.271	NM_001142411	2	150218073	-0.377654	-6.42163	2.76e-09	2.93e-07
gnf07.013.809	NM_007949	7	19382010	-0.139265	-6.41611	2.84e-09	2.99e-07
rs13481247	NR_027821	11	116671660	0.205162	6.41166	2.9e-09	3.04e-07
rs3022964	NM_001102407	3	96629928	-0.288806	-6.39402	3.16e-09	3.29e-07
rs13480837	NM_197979	11	4701968	-0.243804	-6.38573	3.3e-09	3.41e-07
rs6230717	NR_033639	4	147821777	0.256514	6.37805	3.42e-09	3.52e-07
gnf05.124.386	ENSMUST00000083370	5	129789539	0.303087	6.37275	3.51e-09	3.59e-07
rs13481173	ENSMUST00000145517	11	96177551	-0.424918	-6.33812	4.16e-09	4.22e-07
rs6230717	NM_133201	4	147873595	-0.152905	-6.26004	6.07e-09	6.13e-07
rs3679483	BC057100	2	180984232	0.262541	6.24645	6.49e-09	6.48e-07
rs13482104	NM_001177538	14	26257962	-0.467527	-6.24577	6.51e-09	6.48e-07
rs3717445	NM_001105557	10	82224850	-0.261339	-6.23988	6.7e-09	6.63e-07
rs13478451	NM_144911	5	107597373	-0.170769	-6.23329	6.91e-09	6.81e-07
rs6246342	NM_001142411	2	150218073	0.371599	6.22265	7.28e-09	7.12e-07
rs3658927	NM_177845	2	120166412	0.435685	6.21171	7.67e-09	7.46e-07
rs13476860	NM_010808	2	155817730	0.168583	6.17822	9.02e-09	8.72e-07
rs3658362	NM_001001447	7	12897815	-0.154505	-6.1708	9.34e-09	8.98e-07
rs8267104	ENSMUST00000105106	13	23573736	-0.263346	-6.16397	9.66e-09	9.23e-07
rs6319148	NM_001013753	14	84443563	-0.661988	-6.16245	9.73e-09	9.24e-07
gnf05.124.386	NM_133900	5	129765558	-0.158798	-6.14014	1.08e-08	1.02e-06
rs8267104	NR_024599	13	24598124	-0.251373	-6.13096	1.13e-08	1.06e-06
rs4136610	NM_001165980	2	71055328	-0.17981	-6.12461	1.17e-08	1.09e-06
rs6246342	NM_027017	2	150310935	-0.177303	-6.11042	1.25e-08	1.15e-06
rs6265387	ENSMUST00000111639	6	146796055	0.3764	6.11037	1.25e-08	1.15e-06
rs3678634	NM_001037999	1	120113280	-0.25465	-6.07932	1.45e-08	1.33e-06
rs3682937	NM_197979	11	4701968	-0.23645	-6.0347	1.79e-08	1.64e-06
rs3706948	NR_028522	8	31149861	0.71792	6.02618	1.87e-08	1.69e-06
rs4227096	NR_028522	8	31149861	0.717783	6.02509	1.88e-08	1.69e-06
rs13479871	AK037841	8	84665128	-0.216997	-6.00884	2.03e-08	1.82e-06
gnf02.149.271	NM_027017	2	150310935	0.173615	6.00371	2.08e-08	1.86e-06
rs13481683	AK035611	13	9387139	-0.26545	-5.99818	2.13e-08	1.89e-06
rs3711089	NM_025371	9	106432996	0.211979	5.98943	2.22e-08	1.96e-06
rs13477154	BC125500	3	63914684	0.258668	5.9754	2.37e-08	2.09e-06
rs13477643	NM_178061	4	34949074	-0.522694	-5.95816	2.58e-08	2.25e-06
rs3674908	NM_009316	4	31964097	-0.133017	-5.95552	2.61e-08	2.27e-06
rs13483117	BC019508	17	78749018	-0.25408	-5.91271	3.19e-08	2.76e-06
CEL-10_3989939	NM_175374	10	5811887	-0.196973	-5.88917	3.57e-08	3.06e-06
rs3698283	ENSMUST00000134240	4	42754525	0.262938	5.88902	3.57e-08	3.06e-06
rs13481454	NM_029545	12	51988312	0.180006	5.88474	3.64e-08	3.1e-06
rs13477272	NM_001102407	3	96629928	-0.279638	-5.88177	3.69e-08	3.13e-06
rs6376291	NM_001195390	2	153616930	0.176765	5.87917	3.74e-08	3.15e-06
rs3664661	NM_001165980	2	71055328	-0.173644	-5.86159	4.06e-08	3.4e-06
rs3147860	NM_011748	7	30036359	0.158278	5.86022	4.09e-08	3.41e-06
rs8267104	NM_001111107	13	23353103	-0.204365	-5.8436	4.42e-08	3.67e-06
rs13482191	ENSMUST00000022781	14	54235479	0.18591	5.80244	5.35e-08	4.42e-06
rs3655558	NM_178392	12	73964530	-0.251942	-5.78081	5.92e-08	4.87e-06
rs3690581	NM_008525	4	62509169	0.230028	5.77818	5.99e-08	4.9e-06
rs3661828	AK035387	6	3333194	-0.816824	-5.77572	6.06e-08	4.93e-06
rs3660367	NM_080470	15	85064689	-0.239331	-5.75211	6.77e-08	5.48e-06
rs3022964	NR_003619	3	96606662	-0.186166	-5.743	7.06e-08	5.69e-06
rs3719497	ENSMUST00000024976	17	24886643	-0.170478	-5.73252	7.41e-08	5.94e-06
rs13479153	NM_019940	7	24193215	-0.186917	-5.72492	7.68e-08	6.1e-06
rs13481968	NM_173757	13	99344786	0.177951	5.7248	7.68e-08	6.1e-06
rs3707067	NM_175105	7	97726379	-0.293464	-5.70821	8.29e-08	6.54e-06
rs3677770	XR_107594	4	54984386	-0.443231	-5.70778	8.31e-08	6.54e-06
rs13478602	AK035387	6	3333194	-0.799505	-5.69627	8.76e-08	6.86e-06
rs13482104	NM_207229	14	25887508	-0.226328	-5.69067	8.99e-08	6.97e-06
rs13482104	NM_207229	14	26027278	-0.226328	-5.69067	8.99e-08	6.97e-06
rs3716083	NM_133220	1	9798130	0.520155	5.6805	9.43e-08	7.28e-06
rs3719497	ENSMUST00000045602	17	24722060	-0.135383	-5.67486	9.67e-08	7.43e-06
rs6188239	NM_019635	15	34875496	-0.181265	-5.65384	1.07e-07	8.15e-06
rs13477272	NR_003619	3	96606662	-0.1897	-5.6517	1.08e-07	8.19e-06
rs4189277	NM_026254	16	57168862	0.153072	5.63852	1.14e-07	8.66e-06
rs3699816	NM_011937	18	38327537	-0.210487	-5.62275	1.23e-07	9.27e-06
rs3719497	NR_028515	17	24719676	-0.200552	-5.5882	1.44e-07	1.08e-05
rs13481145	ENSMUST00000143208	11	88356291	-0.231751	-5.57279	1.55e-07	1.15e-05
rs3663744	NM_009316	4	31964097	-0.126494	-5.57151	1.55e-07	1.16e-05
rs13482191	NM_021437	14	54686171	0.177241	5.56429	1.61e-07	1.19e-05
rs8279354	NM_001001982	2	118754145	-0.183017	-5.55461	1.68e-07	1.23e-05
rs8279354	NM_177845	2	120166412	0.409951	5.55417	1.68e-07	1.23e-05
rs3698283	NR_033123	4	42714926	-0.508501	-5.55244	1.7e-07	1.23e-05
rs3658927	NM_010761	2	121008403	-0.151795	-5.55228	1.7e-07	1.23e-05
rs13479053	NM_013546	6	135137519	0.217218	5.54985	1.72e-07	1.24e-05
rs3719629	NM_021504	14	16249280	-0.238878	-5.54681	1.74e-07	1.25e-05
rs3672065	ENSMUST00000148430	17	13712444	-0.159596	-5.52818	1.89e-07	1.36e-05
rs6209043	ENSMUST00000058030	4	89137122	-0.185263	-5.52527	1.92e-07	1.37e-05
rs3720827	NM_008313	18	62324204	-0.686947	-5.51162	2.04e-07	1.45e-05
rs13479277	ENSMUST00000101805	7	59364496	-0.523152	-5.50128	2.14e-07	1.52e-05
rs6226080	NM_011327	4	108043830	0.3195	5.4501	2.7e-07	1.9e-05
rs13478496	ENSMUST00000111738	5	122241287	0.136915	5.44743	2.73e-07	1.92e-05
rs6288319	NM_145453	13	91796533	-0.125809	-5.43555	2.88e-07	2.02e-05
rs13482104	NM_207229	14	26166892	-0.225828	-5.43103	2.94e-07	2.05e-05
rs3670749	NM_029545	12	51988312	0.167066	5.40322	3.33e-07	2.31e-05
rs13483117	NM_001163625	17	78883938	0.106861	5.36049	4.03e-07	2.79e-05
rs3655717	NM_027134	9	65435782	-0.157171	-5.35963	4.05e-07	2.79e-05
rs6401493	ENSMUST00000123574	2	125207322	0.345825	5.35561	4.12e-07	2.82e-05
rs13482216	ENSMUST00000122516	14	62869714	-0.182189	-5.34445	4.33e-07	2.96e-05
rs13482035	NM_021556	13	118380110	-0.136307	-5.32872	4.65e-07	3.16e-05
rs3022964	NM_001081053	3	96645584	-0.163013	-5.30934	5.07e-07	3.43e-05
rs3712360	NM_007620	16	93607837	-0.256423	-5.3027	5.22e-07	3.52e-05
rs3719497	NM_001163661	17	25099569	-0.137901	-5.30184	5.24e-07	3.52e-05
rs13481527	ENSMUST00000019862	12	72073428	-0.195625	-5.29905	5.31e-07	3.55e-05
rs3023102	NM_013546	6	135137519	0.204283	5.29535	5.39e-07	3.59e-05
rs3666583	NM_001039676	14	51893610	0.217037	5.29474	5.41e-07	3.59e-05
rs13477272	NM_001081053	3	96645584	-0.167649	-5.28719	5.59e-07	3.69e-05
rs3664617	NM_172879	5	3845173	-0.119699	-5.28421	5.67e-07	3.73e-05
rs13481880	ENSMUST00000022062	13	74322254	-0.0964295	-5.28272	5.7e-07	3.74e-05
rs13479922	NR_033641	8	92326033	-0.361172	-5.24185	6.84e-07	4.46e-05
rs3089366	AK048993	10	89686371	-0.13391	-5.23965	6.9e-07	4.49e-05
rs8279354	NM_001033136	2	119136998	0.189954	5.23186	7.14e-07	4.62e-05
rs13480657	NM_172549	10	75646110	-0.132801	-5.21935	7.55e-07	4.87e-05
rs6265387	NM_026281	6	146602276	-0.164034	-5.16869	9.43e-07	6.06e-05
rs3687889	NM_029104	14	20482864	0.17955	5.16547	9.56e-07	6.12e-05
CEL-12_104545022	ENSMUST00000082745	12	109657125	-0.754032	-5.15509	1e-06	6.38e-05
rs8259436	NM_001164036	15	74955051	-0.453409	-5.1375	1.08e-06	6.86e-05
rs3679120	ENSMUST00000116836	10	23785750	0.35694	5.13027	1.12e-06	7.05e-05
rs3683378	ENSMUST00000174518	18	56509687	-0.257307	-5.12522	1.14e-06	7.18e-05
rs13479358	NM_173445	7	80316596	0.18528	5.11816	1.18e-06	7.38e-05
rs3672065	ENSMUST00000101867	17	13534064	-0.332141	-5.1105	1.22e-06	7.6e-05
rs3706948	ENSMUST00000161502	8	31187331	-0.241184	-5.09779	1.28e-06	8e-05
rs4227096	ENSMUST00000161502	8	31187331	-0.241129	-5.09671	1.29e-06	8e-05
gnf10.091.965	ENSMUST00000129421	10	93488768	0.36157	5.09606	1.29e-06	8e-05
rs4219905	NM_007620	16	93607837	-0.250531	-5.09367	1.31e-06	8.05e-05
rs6355837	ENSMUST00000046675	4	129615126	-0.144496	-5.08101	1.38e-06	8.48e-05
rs13478891	ENSMUST00000014694	6	92186712	-0.128804	-5.07915	1.39e-06	8.5e-05
rs4222295	NR_040465	1	39842428	-0.126016	-5.07859	1.4e-06	8.5e-05
rs8267104	NM_030609	13	23763668	-0.423833	-5.04315	1.63e-06	9.88e-05
rs6402980	ENSMUST00000115441	5	5537454	-0.180686	-5.04074	1.64e-06	9.91e-05
gnf01.036.770	NR_040465	1	39842428	0.126072	5.04003	1.65e-06	9.91e-05
rs3698283	NR_033123	4	42377727	0.535421	5.03978	1.65e-06	9.91e-05
rs13482549	NR_033609	15	44881394	0.386789	5.03056	1.72e-06	0.000102758
rs4225248	ENSMUST00000158712	5	65777014	-0.184622	-4.96376	2.29e-06	0.000135812
rs13476860	ENSMUST00000158070	2	155652892	-0.248097	-4.96317	2.3e-06	0.000135812
rs6211533	NM_145505	19	57361009	-0.207643	-4.96309	2.3e-06	0.000135812
rs3721803	ENSMUST00000015901	10	7792891	0.127181	4.95647	2.36e-06	0.000139212
rs13479063	NM_177688	6	136808248	-0.194633	-4.94931	2.44e-06	0.000143021
gnf07.013.809	NM_026111	7	19140217	-0.182857	-4.94297	2.5e-06	0.000146424
rs13479153	NM_009567	7	24270418	-0.185385	-4.93996	2.53e-06	0.000147792
rs13479871	ENSMUST00000126435	8	84249906	-0.138692	-4.93691	2.57e-06	0.000149185
gnf02.149.271	NM_198326	2	151494182	-0.102493	-4.9361	2.58e-06	0.000149185
rs13479363	NM_173445	7	80316596	-0.178464	-4.93323	2.61e-06	0.00015049
rs6390948	ENSMUST00000082745	12	109657125	-0.739901	-4.9293	2.65e-06	0.000152118
rs4230144	NM_175393	14	7185927	0.389576	4.92906	2.66e-06	0.000152118
rs3721803	NM_145706	10	7667503	-0.16642	-4.91801	2.78e-06	0.000158894
gnf07.013.809	ENSMUST00000117222	7	19564946	-0.0880168	-4.89634	3.05e-06	0.000173432
rs6254381	ENSMUST00000150203	4	62705981	-0.20944	-4.89577	3.06e-06	0.000173432
rs13478819	NR_046011	6	72438683	-0.142341	-4.88691	3.18e-06	0.000179457
rs3690581	ENSMUST00000150203	4	62705981	-0.207893	-4.87582	3.33e-06	0.000187444
rs13482543	NM_008388	15	43250040	0.142542	4.8612	3.54e-06	0.000198717
rs4230144	NM_175393	14	7116798	0.38568	4.85842	3.58e-06	0.000200381
rs3698283	ENSMUST00000144765	4	42736593	-0.369287	-4.85243	3.67e-06	0.000204812
rs3698283	ENSMUST00000098125	4	42580695	0.4091	4.84506	3.79e-06	0.000210569
rs13483135	NM_001159529	17	83501917	-0.11513	-4.8384	3.9e-06	0.000215833
rs3664617	ENSMUST00000175418	5	4854314	-0.269924	-4.83563	3.94e-06	0.000217628
rs4230144	ENSMUST00000096148	14	7580617	0.366394	4.82289	4.16e-06	0.000228844
rs6246342	NM_001085521	2	149829211	0.355409	4.80576	4.47e-06	0.000245099
rs3719256	NM_028169	7	44496588	-0.12607	-4.794	4.7e-06	0.000256633
rs13477643	NM_015824	4	34566781	0.155848	4.78589	4.86e-06	0.000264615
rs8250053	NM_026024	1	134962565	0.275298	4.7784	5.02e-06	0.000271986
rs13478068	NM_147776	4	155761178	-0.134296	-4.77774	5.03e-06	0.000271986
rs3672065	ENSMUST00000139666	17	13760539	-0.119815	-4.77605	5.06e-06	0.000273022
rs3700068	ENSMUST00000032597	7	4792874	-0.163407	-4.7701	5.19e-06	0.000278975
rs6239372	ENSMUST00000040962	7	35547185	-0.122133	-4.75156	5.61e-06	0.000300425
rs13479656	NM_029884	8	25944459	-0.167109	-4.7453	5.76e-06	0.000307362
gnf17.083.842	NM_001159529	17	83501917	-0.11286	-4.73964	5.9e-06	0.00031328
rs3659551	ENSMUST00000173459	7	7670887	-0.129463	-4.73916	5.91e-06	0.00031328
rs6279100	NM_147776	4	155761178	-0.131758	-4.73619	5.98e-06	0.000316154
rs13477959	NM_177573	4	124937048	-0.105916	-4.72397	6.29e-06	0.000331559
rs13480854	NM_134011	11	6615598	0.0934232	4.70859	6.71e-06	0.000352265
rs6339546	NR_029441	6	134897961	0.202396	4.70247	6.88e-06	0.000360164
rs3714915	ENSMUST00000032597	7	4792874	-0.160137	-4.70146	6.91e-06	0.000360519
rs6409750	NM_207161	17	46496789	-0.360684	-4.6972	7.03e-06	0.000365774
rs13477272	NM_013549	3	96239716	0.152635	4.69477	7.1e-06	0.000367142
rs13477272	NM_013549	3	96245538	0.152635	4.69477	7.1e-06	0.000367142
rs3719497	NR_027900	17	24719531	-0.155912	-4.67577	7.68e-06	0.000395869
rs6190775	NM_134011	11	6615598	-0.090477	-4.67452	7.72e-06	0.000396669
rs13479053	NR_029441	6	134897961	-0.202403	-4.64777	8.62e-06	0.000441481
rs13480141	NM_011449	9	37603294	-0.227313	-4.63961	8.91e-06	0.000453788
rs3707067	AK052909	7	98682336	0.119826	4.63956	8.92e-06	0.000453788
rs3712541	NM_025277	4	59035088	0.148262	4.6247	9.48e-06	0.00048083
rs3023102	NR_029441	6	134897961	-0.1966	-4.61798	9.74e-06	0.00049271
rs3673653	NR_040453	7	106185743	-0.291996	-4.61096	1e-05	0.00050552
rs3714915	NR_028416	7	4467245	-0.164897	-4.60857	1.01e-05	0.000508924
rs4137502	NM_011200	1	30940303	0.150369	4.60397	1.03e-05	0.000517009
rs13477272	NM_027013	3	95129719	-0.124553	-4.59792	1.06e-05	0.000527
rs3695383	NR_027380	14	34345055	-0.118879	-4.59714	1.06e-05	0.000527
rs3710419	NM_027193	3	115888173	-0.163561	-4.59691	1.06e-05	0.000527
rs13480150	ENSMUST00000034522	9	40685962	-0.27779	-4.59594	1.07e-05	0.000527
rs6355837	AK007024	4	129050088	-0.144152	-4.59557	1.07e-05	0.000527
rs4223969	ENSMUST00000029316	3	54728678	-0.188974	-4.59247	1.08e-05	0.000532131
rs3711089	NM_053159	9	105053239	-0.101937	-4.58128	1.13e-05	0.0005553
rs3089366	ENSMUST00000121602	10	89878300	-0.102655	-4.57386	1.17e-05	0.000570617
rs13481247	NM_029557	11	115814724	0.12827	4.55041	1.28e-05	0.000625796
rs3698283	BC059060	4	42244362	0.459961	4.54582	1.31e-05	0.000635659
rs6285067	NR_040423	15	96134819	-0.21288	-4.53381	1.37e-05	0.000665378
rs3710293	NM_146009	10	100488289	0.198051	4.52504	1.42e-05	0.000686963
rs3722480	NM_001170851	6	131219223	0.354954	4.52446	1.42e-05	0.000686963
rs3665028	NM_001081150	8	36216064	0.196835	4.52309	1.43e-05	0.000688752
rs3722345	NM_027091	2	80638812	0.202147	4.52156	1.44e-05	0.000691016
rs13479871	NM_025648	8	84856986	0.0906745	4.50862	1.52e-05	0.000725952
rs3089366	ENSMUST00000174252	10	89638721	-0.145422	-4.50514	1.54e-05	0.000734072
rs3664617	ENSMUST00000157506	5	4985111	-0.237341	-4.50289	1.55e-05	0.000738616
rs3698283	NM_026871	4	43654227	-0.151747	-4.49768	1.59e-05	0.000752088
rs13476503	NM_023396	2	54084093	-0.307096	-4.49306	1.62e-05	0.000764008
rs3664617	NM_011074	5	4803385	-0.285998	-4.49003	1.64e-05	0.000771165
rs3706948	NM_178591	8	31818028	0.37249	4.473	1.75e-05	0.000823395
rs4227096	NM_178591	8	31818028	0.372361	4.47148	1.76e-05	0.000826092
rs3717860	ENSMUST00000169148	12	24251846	-0.335823	-4.46132	1.84e-05	0.000857977
rs13481011	NM_178759	11	46810799	0.145223	4.45965	1.85e-05	0.000861273
rs13477272	NM_001163641	3	95323525	-0.12742	-4.45775	1.86e-05	0.000865421
rs6355837	ENSMUST00000030586	4	129619274	-0.0879606	-4.45703	1.87e-05	0.00086548
rs13459186	NR_027964	5	109833501	-0.161038	-4.45139	1.91e-05	0.000882726
rs13477643	NM_001007589	4	34550615	0.12747	4.44709	1.94e-05	0.000895097
rs3658927	NM_172672	2	120403896	0.229796	4.4462	1.95e-05	0.000895097
rs6213614	NM_017400	7	82174842	0.427804	4.44581	1.95e-05	0.000895097
rs13481173	NM_026154	11	97041560	0.121363	4.43086	2.07e-05	0.000947527
rs3675629	NM_001005788	4	120930137	0.120545	4.41783	2.19e-05	0.000995244
rs3700068	NR_028416	7	4467245	-0.160107	-4.41126	2.24e-05	0.00101577
rs6230717	AK034787	4	148443334	-0.157017	-4.41059	2.25e-05	0.00101577
rs13480836	NR_037220	11	4139364	-0.155999	-4.40993	2.26e-05	0.00101577
rs13480837	NR_037220	11	4139364	-0.155999	-4.40993	2.26e-05	0.00101577
rs13478819	ENSMUST00000070597	6	72598475	0.304416	4.40111	2.34e-05	0.00104912
rs3659551	NM_001105067	7	7786151	-0.131224	-4.39801	2.36e-05	0.00105919
rs13483117	NM_181649	17	78835516	0.112356	4.39699	2.37e-05	0.00106062
rs3700857	ENSMUST00000161592	12	54670340	-0.14533	-4.39418	2.4e-05	0.00106958
rs6339546	NM_001163445	6	133105239	0.103294	4.38651	2.47e-05	0.00109964
rs3023496	NM_001001738	19	47894596	-0.117175	-4.38404	2.5e-05	0.00110749
rs13478621	NM_010492	6	8630527	0.210454	4.38175	2.52e-05	0.00111453
CEL-12_104545022	NM_001012310	12	108851129	-0.127139	-4.374	2.6e-05	0.00114617
rs6390948	NM_001012310	12	108851129	-0.129395	-4.37144	2.63e-05	0.00115473
rs13481406	BC147387	12	40176386	0.133056	4.36969	2.65e-05	0.00115968
rs3659551	NM_001105063	7	7876651	-0.155649	-4.36764	2.67e-05	0.00116599
rs3719497	NR_045289	17	24528251	0.196238	4.35662	2.79e-05	0.00121463
rs3147860	ENSMUST00000042726	7	30640994	-0.0790371	-4.34829	2.88e-05	0.00125184
rs3698283	NR_033123	4	42055152	0.40363	4.33697	3.01e-05	0.00130543
rs6285738	ENSMUST00000164966	6	93675455	0.22829	4.33617	3.02e-05	0.00130613
rs13483436	NM_013594	18	74268272	-0.120754	-4.33335	3.05e-05	0.0013172
mCV23386455	NR_045384	5	64044973	-0.137139	-4.32311	3.18e-05	0.00136766
rs13476454	NM_053011	2	40595248	-0.292807	-4.31463	3.29e-05	0.00141023
rs6411274	ENSMUST00000021802	13	46501848	-0.390845	-4.30709	3.38e-05	0.00144875
rs13481145	ENSMUST00000107894	11	89035179	-0.180785	-4.30634	3.39e-05	0.00144924
rs6409750	ENSMUST00000086675	17	46889216	-0.14526	-4.30368	3.43e-05	0.00146063
rs13477272	NM_178214	3	96221121	-0.245944	-4.29929	3.49e-05	0.0014821
gnf04.123.367	AK019643	4	127474848	0.295373	4.2962	3.53e-05	0.00149411
rs3664617	NR_033173	5	3803165	-0.110974	-4.29591	3.54e-05	0.00149411
rs13478451	NM_007964	5	107744795	-0.156725	-4.29201	3.59e-05	0.00151312
rs13482738	NM_134093	15	100469034	-0.153926	-4.28511	3.69e-05	0.0015505
rs3719311	BC060233	7	34240532	-0.183712	-4.26906	3.93e-05	0.00164637
rs13478621	ENSMUST00000104062	6	8501236	0.107403	4.26177	4.04e-05	0.00168944
rs13477596	ENSMUST00000098242	4	20041710	-0.189216	-4.25935	4.08e-05	0.00170111
rs4140004	NM_024240	8	23226610	0.0960189	4.25367	4.17e-05	0.00173463
rs6402980	ENSMUST00000175418	5	4854314	-0.261491	-4.2501	4.23e-05	0.0017544
rs3682038	ENSMUST00000032918	7	127015033	-0.287764	-4.24063	4.38e-05	0.00181552
rs8267104	ENSMUST00000102967	13	23698060	-0.231007	-4.23611	4.46e-05	0.00184292
rs3661760	NM_024240	8	23226610	0.0946063	4.22858	4.59e-05	0.00189271
rs3692563	BC048569	4	119203570	0.12239	4.21464	4.85e-05	0.00199231
rs3714915	NM_001081239	7	4237754	0.130645	4.21401	4.86e-05	0.00199231
rs13479153	NM_023154	7	24587543	-0.0881307	-4.21213	4.89e-05	0.00200187
rs3700068	NM_001081239	7	4237754	0.13157	4.20953	4.94e-05	0.00201702
rs13476273	ENSMUST00000158804	1	181840453	-0.228593	-4.20192	5.09e-05	0.00207192
rs13476229	NM_010476	1	169949535	0.273143	4.19566	5.22e-05	0.00211727
rs13476366	ENSMUST00000083710	2	19934863	-0.553455	-4.19095	5.31e-05	0.00214445
rs13478139	NM_001081231	5	22746193	-0.199638	-4.19094	5.31e-05	0.00214445
rs3700831	NR_037996	1	176834624	0.139292	4.19043	5.32e-05	0.00214445
rs3707910	NM_019484	1	171503478	0.123278	4.16893	5.78e-05	0.00232325
rs13481173	NM_146027	11	97029938	-0.0943225	-4.16793	5.8e-05	0.00232367
rs6298471	NM_029632	17	36948355	0.138908	4.16761	5.81e-05	0.00232367
rs3698283	NR_033123	4	42460503	0.471783	4.1666	5.83e-05	0.00232708
rs3658927	NM_147153	2	120316461	-0.0974463	-4.16471	5.87e-05	0.0023383
rs3663988	ENSMUST00000026538	7	140105710	-0.123489	-4.16282	5.92e-05	0.00234956
rs8246404	NM_021527	2	136873780	0.241916	4.16181	5.94e-05	0.002353
rs3673653	NM_001243039	7	106156535	-0.208318	-4.16056	5.97e-05	0.00235861
rs6298471	ENSMUST00000167375	17	35994516	-0.108232	-4.15793	6.03e-05	0.00237678
rs6239372	BC060233	7	34240532	-0.180936	-4.15106	6.19e-05	0.00243417
rs13480217	NM_001122873	9	57910986	0.0918857	4.14788	6.26e-05	0.00245814
rs3698283	ENSMUST00000169242	4	42206998	0.375484	4.14564	6.32e-05	0.0024733
rs3696981	NR_015491	16	98062512	-0.454766	-4.13315	6.63e-05	0.00258788
rs13477959	NM_001167918	4	123403601	-0.128867	-4.13064	6.69e-05	0.00260656
rs6230717	NM_008726	4	147985788	-0.416136	-4.12672	6.79e-05	0.00263949
rs3700819	ENSMUST00000022023	13	56773108	0.319407	4.12251	6.9e-05	0.00267585
rs13481392	NM_013464	12	35497974	-0.328663	-4.12161	6.92e-05	0.00267833
rs3662575	ENSMUST00000041463	17	10403012	-0.164579	-4.12103	6.94e-05	0.00267833
rs3698283	NR_033123	4	42380236	0.464786	4.11792	7.02e-05	0.00270379
rs13482191	X01134	14	54220521	0.268295	4.11577	7.08e-05	0.00271965
rs13479277	ENSMUST00000102025	7	59681055	0.332308	4.11383	7.13e-05	0.0027322
rs3698283	NR_033123	4	42458751	-0.344267	-4.11333	7.15e-05	0.0027322
rs13476580	NM_146130	2	75659244	-0.160542	-4.1123	7.17e-05	0.00273655
rs6229946	NM_001252478	17	74395608	-0.113663	-4.10973	7.24e-05	0.00275698
rs13482191	NM_026890	14	55015454	-0.0951148	-4.10284	7.44e-05	0.00282143
rs6173215	NM_053270	1	22286251	0.297793	4.10243	7.45e-05	0.00282143
rs6390948	NM_028262	12	108106431	-0.0987883	-4.09957	7.53e-05	0.00284564
rs13478496	ENSMUST00000102525	5	122391878	0.123615	4.09677	7.61e-05	0.0028694
rs4223883	ENSMUST00000099153	3	33799955	-0.117226	-4.08186	8.05e-05	0.003029
gnf19.035.019	NM_001081075	19	38188477	-0.307059	-4.07516	8.26e-05	0.00309951
rs8267104	ENSMUST00000080859	13	23535418	-0.204123	-4.067	8.52e-05	0.00318925
CEL-10_3989939	NM_172546	10	7119062	0.326279	4.063	8.65e-05	0.00323035
rs6376291	ENSMUST00000109731	2	154335380	0.140766	4.0596	8.76e-05	0.00326454
rs13483525	XM_357051	19	11301494	-0.221329	-4.05786	8.81e-05	0.00327856
rs6290401	NR_040551	3	143243055	-0.160869	-4.05105	9.04e-05	0.00334846
rs6407142	NR_040551	3	143243055	-0.160869	-4.05105	9.04e-05	0.00334846
UT_4_59.889271	NM_201615	19	60466733	-0.220517	-4.04358	9.3e-05	0.00343615
rs3023496	NM_001163267	19	47937712	-0.0866664	-4.04088	9.4e-05	0.00346334
rs3724833	NM_016963	9	75497784	-0.116006	-4.03936	9.45e-05	0.00346776
rs13478451	ENSMUST00000002837	5	108106366	-0.129698	-4.03935	9.45e-05	0.00346776
rs3720782	NM_007596	13	55623005	-0.103554	-4.02942	9.81e-05	0.00359141
rs13480910	ENSMUST00000059319	11	22512088	0.102496	4.02726	9.89e-05	0.00361245
rs6409750	NM_001081335	17	46500605	-0.105193	-4.02349	0.000100281	0.00365572
rs6363071	NM_001141965	2	145902099	0.155622	4.01808	0.000102332	0.00371437
rs3720782	ENSMUST00000022023	13	56773108	0.303316	4.01806	0.000102342	0.00371437
rs13477272	NM_013841	3	95999832	-0.147019	-4.01362	0.000104056	0.00376824
rs3676124	ENSMUST00000170510	9	83882214	-0.150718	-4.01234	0.000104553	0.00377614
rs6402097	ENSMUST00000086723	17	64600736	0.376397	4.01188	0.000104733	0.00377614
rs13482019	NM_008247	13	112800792	0.152464	4.01102	0.00010507	0.00377999
rs13476229	ENSMUST00000055830	1	170254049	0.0893547	4.00906	0.000105843	0.00379947
rs3672065	AK143195	17	13675662	-0.101794	-3.99673	0.000110825	0.00396967
rs13478068	ENSMUST00000030942	4	155803536	0.161905	3.99599	0.00011113	0.00397194
rs3682937	NR_037220	11	4139364	-0.144781	-3.99212	0.000112747	0.00402097
rs3674936	ENSMUST00000083710	2	19934863	-0.558695	-3.98807	0.000114459	0.00407319
rs13481371	AK138505	12	29526959	0.153394	3.98443	0.00011602	0.00411984
rs6355837	NM_199305	4	129676355	-0.127154	-3.9781	0.000118782	0.00420883
rs6353425	ENSMUST00000083053	6	67027043	0.181882	3.97533	0.000120009	0.00424315
rs6246342	NM_001142411	2	150243355	0.0911823	3.96876	0.000122973	0.00433864
rs3673653	NR_030720	7	106075731	-0.338377	-3.96298	0.000125639	0.00442318
rs3725286	ENSMUST00000040330	8	56531522	-0.126074	-3.95567	0.000129086	0.00453484
rs13481145	NM_173374	11	88011991	-0.218676	-3.95244	0.00013064	0.00457964
rs6402980	ENSMUST00000157506	5	4985111	-0.228942	-3.9482	0.000132705	0.00464214
rs3711089	NM_025651	9	105395392	-0.108427	-3.94235	0.000135603	0.00473344
rs6314295	NM_012054	13	20794119	-0.290085	-3.93855	0.000137519	0.00479016
rs6386362	ENSMUST00000021062	11	106780355	-0.0689006	-3.93707	0.000138274	0.00480626
CEL-4_40541402	NM_026893	4	41291300	-0.0652375	-3.93059	0.000141618	0.00491211
rs4230144	ENSMUST00000100886	14	7323988	0.359919	3.91516	0.000149893	0.00518818
rs13478496	NM_009879	5	122550077	-0.153722	-3.91301	0.000151083	0.00521839
gnf04.123.367	NM_177462	4	127077383	-0.123169	-3.90332	0.000156552	0.00539594
rs6409750	NM_001081636	17	47505051	0.189237	3.89979	0.000158594	0.00545492
rs13478068	NM_207678	4	155812489	0.100978	3.89543	0.000161145	0.00553109
rs13480217	NM_007747	9	57521232	0.119665	3.89394	0.000162027	0.00554977
rs13480217	ENSMUST00000105102	9	57148180	-0.160072	-3.88883	0.000165091	0.00564294
rs13480407	NM_183250	9	109077988	-0.104753	-3.88321	0.00016852	0.00574253
rs3721803	NM_172546	10	7119062	0.31583	3.88291	0.000168703	0.00574253
rs13478089	ENSMUST00000030893	4	153964449	0.0973353	3.87972	0.00017068	0.00579783
rs6363071	NM_001033298	2	146855864	-0.142358	-3.8785	0.000171442	0.00581171
rs3717445	NM_001135567	10	82619851	0.145508	3.87522	0.000173512	0.00586977
rs6386362	AK048292	11	107793866	-0.173293	-3.87425	0.000174127	0.00587848
CEL-2_168586738	NM_015731	2	168634438	0.111999	3.87224	0.000175405	0.00590948
rs13482194	NM_026890	14	55015454	0.0915373	3.8708	0.000176333	0.00591809
rs6370458	NM_029606	11	108425192	-0.213492	-3.87072	0.00017638	0.00591809
rs3712360	ENSMUST00000039659	16	93607837	-0.120301	-3.86957	0.000177127	0.00593017
gnf02.149.271	NM_001142411	2	150243355	-0.0884806	-3.86905	0.000177462	0.00593017
rs13478882	NM_053226	6	90223317	0.276897	3.86719	0.000178668	0.00595839
rs4170308	ENSMUST00000014220	16	32419702	0.154721	3.85498	0.000186793	0.00621672
rs3698093	NR_028125	8	77517056	-0.0922942	-3.85409	0.000187397	0.00622424
rs6237466	NM_001167818	19	33137744	0.192507	3.85171	0.000189024	0.00626561
rs3698283	NR_033123	4	42219428	-0.312088	-3.85067	0.000189744	0.00627683
rs3147860	AK049951	7	30729579	-0.130734	-3.84429	0.000194193	0.00641111
rs13479922	NM_173014	8	92855350	-0.359098	-3.83932	0.000197727	0.0065147
mCV23390953	NM_001037758	19	45363734	-0.162856	-3.8327	0.000202528	0.00665952
rs3659551	NM_001105063	7	7463969	-0.0982434	-3.8235	0.000209392	0.00687148
rs13481247	ENSMUST00000021170	11	116803062	-0.182928	-3.82056	0.000211629	0.00693105
rs3664617	NM_026033	5	3632932	-0.0648611	-3.81839	0.000213292	0.00697096
rs6298471	NR_046286	17	36115871	0.323982	3.81787	0.000213695	0.00697096
rs13482673	NM_011482	15	82041319	0.144149	3.81704	0.000214335	0.00697396
rs13481371	NM_001110239	12	30893326	0.111216	3.81665	0.000214636	0.00697396
rs6279100	NM_001033394	4	155777476	-0.0948333	-3.80958	0.000220186	0.00714018
rs13482191	NM_183174	14	54852736	0.106847	3.80333	0.00022521	0.00728875
rs13477866	NM_026082	4	98936665	-0.108504	-3.80001	0.000227919	0.00736192
rs13480910	ENSMUST00000157385	11	23063133	0.176113	3.78504	0.000240527	0.00775394
rs3679784	ENSMUST00000146857	13	21769125	-0.153769	-3.78343	0.000241925	0.00778277
rs8250053	NM_153774	1	135382312	0.118329	3.78292	0.000242368	0.00778277
gnf10.091.965	NR_040653	10	92775619	0.125791	3.78139	0.000243707	0.00780171
rs13477866	ENSMUST00000058351	4	99929414	-0.284663	-3.78116	0.000243907	0.00780171
rs8250053	ENSMUST00000168381	1	134754658	0.0865049	3.77992	0.000244996	0.00782133
rs3672597	NR_015556	11	113043895	-0.206038	-3.77849	0.000246255	0.00784628
rs3661596	ENSMUST00000145614	2	130563742	0.0891809	3.77373	0.000250496	0.00796598
rs13481247	ENSMUST00000166041	11	116738239	0.0938543	3.76459	0.000258832	0.00821516
rs3719497	ENSMUST00000129984	17	24720772	-0.207394	-3.76358	0.000259774	0.00822919
rs8270115	NM_012029	9	22071984	0.109769	3.76256	0.00026072	0.00824327
rs13478882	NM_025351	6	89383146	-0.120286	-3.7558	0.000267096	0.00842864
rs13477272	NM_001037737	3	95434388	-0.0788328	-3.75382	0.000269	0.00847246
rs13482997	NM_178652	17	44777152	-0.160242	-3.75326	0.000269532	0.008473
rs3672425	NM_177780	14	67751928	0.355786	3.7503	0.000272401	0.00854684
rs6409750	NM_025611	17	46650337	0.14033	3.74923	0.000273438	0.00856304
rs6324470	NM_183182	4	106590909	0.0763363	3.74393	0.000278658	0.00870432
rs3719256	NM_197991	7	44489937	-0.136332	-3.74358	0.000279008	0.00870432
rs13482011	ENSMUST00000047627	13	111425680	-0.0871926	-3.73939	0.000283202	0.00881841
rs3717445	NM_025499	10	82866626	0.129555	3.73825	0.00028436	0.00883774
rs3023025	NM_001081355	4	143107391	0.109353	3.73612	0.000286528	0.00888831
rs6279100	NM_009485	4	156331103	0.633423	3.73464	0.000288043	0.00891848
rs13482194	NM_183174	14	54852736	-0.106472	-3.73325	0.000289464	0.00894562
rs6279100	ENSMUST00000030942	4	155803536	0.150527	3.73073	0.000292078	0.00900949
rs6298689	NM_174850	5	139706693	0.230801	3.72817	0.000294748	0.00907483
rs6353425	NR_040278	6	67036599	-0.174831	-3.72638	0.000296632	0.00911575
rs13482019	AK049056	13	111809136	-0.127025	-3.7253	0.000297772	0.00913372
gnf02.149.271	NM_181266	2	150114406	0.11269	3.72142	0.000301901	0.00924313
gnf05.106.197	NM_009419	5	112276691	0.0988214	3.7204	0.000303	0.00925953
rs8250053	NM_153128	1	134455531	0.1074	3.71754	0.000306087	0.0093215
rs4140004	NM_011394	8	22476700	-0.155816	-3.71747	0.000306162	0.0093215
rs13479153	NM_001163810	7	24333080	0.10511	3.71296	0.000311099	0.0094543
rs6355837	AK155946	4	129854596	0.162659	3.7082	0.000316395	0.0095975
rs6246342	NM_181266	2	150114406	-0.113103	-3.70553	0.000319402	0.00967088
rs13481514	NM_001033236	12	69577628	0.157815	3.69399	0.000332706	0.0100552
rs3661760	NM_011394	8	22476700	-0.15325	-3.68887	0.000338775	0.0102121
rs13480630	AK052180	10	66920902	-0.123572	-3.68857	0.000339139	0.0102121
rs13476366	ENSMUST00000095132	2	18742715	-0.114751	-3.68564	0.000342666	0.0102862
rs4228731	ENSMUST00000102731	11	54910785	-0.127014	-3.68548	0.000342853	0.0102862
rs3720827	NM_134136	18	62504059	-0.217306	-3.68286	0.000346035	0.0103628
rs6316813	XM_357051	19	11301494	-0.205025	-3.67899	0.000350787	0.010486
rs13480638	NM_024244	10	70440668	-0.162439	-3.67634	0.000354074	0.010565
rs6279100	NM_207678	4	155812489	0.0946681	3.67203	0.000359488	0.0107072
rs3714915	NM_026158	7	4844959	0.114214	3.66564	0.000367667	0.0109309
rs8279354	NM_199310	2	119017779	-0.145947	-3.65489	0.000381801	0.0113307
rs13483643	NM_001037758	19	45363734	-0.157314	-3.64868	0.000390209	0.0115593
rs13480141	NM_001145960	9	37229149	-0.2084	-3.63987	0.000402426	0.0118998
rs6226080	AK080515	4	107793161	0.185922	3.63906	0.000403566	0.0119121
rs13477272	ENSMUST00000076372	3	96172332	-0.153019	-3.63821	0.000404771	0.0119262
rs6402980	NM_011074	5	4803385	-0.256923	-3.63603	0.000407868	0.011996
rs3698283	ENSMUST00000030202	4	43957401	0.230659	3.63311	0.000412052	0.0120974
rs13481173	ENSMUST00000090541	11	96068852	-0.119488	-3.62929	0.000417588	0.0122381
rs3692563	NR_029469	4	118626404	-0.143276	-3.62864	0.000418529	0.0122438
rs6265387	ENSMUST00000032429	6	146642547	0.13003	3.62718	0.000420672	0.0122847
rs3700819	NM_009369	13	56609559	0.420657	3.62497	0.00042393	0.0123579
rs3675629	NM_013883	4	120405281	0.0920972	3.62439	0.00042478	0.0123607
rs3679120	NM_198193	10	22158586	0.102178	3.6227	0.000427299	0.0123919
rs13477421	NM_021382	3	134829007	0.166898	3.62265	0.00042736	0.0123919
rs6353425	ENSMUST00000103315	6	68036818	-0.123667	-3.62105	0.000429751	0.0124393
rs6279100	ENSMUST00000105574	4	156165290	0.158352	3.61919	0.000432549	0.012485
rs3023251	NM_146243	11	20062304	-0.0691621	-3.61899	0.000432849	0.012485
rs3676039	NM_025356	3	135438297	-0.0653711	-3.61528	0.000438482	0.0126254
rs13478089	NM_001162977	4	154170713	-0.119371	-3.61389	0.000440609	0.0126644
rs3698283	ENSMUST00000107979	4	42848071	-0.12209	-3.61276	0.00044234	0.012692
rs13483117	NM_001024806	17	78916499	-0.127978	-3.61197	0.000443554	0.0127047
rs13479014	ENSMUST00000004378	6	124760055	0.2793	3.60788	0.000449915	0.0128615
rs4140004	NR_045473	8	22398721	0.147519	3.60697	0.000451346	0.0128615
rs4139913	NM_130448	3	49743296	-0.361998	-3.60695	0.000451375	0.0128615
rs3708073	NM_010426	8	121084386	0.337645	3.60293	0.00045772	0.0130197
rs4137908	NM_027677	1	125867622	-0.325349	-3.6018	0.000459524	0.0130484
rs6402980	BC062906	5	5579278	-0.28177	-3.59998	0.000462433	0.0131084
CEL-12_104545022	ENSMUST00000082792	12	109686798	0.321417	3.59276	0.000474162	0.0134177
rs3677344	NM_013902	12	65062432	-0.187403	-3.59139	0.000476414	0.0134583
rs3698283	NM_177785	4	42868003	-0.135886	-3.59024	0.000478315	0.0134888
rs3679784	NM_001162920	13	21421275	0.217584	3.58874	0.000480804	0.0135213
rs3698283	ENSMUST00000107976	4	42916660	-0.234791	-3.58856	0.00048111	0.0135213
rs6288319	NR_028313	13	91701665	-0.153607	-3.58733	0.000483158	0.0135556
rs3710293	NM_001110013	10	100443902	0.133676	3.58388	0.000488961	0.0136951
gnf02.149.271	ENSMUST00000042452	2	151715812	0.0892456	3.5807	0.000494379	0.0138064
rs3707910	NM_153555	1	172148015	0.088545	3.57995	0.000495661	0.0138064
rs13477272	ENSMUST00000015894	3	95893969	0.136938	3.57963	0.000496212	0.0138064
rs3678634	NM_025860	1	121553835	-0.0959075	-3.57958	0.000496296	0.0138064
rs13459119	ENSMUST00000092680	10	20310506	0.127041	3.57837	0.000498373	0.0138408
rs13480271	NM_023635	9	73044865	0.244887	3.57735	0.000500129	0.0138661
rs4219905	ENSMUST00000039659	16	93607837	-0.113157	-3.57578	0.000502859	0.0139184
rs3673653	NR_030719	7	106322396	-0.274939	-3.57443	0.000505204	0.0139597
rs13479871	ENSMUST00000109736	8	84956610	0.0874796	3.57091	0.000511379	0.0141067
rs6298471	ENSMUST00000102678	17	36029976	-0.353404	-3.57003	0.00051293	0.0141258
rs6409750	NM_175168	17	46564451	-0.15091	-3.56507	0.00052179	0.0143457
rs13478496	NM_001163470	5	121371725	0.0824616	3.56057	0.000529945	0.0145456
rs4225248	ENSMUST00000037918	5	67260565	-0.104102	-3.55937	0.000532143	0.0145574
rs13478309	ENSMUST00000037918	5	67260565	-0.104102	-3.55937	0.000532143	0.0145574
rs3707910	ENSMUST00000169797	1	173468413	0.089098	3.55699	0.000536513	0.0146525
rs13478068	NM_001033394	4	155777476	-0.0901515	-3.55443	0.00054127	0.0147579
gnf07.013.809	ENSMUST00000137373	7	19816553	-0.0845888	-3.55181	0.000546156	0.0148665
gnf02.149.271	BC052486	2	151679361	-0.0878859	-3.55089	0.000547894	0.0148789
rs3023102	NM_130447	6	134715470	-0.210445	-3.55061	0.000548423	0.0148789
rs13477959	ENSMUST00000130791	4	123665881	0.119702	3.5488	0.000551851	0.0149473
rs6190775	NM_001146308	11	5788483	-0.0751024	-3.54656	0.000556109	0.0150378
rs13482673	NR_037241	15	82959218	-0.319373	-3.54326	0.000562439	0.0151633
rs6226080	ENSMUST00000030296	4	108834601	-0.114827	-3.54318	0.000562594	0.0151633
rs13478068	NM_001162977	4	154170713	-0.118982	-3.53614	0.000576353	0.0155087
rs3658927	NM_153075	2	121392638	0.11114	3.53529	0.000578043	0.0155288
rs13481683	NM_145360	13	8885606	-0.161241	-3.5336	0.000581392	0.0155932
mCV24211562	NM_080634	3	19995945	-0.116825	-3.53222	0.000584144	0.0156416
rs8267104	NM_029679	13	24582189	0.206287	3.52978	0.000589041	0.015747
rs13483462	ENSMUST00000025462	18	80192264	-0.144983	-3.52564	0.000597456	0.0159461
rs6247960	BC052486	2	151679361	0.0878243	3.50542	0.000640146	0.0170472
rs13483462	NM_178280	18	80966359	0.281877	3.50513	0.000640788	0.0170472
rs8267104	BC119241	13	23760692	-0.148699	-3.5036	0.000644134	0.0171086
rs6322485	NM_011780	1	63445891	0.371459	3.4966	0.00065968	0.0174932
rs4138572	NM_145148	6	97286867	-0.163859	-3.49078	0.000672856	0.0178139
rs3671202	NM_001081750	5	124862691	0.086426	3.48617	0.000683464	0.0180656
rs3700068	NM_026158	7	4844959	0.109926	3.48293	0.00069103	0.0182363
rs3679784	NM_012054	13	20794119	-0.263055	-3.4813	0.000694863	0.0183081
rs3655269	NM_080285	6	18366477	0.240504	3.47962	0.00069883	0.0183831
rs6211610	NM_201407	3	90265185	-0.162211	-3.47809	0.000702454	0.018449
rs3658362	NM_026112	7	12478293	-0.124835	-3.47446	0.000711157	0.0186477
rs3679483	NM_145760	2	180967225	0.0467061	3.47253	0.00071581	0.0187154
rs13481173	ENSMUST00000125956	11	95869154	-0.0920571	-3.47245	0.000716013	0.0187154
rs3663313	NM_146190	7	55794148	0.0879559	3.47083	0.000719947	0.0187792
rs4214396	NR_040375	16	87496073	-0.180952	-3.47032	0.000721192	0.0187792
rs13482035	NM_010408	13	117602320	-0.510603	-3.47003	0.00072188	0.0187792
rs3726226	NM_008256	3	98280431	0.453112	3.46793	0.000727049	0.0188838
rs6409750	NM_001100452	17	46798116	-0.105002	-3.46632	0.000731002	0.0189565
rs3686911	NR_045824	10	14705609	-0.109094	-3.46531	0.000733501	0.0189913
rs3679784	NM_178199	13	21715763	-0.0769991	-3.46183	0.00074219	0.0191641
rs3672065	NR_030763	17	13521456	-0.252074	-3.4615	0.000743005	0.0191641
rs13479053	NM_130447	6	134715470	-0.210547	-3.46124	0.000743672	0.0191641
rs3699056	NR_015556	11	113043895	-0.189273	-3.45807	0.000751658	0.0193396
rs13478068	NM_207223	4	155891875	0.149538	3.45568	0.00075776	0.0194662
rs3658927	NM_080459	2	121363727	-0.391986	-3.45335	0.00076372	0.0195886
rs13479063	NM_001201390	6	136400315	-0.0894957	-3.4521	0.00076696	0.0196411
rs3717860	NM_010496	12	25093799	-0.241548	-3.44786	0.000777978	0.0198923
rs3687275	NM_001113562	19	43752996	-0.124414	-3.44124	0.000795528	0.0202914
rs3723990	NR_027973	11	25602763	-0.147197	-3.44104	0.000796057	0.0202914
rs3684076	NM_008165	11	57011387	0.438246	3.4405	0.000797504	0.0202968
rs13480217	NM_178087	9	58217179	-0.234017	-3.43804	0.000804136	0.0204285
rs3679784	ENSMUST00000099720	13	21362820	-0.100668	-3.43735	0.000805986	0.0204285
rs6298471	NM_175137	17	35655634	-0.0953334	-3.4372	0.000806406	0.0204285
rs3698446	NR_027956	11	105179020	0.0920884	3.43447	0.000813842	0.0205852
rs13481392	ENSMUST00000061679	12	34873730	-0.0876982	-3.42211	0.000848273	0.0214231
rs6372656	BC023385	19	21597313	0.132575	3.42056	0.000852694	0.0215017
rs6275055	NM_172532	13	24907579	-0.121752	-3.41997	0.00085438	0.0215049
gnf10.091.965	NM_013508	10	93247414	-0.180002	-3.4196	0.000855435	0.0215049
rs3700831	NM_010209	1	175600374	0.0782155	3.41839	0.000858924	0.0215596
rs13479871	NM_172502	8	84097072	0.156102	3.41298	0.0008746	0.0219197
rs13482104	NM_134437	14	27039001	-0.203745	-3.41088	0.000880761	0.0219976
gnf10.091.965	NR_038014	10	93336232	-0.0957364	-3.4106	0.000881613	0.0219976
rs6276391	NM_011482	15	82041319	0.130382	3.40995	0.000883506	0.0219976
rs13477138	NM_177855	3	59006978	-0.30243	-3.40978	0.000884029	0.0219976
rs8279354	NM_019769	2	119585105	0.377196	3.40955	0.000884688	0.0219976
rs6409750	NM_001097623	17	47140942	-0.0942702	-3.4092	0.000885737	0.0219976
rs3147860	AK079843	7	29853085	0.0995204	3.40719	0.000891689	0.022112
rs13482673	BC028457	15	82338959	0.0753208	3.40662	0.000893406	0.0221212
rs6209325	ENSMUST00000028928	2	148681023	0.0883933	3.40426	0.00090047	0.0222626
rs6401493	ENSMUST00000133211	2	125247900	-0.150963	-3.40312	0.000903907	0.0222926
rs6265387	ENSMUST00000053273	6	146108299	-0.286719	-3.40296	0.000904394	0.0222926
rs13481983	NM_175171	13	102732486	-0.270748	-3.3993	0.000915511	0.0225075
rs13480386	ENSMUST00000035158	9	103204001	-0.254941	-3.39869	0.000917364	0.0225075
rs6349956	NM_020570	5	25689812	-0.175603	-3.39817	0.000918954	0.0225075
rs3715834	ENSMUST00000099182	3	26331150	-0.157034	-3.39808	0.000919222	0.0225075
rs3659551	NM_145577	7	7202122	-0.10483	-3.39777	0.000920193	0.0225075
rs13483436	NM_145494	18	73770040	-0.11485	-3.3974	0.000921328	0.0225075
mCV24211562	AK006881	3	19610368	0.0950935	3.39532	0.000927737	0.0226305
rs6247960	ENSMUST00000042452	2	151715812	-0.0859467	-3.39404	0.000931681	0.022693
CEL-5_24211033	NM_020570	5	25689812	-0.17385	-3.38851	0.000948997	0.0230806
rs13477866	ENSMUST00000094955	4	99295900	-0.102379	-3.38731	0.000952783	0.0231384
rs3725637	NM_177773	18	34579846	-0.174331	-3.38651	0.000955323	0.0231659
rs3022964	ENSMUST00000107070	3	96829284	0.305827	3.38561	0.000958186	0.0232011
rs13483144	NR_027929	17	84917182	0.0773754	3.3844	0.000962063	0.0232607
rs13477643	NM_199157	4	35152055	-0.0872898	-3.38232	0.000968725	0.0233874
rs3719497	NM_011956	17	24882611	0.0978866	3.38078	0.000973712	0.0234733
rs4138562	ENSMUST00000102542	2	114516416	-0.147774	-3.3792	0.000978841	0.0235624
rs13481689	NM_023868	13	11553103	0.201005	3.37703	0.000985921	0.0236981
gnf11.017.294	ENSMUST00000140161	11	17953970	-0.152884	-3.37623	0.000988529	0.0237262
rs8279354	ENSMUST00000082972	2	119631118	-0.355982	-3.37573	0.000990166	0.0237308
rs6211610	NM_183037	3	89234177	-0.183194	-3.37515	0.000992088	0.0237422
rs13459186	NM_027156	5	110653451	-0.0836305	-3.37076	0.00100663	0.0240165
CEL-12_104545022	ENSMUST00000158884	12	109633768	-0.456224	-3.37041	0.00100779	0.0240165
rs3720782	NM_009369	13	56609559	0.382436	3.37037	0.00100793	0.0240165
rs6276391	ENSMUST00000100399	15	81987835	-0.0889827	-3.36526	0.00102515	0.0243915
rs6279100	NM_026125	4	155962312	-0.169827	-3.36479	0.00102676	0.0243943
rs13478068	ENSMUST00000105574	4	156165290	0.149902	3.36355	0.00103096	0.0244588
gnf05.124.386	ENSMUST00000121339	5	129715497	0.0865713	3.36288	0.00103325	0.0244779
rs13478068	NM_026125	4	155962312	-0.171678	-3.36156	0.00103777	0.0245496
rs13482170	ENSMUST00000157129	14	49001717	-0.124192	-3.35482	0.00106116	0.0250668
rs3661760	NM_001110783	8	22974844	0.151212	3.35096	0.00107478	0.0253522
rs6390948	NR_029773	12	108836973	-0.106531	-3.34692	0.0010892	0.0256555
rs6285803	NM_030198	8	95633559	-0.158701	-3.34545	0.00109449	0.0257201
rs3658927	NM_011743	2	120506820	0.0981758	3.34504	0.00109597	0.0257201
rs8270115	NM_021888	9	21411837	0.111008	3.34486	0.00109664	0.0257201
rs13477272	NM_007802	3	95499286	-0.217255	-3.34356	0.00110133	0.0257856
rs4185639	NM_027444	16	50191844	0.133844	3.3428	0.00110411	0.0257856
rs4230144	ENSMUST00000164366	14	7466362	0.299383	3.34279	0.00110413	0.0257856
rs13476636	NM_001033451	2	91643669	0.090132	3.33906	0.0011178	0.0260676
gnf10.091.965	ENSMUST00000020204	10	93640681	0.214886	3.33848	0.00111993	0.0260804
rs8250053	NM_007955	1	135108498	-0.0884628	-3.33755	0.00112338	0.0260886
rs6386362	NM_011101	11	107933387	-0.215586	-3.33753	0.00112345	0.0260886
rs13477178	ENSMUST00000029353	3	69067149	-0.0796032	-3.33297	0.00114042	0.0264432
rs6355837	NM_001130419	4	129111570	0.206146	3.33256	0.00114194	0.0264432
rs4140004	NM_001012667	8	22462614	0.0940265	3.33151	0.00114591	0.0264976
UT_4_59.889271	AK143957	19	59943722	-0.0732616	-3.32859	0.00115697	0.0267158
gnf09.110.002	NM_001083319	9	113930934	-0.0682909	-3.32634	0.00116556	0.0268765
rs13482019	NM_130796	13	113592176	0.112473	3.32422	0.00117367	0.0270257
rs13478133	ENSMUST00000030771	5	21757267	-0.0870459	-3.32262	0.00117988	0.0271306
rs13476860	ENSMUST00000103137	2	156420909	-0.128926	-3.31461	0.00121126	0.0278028
rs13478068	NM_024472	4	155864723	0.133118	3.3143	0.0012125	0.0278028
rs6376291	ENSMUST00000109790	2	153345845	0.0829726	3.30908	0.0012334	0.0282429
rs3658362	NM_178732	7	12965838	-0.118158	-3.30451	0.00125198	0.0286285
rs6409750	NM_183086	17	47368887	-0.0915259	-3.3039	0.00125448	0.0286311
rs4140004	NM_001110783	8	22974844	0.150705	3.30363	0.00125558	0.0286311
rs3707910	NM_018729	1	171559193	-0.215885	-3.30257	0.00125995	0.0286781
rs6390948	ENSMUST00000066060	12	107910403	-0.230987	-3.30191	0.00126267	0.0286781
rs13478496	ENSMUST00000031420	5	122372451	0.0795923	3.30186	0.00126288	0.0286781
rs6279100	XM_003688801	4	156344279	0.310859	3.29551	0.00128933	0.0292384
rs13477272	NM_172683	3	94837567	-0.112355	-3.29434	0.00129427	0.0293099
rs3677770	AY512912	4	55563265	-0.0946136	-3.28969	0.00131401	0.029716
rs3711089	NM_027354	9	106281061	-0.0794608	-3.28886	0.0013176	0.0297564
CEL-12_104545022	NR_029773	12	108836973	-0.102921	-3.28764	0.00132281	0.0298331
rs6194926	ENSMUST00000032909	7	114415254	0.125476	3.28673	0.00132674	0.0298807
rs6223359	ENSMUST00000102348	19	17928111	-0.122138	-3.28362	0.00134027	0.0301442
rs3658163	NR_045376	18	67776033	-0.133703	-3.28282	0.00134376	0.0301813
rs3664661	NM_008077	2	70553072	0.384446	3.28228	0.00134611	0.0301929
rs6339546	NM_130447	6	134715470	0.198311	3.27727	0.00136821	0.0306468
rs13481145	AK041907	11	88039578	-0.186135	-3.27583	0.00137463	0.0307488
rs8279354	NM_027759	2	118204888	0.137803	3.26643	0.00141724	0.031658
rs6409750	NM_008189	17	47394558	0.0990768	3.26602	0.00141913	0.031658
gnf10.091.965	NR_037219	10	92137140	-0.243054	-3.26546	0.00142169	0.0316721
rs3711357	NM_172943	11	60536381	0.101449	3.26478	0.00142485	0.0316996
rs13477154	NM_008604	3	63295872	0.828998	3.26288	0.00143364	0.0318194
rs6194926	NM_177382	7	114550166	0.277945	3.26278	0.00143411	0.0318194
rs3713033	NR_002847	19	5797562	-0.262036	-3.26029	0.00144574	0.0320342
rs6194926	NR_029438	7	114315479	-0.12702	-3.25924	0.00145065	0.0320997
rs13480836	AK019683	11	4274089	-0.0749855	-3.25617	0.00146512	0.0323329
rs13480837	AK019683	11	4274089	-0.0749855	-3.25617	0.00146512	0.0323329
rs3661760	NM_001012667	8	22462614	0.0911562	3.25496	0.00147085	0.0324159
rs3697243	NM_153133	10	127776386	0.0863395	3.24751	0.00150673	0.0331622
rs4136610	NM_008077	2	70553072	0.380588	3.24278	0.00152991	0.0336274
rs3655717	NM_177460	9	65214690	0.159631	3.23972	0.00154507	0.0339153
rs13481880	NM_009354	13	73627001	-0.153645	-3.23928	0.00154725	0.0339177
rs3699056	ENSMUST00000041627	11	113776374	0.27511	3.23781	0.00155459	0.0340332
rs6211533	NM_001177796	19	56912354	-0.296349	-3.23721	0.00155764	0.0340548
rs3697243	ENSMUST00000155550	10	127671604	0.114128	3.23551	0.0015662	0.034156
rs6230717	NM_011122	4	147909753	-0.234219	-3.23546	0.00156642	0.034156
rs6279100	NM_024472	4	155864723	0.128617	3.23346	0.00157657	0.0343059
rs13482738	ENSMUST00000088200	15	99590849	0.137572	3.23328	0.00157748	0.0343059
rs3722480	NM_172891	6	131299144	0.144701	3.23216	0.00158316	0.0343841
rs13482011	ENSMUST00000116907	13	110884242	-0.234968	-3.23131	0.00158749	0.0343988
rs13477866	ENSMUST00000146258	4	99765402	0.159334	3.23121	0.00158802	0.0343988
rs6247960	ENSMUST00000109790	2	153345845	-0.0812353	-3.22992	0.00159463	0.034461
CEL-18_46082735	ENSMUST00000066890	18	45269005	-0.211796	-3.22983	0.00159509	0.034461
rs3023025	NM_172877	4	143412426	0.127245	3.22642	0.00161264	0.0347945
rs3695050	ENSMUST00000069896	9	85820241	0.0996909	3.22028	0.00164479	0.0354204
rs13477138	NM_173398	3	59098247	-0.157516	-3.22006	0.00164596	0.0354204
rs13478089	NM_026395	4	155074110	-0.0822715	-3.21896	0.00165175	0.0354985
rs13478518	NM_175432	5	127241808	0.22279	3.21737	0.0016602	0.0355803
rs13476229	NR_040438	1	169969409	-0.109477	-3.21709	0.00166169	0.0355803
rs3655407	NM_019698	19	40550257	0.172141	3.2168	0.00166325	0.0355803
rs6359983	NM_001110229	2	7077265	-0.074165	-3.21662	0.00166421	0.0355803
rs13482216	NM_001243857	14	62555737	0.111056	3.21452	0.00167544	0.0357738
rs8270115	NM_181419	9	22247430	-0.326067	-3.21083	0.00169541	0.0361533
rs6396829	NM_134437	14	27039001	-0.193866	-3.20857	0.00170773	0.036369
rs13481247	ENSMUST00000103040	11	115182832	0.0716133	3.20521	0.00172617	0.036714
rs3706601	NM_027721	18	76977148	-0.188903	-3.20357	0.00173526	0.0368596
rs6409750	NM_146079	17	47385393	-0.0632009	-3.20068	0.00175137	0.037154
rs13481145	ENSMUST00000169853	11	88342107	-0.259191	-3.1968	0.00177323	0.0375691
rs13480421	ENSMUST00000050958	9	110865711	0.140535	3.19401	0.0017891	0.0378565
rs6391152	NM_177224	8	90828835	0.086003	3.18873	0.00181948	0.03845
rs3672065	NM_001123370	17	14978864	0.113925	3.18556	0.00183795	0.0387904
rs6226080	NM_023537	4	108879063	-0.14833	-3.18448	0.00184428	0.0388742
rs3674936	NM_001128084	2	20847919	-0.0743282	-3.18371	0.00184878	0.038919
gnf07.013.809	ENSMUST00000174064	7	19696109	-0.11174	-3.18306	0.0018526	0.0389496
rs8250053	ENSMUST00000104014	1	134505338	0.147125	3.18127	0.0018632	0.0391224
rs13479871	NM_019652	8	85017931	0.0948193	3.17958	0.00187328	0.039284
rs6390948	NM_001044380	12	108306200	0.1332	3.17841	0.00188027	0.0393802
CEL-6_86289708	NM_001170488	6	85915719	-0.104364	-3.17728	0.00188703	0.0394716
rs6381371	NM_026714	4	116708509	-0.138314	-3.17612	0.00189398	0.0395189
rs3147860	BC053749	7	30539134	0.162269	3.1761	0.0018941	0.0395189
rs3664661	ENSMUST00000151937	2	71271063	0.100559	3.17458	0.00190328	0.0396601
rs6353774	NM_001037725	1	59913006	-0.0997515	-3.17274	0.00191443	0.0397706
CEL-19_5283144	NM_008520	19	5740904	-0.146314	-3.17262	0.00191515	0.0397706
rs6407142	ENSMUST00000158226	3	143674943	-0.252727	-3.17251	0.00191584	0.0397706
rs6409750	AY522648	17	48316141	0.141839	3.17149	0.00192207	0.0398496
rs4139698	NM_172727	6	49367739	-0.17512	-3.17096	0.00192527	0.0398656
rs6211610	ENSMUST00000083111	3	89967999	-0.183661	-3.17036	0.00192898	0.0398923
rs3713033	NM_008520	19	5740904	-0.144944	-3.16902	0.00193716	0.0400111
rs13479363	NM_178707	7	80993684	0.0631805	3.16691	0.0019502	0.0402299
rs13483299	NM_010885	18	36742366	-0.109076	-3.16509	0.00196148	0.040412
rs6239372	ENSMUST00000075068	7	34912379	0.111022	3.16188	0.00198156	0.0407744
rs13478649	NM_080285	6	18366477	-0.220358	-3.15988	0.00199412	0.0409816
rs3718776	NR_045758	5	149847747	0.0618512	3.15841	0.00200343	0.0410724
mCV23390953	NM_019718	19	46531109	-0.132731	-3.15839	0.00200356	0.0410724
rs13459119	NM_001101561	10	20208439	-0.291993	-3.15793	0.0020065	0.0410724
rs6236348	NR_002847	19	5797562	-0.257197	-3.15747	0.00200942	0.0410724
gnf07.013.809	ENSMUST00000142352	7	19671579	-0.0843588	-3.15716	0.00201139	0.0410724
rs6341620	NM_178394	5	37028335	-0.0702546	-3.15683	0.00201352	0.0410724
rs4217260	NM_011434	16	90220742	-0.0622628	-3.15471	0.00202703	0.0412966
rs3719497	NM_026676	17	25240170	-0.103257	-3.15387	0.00203241	0.0413194
gnf18.021.931	ENSMUST00000158295	18	24761163	-0.0829562	-3.15376	0.00203317	0.0413194
rs3714915	ENSMUST00000171445	7	4460702	-0.257651	-3.1517	0.00204644	0.0415377
rs13476553	AK034270	2	66409494	-0.107834	-3.1513	0.00204903	0.041539
rs6390948	ENSMUST00000158884	12	109633768	-0.436348	-3.14842	0.00206775	0.0418524
rs13476553	NM_018733	2	66270781	-0.336562	-3.14814	0.00206958	0.0418524
gnf02.126.027	ENSMUST00000144559	2	128591209	0.0606728	3.14291	0.00210405	0.0424972
rs6230717	NM_145078	4	147611936	0.202913	3.1414	0.00211409	0.0426475
CEL-5_93945748	NR_045981	5	97392417	0.0961497	3.13771	0.00213887	0.0430851
CEL-19_5283144	NR_002847	19	5797562	-0.255037	-3.13739	0.00214102	0.0430851
rs3720782	NM_013739	13	55523235	0.132796	3.13647	0.00214722	0.043157
rs6229946	NM_133771	17	74200700	-0.0853977	-3.13503	0.00215697	0.0432931
rs6268443	ENSMUST00000112881	1	93825240	-0.115146	-3.13469	0.00215926	0.0432931
rs13479427	ENSMUST00000150042	7	100545751	-0.0755786	-3.12816	0.00220409	0.0441382
CEL-15_9687257	NM_030690	15	10568978	-0.251439	-3.12773	0.00220707	0.0441441
rs13479871	NM_029045	8	84148025	0.0950316	3.12157	0.00225027	0.0449536
rs3698283	NR_033123	4	42552478	0.249382	3.11857	0.00227155	0.0453087
rs6246342	NM_009976	2	148871722	0.107664	3.11829	0.00227356	0.0453087
gnf10.091.965	NM_172538	10	93939165	-0.0950697	-3.11682	0.00228405	0.0454258
rs13479522	NM_021334	7	128129547	-0.306797	-3.11621	0.00228839	0.0454258
rs3720782	NM_019568	13	56288643	0.316832	3.11598	0.00229008	0.0454258
rs3089366	NM_029166	10	89744991	-0.0924005	-3.11558	0.00229293	0.0454258
rs6376291	NM_080463	2	153241532	0.065744	3.11554	0.00229326	0.0454258
rs6276391	BC028457	15	82338959	0.0694555	3.11423	0.00230265	0.0455571
rs6211610	NM_026374	3	90476201	-0.137349	-3.11307	0.00231103	0.0456678
rs6409750	NM_022015	17	47488050	-0.0714195	-3.11057	0.00232925	0.0459727
rs3700068	ENSMUST00000171445	7	4460702	-0.256463	-3.10905	0.00234035	0.0461363
rs4138562	ENSMUST00000050668	2	114193461	0.118822	3.10809	0.00234735	0.0461721
rs13478649	ENSMUST00000015877	6	17636234	0.0583932	3.10804	0.00234778	0.0461721
rs8270115	NM_016679	9	21225371	0.127584	3.10697	0.00235566	0.0462194
rs13477309	ENSMUST00000000573	3	105973711	-0.198945	-3.10695	0.00235581	0.0462194
CEL-2_111981058	ENSMUST00000028553	2	112261926	-0.0952105	-3.10627	0.00236079	0.0462619
gnf02.035.469	NM_175184	2	33729953	0.203779	3.10562	0.00236563	0.0463015
rs4138020	NM_027616	18	21810897	0.0534842	3.10504	0.00236987	0.0463294
rs8270115	NM_001082532	9	22156846	-0.081319	-3.10232	0.00239017	0.0466708
rs6247960	NM_080463	2	153241532	-0.0655189	-3.10037	0.00240474	0.0468997
rs13482104	ENSMUST00000102956	14	26413168	-0.0931842	-3.09984	0.00240872	0.0469214
rs13481614	NM_173023	12	101404673	0.057702	3.09853	0.00241859	0.047058
rs13482673	ENSMUST00000100399	15	81987835	-0.0823056	-3.09667	0.00243272	0.0472769
rs6236348	NM_008520	19	5740904	-0.142988	-3.08629	0.00251277	0.048775
rs3689658	NM_001081260	2	85048022	0.13946	3.08305	0.00253822	0.0492109
rs13479363	NR_028053	7	80261215	0.0744429	3.0817	0.00254889	0.0493352
rs3719256	NM_001205070	7	44467980	-0.105936	-3.08148	0.00255063	0.0493352
rs3699056	NM_013581	11	113649169	-0.080358	-3.08005	0.00256205	0.0494978
rs13481145	NM_054043	11	88339382	-0.104624	-3.07816	0.00257716	0.0497313
rs13477959	NM_175246	4	125066672	-0.0706794	-3.07718	0.00258498	0.0498238
rs13481614	XR_106465	12	101968090	-0.0842017	-3.07569	0.00259701	0.049997
