# Supplementary material for: A Systems Genetics Approach Identifies CXCL14, ITGAX, and LPCAT2 as Novel Aggressive Prostate Cancer Susceptibility Genes
Source: PLoS Genet. 2014 Nov 20;10(11):e1004809. doi: 10.1371/journal.pgen.1004809 (PMC4238980; doi:10.1371/journal.pgen.1004809)
Supplement: Table S3 — Distal and trans-eQTLs in (TRAMP × NOD/ShiLtJ) F2 mice. (XLSX) [file pgen.1004809.s008.xlsx]

## Sheet: tra_age_ptb_cov
SNP	Transcript	Chromosome	Transcription start (bp)	beta	t-stat	p-value	FDR
rs3714258	ENSMUST00000083110	5	3561154	-0.81941	-17.3311	1.40723e-34	2.91195e-27
rs3687916	ENSMUST00000083110	5	3561154	-0.801648	-16.1356	6.01065e-32	6.21886e-25
rs13482194	ENSMUST00000102175	11	102659572	-0.76916	-15.7519	4.35426e-31	1.80569e-24
rs13482191	ENSMUST00000102175	11	102659572	0.759126	15.7515	4.36307e-31	1.80569e-24
rs13482170	ENSMUST00000102175	11	102659572	-0.759126	-15.7515	4.36307e-31	1.80569e-24
rs3666583	ENSMUST00000102175	11	102659572	0.759873	15.5482	1.25458e-30	4.3268e-24
rs13479414	NM_001256081	7	98051054	-0.610764	-14.6124	1.72152e-28	5.089e-22
rs3665826	NR_002928	8	109339787	0.55126	14.5721	2.13316e-28	5.51763e-22
CEL-15_9687257	NR_002928	8	109339787	-0.546905	-14.4888	3.32179e-28	7.63747e-22
rs6276391	BC083134	X	13202551	0.506717	14.4594	3.88512e-28	7.87957e-22
CEL-15_8331158	NR_002928	8	109339787	-0.559569	-14.4433	4.23148e-28	7.87957e-22
rs6298471	NR_033305	17	33981492	-0.978542	-14.4289	4.56945e-28	7.87957e-22
rs13482673	BC083134	X	13202551	0.501738	14.1346	2.2015e-27	3.50424e-21
rs3673653	NM_001256081	7	98051054	-0.605826	-14.0746	3.03698e-27	4.48883e-21
rs13478139	BC023969	15	33221404	1.32584	14.053	3.41097e-27	4.70551e-21
rs6287606	ENSMUST00000158560	4	11279265	-0.787367	-14.0385	3.68578e-27	4.76682e-21
mCV22939387	ENSMUST00000158560	4	11279265	-0.791068	-13.9846	4.92406e-27	5.99369e-21
rs13482159	ENSMUST00000102175	11	102659572	-0.737954	-13.7826	1.45975e-26	1.67813e-20
rs13479427	NM_001256081	7	98051054	-0.604549	-13.7392	1.84444e-26	2.00877e-20
rs3660863	ENSMUST00000158560	4	11279265	-0.778616	-13.7166	2.08378e-26	2.10414e-20
rs13478133	BC023969	15	33221404	1.30228	13.7121	2.13538e-26	2.10414e-20
rs6194926	NM_001256081	7	98051054	0.5877	13.483	7.37088e-26	6.93292e-20
rs8259436	BC083134	X	13202551	0.48626	13.2892	2.10913e-25	1.89756e-19
rs13482431	NR_002928	8	109339787	0.535784	13.2447	2.68586e-25	2.31575e-19
rs3717445	NR_037190	10	42052558	1.02023	13.0394	8.21283e-25	6.79787e-19
rs6349956	BC023969	15	33221404	1.25019	13.011	9.59007e-25	7.12354e-19
rs3699938	NR_015495	7	55962531	-0.588386	-13.0101	9.63905e-25	7.12354e-19
rs13479251	NR_015495	7	55962531	-0.588386	-13.0101	9.63905e-25	7.12354e-19
rs3711814	NR_002928	8	109339787	0.516906	12.9315	1.48018e-24	1.05618e-18
CEL-5_24211033	BC023969	15	33221404	1.23585	12.884	1.91777e-24	1.3228e-18
rs6211610	NM_001253740	14	113314608	0.454712	12.8646	2.13216e-24	1.42324e-18
rs3660367	BC083134	X	13202551	0.471469	12.8191	2.73435e-24	1.76817e-18
CEL-7_77850273	NM_001256081	7	98051054	-0.592214	-12.7529	3.92878e-24	2.46356e-18
gnf13.088.732	NM_007749	13	86044798	-0.442937	-12.6894	5.56055e-24	3.28753e-18
rs6288319	NM_007749	13	86044798	-0.442937	-12.6894	5.56055e-24	3.28753e-18
rs13479461	NM_001256081	7	98051054	-0.576785	-12.6774	5.94025e-24	3.41446e-18
rs3719497	NR_033305	17	33981492	-0.895508	-12.6657	6.33474e-24	3.5428e-18
rs13480638	NR_037190	10	42052558	0.997268	12.5757	1.03723e-23	5.64819e-18
rs13480657	NR_037190	10	42052558	1.02587	12.5256	1.36567e-23	7.24604e-18
rs3724833	NR_040401	9	78175914	-0.685198	-12.4217	2.41521e-23	1.24944e-17
rs13482997	NR_033305	17	33981492	-0.975407	-12.402	2.69131e-23	1.35831e-17
rs6402980	ENSMUST00000083110	5	3561154	-0.769732	-12.3618	3.35658e-23	1.65374e-17
rs3707910	ENSMUST00000175391	1	176879834	0.867483	12.321	4.20217e-23	2.0222e-17
rs3727008	ENSMUST00000174972	17	71641584	-0.571806	-12.2616	5.82449e-23	2.73921e-17
gnf09.074.193	NR_040401	9	78175914	-0.680664	-12.251	6.17677e-23	2.76955e-17
rs13476229	ENSMUST00000175391	1	176879834	-0.865693	-12.248	6.27759e-23	2.76955e-17
rs6349956	ENSMUST00000083721	5	22534737	-0.772178	-12.2476	6.29053e-23	2.76955e-17
rs3673363	BC051182	14	77539735	0.440347	12.2083	7.81214e-23	3.36782e-17
rs13478133	ENSMUST00000114952	5	25222882	0.423219	12.1699	9.65067e-23	4.07551e-17
rs13478139	ENSMUST00000115217	5	21662901	-0.985767	-12.1619	1.00878e-22	4.1749e-17
rs13483319	NR_028061	5	149154128	0.703813	12.1546	1.05027e-22	4.23751e-17
rs13481683	AK029074	13	23444630	0.560641	12.152	1.06486e-22	4.23751e-17
rs3714258	BC099581	5	3571673	-0.61559	-12.1317	1.1912e-22	4.65081e-17
rs6349956	ENSMUST00000115217	5	21662901	-0.95645	-12.1047	1.38266e-22	5.29836e-17
rs13477596	ENSMUST00000158560	4	11279265	-0.749163	-12.099	1.42674e-22	5.36786e-17
rs13482143	ENSMUST00000102175	11	102659572	-0.700027	-12.0749	1.62863e-22	5.91246e-17
rs13482148	ENSMUST00000102175	11	102659572	-0.700027	-12.0749	1.62863e-22	5.91246e-17
mCV24625340	NM_007749	13	86044798	-0.435076	-12.0366	2.01236e-22	6.98853e-17
rs8267104	NM_175656	13	22040816	-0.604279	-12.0365	2.01314e-22	6.98853e-17
rs3699816	NR_028061	5	149154128	0.683091	12.0353	2.02636e-22	6.98853e-17
rs3719497	NM_010397	17	36038407	-1.51821	-12.0186	2.2216e-22	7.50046e-17
rs6341620	BC051182	14	77539735	0.440151	12.0166	2.24729e-22	7.50046e-17
rs13482637	BC083134	X	13202551	0.468625	11.9891	2.61459e-22	8.58782e-17
rs13481689	AK029074	13	23444630	0.567257	11.9417	3.39658e-22	1.0982e-16
rs3687916	BC099581	5	3571673	-0.609487	-11.8782	4.82344e-22	1.53555e-16
rs3723990	AK148683	11	29711973	-1.02041	-11.8343	6.14465e-22	1.89313e-16
mCV22919271	ENSMUST00000158560	4	11279265	-0.739806	-11.8321	6.22112e-22	1.89313e-16
rs13477617	ENSMUST00000158560	4	11279265	-0.739806	-11.8321	6.22112e-22	1.89313e-16
rs13482997	ENSMUST00000174728	17	36032420	2.09962	11.8126	6.92903e-22	2.07799e-16
rs13481706	AK029074	13	23444630	0.564954	11.8032	7.29668e-22	2.15698e-16
rs13483085	ENSMUST00000174972	17	71641584	-0.559439	-11.8001	7.4232e-22	2.16348e-16
rs13478139	ENSMUST00000083110	5	3561154	-0.711565	-11.79	7.84758e-22	2.2554e-16
rs6314295	NM_175656	13	22040816	-0.583439	-11.7661	8.95723e-22	2.53905e-16
CEL-5_24211033	ENSMUST00000083721	5	22534737	-0.752474	-11.7634	9.09141e-22	2.54226e-16
rs13480678	NR_037190	10	42052558	0.974013	11.7555	9.49635e-22	2.62008e-16
rs3687916	BC023969	15	33221404	1.22544	11.7508	9.74927e-22	2.65447e-16
rs6314295	AK029074	13	23444630	0.568274	11.7339	1.07045e-21	2.87296e-16
CEL-5_24211033	ENSMUST00000115217	5	21662901	-0.935797	-11.7318	1.08294e-21	2.87296e-16
rs3711088	ENSMUST00000153786	6	147242527	-0.851373	-11.7116	1.21072e-21	3.13524e-16
rs13481740	AK029074	13	23444630	0.560342	11.7114	1.21211e-21	3.13524e-16
rs13479277	NR_015495	7	55962531	-0.550143	-11.7029	1.27051e-21	3.22225e-16
rs13478133	ENSMUST00000083110	5	3561154	-0.703104	-11.702	1.27689e-21	3.22225e-16
rs3679784	AK029074	13	23444630	0.574736	11.6912	1.35485e-21	3.31711e-16
rs6223687	NR_040401	9	78175914	-0.655497	-11.6881	1.3786e-21	3.31711e-16
rs3676124	NR_040401	9	78175914	-0.655497	-11.6881	1.3786e-21	3.31711e-16
rs3695050	NR_040401	9	78175914	-0.655497	-11.6881	1.3786e-21	3.31711e-16
rs3714258	BC023969	15	33221404	1.21928	11.6175	2.03682e-21	4.84454e-16
rs13459085	BC051182	14	77539735	0.44063	11.6127	2.09133e-21	4.91766e-16
rs3680434	BC023969	15	33221404	1.17186	11.4778	4.41276e-21	1.02562e-15
rs3664617	BC023969	15	33221404	1.18969	11.4758	4.46078e-21	1.02562e-15
rs13478139	ENSMUST00000114952	5	25222882	0.415286	11.473	4.53264e-21	1.03069e-15
rs3679784	NM_175656	13	22040816	-0.583624	-11.4546	5.01859e-21	1.12879e-15
rs3672425	AK040372	14	69436560	0.570865	11.4353	5.58387e-21	1.22921e-15
rs3672425	AK040372	14	69654835	0.570865	11.4353	5.58387e-21	1.22921e-15
rs3679779	NR_015495	7	55962531	-0.547537	-11.4178	6.14997e-21	1.32563e-15
rs3714908	NR_015495	7	55962531	-0.547537	-11.4178	6.14997e-21	1.32563e-15
rs3719497	BC150842	18	8694077	0.599192	11.408	6.49505e-21	1.38558e-15
CEL-7_36725559	NR_015495	7	55962531	-0.567016	-11.3939	7.02279e-21	1.48287e-15
rs3679784	NM_023422	13	23684199	-1.08854	-11.3915	7.11361e-21	1.48688e-15
rs6275055	NM_175656	13	22040816	-0.574521	-11.381	7.54148e-21	1.56055e-15
rs6275055	NM_023422	13	23684199	-1.07366	-11.3646	8.25693e-21	1.69168e-15
rs6349956	ENSMUST00000083110	5	3561154	-0.678724	-11.3237	1.03607e-20	2.10189e-15
rs13483299	NR_015475	18	38238405	-0.509954	-11.2845	1.28716e-20	2.58592e-15
rs13483299	NR_028061	5	149154128	0.681154	11.2722	1.3781e-20	2.74199e-15
CEL-5_24211033	ENSMUST00000083110	5	3561154	-0.671641	-11.2528	1.5339e-20	3.02293e-15
rs13481908	NM_007749	13	86044798	-0.425677	-11.2116	1.92744e-20	3.76266e-15
rs3687916	ENSMUST00000115217	5	21662901	-0.945295	-11.1975	2.08468e-20	4.03159e-15
rs13477233	NM_001253740	14	113314608	0.430281	11.1729	2.38894e-20	4.57721e-15
rs3713033	NM_007990	19	6057888	0.710833	11.1633	2.51934e-20	4.78277e-15
rs8267104	NM_001013389	13	24992483	-0.372542	-11.1597	2.56954e-20	4.83373e-15
rs13480271	NR_040401	9	78175914	-0.683686	-11.1251	3.11272e-20	5.80278e-15
rs13476273	ENSMUST00000175391	1	176879834	0.830944	11.1197	3.20866e-20	5.92823e-15
rs3695383	ENSMUST00000102175	11	102659572	0.677005	11.1178	3.2415e-20	5.93591e-15
rs3671671	NM_007990	19	6057888	0.702077	11.104	3.4993e-20	6.33864e-15
rs6376291	ENSMUST00000059524	16	46152997	-0.652582	-11.102	3.53764e-20	6.33864e-15
rs3672425	AK037773	14	69389783	0.460558	11.1012	3.55332e-20	6.33864e-15
rs6275055	AK029074	13	23444630	0.553477	11.0993	3.59168e-20	6.35232e-15
rs3680434	ENSMUST00000083721	5	22534737	-0.729513	-11.0571	4.53734e-20	7.95681e-15
rs3714258	ENSMUST00000115217	5	21662901	-0.939611	-11.0545	4.60563e-20	8.00871e-15
rs13481734	AK029074	13	23444630	0.550233	11.0278	5.33908e-20	9.20672e-15
rs13482216	ENSMUST00000102175	11	102659572	0.629395	11.0243	5.44247e-20	9.30744e-15
rs3673363	BC023969	15	33221404	1.15739	11.0057	6.03603e-20	1.02379e-14
rs3680434	ENSMUST00000114952	5	25222882	0.39173	10.9749	7.15692e-20	1.20404e-14
rs6314295	NM_023422	13	23684199	-1.05326	-10.9399	8.69234e-20	1.45056e-14
rs6247960	ENSMUST00000059524	16	46152997	0.648256	10.9313	9.11682e-20	1.50922e-14
rs6402980	BC099581	5	3571673	-0.621569	-10.9217	9.61337e-20	1.57879e-14
rs13481740	NM_175656	13	22040816	-0.554762	-10.8973	1.10046e-19	1.79304e-14
rs13482673	NM_144811	15	79915807	-0.41951	-10.8866	1.16808e-19	1.88836e-14
rs6256504	BC051182	14	77539735	0.413166	10.8648	1.31823e-19	2.11456e-14
CEL-4_30653207	ENSMUST00000158560	4	11279265	-0.701833	-10.8547	1.39401e-19	2.20199e-14
rs3663744	ENSMUST00000158560	4	11279265	-0.701833	-10.8547	1.39401e-19	2.20199e-14
rs3679784	NM_001013389	13	24992483	-0.362727	-10.8282	1.61431e-19	2.53065e-14
rs3714258	NM_001003909	5	3690000	-0.251263	-10.8226	1.66543e-19	2.59116e-14
rs6213614	ENSMUST00000107368	7	80325292	-0.236369	-10.8169	1.71944e-19	2.65523e-14
rs13482247	AK040372	14	69436560	0.569887	10.8093	1.79254e-19	2.7274e-14
rs13482247	AK040372	14	69654835	0.569887	10.8093	1.79254e-19	2.7274e-14
rs13480630	NR_037190	10	42052558	0.936082	10.7851	2.0503e-19	3.09683e-14
rs13479385	NM_001256081	7	98051054	-0.54574	-10.7704	2.22438e-19	3.33541e-14
rs3676039	ENSMUST00000041045	3	137864487	-0.499621	-10.7143	3.0371e-19	4.52131e-14
rs6276391	NM_144811	15	79915807	-0.416682	-10.7128	3.06089e-19	4.52418e-14
rs13481871	NM_007749	13	86044798	-0.427602	-10.7027	3.23813e-19	4.7522e-14
rs3089366	NR_037190	10	42052558	0.939264	10.6556	4.20343e-19	6.08258e-14
rs13480702	NR_037190	10	42052558	0.939264	10.6556	4.20343e-19	6.08258e-14
rs13481734	NM_001013389	13	24992483	-0.354177	-10.6486	4.37113e-19	6.26381e-14
rs13477643	ENSMUST00000158560	4	11279265	-0.713195	-10.6478	4.38922e-19	6.26381e-14
rs13482549	AK142092	6	149052517	-0.468803	-10.6429	4.51111e-19	6.39367e-14
rs13481893	NM_007749	13	86044798	0.420175	10.6416	4.54426e-19	6.39684e-14
rs6246342	ENSMUST00000059524	16	46152997	0.636976	10.6339	4.74271e-19	6.63109e-14
gnf02.149.271	ENSMUST00000059524	16	46152997	-0.63193	-10.6245	4.99471e-19	6.93656e-14
rs13481734	NM_175656	13	22040816	-0.552945	-10.5997	5.73122e-19	7.90634e-14
CEL-18_46082735	NR_028061	5	149154128	0.61944	10.5835	6.26971e-19	8.59192e-14
rs3698283	NM_011888	4	GL456350	0.327818	10.5692	6.78649e-19	9.20483e-14
rs6157620	ENSMUST00000175391	1	176879834	-0.813485	-10.5687	6.80593e-19	9.20483e-14
rs3672065	NR_033305	17	33981492	-0.809086	-10.5566	7.27824e-19	9.7797e-14
rs13481740	NM_023422	13	23684199	-1.02036	-10.5499	7.55185e-19	1.00662e-13
rs6247960	ENSMUST00000076007	2	150323702	-0.730798	-10.5491	7.58877e-19	1.00662e-13
rs13481740	NM_001013389	13	24992483	-0.348555	-10.5441	7.80192e-19	1.0283e-13
rs6209325	ENSMUST00000076007	2	150323702	0.732989	10.5196	8.93737e-19	1.1705e-13
rs6314295	NM_001013389	13	24992483	-0.352703	-10.5173	9.04965e-19	1.17775e-13
rs13482170	ENSMUST00000177403	14	54872681	-0.403097	-10.5052	9.67741e-19	1.24542e-13
rs6213614	NM_001256081	7	98051054	-0.53863	-10.505	9.68999e-19	1.24542e-13
rs3664617	ENSMUST00000115217	5	21662901	-0.897847	-10.4906	1.04906e-18	1.34e-13
rs13481880	NM_007749	13	86044798	-0.41957	-10.4837	1.09004e-18	1.38216e-13
rs3162061	NM_001253740	14	113314608	0.417359	10.4828	1.09543e-18	1.38216e-13
rs6409750	NR_033305	17	33981492	-0.859177	-10.4761	1.13689e-18	1.42579e-13
rs13482159	ENSMUST00000177403	14	54872681	-0.410426	-10.475	1.14406e-18	1.42613e-13
rs13481706	ENSMUST00000157817	13	9109305	-0.466404	-10.466	1.20248e-18	1.48998e-13
rs3022964	NM_001253740	14	113314608	0.413568	10.4619	1.23e-18	1.51501e-13
rs13482543	AK142092	6	149052517	-0.46883	-10.4543	1.283e-18	1.57094e-13
rs3672065	NM_010397	17	36038407	-1.39607	-10.4441	1.3578e-18	1.64803e-13
rs3687916	NM_001003909	5	3690000	-0.246594	-10.4435	1.36189e-18	1.64803e-13
rs6314295	NM_175660	13	23751088	-0.889574	-10.4423	1.37162e-18	1.65015e-13
rs6160140	NR_015495	7	55962531	-0.531057	-10.426	1.50103e-18	1.7954e-13
rs13481689	ENSMUST00000157817	13	9109305	-0.464746	-10.4215	1.53901e-18	1.83026e-13
gnf13.079.671	NM_007749	13	86044798	0.412951	10.4147	1.59828e-18	1.88548e-13
rs3698283	NM_011888	4	JH584293	0.409495	10.4141	1.60367e-18	1.88548e-13
rs13477272	NM_001253740	14	113314608	0.425685	10.4112	1.62952e-18	1.90505e-13
rs6402097	ENSMUST00000174972	17	71641584	-0.530121	-10.402	1.71399e-18	1.99254e-13
rs3725637	NR_015475	18	38238405	-0.488689	-10.3911	1.82098e-18	2.1051e-13
rs13482216	AK040372	14	69436560	0.537471	10.3642	2.11351e-18	2.41627e-13
rs13482216	AK040372	14	69654835	0.537471	10.3642	2.11351e-18	2.41627e-13
rs13482247	AK037773	14	69389783	0.456262	10.3585	2.18106e-18	2.4798e-13
rs3698283	NM_011888	4	42070757	0.366879	10.3499	2.28863e-18	2.58789e-13
rs3698283	NM_011888	4	41791989	0.340569	10.3489	2.30127e-18	2.58803e-13
rs3680434	ENSMUST00000115217	5	21662901	-0.877354	-10.3346	2.49104e-18	2.78631e-13
rs3680434	ENSMUST00000083110	5	3561154	-0.641988	-10.3229	2.65687e-18	2.95582e-13
rs3674908	ENSMUST00000158560	4	11279265	-0.682311	-10.3208	2.68901e-18	2.96647e-13
rs6402980	BC023969	15	33221404	1.21971	10.3203	2.69512e-18	2.96647e-13
rs3666583	ENSMUST00000177403	14	54872681	0.401378	10.3167	2.75058e-18	3.01149e-13
rs13459144	AK040372	14	69436560	-0.555311	-10.3093	2.86458e-18	3.10347e-13
rs13459144	AK040372	14	69654835	-0.555311	-10.3093	2.86458e-18	3.10347e-13
rs6209325	ENSMUST00000059524	16	46152997	-0.631265	-10.2961	3.08245e-18	3.32212e-13
rs3687916	ENSMUST00000083721	5	22534737	-0.726665	-10.2813	3.34492e-18	3.57638e-13
gnf07.032.889	NR_015495	7	55962531	-0.562562	-10.2804	3.3627e-18	3.57638e-13
rs13476860	ENSMUST00000059524	16	46152997	0.622925	10.28	3.37022e-18	3.57638e-13
rs3725637	NR_028061	5	149154128	0.649303	10.2778	3.41199e-18	3.60223e-13
rs13481706	NM_023422	13	23684199	-1.01089	-10.2759	3.44636e-18	3.62005e-13
rs3679784	NM_175660	13	23751088	-0.8932	-10.2676	3.60968e-18	3.77245e-13
rs6376291	ENSMUST00000076007	2	150323702	0.718996	10.2499	3.98093e-18	4.13953e-13
rs3714258	ENSMUST00000083721	5	22534737	-0.724972	-10.2304	4.43466e-18	4.58828e-13
rs8259436	NM_144811	15	79915807	-0.403134	-10.2251	4.56795e-18	4.70268e-13
rs3726226	NM_001253740	14	113314608	0.408641	10.2201	4.69454e-18	4.80903e-13
rs13481734	NM_023422	13	23684199	-1.01431	-10.2192	4.71774e-18	4.80903e-13
rs3699816	NR_015475	18	38238405	-0.471204	-10.2151	4.82671e-18	4.89599e-13
rs3714258	ENSMUST00000114952	5	25222882	0.390301	10.2088	4.99816e-18	5.04518e-13
rs3680434	BC051182	14	77539735	0.39981	10.2025	5.17543e-18	5.19876e-13
rs6275055	NM_175660	13	23751088	-0.878569	-10.1932	5.44809e-18	5.44621e-13
rs6341620	BC023969	15	33221404	1.11946	10.1887	5.58497e-18	5.55619e-13
rs3698283	NM_011888	4	JH584294	0.458383	10.1786	5.9071e-18	5.84855e-13
rs3695416	AK142092	6	149052517	-0.448338	-10.1751	6.02173e-18	5.93365e-13
rs13481706	NM_175656	13	22040816	-0.536908	-10.1472	7.02797e-18	6.89235e-13
rs3683326	ENSMUST00000158508	15	35487400	-0.492123	-10.1373	7.42356e-18	7.24596e-13
rs13477421	ENSMUST00000041045	3	137864487	-0.464166	-10.1316	7.66325e-18	7.4448e-13
rs3672065	BC150842	18	8694077	0.555352	10.125	7.94558e-18	7.68302e-13
rs3687916	ENSMUST00000114952	5	25222882	0.388377	10.1218	8.09052e-18	7.78678e-13
rs3662575	NR_033305	17	33981492	-0.790726	-10.1128	8.50432e-18	8.14715e-13
rs6229946	ENSMUST00000174972	17	71641584	-0.492556	-10.1099	8.63829e-18	8.23736e-13
rs3719497	NM_011185	17	15475721	-0.212698	-10.1035	8.95127e-18	8.48182e-13
rs3719497	ENSMUST00000174728	17	36032420	1.7655	10.103	8.97663e-18	8.48182e-13
rs3695416	ENSMUST00000158508	15	35487400	-0.480816	-10.0952	9.37221e-18	8.81534e-13
rs13478223	BC051182	14	77539735	0.400997	10.0858	9.87143e-18	9.24289e-13
rs3660367	NM_144811	15	79915807	-0.39349	-10.0696	1.07978e-17	1.00647e-12
rs6301008	AK029074	13	23444630	0.538283	10.0569	1.15835e-17	1.07486e-12
rs3672065	ENSMUST00000174728	17	36032420	1.73409	10.0473	1.22154e-17	1.12844e-12
rs13459085	BC023969	15	33221404	1.1297	10.0421	1.2568e-17	1.15585e-12
rs3711357	NM_145427	11	60400624	-0.228715	-10.0359	1.30101e-17	1.19122e-12
rs13479338	ENSMUST00000107368	7	80325292	-0.227655	-10.0124	1.48108e-17	1.33833e-12
rs13479347	ENSMUST00000107368	7	80325292	-0.227655	-10.0124	1.48108e-17	1.33833e-12
rs13479355	ENSMUST00000107368	7	80325292	-0.227655	-10.0124	1.48108e-17	1.33833e-12
rs3662575	BC150842	18	8694077	0.551713	10.0059	1.53552e-17	1.36861e-12
rs6215373	BC051182	14	77539735	0.398597	10.0036	1.55518e-17	1.36861e-12
rs13482272	AK040372	14	69436560	-0.544907	-10.0033	1.5582e-17	1.36861e-12
rs13482272	AK040372	14	69654835	-0.544907	-10.0033	1.5582e-17	1.36861e-12
CEL-14_73162771	AK040372	14	69436560	0.544907	10.0033	1.5582e-17	1.36861e-12
CEL-14_73162771	AK040372	14	69654835	0.544907	10.0033	1.5582e-17	1.36861e-12
rs6188239	NM_001039368	X	38969817	-0.417732	-10.003	1.56088e-17	1.36861e-12
rs13477421	NM_026724	3	130726831	-0.413311	-9.99054	1.67175e-17	1.45963e-12
rs3695266	ENSMUST00000059524	16	46152997	0.606641	9.98683	1.70637e-17	1.48359e-12
rs13482272	AK037773	14	69389783	-0.445453	-9.97999	1.77215e-17	1.52795e-12
CEL-14_73162771	AK037773	14	69389783	0.445453	9.97999	1.77215e-17	1.52795e-12
rs6316813	NM_007990	19	6057888	0.668159	9.94521	2.14769e-17	1.84405e-12
rs13482501	NR_002928	8	109339787	0.454697	9.9428	2.17644e-17	1.86102e-12
rs3662575	ENSMUST00000174728	17	36032420	1.72383	9.94145	2.19276e-17	1.86726e-12
rs3698283	NM_011888	4	GL456350	0.321809	9.93728	2.24387e-17	1.90295e-12
rs13476229	NM_023173	1	170874188	-0.252235	-9.93614	2.25797e-17	1.90709e-12
rs6359329	AK148683	11	29711973	-0.907407	-9.91588	2.52548e-17	2.11475e-12
rs13481011	NM_013917	11	43420248	0.777893	9.9153	2.53354e-17	2.11475e-12
rs13476860	ENSMUST00000076007	2	150323702	-0.70127	-9.91523	2.5345e-17	2.11475e-12
rs13482997	NM_010397	17	36038407	-1.51438	-9.91128	2.59039e-17	2.15271e-12
rs13482628	BC083134	X	13202551	0.435916	9.91017	2.60638e-17	2.15733e-12
rs4223883	ENSMUST00000108156	3	36573142	-0.448153	-9.90778	2.64105e-17	2.17732e-12
rs3679784	ENSMUST00000105105	13	23575763	-0.62515	-9.87884	3.09883e-17	2.54459e-12
rs13480968	AK148683	11	29711973	0.908514	9.87298	3.20068e-17	2.61783e-12
rs3673363	ENSMUST00000083721	5	22534737	-0.692879	-9.87115	3.23322e-17	2.63403e-12
rs13480351	NR_040401	9	78175914	-0.592505	-9.87011	3.25178e-17	2.63877e-12
rs13483319	NR_015475	18	38238405	-0.474075	-9.85932	3.45138e-17	2.7898e-12
rs13477662	NM_011888	4	GL456350	0.304227	9.85391	3.55603e-17	2.8521e-12
CEL-4_40541402	NM_011888	4	GL456350	0.304227	9.85391	3.55603e-17	2.8521e-12
rs13459144	AK037773	14	69389783	-0.443158	-9.83981	3.84405e-17	3.07121e-12
rs3676254	ENSMUST00000107368	7	80325292	-0.223522	-9.8351	3.94516e-17	3.13987e-12
rs6396829	NM_026679	14	26175876	-0.536289	-9.80957	4.54216e-17	3.60115e-12
rs3695266	ENSMUST00000076007	2	150323702	-0.688178	-9.77327	5.54952e-17	4.38302e-12
rs13481706	NM_001013389	13	24992483	-0.336004	-9.76928	5.67327e-17	4.46373e-12
rs3707910	NM_023173	1	170874188	0.249667	9.76478	5.81577e-17	4.5506e-12
rs13483055	ENSMUST00000174972	17	71641584	-0.510573	-9.76441	5.82766e-17	4.5506e-12
rs3700831	NM_023173	1	170874188	-0.249615	-9.76076	5.94615e-17	4.62567e-12
rs13482104	ENSMUST00000102175	11	102659572	-0.626752	-9.74865	6.35687e-17	4.92665e-12
rs3719256	NR_015495	7	55962531	-0.535521	-9.74381	6.52885e-17	5.02672e-12
rs3683326	AK142092	6	149052517	-0.447071	-9.74365	6.53457e-17	5.02672e-12
rs13483525	NM_007990	19	6057888	0.653425	9.74007	6.66489e-17	5.10798e-12
rs13483436	NM_001002239	18	75000477	-0.342836	-9.73906	6.70221e-17	5.11763e-12
rs13482216	AK037773	14	69389783	0.425111	9.73286	6.93541e-17	5.27271e-12
rs6301008	ENSMUST00000157817	13	9109305	-0.463152	-9.73231	6.95627e-17	5.27271e-12
rs13482504	NM_001039368	X	38969817	-0.407671	-9.72565	7.21674e-17	5.45018e-12
rs13483368	NR_028061	5	149154128	0.578239	9.69001	8.78337e-17	6.60919e-12
rs3684104	NM_011888	4	GL456350	0.302905	9.68771	8.89567e-17	6.66944e-12
rs3664617	ENSMUST00000083721	5	22534737	-0.690473	-9.68673	8.94388e-17	6.68137e-12
rs6291434	AK037773	14	69389783	-0.450116	-9.68554	9.00257e-17	6.70103e-12
rs6188239	ENSMUST00000158508	15	35487400	-0.465381	-9.67802	9.38333e-17	6.95941e-12
rs6363071	ENSMUST00000059524	16	46152997	-0.609276	-9.67504	9.53904e-17	7.04963e-12
rs8267104	NM_178211	13	21750194	-0.33188	-9.67407	9.59033e-17	7.06231e-12
rs13480910	AK148683	11	29711973	0.927951	9.67323	9.63457e-17	7.06974e-12
rs6396829	ENSMUST00000102175	11	102659572	-0.626442	-9.63042	1.21978e-16	8.91894e-12
rs6314295	NM_178211	13	21750194	-0.322967	-9.62972	1.22448e-16	8.92181e-12
rs3695416	NM_001039368	X	38969817	-0.412695	-9.62563	1.25233e-16	9.09272e-12
rs3715723	ENSMUST00000174972	17	71641584	-0.502515	-9.62048	1.2884e-16	9.32189e-12
rs6396829	NM_026679	14	26036262	-0.584259	-9.6056	1.3984e-16	1.00826e-11
rs13482637	NM_144811	15	79915807	-0.392334	-9.60283	1.41989e-16	1.02019e-11
rs13477097	ENSMUST00000108156	3	36573142	-0.448463	-9.59744	1.46265e-16	1.03793e-11
rs4139913	ENSMUST00000108156	3	36573142	-0.448463	-9.59744	1.46265e-16	1.03793e-11
rs13477662	NM_011888	4	42070757	0.339184	9.5972	1.46465e-16	1.03793e-11
CEL-4_40541402	NM_011888	4	42070757	0.339184	9.5972	1.46465e-16	1.03793e-11
rs6319148	AK037773	14	69389783	0.447355	9.58381	1.57665e-16	1.11349e-11
rs13459085	ENSMUST00000083721	5	22534737	-0.697752	-9.58236	1.58933e-16	1.11863e-11
rs6359329	NM_013917	11	43420248	0.765438	9.58146	1.59718e-16	1.12035e-11
rs3664617	ENSMUST00000114952	5	25222882	0.36967	9.573	1.6734e-16	1.16984e-11
rs8267104	ENSMUST00000157817	13	9109305	-0.459183	-9.57211	1.68153e-16	1.17157e-11
rs3690198	NM_007749	13	86044798	0.399061	9.5635	1.76318e-16	1.22433e-11
rs13481689	NM_023422	13	23684199	-0.970251	-9.56241	1.77378e-16	1.22757e-11
rs13481740	NM_175660	13	23751088	-0.835812	-9.54634	1.93778e-16	1.3366e-11
rs13477662	NM_011888	4	42568292	0.376139	9.54326	1.97098e-16	1.34161e-11
CEL-4_40541402	NM_011888	4	42568292	0.376139	9.54326	1.97098e-16	1.34161e-11
rs13477662	NM_011888	4	JH584293	0.376139	9.54326	1.97098e-16	1.34161e-11
CEL-4_40541402	NM_011888	4	JH584293	0.376139	9.54326	1.97098e-16	1.34161e-11
rs3023251	AK148683	11	29711973	-0.914382	-9.53582	2.05327e-16	1.39305e-11
rs6275055	ENSMUST00000105105	13	23575763	-0.604897	-9.52843	2.13856e-16	1.44617e-11
rs6363071	ENSMUST00000076007	2	150323702	0.6934	9.52723	2.15271e-16	1.451e-11
rs6314295	ENSMUST00000105105	13	23575763	-0.60458	-9.52623	2.16454e-16	1.45424e-11
rs3698283	NM_011888	4	42131994	0.365293	9.5143	2.31138e-16	1.54287e-11
rs3698283	NM_011888	4	JH584293	0.365293	9.5143	2.31138e-16	1.54287e-11
rs6192958	BC051182	14	77539735	0.391851	9.5101	2.36538e-16	1.56879e-11
rs3714001	BC051182	14	77539735	-0.391851	-9.5101	2.36538e-16	1.56879e-11
rs13479385	ENSMUST00000107368	7	80325292	-0.22048	-9.50641	2.4139e-16	1.59586e-11
rs13479319	NR_015495	7	55962531	-0.505717	-9.50575	2.42265e-16	1.59655e-11
rs13482504	AK142092	6	149052517	-0.423908	-9.50349	2.45289e-16	1.61134e-11
rs3683495	AK142092	6	149052517	0.432314	9.50036	2.49558e-16	1.6342e-11
rs3662575	NM_010397	17	36038407	-1.32481	-9.49658	2.54789e-16	1.66319e-11
rs13481683	NM_023422	13	23684199	-0.947328	-9.49176	2.61636e-16	1.70251e-11
rs13482296	AK037773	14	69389783	-0.444592	-9.48755	2.67767e-16	1.73695e-11
rs3673363	ENSMUST00000114952	5	25222882	0.365087	9.48263	2.75113e-16	1.77772e-11
rs6396829	NM_026679	14	25923298	-0.600041	-9.48209	2.75927e-16	1.77772e-11
rs3692121	NM_026679	14	26175876	-0.515669	-9.48163	2.7663e-16	1.77772e-11
rs6241331	ENSMUST00000108156	3	36573142	-0.441296	-9.48098	2.77614e-16	1.77852e-11
rs13480141	AK079083	9	35073579	-0.947462	-9.47903	2.80614e-16	1.7812e-11
rs13480141	XR_107257	9	35082267	-0.947462	-9.47903	2.80614e-16	1.7812e-11
rs13480141	XR_107257	9	35086006	-0.947462	-9.47903	2.80614e-16	1.7812e-11
rs13482504	ENSMUST00000158508	15	35487400	-0.45573	-9.47338	2.89471e-16	1.83179e-11
rs3719497	NR_045436	17	13482553	-0.38381	-9.46703	2.99741e-16	1.891e-11
rs13481683	NM_175656	13	22040816	-0.505785	-9.46623	3.01062e-16	1.89357e-11
rs6341620	ENSMUST00000083721	5	22534737	-0.680975	-9.45955	3.12325e-16	1.95845e-11
rs3674936	BC050122	2	27540426	-0.477654	-9.45815	3.14733e-16	1.96759e-11
rs13481734	NM_175660	13	23751088	-0.840436	-9.45726	3.16276e-16	1.97128e-11
rs13482549	NM_001039368	X	38969817	-0.417156	-9.4557	3.19014e-16	1.98237e-11
rs6298471	BC150842	18	8694077	0.562529	9.44489	3.38525e-16	2.09732e-11
rs13480968	NM_001024919	16	17734167	0.460154	9.44259	3.42846e-16	2.11775e-11
rs3684104	NM_011888	4	42070757	0.337628	9.43492	3.57594e-16	2.20227e-11
rs6409750	ENSMUST00000174728	17	36032420	1.78397	9.42755	3.72373e-16	2.28649e-11
rs3692121	ENSMUST00000102175	11	102659572	-0.606409	-9.42177	3.84388e-16	2.35328e-11
gnf07.013.809	NM_019941	7	24134163	-0.329818	-9.41786	3.92738e-16	2.39731e-11
rs13482311	AK037773	14	69389783	-0.444656	-9.41084	4.08183e-16	2.48425e-11
rs13483016	NR_033305	17	33981492	-0.814183	-9.40961	4.10945e-16	2.49373e-11
rs3695416	NR_002928	8	109339787	0.429759	9.40886	4.12634e-16	2.49666e-11
rs13482629	BC083134	X	13202551	0.429627	9.40149	4.29689e-16	2.59227e-11
rs6188239	AK142092	6	149052517	-0.424848	-9.39541	4.44275e-16	2.67247e-11
rs13477662	NM_011888	4	JH584294	0.422121	9.38456	4.71547e-16	2.82012e-11
CEL-4_40541402	NM_011888	4	JH584294	0.422121	9.38456	4.71547e-16	2.82012e-11
rs3672065	NM_011185	17	15475721	-0.20099	-9.37982	4.83971e-16	2.88609e-11
rs3684104	NM_011888	4	42568292	0.374288	9.37724	4.90894e-16	2.9106e-11
rs3684104	NM_011888	4	JH584293	0.374288	9.37724	4.90894e-16	2.9106e-11
rs13482501	AK142092	6	149052517	-0.438947	-9.36445	5.26606e-16	3.11342e-11
rs13481689	NM_175656	13	22040816	-0.512593	-9.36343	5.29542e-16	3.12186e-11
rs13482284	AK037773	14	69389783	-0.436761	-9.36125	5.3592e-16	3.15048e-11
rs4228731	NM_013917	11	43420248	-0.756098	-9.35756	5.46896e-16	3.19952e-11
rs3672425	AK143881	14	69495851	0.444294	9.35741	5.47353e-16	3.19952e-11
gnf04.123.367	NM_008228	4	129516104	-0.325777	-9.35652	5.50022e-16	3.20606e-11
CEL-5_24211033	BC051182	14	77539735	0.381288	9.35327	5.59933e-16	3.25466e-11
rs13482543	NM_001039368	X	38969817	-0.418374	-9.35062	5.6811e-16	3.29294e-11
rs6275055	NM_178211	13	21750194	-0.317586	-9.34525	5.85098e-16	3.38193e-11
rs3701653	NM_001253740	14	113314608	0.384955	9.34367	5.90196e-16	3.4019e-11
rs3683326	NM_001039368	X	38969817	-0.414206	-9.33921	6.04841e-16	3.47663e-11
rs3695266	ENSMUST00000029143	2	155826788	-0.430276	-9.33741	6.10833e-16	3.50135e-11
rs13477662	NM_011888	4	41791989	0.309783	9.32867	6.40836e-16	3.62054e-11
CEL-4_40541402	NM_011888	4	41791989	0.309783	9.32867	6.40836e-16	3.62054e-11
rs13477201	NM_001253740	14	113314608	0.392735	9.32852	6.4136e-16	3.62054e-11
rs13477210	NM_001253740	14	113314608	0.392735	9.32852	6.4136e-16	3.62054e-11
rs13482143	ENSMUST00000177403	14	54872681	-0.386063	-9.3283	6.42125e-16	3.62054e-11
rs13482148	ENSMUST00000177403	14	54872681	-0.386063	-9.3283	6.42125e-16	3.62054e-11
rs6376291	ENSMUST00000029143	2	155826788	0.437481	9.31896	6.75902e-16	3.80063e-11
rs13476917	NR_036450	2	177498215	0.702127	9.31657	6.84822e-16	3.84035e-11
rs6341620	ENSMUST00000083110	5	3561154	-0.615333	-9.31498	6.90825e-16	3.86355e-11
rs13482504	NR_002928	8	109339787	0.419569	9.31332	6.9712e-16	3.88529e-11
rs3655898	AK079083	9	35073579	-0.917968	-9.31165	7.03563e-16	3.88529e-11
rs3655898	XR_107257	9	35082267	-0.917968	-9.31165	7.03563e-16	3.88529e-11
rs3655898	XR_107257	9	35086006	-0.917968	-9.31165	7.03563e-16	3.88529e-11
rs6359329	NM_001024919	16	17734167	-0.454796	-9.31151	7.041e-16	3.88529e-11
rs3660588	ENSMUST00000108156	3	36573142	-0.446047	-9.30207	7.41492e-16	4.08074e-11
CEL-2_32981944	BC050122	2	27540426	-0.455725	-9.28423	8.17702e-16	4.48821e-11
rs3682038	NM_001256081	7	98051054	-0.581827	-9.27131	8.77709e-16	4.80484e-11
rs13482501	ENSMUST00000158508	15	35487400	-0.469801	-9.26412	9.12989e-16	4.98478e-11
rs6275055	NM_025790	13	24817948	-0.333316	-9.26051	9.31259e-16	5.04709e-11
rs6291434	AK040372	14	69436560	-0.535915	-9.26042	9.31719e-16	5.04709e-11
rs6291434	AK040372	14	69654835	-0.535915	-9.26042	9.31719e-16	5.04709e-11
rs3698283	NM_011888	4	41920842	0.344008	9.25916	9.38169e-16	5.06876e-11
rs13479363	NM_001256081	7	98051054	0.502732	9.25042	9.84206e-16	5.30365e-11
rs13482311	AK040372	14	69436560	-0.537643	-9.24484	1.01472e-15	5.43975e-11
rs13482311	AK040372	14	69654835	-0.537643	-9.24484	1.01472e-15	5.43975e-11
rs3692121	NM_026679	14	26036262	-0.559946	-9.23787	1.05423e-15	5.63694e-11
rs13479338	NM_001256081	7	98051054	-0.50288	-9.22888	1.10744e-15	5.87592e-11
rs13479347	NM_001256081	7	98051054	-0.50288	-9.22888	1.10744e-15	5.87592e-11
rs13479355	NM_001256081	7	98051054	-0.50288	-9.22888	1.10744e-15	5.87592e-11
rs6187766	NR_036450	2	177498215	0.658072	9.22506	1.13088e-15	5.98492e-11
rs13483016	ENSMUST00000174728	17	36032420	1.77091	9.22371	1.13925e-15	6.01384e-11
rs6188239	NM_001039368	18	57119710	-0.315223	-9.22028	1.16089e-15	6.1125e-11
rs3723990	NM_001024919	16	17734167	-0.464795	-9.21905	1.1687e-15	6.13802e-11
rs13482284	AK040372	14	69436560	-0.528566	-9.21075	1.22308e-15	6.39116e-11
rs13482284	AK040372	14	69654835	-0.528566	-9.21075	1.22308e-15	6.39116e-11
rs6402980	ENSMUST00000115217	5	21662901	-0.903196	-9.20631	1.25315e-15	6.53178e-11
rs13482629	NM_144811	15	79915807	-0.398088	-9.20565	1.25772e-15	6.53914e-11
rs13477662	NM_011888	4	GL456350	0.29685	9.20318	1.27482e-15	6.59489e-11
CEL-4_40541402	NM_011888	4	GL456350	0.29685	9.20318	1.27482e-15	6.59489e-11
rs3684104	NM_011888	4	JH584294	0.419177	9.1912	1.36121e-15	7.02425e-11
rs6402980	ENSMUST00000083721	5	22534737	-0.724312	-9.18403	1.41571e-15	7.28732e-11
rs13480968	NM_013917	11	43420248	-0.748965	-9.17088	1.52138e-15	7.81184e-11
rs4135590	AK079083	9	35073579	-0.9472	-9.16617	1.56111e-15	7.95662e-11
rs4135590	XR_107257	9	35082267	-0.9472	-9.16617	1.56111e-15	7.95662e-11
rs4135590	XR_107257	9	35086006	-0.9472	-9.16617	1.56111e-15	7.95662e-11
rs6187766	XR_108235	2	177197202	0.404982	9.16438	1.57641e-15	8.01485e-11
rs13475847	NM_008303	1	55088132	0.353503	9.1598	1.61648e-15	8.19842e-11
rs3684076	NM_013917	11	43420248	0.754816	9.15715	1.64002e-15	8.27155e-11
rs3695416	NM_001039368	18	57119710	-0.316875	-9.15701	1.6413e-15	8.27155e-11
rs6319148	AK040372	14	69436560	0.532272	9.15639	1.64689e-15	8.27155e-11
rs6319148	AK040372	14	69654835	0.532272	9.15639	1.64689e-15	8.27155e-11
rs3724092	NM_008303	1	55088132	-0.350232	-9.15411	1.66757e-15	8.35517e-11
rs6188239	NR_002928	8	109339787	0.418862	9.14839	1.72053e-15	8.58176e-11
CEL-18_46082735	NR_015475	18	38238405	-0.427468	-9.14833	1.72109e-15	8.58176e-11
rs3705155	NR_015495	7	55962531	-0.498007	-9.1444	1.75856e-15	8.74751e-11
rs13479338	NR_015495	7	55962531	-0.512167	-9.13805	1.8207e-15	8.99175e-11
rs13479347	NR_015495	7	55962531	-0.512167	-9.13805	1.8207e-15	8.99175e-11
rs13479355	NR_015495	7	55962531	-0.512167	-9.13805	1.8207e-15	8.99175e-11
rs6335414	ENSMUST00000108156	3	36573142	-0.438575	-9.12328	1.97378e-15	9.69956e-11
rs13482296	AK040372	14	69436560	-0.53089	-9.12289	1.97808e-15	9.69956e-11
rs13482296	AK040372	14	69654835	-0.53089	-9.12289	1.97808e-15	9.69956e-11
rs6349956	BC051182	14	77539735	0.378541	9.12232	1.98424e-15	9.70676e-11
rs3679483	XR_108235	2	177197202	-0.406968	-9.11988	2.0109e-15	9.80479e-11
rs3676039	NM_026724	3	130726831	-0.410061	-9.11962	2.01376e-15	9.80479e-11
rs6301008	NM_175656	13	22040816	-0.522043	-9.11893	2.02129e-15	9.81837e-11
rs13481740	ENSMUST00000157817	13	9109305	-0.42974	-9.11421	2.07413e-15	1.00514e-10
rs3684076	NM_145427	11	60400624	-0.224119	-9.10547	2.17564e-15	1.0492e-10
rs3692563	NM_008228	4	129516104	-0.328955	-9.10523	2.17856e-15	1.0492e-10
rs3663088	ENSMUST00000174972	17	71641584	-0.464945	-9.10508	2.18026e-15	1.0492e-10
rs3695383	NM_026679	14	26175876	0.514263	9.09745	2.27314e-15	1.08924e-10
rs13481740	NM_025790	13	24817948	-0.325402	-9.09738	2.27398e-15	1.08924e-10
rs13481119	ENSMUST00000042595	11	28339128	-0.269421	-9.09549	2.29768e-15	1.09805e-10
rs13479522	NM_001256081	7	98051054	-0.562681	-9.09385	2.31828e-15	1.10534e-10
rs13482194	AK040372	14	69436560	-0.52675	-9.08885	2.38255e-15	1.13077e-10
rs13482194	AK040372	14	69654835	-0.52675	-9.08885	2.38255e-15	1.13077e-10
rs13479358	NM_001256081	7	98051054	-0.500962	-9.08628	2.41627e-15	1.14415e-10
rs3690198	NM_007985	13	63304709	0.299661	9.08361	2.45172e-15	1.15829e-10
rs6199956	NM_013917	11	43420248	-0.746494	-9.0804	2.49513e-15	1.17611e-10
rs3692121	NM_026679	14	25923298	-0.573292	-9.07538	2.56452e-15	1.20405e-10
rs13481706	NM_175660	13	23751088	-0.815226	-9.07527	2.56603e-15	1.20405e-10
CEL-7_77850273	ENSMUST00000107368	7	80325292	-0.215023	-9.06687	2.68649e-15	1.25772e-10
rs6314295	ENSMUST00000157817	13	9109305	-0.434057	-9.06581	2.70205e-15	1.26215e-10
rs13482628	NM_144811	15	79915807	-0.388473	-9.06348	2.73676e-15	1.27548e-10
rs6301008	NM_001013389	13	24992483	-0.33221	-9.0556	2.85708e-15	1.32857e-10
rs13476467	BC050122	2	27540426	-0.447188	-9.04593	3.01194e-15	1.39743e-10
rs13480150	AK079083	9	35073579	0.932699	9.03579	3.1834e-15	1.46711e-10
rs13480150	XR_107257	9	35082267	0.932699	9.03579	3.1834e-15	1.46711e-10
rs13480150	XR_107257	9	35086006	0.932699	9.03579	3.1834e-15	1.46711e-10
rs13475881	NM_008303	1	55088132	-0.34991	-9.02981	3.28897e-15	1.5124e-10
rs13476366	BC050122	2	27540426	-0.44074	-9.02616	3.35532e-15	1.53949e-10
rs13475729	BC066997	1	9601199	1.10161	9.02442	3.38734e-15	1.55074e-10
rs13482549	NM_001039368	18	57119710	-0.320694	-9.02036	3.46309e-15	1.58192e-10
rs4228731	NM_145427	11	60400624	0.220429	9.01991	3.47158e-15	1.58231e-10
rs3684104	NM_011888	4	41791989	0.305148	9.01424	3.58066e-15	1.62844e-10
rs13481706	NM_178211	13	21750194	-0.307899	-9.0035	3.79689e-15	1.72299e-10
rs3023025	NM_001003893	4	148602544	-0.443006	-8.99518	3.97312e-15	1.79902e-10
rs3688789	ENSMUST00000158500	18	61138509	-0.342932	-8.99164	4.05051e-15	1.83005e-10
rs6411274	NM_008105	13	40956414	-0.281214	-8.98399	4.22321e-15	1.90393e-10
rs3658362	NM_019941	7	24134163	-0.314324	-8.98235	4.26119e-15	1.91687e-10
rs13477494	NM_026724	3	130726831	-0.382481	-8.97736	4.37874e-15	1.96548e-10
rs3684104	NM_011888	4	GL456350	0.293986	8.97603	4.41045e-15	1.97543e-10
rs3671119	NM_026724	3	130726831	-0.38357	-8.97517	4.43125e-15	1.98046e-10
rs13482504	NM_001039368	18	57119710	-0.307446	-8.97238	4.49908e-15	2.00072e-10
gnf07.032.889	NM_001243021	7	39449518	-0.288858	-8.97228	4.50172e-15	2.00072e-10
rs13481683	NM_001013389	13	24992483	-0.313178	-8.97212	4.50559e-15	2.00072e-10
rs3672425	NM_026174	14	69364007	0.223483	8.97166	4.5169e-15	2.00144e-10
rs6199956	NM_145427	11	60400624	0.220775	8.97019	4.55309e-15	2.01317e-10
rs3683326	NM_001039368	18	57119710	-0.319631	-8.96948	4.57079e-15	2.01668e-10
rs13482159	NM_007895	14	44102654	-0.837596	-8.96603	4.65768e-15	2.05065e-10
CEL-2_168586738	NR_036450	2	177498215	0.680655	8.96469	4.69176e-15	2.06127e-10
rs3711357	NR_037964	11	59197793	-0.601423	-8.96324	4.72892e-15	2.07319e-10
rs6244558	NM_008105	13	40956414	0.280732	8.96267	4.74385e-15	2.07534e-10
rs3672065	AK086736	17	23790501	-0.536089	-8.96073	4.79412e-15	2.09291e-10
rs13481740	ENSMUST00000105105	13	23575763	-0.575507	-8.95712	4.88948e-15	2.13005e-10
rs3679483	NM_001177543	2	175640391	-0.213584	-8.95421	4.9676e-15	2.155e-10
rs3679483	NM_001177543	2	175737942	-0.213584	-8.95421	4.9676e-15	2.155e-10
rs13479871	NM_009904	8	83389867	-1.13191	-8.94223	5.30276e-15	2.29201e-10
rs6187766	NM_001177543	2	175640391	0.211753	8.94175	5.31665e-15	2.29201e-10
rs6187766	NM_001177543	2	175737942	0.211753	8.94175	5.31665e-15	2.29201e-10
rs13481161	ENSMUST00000021251	11	97034602	-0.194363	-8.9408	5.34431e-15	2.29915e-10
rs13478133	NR_039541	5	23852201	0.919343	8.93202	5.60603e-15	2.40674e-10
rs3673653	NM_025301	7	105803782	0.316015	8.93106	5.63535e-15	2.41431e-10
rs3662575	NR_045436	17	13482553	-0.365138	-8.92387	5.86052e-15	2.50559e-10
rs6314295	NM_025790	13	24817948	-0.325835	-8.91938	6.00562e-15	2.56233e-10
rs3676254	NR_015495	7	55962531	-0.500514	-8.91831	6.04091e-15	2.57209e-10
rs3695383	NM_026679	14	26036262	0.560133	8.91624	6.10918e-15	2.59582e-10
rs13477448	ENSMUST00000041045	3	137864487	-0.456987	-8.91289	6.22178e-15	2.62005e-10
rs13482543	NM_001039368	18	57119710	-0.321362	-8.91158	6.26613e-15	2.62005e-10
rs13477662	NM_011888	4	42131994	0.338726	8.91154	6.26751e-15	2.62005e-10
rs13477662	NM_011888	4	42629332	0.338726	8.91154	6.26751e-15	2.62005e-10
CEL-4_40541402	NM_011888	4	42131994	0.338726	8.91154	6.26751e-15	2.62005e-10
CEL-4_40541402	NM_011888	4	42629332	0.338726	8.91154	6.26751e-15	2.62005e-10
rs13477662	NM_011888	4	JH584293	0.338726	8.91154	6.26751e-15	2.62005e-10
CEL-4_40541402	NM_011888	4	JH584293	0.338726	8.91154	6.26751e-15	2.62005e-10
rs3707067	NM_025301	7	105803782	0.313182	8.9073	6.41411e-15	2.67593e-10
rs13477494	NM_027617	3	146457203	0.423157	8.89466	6.87102e-15	2.86078e-10
rs13475851	NM_008303	1	55088132	-0.355103	-8.89195	6.97311e-15	2.89746e-10
rs13482096	NM_026679	14	26175876	-0.496566	-8.88727	7.15293e-15	2.96622e-10
rs3683326	NR_002928	8	109339787	0.424293	8.88634	7.18927e-15	2.97533e-10
rs3679483	NR_036450	2	177498215	-0.648366	-8.88149	7.38167e-15	3.04885e-10
rs13482543	ENSMUST00000158508	15	35487400	-0.460431	-8.88077	7.41038e-15	3.05462e-10
rs3673363	ENSMUST00000083110	5	3561154	-0.594071	-8.87925	7.47187e-15	3.07384e-10
rs3662575	NM_011185	17	15475721	-0.194493	-8.87569	7.61818e-15	3.12781e-10
rs13476229	ENSMUST00000147604	1	173350879	-0.800689	-8.87293	7.73363e-15	3.16893e-10
rs3679483	NM_001177543	2	175965331	-0.224292	-8.85297	8.62045e-15	3.52526e-10
rs3672425	NM_026174	14	69555401	0.404892	8.85261	8.63732e-15	3.52526e-10
rs3679784	ENSMUST00000157817	13	9109305	-0.433412	-8.84982	8.76954e-15	3.57218e-10
rs3658163	NM_001002239	18	75000477	-0.323724	-8.84941	8.78882e-15	3.573e-10
rs3695383	ENSMUST00000177403	14	54872681	0.37628	8.84867	8.82421e-15	3.58035e-10
rs6322485	NM_008303	1	55088132	-0.344357	-8.84794	8.85977e-15	3.58774e-10
rs13481014	NM_145427	11	60400624	0.219282	8.84022	9.23923e-15	3.7341e-10
rs13478133	NM_001003909	5	3690000	-0.223131	-8.83935	9.28335e-15	3.74462e-10
rs13481740	NM_178211	13	21750194	-0.30306	-8.83656	9.42499e-15	3.79435e-10
rs3677770	NM_011888	4	GL456350	0.296393	8.83538	9.48556e-15	3.81132e-10
rs6254381	NM_011888	4	GL456350	0.291239	8.83246	9.63759e-15	3.8649e-10
rs6275579	NM_001256081	7	98051054	-0.562098	-8.82739	9.90669e-15	3.96514e-10
rs6187766	NM_001177543	2	175965331	0.222141	8.82581	9.99237e-15	3.99171e-10
rs3664008	BC051182	14	77539735	-0.371802	-8.82485	1.00447e-14	4.00488e-10
rs3676423	NM_011888	4	GL456350	0.304329	8.82113	1.025e-14	4.07886e-10
rs3720827	ENSMUST00000158500	18	61138509	-0.344022	-8.81764	1.04462e-14	4.14897e-10
rs13482143	NM_007895	14	44102654	-0.831537	-8.81611	1.05331e-14	4.16751e-10
rs13482148	NM_007895	14	44102654	-0.831537	-8.81611	1.05331e-14	4.16751e-10
rs3679784	NM_025790	13	24817948	-0.327716	-8.81323	1.06995e-14	4.22525e-10
rs3719497	AK086736	17	23790501	-0.538673	-8.81187	1.07786e-14	4.24839e-10
rs13482096	ENSMUST00000102175	11	102659572	-0.582719	-8.8036	1.1274e-14	4.43521e-10
rs13482628	AK142092	6	149052517	-0.409396	-8.80161	1.13966e-14	4.46934e-10
rs3695383	NM_026679	14	25923298	0.574991	8.80149	1.1404e-14	4.46934e-10
rs13479319	ENSMUST00000107368	7	80325292	-0.203816	-8.79566	1.17713e-14	4.60456e-10
rs6275055	ENSMUST00000157817	13	9109305	-0.426267	-8.79179	1.20209e-14	4.69331e-10
rs13482159	AK040372	14	69436560	-0.519559	-8.78983	1.21494e-14	4.72568e-10
rs13482159	AK040372	14	69654835	-0.519559	-8.78983	1.21494e-14	4.72568e-10
rs3726974	NR_036450	2	177498215	0.691116	8.788	1.22707e-14	4.76391e-10
rs13481689	NM_001013389	13	24992483	-0.315237	-8.77985	1.28262e-14	4.97023e-10
rs3684076	NR_037964	11	59197793	-0.615089	-8.77799	1.29563e-14	5.01125e-10
rs3661058	ENSMUST00000021251	11	97034602	-0.191381	-8.77464	1.31942e-14	5.09377e-10
rs13481683	NM_178211	13	21750194	-0.296835	-8.77425	1.32224e-14	5.09513e-10
rs13475946	NM_008303	1	55088132	0.3759	8.77084	1.34691e-14	5.18055e-10
rs13477959	NM_008228	4	129516104	-0.314292	-8.76951	1.35669e-14	5.20851e-10
rs13482549	NR_002928	8	109339787	0.42083	8.76843	1.3647e-14	5.22227e-10
rs13481734	NM_025790	13	24817948	-0.321741	-8.76834	1.36533e-14	5.22227e-10
rs13477662	NM_011888	4	41920842	0.320807	8.76538	1.38746e-14	5.26797e-10
rs13477662	NM_011888	4	42272931	0.320807	8.76538	1.38746e-14	5.26797e-10
CEL-4_40541402	NM_011888	4	41920842	0.320807	8.76538	1.38746e-14	5.26797e-10
CEL-4_40541402	NM_011888	4	42272931	0.320807	8.76538	1.38746e-14	5.26797e-10
rs3683495	BC083134	X	13202551	-0.409529	-8.76116	1.41964e-14	5.38029e-10
rs3700819	NM_007749	13	86044798	-0.393236	-8.76054	1.42443e-14	5.38856e-10
rs6298689	NM_011757	5	138116903	0.254379	8.75643	1.45651e-14	5.49988e-10
rs3683495	NM_001039368	X	38969817	0.390834	8.75074	1.50218e-14	5.66198e-10
rs3695416	NM_001039368	5	123725183	0.376692	8.7416	1.57859e-14	5.9381e-10
rs13477178	NM_001253740	14	113314608	0.389486	8.74057	1.5874e-14	5.9381e-10
rs3659551	NM_001113468	7	9485565	-0.312502	-8.74031	1.58962e-14	5.9381e-10
rs3659551	NM_001113468	7	9754636	-0.312502	-8.74031	1.58962e-14	5.9381e-10
rs6247960	ENSMUST00000029143	2	155826788	-0.421487	-8.74	1.59235e-14	5.9381e-10
rs13477506	NM_027617	3	146457203	0.43429	8.73996	1.59265e-14	5.9381e-10
rs13481014	NM_013917	11	43420248	-0.730861	-8.73828	1.60723e-14	5.98166e-10
rs3683378	NR_028061	5	149154128	0.536569	8.73726	1.61618e-14	6.00418e-10
rs3684104	NM_011888	4	42131994	0.33637	8.7356	1.6308e-14	6.01828e-10
rs3684104	NM_011888	4	42629332	0.33637	8.7356	1.6308e-14	6.01828e-10
rs3684104	NM_011888	4	JH584293	0.33637	8.7356	1.6308e-14	6.01828e-10
rs13481734	ENSMUST00000105105	13	23575763	-0.572999	-8.73494	1.63666e-14	6.01828e-10
rs13480173	AK079083	9	35073579	-0.936445	-8.73453	1.64033e-14	6.01828e-10
rs13480173	XR_107257	9	35082267	-0.936445	-8.73453	1.64033e-14	6.01828e-10
rs13480173	XR_107257	9	35086006	-0.936445	-8.73453	1.64033e-14	6.01828e-10
rs3676254	NM_001256081	7	98051054	-0.482361	-8.7324	1.65933e-14	6.07722e-10
rs13479414	ENSMUST00000070021	7	97720839	0.430925	8.73139	1.66844e-14	6.09979e-10
rs13478139	NM_001003909	5	3690000	-0.22329	-8.72793	1.70004e-14	6.20433e-10
rs6341620	ENSMUST00000114952	5	25222882	0.34984	8.72613	1.71677e-14	6.25177e-10
rs13481734	ENSMUST00000157817	13	9109305	-0.423179	-8.72588	1.71908e-14	6.25177e-10
rs13483244	NR_028061	5	149154128	0.595847	8.71522	1.82137e-14	6.61214e-10
rs13477506	NM_026724	3	130726831	-0.389592	-8.71194	1.85404e-14	6.71896e-10
rs13479427	ENSMUST00000070021	7	97720839	0.435743	8.7055	1.91989e-14	6.94544e-10
rs13482216	AK143881	14	69277601	0.421019	8.70474	1.92784e-14	6.94992e-10
rs13482216	AK143881	14	69495851	0.421019	8.70474	1.92784e-14	6.94992e-10
rs3684358	BC066997	1	9601199	1.0854	8.69908	1.98795e-14	7.15415e-10
rs6181382	NM_001170591	6	87009236	-0.268892	-8.69763	2.00365e-14	7.19813e-10
rs13478139	BC051182	14	77539735	0.378075	8.69049	2.08267e-14	7.46903e-10
rs3717860	XM_003688892	12	22990091	-0.794205	-8.68913	2.09806e-14	7.51121e-10
rs6402980	ENSMUST00000114952	5	25222882	0.377497	8.68625	2.13104e-14	7.61612e-10
rs13482549	ENSMUST00000158508	15	35487400	-0.449915	-8.68329	2.16552e-14	7.69047e-10
rs13482170	AK040372	14	69436560	-0.505701	-8.68287	2.17043e-14	7.69047e-10
rs13482170	AK040372	14	69654835	-0.505701	-8.68287	2.17043e-14	7.69047e-10
rs13482191	AK040372	14	69436560	0.505701	8.68287	2.17043e-14	7.69047e-10
rs13482191	AK040372	14	69654835	0.505701	8.68287	2.17043e-14	7.69047e-10
rs13480122	AK079083	9	35073579	-0.875639	-8.68048	2.19868e-14	7.75075e-10
rs13480122	XR_107257	9	35082267	-0.875639	-8.68048	2.19868e-14	7.75075e-10
rs13480122	XR_107257	9	35086006	-0.875639	-8.68048	2.19868e-14	7.75075e-10
rs13478133	BC051182	14	77539735	0.374524	8.6767	2.24424e-14	7.8979e-10
rs3659551	NM_019941	7	24134163	-0.31216	-8.6702	2.3246e-14	8.16681e-10
rs3714299	ENSMUST00000021251	11	97034602	-0.196931	-8.6662	2.37552e-14	8.33158e-10
rs13479414	ENSMUST00000107368	7	80325292	-0.20441	-8.65987	2.45842e-14	8.60773e-10
rs13481689	NM_178211	13	21750194	-0.300245	-8.65718	2.49439e-14	8.71892e-10
rs13482845	ENSMUST00000174728	17	36032420	1.5429	8.65641	2.50481e-14	8.74058e-10
mCV23125912	BC051182	14	77539735	0.363722	8.65429	2.53384e-14	8.827e-10
rs3023251	NM_001024919	16	17734167	-0.448162	-8.64929	2.60333e-14	9.05383e-10
rs13459085	ENSMUST00000114952	5	25222882	0.353879	8.6488	2.61028e-14	9.06277e-10
rs6188239	NM_001039368	5	123725183	0.370751	8.64813	2.61973e-14	9.08035e-10
rs13482096	NM_026679	14	26036262	-0.538317	-8.64711	2.63415e-14	9.11505e-10
rs13482501	NM_001039368	X	38969817	-0.396957	-8.63798	2.76761e-14	9.56088e-10
rs3675629	NM_008228	4	129516104	-0.313333	-8.63649	2.79006e-14	9.62236e-10
rs6409750	NM_010397	17	36038407	-1.33473	-8.63417	2.82528e-14	9.72761e-10
rs3090212	NM_001085500	2	162919271	-0.28257	-8.63375	2.8317e-14	9.73355e-10
rs13476917	XR_108235	2	177197202	0.414246	8.62891	2.9069e-14	9.96586e-10
rs13481706	NM_025790	13	24817948	-0.316568	-8.62878	2.90892e-14	9.96586e-10
rs3679483	NM_001099327	2	175321834	-0.215218	-8.62558	2.95976e-14	1.01233e-09
rs3672425	ENSMUST00000102175	11	102659572	0.554422	8.62409	2.98372e-14	1.01884e-09
rs3661058	NM_001085500	2	162919271	-0.27937	-8.62344	2.99424e-14	1.02075e-09
rs6254381	NM_011888	4	42070757	0.3247	8.62158	3.02455e-14	1.02938e-09
rs3673363	ENSMUST00000115217	5	21662901	-0.796852	-8.6211	3.03237e-14	1.03035e-09
rs6254381	ENSMUST00000037820	4	62499008	0.290608	8.61803	3.08319e-14	1.0459e-09
rs13477126	NM_001253740	14	113314608	0.385621	8.61513	3.13178e-14	1.06064e-09
rs6349956	NR_039541	5	23852201	0.881521	8.61062	3.20918e-14	1.08508e-09
rs13480186	AK079083	9	35073579	-0.891452	-8.60947	3.22922e-14	1.08653e-09
rs13480186	XR_107257	9	35082267	-0.891452	-8.60947	3.22922e-14	1.08653e-09
rs13480186	XR_107257	9	35086006	-0.891452	-8.60947	3.22922e-14	1.08653e-09
rs13480386	NR_040401	9	78175914	-0.554915	-8.60631	3.28482e-14	1.10345e-09
rs6187766	NM_001099327	2	175321834	0.213212	8.6034	3.33694e-14	1.11614e-09
rs13477662	ENSMUST00000030165	4	43002337	-0.343729	-8.6033	3.33878e-14	1.11614e-09
CEL-4_40541402	ENSMUST00000030165	4	43002337	-0.343729	-8.6033	3.33878e-14	1.11614e-09
rs13481689	NM_025790	13	24817948	-0.315523	-8.60112	3.37835e-14	1.12754e-09
rs3702359	NM_001253740	14	113314608	0.369659	8.60053	3.38909e-14	1.1293e-09
rs3655717	NR_040401	9	78175914	-0.585747	-8.59543	3.48382e-14	1.15901e-09
rs3679483	NM_001177543	2	175419391	-0.23579	-8.59466	3.4985e-14	1.16202e-09
rs3090212	ENSMUST00000021251	11	97034602	-0.190882	-8.58787	3.62931e-14	1.20354e-09
rs13477154	NM_001253740	14	113314608	0.389483	8.58372	3.71147e-14	1.22881e-09
rs3684104	NM_011888	4	41920842	0.318259	8.58072	3.77221e-14	1.24494e-09
rs3684104	NM_011888	4	42272931	0.318259	8.58072	3.77221e-14	1.24494e-09
rs13481734	NM_178211	13	21750194	-0.300879	-8.58005	3.78593e-14	1.24748e-09
rs6194926	NM_025301	7	105803782	-0.304128	-8.57815	3.82499e-14	1.25822e-09
rs13481173	NM_001085500	2	162919271	-0.281106	-8.57787	3.83068e-14	1.25822e-09
rs6187766	NM_001177543	2	175419391	0.233565	8.57105	3.97449e-14	1.30338e-09
rs13483016	NM_146078	17	46928291	-0.197962	-8.57041	3.98823e-14	1.30582e-09
rs3673653	ENSMUST00000070021	7	97720839	0.428425	8.56915	4.01553e-14	1.31268e-09
rs13482504	NM_001039368	5	123725183	0.36529	8.5643	4.12228e-14	1.34428e-09
rs3705155	ENSMUST00000107368	7	80325292	-0.20194	-8.56417	4.12518e-14	1.34428e-09
rs13481683	NM_025790	13	24817948	-0.308475	-8.56087	4.19921e-14	1.36625e-09
rs6254381	NM_011888	4	GL456350	0.289771	8.55623	4.30588e-14	1.39876e-09
rs3662575	AK086736	17	23790501	-0.521042	-8.5554	4.32529e-14	1.40286e-09
rs3677770	NM_011888	4	42070757	0.328786	8.55477	4.33992e-14	1.4054e-09
CEL-5_24211033	NR_039541	5	23852201	0.871394	8.55372	4.36459e-14	1.41118e-09
rs6377140	NM_001170591	6	87009236	0.268682	8.55288	4.38448e-14	1.4154e-09
rs3712541	ENSMUST00000037820	4	62499008	0.293002	8.55145	4.41845e-14	1.42415e-09
rs3089366	AK145310	10	93726726	0.623912	8.54828	4.49467e-14	1.44421e-09
rs13480702	AK145310	10	93726726	0.623912	8.54828	4.49467e-14	1.44421e-09
rs13482997	BC150842	18	8694077	0.561429	8.54797	4.50229e-14	1.44442e-09
rs13479461	ENSMUST00000070021	7	97720839	0.424761	8.54548	4.56318e-14	1.46169e-09
rs13482997	NM_146078	17	46928291	-0.205665	-8.54362	4.60918e-14	1.47414e-09
rs13482628	NM_001039368	X	38969817	-0.381518	-8.54332	4.61676e-14	1.47429e-09
rs13482543	NR_002928	8	109339787	0.418004	8.54266	4.63323e-14	1.47536e-09
rs13480351	NM_009082	9	106429454	-0.452028	-8.54261	4.63437e-14	1.47536e-09
rs13477726	NM_011888	4	GL456350	0.283081	8.53969	4.70808e-14	1.49652e-09
rs3714258	NR_015554	5	23692261	-0.781278	-8.53669	4.78484e-14	1.51859e-09
rs3700831	ENSMUST00000147604	1	173350879	-0.781307	-8.53407	4.85312e-14	1.5379e-09
rs3666583	AK040372	14	69436560	0.502898	8.53246	4.89541e-14	1.54656e-09
rs3666583	AK040372	14	69654835	0.502898	8.53246	4.89541e-14	1.54656e-09
rs3700819	NM_007985	13	63304709	-0.299336	-8.5319	4.91019e-14	1.54887e-09
rs13476273	NM_023173	1	170874188	0.231651	8.53106	4.9327e-14	1.5519e-09
rs13480910	NM_001024919	16	17734167	0.447292	8.53098	4.93479e-14	1.5519e-09
rs3672697	NM_028749	1	153503016	0.60397	8.53067	4.94289e-14	1.55208e-09
rs6199956	ENSMUST00000020506	11	54839289	0.408312	8.5289	4.99041e-14	1.56463e-09
rs4223969	NM_001253740	14	113314608	0.381364	8.52688	5.04515e-14	1.5794e-09
rs13482194	AK037773	14	69389783	-0.414691	-8.52629	5.0611e-14	1.582e-09
rs6353774	NM_008303	1	55088132	-0.339289	-8.52051	5.22146e-14	1.62967e-09
rs3719256	NM_001243021	7	39449518	-0.274291	-8.51844	5.28016e-14	1.64362e-09
rs13480407	NM_009082	9	106429454	-0.461223	-8.51837	5.28206e-14	1.64362e-09
rs13480910	NR_035454	11	21344588	0.487544	8.51645	5.33706e-14	1.65824e-09
rs13482997	NM_009085	17	46243920	0.243751	8.51533	5.36962e-14	1.66586e-09
rs3672425	NM_026174	14	69581754	0.216966	8.51302	5.43674e-14	1.68415e-09
rs13476895	NR_036450	2	177498215	0.65488	8.51024	5.51893e-14	1.70706e-09
rs13481968	NM_007749	13	86044798	0.34267	8.50125	5.79329e-14	1.78925e-09
rs3687916	NR_015554	5	23692261	-0.778935	-8.50017	5.82714e-14	1.79407e-09
rs13482247	AK143881	14	69277601	0.430364	8.49992	5.83491e-14	1.79407e-09
rs13482247	AK143881	14	69495851	0.430364	8.49992	5.83491e-14	1.79407e-09
rs6335414	NM_001253740	14	113314608	0.372473	8.49956	5.84615e-14	1.79486e-09
rs13482637	NM_001039368	X	38969817	-0.371345	-8.49839	5.88336e-14	1.80361e-09
rs6402980	NM_001003909	5	3690000	-0.232525	-8.49779	5.90243e-14	1.80485e-09
rs13482170	NM_007895	14	44102654	-0.794781	-8.49736	5.91595e-14	1.80485e-09
rs13482191	NM_007895	14	44102654	0.794781	8.49736	5.91595e-14	1.80485e-09
rs13479427	NM_025301	7	105803782	0.308695	8.49716	5.9223e-14	1.80485e-09
rs3658362	NM_001113468	7	9485565	-0.302616	-8.49643	5.94567e-14	1.80665e-09
rs3658362	NM_001113468	7	9754636	-0.302616	-8.49643	5.94567e-14	1.80665e-09
rs6395817	AK079083	9	35073579	-0.913548	-8.49139	6.10951e-14	1.84675e-09
rs6395817	XR_107257	9	35082267	-0.913548	-8.49139	6.10951e-14	1.84675e-09
rs6395817	XR_107257	9	35086006	-0.913548	-8.49139	6.10951e-14	1.84675e-09
rs3717860	AJ005350	12	20899822	-1.18835	-8.49128	6.11336e-14	1.84675e-09
rs6215373	BC023969	15	33221404	0.999085	8.48668	6.26667e-14	1.88762e-09
rs13480619	NR_037190	10	42052558	-0.84555	-8.48667	6.26687e-14	1.88762e-09
rs3666583	NM_007895	14	44102654	0.797684	8.47524	6.66511e-14	2.00465e-09
rs13476439	BC050122	2	27540426	0.420527	8.47433	6.69816e-14	2.01167e-09
gnf07.013.809	NM_001113468	7	9485565	-0.308281	-8.47336	6.73299e-14	2.01627e-09
gnf07.013.809	NM_001113468	7	9754636	-0.308281	-8.47336	6.73299e-14	2.01627e-09
rs3711357	NR_045273	11	59946889	-0.369702	-8.4696	6.8709e-14	2.0546e-09
rs3683326	NM_001039368	5	123725183	0.376942	8.45999	7.23606e-14	2.16007e-09
rs13482096	NM_026679	14	25923298	-0.549386	-8.45934	7.26153e-14	2.16007e-09
rs6290401	ENSMUST00000041045	3	137864487	-0.426382	-8.45924	7.26535e-14	2.16007e-09
rs6407142	ENSMUST00000041045	3	137864487	-0.426382	-8.45924	7.26535e-14	2.16007e-09
rs3677770	NM_011888	4	42568292	0.363037	8.4525	7.53403e-14	2.23353e-09
rs3677770	NM_011888	4	JH584293	0.363037	8.4525	7.53403e-14	2.23353e-09
rs6254381	NM_011888	4	42568292	0.356757	8.45101	7.59462e-14	2.24452e-09
rs6254381	NM_011888	4	JH584293	0.356757	8.45101	7.59462e-14	2.24452e-09
rs3676423	NM_011888	4	42070757	0.335345	8.45079	7.60364e-14	2.24452e-09
rs13480271	NM_024195	9	87022014	-0.302211	-8.44848	7.69888e-14	2.2694e-09
rs13482704	BC083134	X	13202551	0.39231	8.44802	7.7178e-14	2.27174e-09
rs3712541	NM_011888	4	GL456350	0.286996	8.44562	7.81842e-14	2.29808e-09
rs13459085	ENSMUST00000083110	5	3561154	-0.589719	-8.44408	7.88358e-14	2.31395e-09
rs6290401	NM_026724	3	130726831	-0.382114	-8.44297	7.9306e-14	2.31872e-09
rs6407142	NM_026724	3	130726831	-0.382114	-8.44297	7.9306e-14	2.31872e-09
rs6256504	BC023969	15	33221404	0.988303	8.44291	7.93343e-14	2.31872e-09
rs13481683	NM_175660	13	23751088	-0.763613	-8.44032	8.04488e-14	2.34797e-09
rs6195073	NM_008303	1	55088132	-0.368204	-8.43659	8.20794e-14	2.39219e-09
rs6298471	ENSMUST00000122525	17	43698363	-0.363394	-8.43275	8.37932e-14	2.4387e-09
rs3661760	NM_011848	8	22128283	-0.325835	-8.43116	8.4515e-14	2.45626e-09
rs6301008	NM_023422	13	23684199	-0.930522	-8.43054	8.47967e-14	2.46099e-09
rs3714915	NM_019941	7	24134163	-0.318199	-8.42612	8.68351e-14	2.51662e-09
rs13478133	BC099581	5	3571673	-0.50238	-8.42496	8.73807e-14	2.52889e-09
rs13479461	NM_025301	7	105803782	0.302714	8.42269	8.84564e-14	2.55644e-09
rs3683378	ENSMUST00000158500	18	61138509	-0.334302	-8.42137	8.90866e-14	2.57107e-09
rs13479414	NM_025301	7	105803782	0.302926	8.41746	9.09822e-14	2.62211e-09
rs13482143	NM_026679	14	26175876	-0.487542	-8.41642	9.14887e-14	2.62939e-09
rs13482148	NM_026679	14	26175876	-0.487542	-8.41642	9.14887e-14	2.62939e-09
rs4223883	NM_019393	3	36552606	-0.242129	-8.4072	9.61437e-14	2.75934e-09
rs6194926	ENSMUST00000070021	7	97720839	-0.417378	-8.40042	9.9711e-14	2.85776e-09
rs3698093	NM_009904	8	83389867	-1.06756	-8.39876	1.00609e-13	2.87752e-09
rs3676423	NM_011888	4	42568292	0.371616	8.39837	1.00818e-13	2.87752e-09
rs3676423	NM_011888	4	JH584293	0.371616	8.39837	1.00818e-13	2.87752e-09
rs6298471	NM_172620	17	33955780	0.171555	8.39474	1.02805e-13	2.9302e-09
rs6349956	NM_001003909	5	3690000	-0.211796	-8.38752	1.06876e-13	3.04204e-09
rs13459097	NM_001170591	6	87009236	0.259846	8.38059	1.10931e-13	3.15314e-09
rs13478546	NM_011757	5	138116903	-0.246263	-8.37971	1.11458e-13	3.16376e-09
rs3676423	ENSMUST00000030165	4	43002337	-0.360616	-8.37574	1.1386e-13	3.22407e-09
rs3706601	NM_001002239	18	75000477	-0.319201	-8.37569	1.13894e-13	3.22407e-09
rs13477726	NM_011888	4	41791989	0.293748	8.37505	1.14288e-13	3.23078e-09
rs13482191	AK037773	14	69389783	0.404523	8.36915	1.17965e-13	3.32565e-09
rs13482170	AK037773	14	69389783	-0.404523	-8.36915	1.17965e-13	3.32565e-09
rs3711088	NM_001170433	6	146888487	0.350676	8.3653	1.20431e-13	3.39054e-09
rs13477309	NM_001253740	14	113314608	0.369001	8.36492	1.20679e-13	3.39292e-09
rs13482159	AK037773	14	69389783	-0.412356	-8.36456	1.2091e-13	3.39481e-09
rs3717860	ENSMUST00000082493	12	17546146	-0.655765	-8.36403	1.21258e-13	3.39995e-09
rs3677770	NM_011888	4	GL456350	0.290637	8.36297	1.21952e-13	3.4148e-09
gnf09.042.496	AK079083	9	35073579	-0.88997	-8.36126	1.23077e-13	3.43237e-09
gnf09.042.496	XR_107257	9	35082267	-0.88997	-8.36126	1.23077e-13	3.43237e-09
gnf09.042.496	XR_107257	9	35086006	-0.88997	-8.36126	1.23077e-13	3.43237e-09
rs13477143	NM_001253740	14	113314608	0.382217	8.35779	1.2539e-13	3.49216e-09
rs3724833	NM_024195	9	87022014	-0.285703	-8.3565	1.26262e-13	3.51171e-09
rs13482501	NM_001039368	18	57119710	-0.307241	-8.35495	1.27316e-13	3.53627e-09
rs6254381	NM_011888	4	41791989	0.295539	8.35434	1.27736e-13	3.54318e-09
rs3677770	NM_011888	4	41791989	0.300689	8.35347	1.28334e-13	3.55501e-09
rs13482543	NM_001039368	5	123725183	0.377355	8.35071	1.3025e-13	3.60301e-09
rs3711089	ENSMUST00000119789	4	95039046	0.318586	8.35047	1.30415e-13	3.60301e-09
rs3718735	ENSMUST00000083083	6	97572076	-0.514353	-8.34884	1.31561e-13	3.62983e-09
rs6312657	NM_008303	1	55088132	-0.349773	-8.34384	1.35143e-13	3.72368e-09
rs13476472	BC050122	2	27540426	-0.4226	-8.34298	1.35772e-13	3.7331e-09
rs13477726	NM_011888	4	42568292	0.351161	8.34254	1.36092e-13	3.7331e-09
rs13477726	NM_011888	4	JH584293	0.351161	8.34254	1.36092e-13	3.7331e-09
rs3676423	NM_011888	4	41791989	0.308783	8.34238	1.36206e-13	3.7331e-09
gnf09.110.002	NM_001110271	9	106440051	-0.32523	-8.33624	1.4077e-13	3.85309e-09
rs13477726	NM_011888	4	42070757	0.315296	8.32803	1.47115e-13	4.02145e-09
rs13482247	NM_026174	14	69555401	0.4001	8.32697	1.47953e-13	4.03901e-09
rs13480421	NM_009082	9	106429454	-0.456155	-8.32467	1.49791e-13	4.08378e-09
rs13482170	BC144873	14	50895942	0.397517	8.32378	1.50507e-13	4.09253e-09
rs13482191	BC144873	14	50895942	-0.397517	-8.32378	1.50507e-13	4.09253e-09
rs13477097	NM_019393	3	36552606	-0.245058	-8.32154	1.52329e-13	4.13123e-09
rs4139913	NM_019393	3	36552606	-0.245058	-8.32154	1.52329e-13	4.13123e-09
rs4138020	NR_028061	5	149154128	0.575247	8.31676	1.56285e-13	4.23296e-09
rs13459085	ENSMUST00000115217	5	21662901	-0.797703	-8.31627	1.56702e-13	4.23871e-09
CEL-14_73162771	NM_026174	14	69555401	0.398045	8.31058	1.61555e-13	4.35238e-09
rs13482272	NM_026174	14	69555401	-0.398045	-8.31058	1.61555e-13	4.35238e-09
rs13482637	AK142092	6	149052517	-0.38574	-8.31038	1.6173e-13	4.35238e-09
rs4228731	NR_037964	11	59197793	0.587948	8.31036	1.61746e-13	4.35238e-09
rs13482159	NM_026679	14	26175876	-0.482191	-8.30957	1.62429e-13	4.36509e-09
CEL-5_56167948	BC051182	14	77539735	0.354441	8.30582	1.65735e-13	4.44816e-09
rs4223969	ENSMUST00000108156	3	36573142	-0.422822	-8.3	1.70988e-13	4.5832e-09
rs6264454	NM_001253740	14	113314608	0.379104	8.29701	1.73747e-13	4.64614e-09
CEL-6_86289708	NM_001170591	6	87009236	0.260421	8.29697	1.73785e-13	4.64614e-09
CEL-7_77850273	ENSMUST00000070021	7	97720839	0.426922	8.29468	1.7593e-13	4.69742e-09
rs13481011	NM_145427	11	60400624	-0.208363	-8.29266	1.77848e-13	4.74249e-09
rs3700068	NM_019941	7	24134163	-0.317378	-8.2869	1.83426e-13	4.88083e-09
rs6254381	NM_009503	4	42979963	-0.143509	-8.28682	1.83507e-13	4.88083e-09
rs13478089	NM_001003893	4	148602544	0.381895	8.2838	1.86506e-13	4.95272e-09
rs3664617	NR_039541	5	23852201	0.865975	8.28315	1.87151e-13	4.95272e-09
rs3711814	AK142092	6	149052517	-0.407652	-8.28315	1.87157e-13	4.95272e-09
gnf02.149.271	ENSMUST00000029143	2	155826788	0.403113	8.28313	1.87168e-13	4.95272e-09
rs3680434	BC099581	5	3571673	-0.483081	-8.28032	1.9001e-13	5.02151e-09
rs13477662	NM_009503	4	42979963	-0.140578	-8.27875	1.91618e-13	5.0511e-09
CEL-4_40541402	NM_009503	4	42979963	-0.140578	-8.27875	1.91618e-13	5.0511e-09
rs6301008	NM_178211	13	21750194	-0.301947	-8.27799	1.92404e-13	5.06454e-09
rs6298471	NM_011185	17	15475721	-0.196138	-8.27778	1.92617e-13	5.06454e-09
gnf11.017.294	NR_035454	11	21344588	-0.497204	-8.27477	1.95752e-13	5.14045e-09
rs6298471	NM_153063	17	32965814	-0.259442	-8.27323	1.97371e-13	5.17639e-09
rs13482104	ENSMUST00000177403	14	54872681	-0.357995	-8.27175	1.98937e-13	5.21085e-09
rs13478139	BC099581	5	3571673	-0.500731	-8.27044	2.00348e-13	5.24117e-09
rs13481313	XM_003688892	12	22990091	-0.749948	-8.26824	2.02714e-13	5.29138e-09
rs8267104	NM_025790	13	24817948	-0.318595	-8.26818	2.02779e-13	5.29138e-09
rs6256504	ENSMUST00000083110	5	3561154	-0.563661	-8.26713	2.03931e-13	5.31475e-09
rs3684076	NR_045273	11	59946889	-0.377023	-8.26471	2.06592e-13	5.37733e-09
rs3677770	ENSMUST00000030165	4	43002337	-0.347847	-8.26268	2.08843e-13	5.42403e-09
rs6288543	NM_008303	1	55088132	-0.342829	-8.26262	2.08911e-13	5.42403e-09
rs13481706	ENSMUST00000105105	13	23575763	-0.549875	-8.2621	2.09494e-13	5.43235e-09
rs3684104	ENSMUST00000030165	4	43002337	-0.336789	-8.26132	2.10377e-13	5.44844e-09
rs3684076	ENSMUST00000020506	11	54839289	-0.40258	-8.26017	2.11676e-13	5.47523e-09
rs3712541	NM_011888	4	41791989	0.297246	8.25954	2.12386e-13	5.48671e-09
rs13476229	NM_028749	1	153503016	0.55963	8.25917	2.12805e-13	5.49068e-09
rs13482628	NM_001039368	18	57119710	-0.295122	-8.25818	2.13944e-13	5.51322e-09
rs3666583	AK037773	14	69389783	0.403207	8.25764	2.14558e-13	5.52214e-09
rs13478223	BC023969	15	33221404	0.983158	8.25393	2.18862e-13	5.62592e-09
gnf07.013.809	NM_001045486	7	24081924	-0.322655	-8.25304	2.19913e-13	5.64592e-09
rs13481161	NM_001085500	2	162919271	-0.272844	-8.25209	2.21034e-13	5.66768e-09
rs6411274	NM_007985	13	63304709	-0.282116	-8.24995	2.23576e-13	5.72576e-09
rs13481119	NM_145427	11	60400624	0.204696	8.24899	2.24734e-13	5.74832e-09
rs13475919	NM_008303	1	55088132	-0.342993	-8.24533	2.29185e-13	5.85295e-09
rs13482194	NM_007895	14	44102654	-0.790051	-8.245	2.29591e-13	5.85295e-09
rs3666583	NM_172600	14	48446128	0.366828	8.24493	2.29674e-13	5.85295e-09
rs6195266	NM_001170591	6	87009236	-0.260749	-8.24365	2.31251e-13	5.87868e-09
rs13478819	NM_001170591	6	87009236	-0.260749	-8.24365	2.31251e-13	5.87868e-09
rs4222295	NM_008303	1	55088132	-0.33707	-8.24237	2.32838e-13	5.91174e-09
rs6244558	NM_007985	13	63304709	0.281861	8.24202	2.33273e-13	5.91555e-09
rs13482629	AK142092	6	149052517	-0.398948	-8.2417	2.33678e-13	5.91857e-09
rs3677770	NM_011888	4	JH584294	0.404753	8.23954	2.36391e-13	5.97994e-09
rs6222684	ENSMUST00000037820	4	62499008	0.278556	8.23887	2.37241e-13	5.98441e-09
rs13476917	NM_001177543	2	175640391	0.213483	8.23872	2.37435e-13	5.98441e-09
rs13476917	NM_001177543	2	175737942	0.213483	8.23872	2.37435e-13	5.98441e-09
rs13482143	NM_026679	14	26036262	-0.530151	-8.23704	2.39584e-13	6.0239e-09
rs13482148	NM_026679	14	26036262	-0.530151	-8.23704	2.39584e-13	6.0239e-09
CEL-7_36725559	NM_001243021	7	39449518	-0.262009	-8.23549	2.41571e-13	6.0665e-09
rs6256504	ENSMUST00000083721	5	22534737	-0.616668	-8.23396	2.43559e-13	6.10348e-09
rs6199956	NR_045273	11	59946889	0.373837	8.2339	2.43634e-13	6.10348e-09
rs13480407	ENSMUST00000119789	4	95039046	0.310468	8.22393	2.5699e-13	6.43029e-09
rs13480386	NM_009082	9	106429454	-0.447873	-8.22237	2.59147e-13	6.47644e-09
rs6385855	AK079083	9	35073579	-0.861782	-8.22056	2.61659e-13	6.51561e-09
rs6385855	XR_107257	9	35082267	-0.861782	-8.22056	2.61659e-13	6.51561e-09
rs6385855	XR_107257	9	35086006	-0.861782	-8.22056	2.61659e-13	6.51561e-09
rs3683495	NM_144811	15	79915807	0.369083	8.21935	2.6336e-13	6.55008e-09
rs4228731	NR_045273	11	59946889	0.371578	8.21874	2.64224e-13	6.56368e-09
rs13482247	NM_026174	14	69337151	0.40579	8.21584	2.68357e-13	6.65835e-09
rs13482272	NM_026174	14	69337151	-0.40407	-8.21133	2.74902e-13	6.80442e-09
CEL-14_73162771	NM_026174	14	69337151	0.40407	8.21133	2.74902e-13	6.80442e-09
rs13477126	ENSMUST00000108156	3	36573142	-0.421864	-8.21015	2.76645e-13	6.83938e-09
rs3656197	NM_011757	5	138116903	-0.239176	-8.20303	2.87385e-13	7.09643e-09
rs6349956	BC099581	5	3571673	-0.484203	-8.19977	2.9244e-13	7.21264e-09
rs13477726	NM_011888	4	GL456350	0.279862	8.19706	2.96711e-13	7.30926e-09
rs3666583	BC144873	14	50895942	-0.395702	-8.19648	2.97621e-13	7.32298e-09
rs13480365	NR_040401	9	78175914	-0.5712	-8.19368	3.02106e-13	7.42451e-09
rs13482216	NM_026174	14	69555401	0.381705	8.19345	3.02491e-13	7.42515e-09
rs13482159	NM_026679	14	26036262	-0.526487	-8.18593	3.14882e-13	7.72014e-09
rs13482216	NM_026174	14	69337151	0.390231	8.18563	3.15392e-13	7.72348e-09
rs13477643	NM_009503	4	42979963	-0.137944	-8.18275	3.20276e-13	7.83383e-09
rs6244558	NM_001013389	13	24992483	0.323506	8.1787	3.27282e-13	7.99574e-09
CEL-5_24211033	NM_001003909	5	3690000	-0.20686	-8.17799	3.28541e-13	8.01703e-09
rs13482159	NM_026679	14	25923298	-0.544342	-8.17721	3.29912e-13	8.04101e-09
rs6391152	NM_009904	8	83389867	1.05104	8.17497	3.33884e-13	8.12824e-09
rs6223359	NM_007990	19	6057888	0.615758	8.1732	3.37046e-13	8.19557e-09
rs13480968	NM_001024919	11	31665150	0.2962	8.16914	3.4443e-13	8.36531e-09
rs13483368	ENSMUST00000158500	18	61138509	-0.332453	-8.16827	3.46038e-13	8.3945e-09
rs6411274	NM_001013389	13	24992483	-0.323301	-8.16697	3.48458e-13	8.44332e-09
rs3679483	NM_001177543	2	176470369	-0.201253	-8.16411	3.53815e-13	8.56307e-09
rs13482845	BC150842	18	8694077	0.47415	8.16276	3.56378e-13	8.61503e-09
CEL-10_3989939	ENSMUST00000069106	10	11343404	0.523822	8.16226	3.57319e-13	8.6215e-09
rs13477138	ENSMUST00000108156	3	36573142	-0.430949	-8.16218	3.57479e-13	8.6215e-09
rs13482143	NM_026679	14	25923298	-0.545235	-8.16073	3.60258e-13	8.66832e-09
rs13482148	NM_026679	14	25923298	-0.545235	-8.16073	3.60258e-13	8.66832e-09
rs3683495	NM_001039368	18	57119710	0.295546	8.15776	3.66014e-13	8.79658e-09
rs6353425	NM_001170591	6	87009236	-0.261023	-8.15341	3.74616e-13	8.98246e-09
rs3699367	NM_001170591	6	87009236	-0.261023	-8.15341	3.74616e-13	8.98246e-09
rs3712541	NM_011888	4	42568292	0.353245	8.15244	3.76551e-13	9.00799e-09
rs3712541	NM_011888	4	JH584293	0.353245	8.15244	3.76551e-13	9.00799e-09
rs3676423	NM_011888	4	GL456350	0.293853	8.15126	3.78935e-13	9.05454e-09
rs13476152	NM_028749	1	153503016	0.582337	8.15091	3.79643e-13	9.06099e-09
rs3684104	NM_009503	4	42979963	-0.139859	-8.14719	3.87251e-13	9.23193e-09
rs6187766	NM_001177543	2	176470369	0.199342	8.14174	3.98684e-13	9.49357e-09
rs13482845	NR_033305	17	33981492	-0.674358	-8.13873	4.05148e-13	9.63638e-09
rs13481689	NM_175660	13	23751088	-0.760783	-8.1365	4.09987e-13	9.7403e-09
rs6246342	ENSMUST00000029143	2	155826788	-0.401449	-8.13445	4.145e-13	9.83621e-09
gnf09.110.002	ENSMUST00000104275	1	24548841	-0.227844	-8.13342	4.16791e-13	9.87924e-09
rs3712541	NM_011888	4	42070757	0.316803	8.12402	4.38214e-13	1.03752e-08
rs13477448	NM_026724	3	130726831	-0.386825	-8.1202	4.47226e-13	1.05764e-08
rs6268443	NM_008303	1	55088132	-0.353717	-8.11994	4.47842e-13	1.05789e-08
rs13482549	NM_001039368	5	123725183	0.367142	8.1186	4.51054e-13	1.06426e-08
rs6396829	ENSMUST00000177403	14	54872681	-0.35596	-8.11791	4.52719e-13	1.06697e-08
rs13481145	NM_001085500	2	162919271	-0.275947	-8.11411	4.62005e-13	1.08762e-08
rs13482191	NM_172600	14	48446128	0.361089	8.11171	4.6795e-13	1.10036e-08
rs13482997	NR_045436	17	13482553	-0.383781	-8.10914	4.74385e-13	1.11423e-08
rs13483299	ENSMUST00000158614	18	34941234	-0.672732	-8.10546	4.83787e-13	1.13503e-08
rs6381371	NM_008228	4	129516104	-0.306249	-8.10429	4.8683e-13	1.14087e-08
gnf11.017.294	AK148683	11	29711973	-0.865559	-8.10337	4.89201e-13	1.14513e-08
rs6254381	NM_011888	4	JH584294	0.39346	8.10063	4.96415e-13	1.1607e-08
rs6324470	NM_008228	4	129516104	-0.305475	-8.09947	4.99486e-13	1.16525e-08
rs3709486	NM_008228	4	129516104	-0.305475	-8.09947	4.99486e-13	1.16525e-08
rs3712541	NM_011888	4	GL456350	0.283404	8.09492	5.1175e-13	1.19252e-08
rs13459144	NM_026174	14	69364007	-0.214848	-8.09456	5.12715e-13	1.19342e-08
rs6354160	BC051182	14	77539735	-0.349098	-8.09409	5.14003e-13	1.19508e-08
rs3690581	NM_011888	4	GL456350	0.274543	8.09201	5.19732e-13	1.20704e-08
rs3711357	NM_013917	11	43420248	0.674938	8.09134	5.21597e-13	1.21001e-08
rs6372656	NM_007990	19	6057888	0.594886	8.08768	5.31877e-13	1.23248e-08
rs3676423	NM_011888	4	JH584294	0.410907	8.08368	5.43311e-13	1.25757e-08
rs13478882	NM_001170591	6	87009236	-0.251676	-8.08068	5.5207e-13	1.27641e-08
rs13482159	AK143881	14	69277601	-0.42652	-8.07999	5.5411e-13	1.27827e-08
rs13482159	AK143881	14	69495851	-0.42652	-8.07999	5.5411e-13	1.27827e-08
rs13479153	NM_001113468	7	9485565	-0.300003	-8.07932	5.56088e-13	1.27998e-08
rs13479153	NM_001113468	7	9754636	-0.300003	-8.07932	5.56088e-13	1.27998e-08
rs6199956	NR_037964	11	59197793	0.580161	8.07834	5.58997e-13	1.28525e-08
rs3683495	ENSMUST00000158508	15	35487400	0.421579	8.0762	5.65386e-13	1.2985e-08
gnf01.036.770	NM_008303	1	55088132	0.334902	8.07566	5.67039e-13	1.30085e-08
rs13477726	NM_011888	4	JH584294	0.389596	8.07293	5.75317e-13	1.31838e-08
rs13480141	ENSMUST00000084000	9	35474885	-0.339272	-8.07205	5.78026e-13	1.32312e-08
rs6319148	NM_026174	14	69555401	0.401287	8.07163	5.79323e-13	1.32462e-08
rs13482629	NM_001039368	X	38969817	-0.373442	-8.06595	5.97099e-13	1.36376e-08
rs13482247	NM_026174	14	69364007	0.2146	8.06457	6.01504e-13	1.37118e-08
rs13482194	AK143881	14	69277601	-0.423257	-8.06414	6.02893e-13	1.37118e-08
rs13482194	AK143881	14	69495851	-0.423257	-8.06414	6.02893e-13	1.37118e-08
rs6157620	NM_023173	1	170874188	-0.224504	-8.0641	6.03e-13	1.37118e-08
rs6241331	NM_001253740	14	113314608	0.35431	8.06189	6.10158e-13	1.38594e-08
gnf01.137.841	AK164855	1	135152963	0.33765	8.05727	6.2535e-13	1.41889e-08
rs3720782	NM_007985	13	63304709	-0.280296	-8.05594	6.29762e-13	1.42733e-08
rs13479358	NR_015495	7	55962531	-0.476022	-8.05323	6.38938e-13	1.44655e-08
rs13476141	AK164855	1	135152963	0.334712	8.05285	6.40226e-13	1.44788e-08
rs6222684	NM_011888	4	GL456350	0.270944	8.05232	6.42036e-13	1.45039e-08
rs6241331	NM_019393	3	36552606	-0.237727	-8.05151	6.448e-13	1.45504e-08
rs13483117	ENSMUST00000174972	17	71641584	-0.423844	-8.05016	6.49454e-13	1.46395e-08
m1cCD824	NM_001170591	6	87009236	0.263708	8.04948	6.51796e-13	1.46763e-08
rs6349956	NR_015554	5	23692261	-0.733402	-8.04425	6.70187e-13	1.5074e-08
rs3679483	NM_001100415	2	175869219	-0.203189	-8.04024	6.84634e-13	1.53822e-08
rs13482629	NM_001039368	18	57119710	-0.294391	-8.03471	7.05076e-13	1.58243e-08
rs6298471	NR_045436	17	13482553	-0.360003	-8.03369	7.08899e-13	1.58929e-08
rs6187766	NM_001100415	2	175869219	0.201481	8.03198	7.1539e-13	1.6021e-08
rs13478783	NM_001170591	6	87009236	0.259179	8.02882	7.27505e-13	1.62747e-08
CEL-5_24211033	NR_015554	5	23692261	-0.726909	-8.02628	7.37376e-13	1.64778e-08
rs3690581	ENSMUST00000030165	4	43002337	-0.334157	-8.02558	7.40135e-13	1.65216e-08
rs3664101	ENSMUST00000069106	10	11343404	0.512955	8.02213	7.53833e-13	1.67945e-08
rs3692121	ENSMUST00000177403	14	54872681	-0.346235	-8.02209	7.53983e-13	1.67945e-08
rs13476917	NM_001177543	2	175965331	0.221808	8.01842	7.68851e-13	1.71072e-08
rs13480407	NM_001110271	9	106440051	-0.3185	-8.01327	7.90157e-13	1.75624e-08
rs3690581	NM_009503	4	42979963	-0.139861	-8.01237	7.93959e-13	1.7628e-08
rs3714915	NM_001113468	7	9485565	-0.306871	-8.01144	7.97874e-13	1.7677e-08
rs3714915	NM_001113468	7	9754636	-0.306871	-8.01144	7.97874e-13	1.7677e-08
rs6328018	AJ005350	12	20899822	-1.14423	-8.00914	8.07715e-13	1.78758e-08
rs13481011	NR_037964	11	59197793	-0.571568	-8.00805	8.12387e-13	1.796e-08
rs6285738	NM_011507	6	95473012	0.798875	8.00224	8.37836e-13	1.85029e-08
rs13477883	NM_008228	4	129516104	-0.30365	-8.00081	8.44223e-13	1.86241e-08
rs3700068	NM_001113468	7	9485565	-0.309005	-7.99856	8.54393e-13	1.87978e-08
rs3700068	NM_001113468	7	9754636	-0.309005	-7.99856	8.54393e-13	1.87978e-08
gnf09.110.002	ENSMUST00000119789	4	95039046	0.303528	7.99783	8.57696e-13	1.87978e-08
rs13482272	AK143881	14	69277601	-0.412295	-7.99766	8.58459e-13	1.87978e-08
rs13482272	AK143881	14	69495851	-0.412295	-7.99766	8.58459e-13	1.87978e-08
CEL-14_73162771	AK143881	14	69277601	0.412295	7.99766	8.58459e-13	1.87978e-08
CEL-14_73162771	AK143881	14	69495851	0.412295	7.99766	8.58459e-13	1.87978e-08
rs13481783	NM_001013389	13	24992483	-0.320175	-7.99572	8.6737e-13	1.89729e-08
CEL-2_168586738	XR_108235	2	177197202	0.391315	7.99406	8.75032e-13	1.91203e-08
rs3696502	NM_009904	8	83389867	-1.02853	-7.99252	8.82236e-13	1.92573e-08
rs13480678	AK145310	10	93726726	0.590403	7.98883	8.99691e-13	1.96177e-08
rs13477138	NM_001253740	14	113314608	0.376788	7.98705	9.08239e-13	1.97832e-08
rs3088801	AK079083	9	35073579	-0.821678	-7.98493	9.18519e-13	1.99441e-08
rs3088801	XR_107257	9	35082267	-0.821678	-7.98493	9.18519e-13	1.99441e-08
rs3088801	XR_107257	9	35086006	-0.821678	-7.98493	9.18519e-13	1.99441e-08
rs13475919	NM_001111279	1	79702262	0.272769	7.98042	9.40768e-13	2.04058e-08
rs6187409	BC051182	14	77539735	0.34812	7.97848	9.50496e-13	2.05952e-08
rs13479811	NM_009904	8	83389867	-1.01078	-7.97511	9.67631e-13	2.09446e-08
rs13480638	ENSMUST00000123147	10	68043968	-0.396821	-7.97424	9.7212e-13	2.10198e-08
rs6291434	NM_026174	14	69555401	-0.398021	-7.96903	9.99335e-13	2.15857e-08
rs13459144	AK143881	14	69277601	-0.412396	-7.96844	1.00251e-12	2.16091e-08
rs13459144	AK143881	14	69495851	-0.412396	-7.96844	1.00251e-12	2.16091e-08
rs13482501	NM_001039368	5	123725183	0.364253	7.96729	1.00861e-12	2.16996e-08
rs6223687	NM_009082	9	106429454	-0.438597	-7.9668	1.01122e-12	2.16996e-08
rs3676124	NM_009082	9	106429454	-0.438597	-7.9668	1.01122e-12	2.16996e-08
rs3695050	NM_009082	9	106429454	-0.438597	-7.9668	1.01122e-12	2.16996e-08
rs6401493	NR_024097	2	130801966	-0.589984	-7.96647	1.013e-12	2.16996e-08
gnf02.126.027	NR_024097	2	130801966	-0.589984	-7.96647	1.013e-12	2.16996e-08
rs6254381	ENSMUST00000030165	4	43002337	-0.333845	-7.96526	1.01953e-12	2.18169e-08
rs6276391	ENSMUST00000172125	14	3479739	0.263168	7.96374	1.02781e-12	2.19714e-08
rs13481313	AJ005350	12	20899822	-1.11092	-7.96306	1.03153e-12	2.20159e-08
CEL-1_49993068	NM_008303	1	55088132	-0.336404	-7.96297	1.03202e-12	2.20159e-08
rs3705458	NM_177873	5	106840194	-0.648164	-7.95857	1.05639e-12	2.25125e-08
CEL-5_24211033	BC099581	5	3571673	-0.471123	-7.95183	1.09483e-12	2.33077e-08
rs6319148	NM_026174	14	69337151	0.406496	7.95138	1.09742e-12	2.3339e-08
rs13479153	ENSMUST00000100595	18	42252386	0.308426	7.95029	1.10378e-12	2.34501e-08
rs13476917	NM_001099327	2	175321834	0.215042	7.94971	1.10718e-12	2.34982e-08
rs6222684	NM_011888	4	41791989	0.282151	7.94599	1.12922e-12	2.39414e-08
rs6409750	NM_009085	17	46243920	0.222712	7.94122	1.15815e-12	2.45296e-08
rs3690198	NM_177712	13	67426259	0.437074	7.93987	1.16648e-12	2.46807e-08
rs13479922	NM_009904	8	83389867	-1.04175	-7.93624	1.18908e-12	2.51333e-08
rs3684104	ENSMUST00000158560	4	11279265	-0.609918	-7.93446	1.20035e-12	2.53455e-08
rs13476141	NM_028749	1	153503016	-0.565942	-7.92975	1.2307e-12	2.59361e-08
rs6195073	NM_001111279	1	79702262	0.287381	7.92973	1.23083e-12	2.59361e-08
rs6328018	ENSMUST00000082493	12	17546146	-0.633192	-7.92771	1.2441e-12	2.61892e-08
rs6361186	NR_028061	5	149154128	0.541322	7.92743	1.24592e-12	2.62009e-08
rs3707910	NM_008327	1	173962568	-0.387963	-7.92611	1.25464e-12	2.63573e-08
rs13477662	ENSMUST00000158560	4	11279265	-0.606233	-7.92357	1.27165e-12	2.66606e-08
CEL-4_40541402	ENSMUST00000158560	4	11279265	-0.606233	-7.92357	1.27165e-12	2.66606e-08
rs3700831	NM_008327	1	173962568	0.387881	7.92328	1.27359e-12	2.66744e-08
rs13483244	ENSMUST00000158614	18	34941234	-0.668159	-7.92232	1.28011e-12	2.67837e-08
rs3690581	NM_011888	4	42070757	0.306379	7.92212	1.28144e-12	2.67845e-08
rs3726974	XR_108235	2	177197202	0.399748	7.92148	1.28584e-12	2.68492e-08
rs13477643	NM_152812	4	14809498	-0.167313	-7.91766	1.31211e-12	2.73702e-08
rs6341620	ENSMUST00000115217	5	21662901	-0.759673	-7.91671	1.31869e-12	2.74797e-08
rs13482194	BC144873	14	50895942	0.389873	7.91577	1.32527e-12	2.75892e-08
rs3699816	ENSMUST00000158614	18	34941234	-0.644065	-7.91543	1.32763e-12	2.76105e-08
rs6222684	NM_011888	4	42070757	0.303152	7.91504	1.33044e-12	2.76411e-08
rs13481014	ENSMUST00000020506	11	54839289	0.389836	7.91032	1.36409e-12	2.83118e-08
rs6198234	NM_001253740	14	113314608	0.373124	7.90665	1.39087e-12	2.88386e-08
rs13482191	AK143881	14	69277601	0.412229	7.90232	1.42306e-12	2.93884e-08
rs13482191	AK143881	14	69495851	0.412229	7.90232	1.42306e-12	2.93884e-08
rs13482170	AK143881	14	69277601	-0.412229	-7.90232	1.42306e-12	2.93884e-08
rs13482170	AK143881	14	69495851	-0.412229	-7.90232	1.42306e-12	2.93884e-08
rs13481014	NR_045273	11	59946889	0.364697	7.90166	1.42802e-12	2.94614e-08
rs6254381	NM_011888	4	42131994	0.320241	7.90019	1.43916e-12	2.96028e-08
rs6254381	NM_011888	4	42629332	0.320241	7.90019	1.43916e-12	2.96028e-08
rs6254381	NM_011888	4	JH584293	0.320241	7.90019	1.43916e-12	2.96028e-08
rs13481983	NM_007749	13	86044798	0.326191	7.89258	1.49833e-12	3.07891e-08
rs3710293	NR_037190	10	42052558	0.796264	7.89121	1.50919e-12	3.09816e-08
rs6268443	NM_001111279	1	79702262	0.281952	7.88948	1.52312e-12	3.12364e-08
rs13459186	NM_177873	5	106840194	-0.645933	-7.88928	1.52471e-12	3.12381e-08
gnf18.021.931	NR_028061	5	149154128	0.56308	7.889	1.52697e-12	3.12536e-08
rs3690581	NM_011888	4	41791989	0.283571	7.88618	1.54993e-12	3.16922e-08
rs3677770	NM_009503	4	42979963	-0.141371	-7.88408	1.56724e-12	3.20144e-08
rs13479319	NM_001256081	7	98051054	-0.439819	-7.88363	1.57093e-12	3.20582e-08
rs13481783	NM_008105	13	40956414	-0.259993	-7.88224	1.58257e-12	3.2264e-08
rs3719311	NM_019941	7	24134163	-0.303443	-7.88054	1.59688e-12	3.25236e-08
rs3147860	NM_019941	7	24134163	-0.305686	-7.88014	1.6002e-12	3.25591e-08
rs6290836	NM_026679	14	26175876	-0.458214	-7.87762	1.62168e-12	3.29639e-08
rs13478223	ENSMUST00000083721	5	22534737	-0.604562	-7.87559	1.63921e-12	3.32874e-08
rs13480421	ENSMUST00000119789	4	95039046	0.302877	7.87535	1.64128e-12	3.32969e-08
rs13476273	ENSMUST00000147604	1	173350879	0.745662	7.87396	1.65338e-12	3.35093e-08
mCV23386455	BC051182	14	77539735	0.348567	7.87275	1.66396e-12	3.36909e-08
rs13477321	NM_001253740	14	113314608	0.347878	7.87185	1.67195e-12	3.38195e-08
rs6279100	NM_001025365	4	147860778	-0.258758	-7.86763	1.7096e-12	3.45473e-08
gnf07.013.809	ENSMUST00000100595	18	42252386	0.305148	7.86047	1.77553e-12	3.58307e-08
rs3714258	NR_039541	5	23852201	0.852802	7.86032	1.77701e-12	3.58307e-08
rs3699409	ENSMUST00000069106	10	11343404	0.516694	7.85999	1.78004e-12	3.58307e-08
rs3712394	ENSMUST00000069106	10	11343404	0.516694	7.85999	1.78004e-12	3.58307e-08
mCV22919271	NM_152812	4	14809498	-0.164004	-7.85862	1.79301e-12	3.60218e-08
rs13477617	NM_152812	4	14809498	-0.164004	-7.85862	1.79301e-12	3.60218e-08
rs13476917	NM_001177543	2	175419391	0.234331	7.85843	1.79484e-12	3.60236e-08
rs3714299	NM_001085500	2	162919271	-0.272912	-7.85752	1.80344e-12	3.61612e-08
rs13477643	NM_011888	4	GL456350	0.261995	7.85687	1.80962e-12	3.625e-08
rs3707910	NM_028749	1	153503016	-0.541397	-7.85637	1.81441e-12	3.63055e-08
rs6359329	NM_001024919	11	31665150	-0.287695	-7.85622	1.8159e-12	3.63055e-08
rs6222684	NM_011888	4	42568292	0.335522	7.8533	1.84407e-12	3.6784e-08
rs6222684	NM_011888	4	JH584293	0.335522	7.8533	1.84407e-12	3.6784e-08
rs6209325	ENSMUST00000029143	2	155826788	0.395437	7.85319	1.84517e-12	3.6784e-08
rs3707067	ENSMUST00000107368	7	80325292	-0.191693	-7.85292	1.84778e-12	3.68005e-08
rs13483462	NM_001002239	18	75000477	-0.316624	-7.85191	1.85772e-12	3.69326e-08
rs3700831	NM_028749	1	153503016	0.541198	7.85174	1.85934e-12	3.69326e-08
rs13478133	NR_015554	5	23692261	-0.736111	-7.8517	1.85976e-12	3.69326e-08
rs13478433	NM_177873	5	106840194	-0.658112	-7.8473	1.90347e-12	3.77642e-08
rs3705155	NM_001256081	7	98051054	-0.4416	-7.84619	1.91469e-12	3.79505e-08
rs6290836	ENSMUST00000102175	11	102659572	-0.53936	-7.84571	1.91957e-12	3.80067e-08
rs6215373	ENSMUST00000083110	5	3561154	-0.548936	-7.84555	1.9212e-12	3.80067e-08
CEL-7_77850273	NM_025301	7	105803782	0.296093	7.84478	1.92896e-12	3.81239e-08
rs6190748	NR_037190	10	42052558	0.812767	7.84251	1.95226e-12	3.85475e-08
rs6298471	AK086736	17	23790501	-0.518808	-7.84076	1.97034e-12	3.88674e-08
rs6291434	NM_026174	14	69337151	-0.402813	-7.84033	1.97485e-12	3.89192e-08
rs6335414	NM_019393	3	36552606	-0.237413	-7.83919	1.98673e-12	3.91162e-08
CEL-2_168586738	ENSMUST00000029143	2	155826788	-0.377583	-7.83857	1.9933e-12	3.92081e-08
rs6254381	NM_011888	4	41920842	0.304753	7.83751	2.0045e-12	3.93537e-08
rs6254381	NM_011888	4	42272931	0.304753	7.83751	2.0045e-12	3.93537e-08
rs13482159	NM_172600	14	48446128	-0.359856	-7.83275	2.05553e-12	4.02616e-08
rs13480421	NM_001110271	9	106440051	-0.314834	-7.83242	2.05904e-12	4.02616e-08
rs13476229	NM_001039484	1	172341210	0.275488	7.83223	2.06117e-12	4.02616e-08
rs3677770	NM_011888	4	42131994	0.323979	7.83202	2.06343e-12	4.02616e-08
rs3677770	NM_011888	4	42629332	0.323979	7.83202	2.06343e-12	4.02616e-08
rs3677770	NM_011888	4	JH584293	0.323979	7.83202	2.06343e-12	4.02616e-08
CEL-10_3989939	AK015283	10	11244790	0.229831	7.83193	2.06436e-12	4.02616e-08
rs3664101	AK015283	10	11244790	0.227552	7.82911	2.09532e-12	4.08269e-08
rs3686911	ENSMUST00000069106	10	11343404	0.512047	7.82874	2.09949e-12	4.08696e-08
rs13481371	XM_003688892	12	22990091	-0.719053	-7.82387	2.15407e-12	4.18869e-08
CEL-2_50605053	BC050122	2	27540426	-0.405003	-7.82372	2.1558e-12	4.18869e-08
mCV23617245	NR_028061	5	149154128	0.533298	7.8219	2.17659e-12	4.22119e-08
rs6222684	ENSMUST00000030165	4	43002337	-0.32528	-7.8219	2.1766e-12	4.22119e-08
rs13482637	NM_001039368	18	57119710	-0.278173	-7.82153	2.18089e-12	4.22154e-08
rs13482284	NM_026174	14	69555401	-0.388976	-7.82148	2.18142e-12	4.22154e-08
rs13477726	ENSMUST00000030165	4	43002337	-0.327339	-7.82135	2.1829e-12	4.22154e-08
rs6222684	NM_011888	4	GL456350	0.269686	7.82113	2.18546e-12	4.22254e-08
rs6301008	NM_175660	13	23751088	-0.766713	-7.81982	2.2006e-12	4.24038e-08
rs13482628	ENSMUST00000158508	15	35487400	-0.408902	-7.81936	2.20595e-12	4.24038e-08
gnf07.013.809	NM_001105065	7	7550967	-0.379167	-7.81923	2.20745e-12	4.24038e-08
rs13482311	NM_026174	14	69555401	-0.394721	-7.8192	2.20788e-12	4.24038e-08
rs8270115	AK079083	9	35073579	-0.811795	-7.81887	2.21164e-12	4.24038e-08
rs8270115	XR_107257	9	35082267	-0.811795	-7.81887	2.21164e-12	4.24038e-08
rs8270115	XR_107257	9	35086006	-0.811795	-7.81887	2.21164e-12	4.24038e-08
rs6290401	NM_027617	3	146457203	0.404506	7.81875	2.21314e-12	4.24038e-08
rs6407142	NM_027617	3	146457203	0.404506	7.81875	2.21314e-12	4.24038e-08
gnf09.110.002	NM_009082	9	106429454	-0.434421	-7.81812	2.22045e-12	4.25045e-08
rs6341620	BC099581	5	3571673	-0.472251	-7.817	2.23361e-12	4.27169e-08
rs3712541	NM_011888	4	JH584294	0.389355	7.81561	2.25002e-12	4.29911e-08
rs3677770	NM_011888	4	41920842	0.309366	7.81021	2.31504e-12	4.41518e-08
rs3677770	NM_011888	4	42272931	0.309366	7.81021	2.31504e-12	4.41518e-08
rs13459144	NM_026174	14	69581754	-0.210302	-7.80464	2.38403e-12	4.54257e-08
rs3680434	NR_039541	5	23852201	0.820419	7.80376	2.39521e-12	4.55968e-08
rs3695383	NM_007895	14	44102654	0.773617	7.80181	2.41984e-12	4.60233e-08
rs6287606	NM_152812	4	14809498	-0.161599	-7.79985	2.445e-12	4.64591e-08
rs13477097	NM_001253740	14	113314608	0.349833	7.79849	2.46265e-12	4.6618e-08
rs4139913	NM_001253740	14	113314608	0.349833	7.79849	2.46265e-12	4.6618e-08
rs3661596	NM_027478	2	132239492	0.215106	7.79843	2.46346e-12	4.6618e-08
rs13478997	ENSMUST00000082634	6	112592967	0.327518	7.79841	2.4637e-12	4.6618e-08
rs13482216	NM_026174	14	69364007	0.202341	7.79834	2.46463e-12	4.6618e-08
rs6215373	ENSMUST00000083721	5	22534737	-0.599525	-7.79499	2.50848e-12	4.74042e-08
rs6226080	NM_008228	4	129516104	-0.300255	-7.7933	2.53092e-12	4.77845e-08
rs3679483	NM_001177406	2	175690881	-0.261197	-7.79216	2.54616e-12	4.79847e-08
rs3679483	NM_001177406	2	176521004	-0.261197	-7.79216	2.54616e-12	4.79847e-08
rs13482247	NM_026174	14	69581754	0.210259	7.78759	2.60821e-12	4.91094e-08
rs3655898	ENSMUST00000084000	9	35474885	-0.324286	-7.78475	2.64762e-12	4.98061e-08
rs3690581	NM_011888	4	42568292	0.336848	7.78207	2.68514e-12	5.04203e-08
rs3690581	NM_011888	4	JH584293	0.336848	7.78207	2.68514e-12	5.04203e-08
rs3687916	NR_039541	5	23852201	0.846823	7.78129	2.69625e-12	5.0583e-08
rs3717860	XM_003688891	12	19704348	0.452038	7.77743	2.75163e-12	5.15752e-08
rs13477404	ENSMUST00000041045	3	137864487	-0.402693	-7.77364	2.80718e-12	5.25687e-08
rs13477726	ENSMUST00000037820	4	62499008	0.269862	7.77299	2.81673e-12	5.26999e-08
rs13478451	NM_177873	5	106840194	-0.639359	-7.77133	2.84155e-12	5.31162e-08
rs4138020	NR_015475	18	38238405	-0.41178	-7.77019	2.8586e-12	5.33867e-08
rs3700819	NM_008105	13	40956414	-0.266364	-7.76735	2.90173e-12	5.41434e-08
rs8246404	ENSMUST00000059524	16	46152997	0.571322	7.7655	2.93005e-12	5.46225e-08
rs13482845	NM_010397	17	36038407	-1.13456	-7.76501	2.9376e-12	5.4714e-08
rs13477154	ENSMUST00000108156	3	36573142	-0.411705	-7.76386	2.9555e-12	5.49978e-08
rs3698093	ENSMUST00000036734	8	84831522	-0.240713	-7.76107	2.99912e-12	5.57594e-08
rs13479153	NM_001105065	7	7550967	-0.37848	-7.76068	3.00536e-12	5.58253e-08
rs3658362	NM_001105065	7	7550967	-0.36969	-7.76003	3.01563e-12	5.59658e-08
rs4137908	AK164855	1	135152963	-0.341604	-7.75564	3.08607e-12	5.72217e-08
rs3712541	NM_011888	4	42131994	0.32046	7.7547	3.10142e-12	5.73522e-08
rs3712541	NM_011888	4	42629332	0.32046	7.7547	3.10142e-12	5.73522e-08
rs3712541	NM_011888	4	JH584293	0.32046	7.7547	3.10142e-12	5.73522e-08
rs13476229	NM_008327	1	173962568	0.38256	7.75351	3.12086e-12	5.76601e-08
rs13482296	NM_026174	14	69555401	-0.390559	-7.75157	3.15296e-12	5.81743e-08
rs3700831	NM_001039484	1	172341210	0.273442	7.75149	3.15431e-12	5.81743e-08
gnf02.035.469	BC050122	2	27540426	0.410867	7.75122	3.15879e-12	5.8205e-08
rs4225536	NM_001163243	5	136953275	-0.146623	-7.751	3.16246e-12	5.82209e-08
rs13477596	NM_152812	4	14809498	-0.162861	-7.74897	3.19646e-12	5.87945e-08
CEL-2_168586738	ENSMUST00000076007	2	150323702	-0.583842	-7.74756	3.2201e-12	5.91767e-08
rs3660863	NM_152812	4	14809498	-0.160502	-7.7464	3.23988e-12	5.94873e-08
rs3090212	NM_001085500	11	97685826	-0.240263	-7.74621	3.24318e-12	5.94951e-08
rs13476917	ENSMUST00000029143	2	155826788	-0.377656	-7.74393	3.28219e-12	6.00659e-08
rs13480386	NM_001110271	9	106440051	-0.309219	-7.74391	3.28253e-12	6.00659e-08
rs6192958	BC023969	15	33221404	0.952161	7.74372	3.2859e-12	6.00659e-08
rs3714001	BC023969	15	33221404	-0.952161	-7.74372	3.2859e-12	6.00659e-08
rs3690581	NM_011888	4	GL456350	0.270589	7.74343	3.29092e-12	6.00974e-08
rs13483244	NR_015475	18	38238405	-0.413262	-7.74315	3.29581e-12	6.00974e-08
rs8246404	ENSMUST00000076007	2	150323702	-0.654649	-7.74312	3.29634e-12	6.00974e-08
rs13479807	NM_009904	8	83389867	1.00061	7.74009	3.34915e-12	6.10065e-08
rs3679483	NM_001177404	2	175918283	-0.267733	-7.73819	3.38278e-12	6.15649e-08
rs6187766	NM_001177406	2	175690881	0.257925	7.7359	3.42389e-12	6.21689e-08
rs6187766	NM_001177406	2	176521004	0.257925	7.7359	3.42389e-12	6.21689e-08
rs13481313	ENSMUST00000082493	12	17546146	-0.607133	-7.73584	3.42498e-12	6.21689e-08
rs6291434	AK143881	14	69277601	-0.414349	-7.73504	3.43936e-12	6.22676e-08
rs6291434	AK143881	14	69495851	-0.414349	-7.73504	3.43936e-12	6.22676e-08
rs3699938	NM_001243021	7	39449518	-0.245834	-7.73475	3.44458e-12	6.22676e-08
rs13479251	NM_001243021	7	39449518	-0.245834	-7.73475	3.44458e-12	6.22676e-08
rs13482311	NM_026174	14	69337151	-0.400872	-7.7347	3.44546e-12	6.22676e-08
rs13481119	NR_045273	11	59946889	0.350406	7.73303	3.47589e-12	6.27419e-08
rs13478223	ENSMUST00000083110	5	3561154	-0.544514	-7.73293	3.47777e-12	6.27419e-08
rs13459144	NM_026174	14	69555401	-0.380728	-7.73207	3.49359e-12	6.29724e-08
CEL-4_30653207	NM_152812	4	14809498	-0.160441	-7.72871	3.55572e-12	6.39808e-08
rs3663744	NM_152812	4	14809498	-0.160441	-7.72871	3.55572e-12	6.39808e-08
rs3672697	ENSMUST00000175391	1	176879834	-0.707279	-7.72795	3.56998e-12	6.41815e-08
rs3721803	AK015283	10	11244790	0.229505	7.72717	3.58473e-12	6.43908e-08
rs6409750	ENSMUST00000122525	17	43698363	-0.347549	-7.72504	3.62495e-12	6.50023e-08
rs3673653	ENSMUST00000107368	7	80325292	-0.191016	-7.72504	3.62506e-12	6.50023e-08
rs3676545	NM_001253740	14	113314608	0.347464	7.72362	3.6521e-12	6.54305e-08
CEL-15_8331158	AK142092	6	149052517	0.403575	7.72214	3.68078e-12	6.58873e-08
rs13482284	NM_026174	14	69337151	-0.394479	-7.72064	3.70981e-12	6.63495e-08
rs13481371	AJ005350	12	20899822	-1.08159	-7.71856	3.75052e-12	6.70198e-08
rs13480421	ENSMUST00000104275	1	24548841	-0.22184	-7.71582	3.80497e-12	6.7934e-08
rs13476152	AK164855	1	135152963	-0.328859	-7.71556	3.81023e-12	6.79693e-08
rs13481145	ENSMUST00000042595	11	28339128	0.246763	7.71123	3.89789e-12	6.94731e-08
rs13482543	BC083134	X	13202551	0.388245	7.711	3.90257e-12	6.94967e-08
rs13482629	ENSMUST00000158508	15	35487400	-0.411216	-7.70776	3.96962e-12	7.06299e-08
rs3672597	NR_003364	11	116752167	0.835226	7.70542	4.01872e-12	7.14422e-08
rs3671256	BC066997	1	9601199	0.978916	7.70208	4.08968e-12	7.26412e-08
rs3666583	AK143881	14	69277601	0.407379	7.70164	4.09933e-12	7.26879e-08
rs3666583	AK143881	14	69495851	0.407379	7.70164	4.09933e-12	7.26879e-08
rs13482673	ENSMUST00000172125	14	3479739	0.256934	7.69775	4.18392e-12	7.41242e-08
gnf01.137.841	NM_028749	1	153503016	-0.559404	-7.69473	4.25067e-12	7.52423e-08
rs3711756	ENSMUST00000084000	9	35474885	-0.324778	-7.69021	4.3527e-12	7.69826e-08
rs3710548	ENSMUST00000041045	3	137864487	-0.401896	-7.6889	4.38279e-12	7.74486e-08
rs6256504	ENSMUST00000114952	5	25222882	0.317725	7.68768	4.41098e-12	7.78802e-08
rs3674908	NM_009503	4	42979963	-0.128745	-7.68728	4.4201e-12	7.79747e-08
rs3723990	NM_001024919	11	31665150	-0.291473	-7.68685	4.43009e-12	7.80845e-08
rs13479793	NM_009904	8	83389867	1.01886	7.6865	4.43827e-12	7.8162e-08
CEL-18_46082735	ENSMUST00000158500	18	61138509	-0.326147	-7.68399	4.49728e-12	7.91338e-08
rs13482194	NM_172600	14	48446128	-0.352964	-7.68251	4.53236e-12	7.96835e-08
mCV24836796	NM_001002239	18	75000477	-0.30297	-7.67646	4.6783e-12	8.21794e-08
rs4230144	ENSMUST00000102175	11	102659572	-0.529985	-7.67366	4.74766e-12	8.3327e-08
rs13459144	NM_026174	14	69337151	-0.387423	-7.67157	4.80008e-12	8.41079e-08
rs13481145	NR_045273	11	59946889	-0.354375	-7.67148	4.80212e-12	8.41079e-08
rs13477726	NM_009503	4	42979963	-0.135391	-7.6714	4.80434e-12	8.41079e-08
rs6187766	NM_001177404	2	175918283	0.2641	7.67054	4.82592e-12	8.44141e-08
rs3661058	NM_001085500	11	97685826	-0.23612	-7.66873	4.87208e-12	8.5102e-08
rs13476895	ENSMUST00000076007	2	150323702	-0.575976	-7.66867	4.87347e-12	8.5102e-08
rs6246342	NM_016661	2	155059310	-0.345154	-7.666	4.94225e-12	8.62302e-08
rs13481011	AK148683	11	29711973	-0.772457	-7.66518	4.96365e-12	8.65306e-08
rs3687889	ENSMUST00000102175	11	102659572	-0.529475	-7.66366	5.00318e-12	8.71465e-08
rs13482170	NM_026679	14	26175876	-0.448416	-7.66271	5.02815e-12	8.74342e-08
rs13482191	NM_026679	14	26175876	0.448416	7.66271	5.02815e-12	8.74342e-08
rs13476917	ENSMUST00000028972	2	153008890	-0.173157	-7.66148	5.06068e-12	8.79259e-08
rs3710548	NM_026724	3	130726831	-0.359711	-7.66054	5.08575e-12	8.82874e-08
rs6290836	NM_026679	14	26036262	-0.49572	-7.65867	5.13599e-12	8.90849e-08
rs8279354	NM_001256055	18	43475418	0.312726	7.65486	5.23951e-12	9.08043e-08
rs6314295	NM_008944	13	14613242	-0.166381	-7.65445	5.25081e-12	9.0924e-08
rs3676254	NM_026812	7	80343137	0.242664	7.6523	5.31028e-12	9.18768e-08
rs6328018	XM_003688892	12	22990091	-0.731366	-7.65199	5.31888e-12	9.19488e-08
rs13482296	NM_026174	14	69337151	-0.396055	-7.65139	5.33563e-12	9.21614e-08
rs6298471	NM_146078	17	46928291	-0.180675	-7.65058	5.35829e-12	9.24755e-08
rs13476917	NM_001177543	2	176470369	0.202935	7.64955	5.38733e-12	9.28992e-08
rs13481014	NR_037964	11	59197793	0.560585	7.64665	5.46989e-12	9.42445e-08
rs13477726	NM_011888	4	42131994	0.310931	7.64556	5.50123e-12	9.45481e-08
rs13477726	NM_011888	4	42629332	0.310931	7.64556	5.50123e-12	9.45481e-08
rs13477726	NM_011888	4	JH584293	0.310931	7.64556	5.50123e-12	9.45481e-08
rs3721803	ENSMUST00000069106	10	11343404	0.505463	7.6445	5.53164e-12	9.49698e-08
rs13478068	NM_001003893	4	148602544	0.368262	7.6441	5.54333e-12	9.49698e-08
rs3712541	NM_011888	4	41920842	0.303631	7.64407	5.54412e-12	9.49698e-08
rs3712541	NM_011888	4	42272931	0.303631	7.64407	5.54412e-12	9.49698e-08
rs3717445	AK145310	10	93726726	0.573639	7.64279	5.58165e-12	9.5525e-08
rs13478891	NM_011507	6	95473012	-0.770191	-7.64265	5.58577e-12	9.5525e-08
rs3676423	NM_011888	4	41920842	0.313245	7.63786	5.72758e-12	9.77886e-08
rs3676423	NM_011888	4	42272931	0.313245	7.63786	5.72758e-12	9.77886e-08
rs13480722	NR_037190	10	42052558	-0.773244	-7.63444	5.83119e-12	9.94756e-08
gnf10.091.965	NR_037190	10	42052558	0.766539	7.63212	5.90228e-12	1.00605e-07
rs3687889	NM_026679	14	26175876	-0.447356	-7.63193	5.90837e-12	1.00626e-07
rs3660588	NM_019393	3	36552606	-0.234471	-7.63163	5.91763e-12	1.00701e-07
rs13480386	ENSMUST00000119789	4	95039046	0.293471	7.63029	5.95905e-12	1.01277e-07
rs13481689	ENSMUST00000105105	13	23575763	-0.521166	-7.63022	5.96126e-12	1.01277e-07
rs13481145	NM_145427	11	60400624	-0.197697	-7.62874	6.00773e-12	1.01983e-07
rs6223687	NM_022986	9	82829806	-0.549308	-7.62804	6.02977e-12	1.02189e-07
rs3695050	NM_022986	9	82829806	-0.549308	-7.62804	6.02977e-12	1.02189e-07
rs3723990	NR_035454	11	21344588	-0.449886	-7.62697	6.06361e-12	1.02679e-07
rs4230144	NM_026679	14	26175876	-0.447138	-7.62544	6.11244e-12	1.03421e-07
rs13479385	ENSMUST00000070021	7	97720839	0.402912	7.62476	6.13424e-12	1.03705e-07
rs3712541	ENSMUST00000030165	4	43002337	-0.328407	-7.62066	6.26731e-12	1.05868e-07
rs13481683	ENSMUST00000105105	13	23575763	-0.510472	-7.61825	6.34671e-12	1.07122e-07
rs3673363	NR_039541	5	23852201	0.81376	7.61661	6.40168e-12	1.07962e-07
rs6328018	XM_003688891	12	19704348	0.445442	7.61376	6.4976e-12	1.0949e-07
rs6187766	NM_001164689	2	176914050	0.246331	7.6123	6.54761e-12	1.10243e-07
rs3720782	NM_007749	13	86044798	-0.348819	-7.61008	6.62408e-12	1.1144e-07
rs4138020	ENSMUST00000158614	18	34941234	-0.646577	-7.60921	6.65424e-12	1.11856e-07
rs3655717	ENSMUST00000122524	7	40879658	0.179473	7.60319	6.86721e-12	1.1534e-07
rs13477030	ENSMUST00000108156	3	36573142	-0.398025	-7.60291	6.87729e-12	1.1534e-07
rs13482216	ENSMUST00000177403	14	54872681	0.31866	7.60288	6.87823e-12	1.1534e-07
rs13476917	NM_001100415	2	175869219	0.206065	7.60237	6.89681e-12	1.15558e-07
rs3680434	NR_015554	5	23692261	-0.700261	-7.60091	6.94946e-12	1.16346e-07
CEL-2_168586738	ENSMUST00000028972	2	153008890	-0.170805	-7.6005	6.96437e-12	1.16415e-07
CEL-2_168586738	NM_001177543	2	175640391	0.200765	7.60033	6.97044e-12	1.16415e-07
CEL-2_168586738	NM_001177543	2	175737942	0.200765	7.60033	6.97044e-12	1.16415e-07
rs3683495	NR_002928	8	109339787	-0.376399	-7.5975	7.0747e-12	1.18061e-07
rs13482712	BC083134	X	13202551	0.376712	7.59597	7.13139e-12	1.18911e-07
rs6341620	NR_039541	5	23852201	0.817683	7.59525	7.15823e-12	1.19262e-07
rs13476503	BC050122	2	27540426	-0.40764	-7.59487	7.17262e-12	1.19406e-07
rs6228179	NM_001256055	18	43475418	-0.30314	-7.59381	7.21218e-12	1.19968e-07
rs13478068	NM_001025365	4	147860778	-0.255642	-7.5925	7.26188e-12	1.20698e-07
rs6298471	NM_009085	17	46243920	0.213472	7.59232	7.26885e-12	1.20717e-07
rs3711357	ENSMUST00000129126	11	58126068	0.447894	7.58922	7.3875e-12	1.22589e-07
gnf09.110.002	NM_024195	9	87022014	-0.264485	-7.58677	7.48256e-12	1.24067e-07
rs13482159	BC144873	14	50895942	0.38137	7.58581	7.5205e-12	1.24596e-07
rs13477643	NM_011888	4	42070757	0.289429	7.58047	7.73295e-12	1.28013e-07
rs3023251	NM_001024919	11	31665150	-0.289321	-7.58032	7.73939e-12	1.28018e-07
rs13482549	BC083134	X	13202551	0.380173	7.57902	7.79179e-12	1.28781e-07
rs6393948	NM_001085500	2	162919271	-0.254943	-7.5776	7.84991e-12	1.29638e-07
rs6213614	ENSMUST00000070021	7	97720839	0.401042	7.57497	7.95835e-12	1.31324e-07
rs13481011	ENSMUST00000020506	11	54839289	-0.374446	-7.57441	7.98174e-12	1.31605e-07
rs6319148	AK143881	14	69277601	0.408423	7.57345	8.02206e-12	1.3206e-07
rs6319148	AK143881	14	69495851	0.408423	7.57345	8.02206e-12	1.3206e-07
rs13483016	NM_010397	17	36038407	-1.23238	-7.57253	8.06075e-12	1.32591e-07
rs3674908	NM_152812	4	14809498	-0.157906	-7.57087	8.13074e-12	1.33636e-07
rs6239372	NM_019941	7	24134163	-0.298103	-7.56946	8.19088e-12	1.34518e-07
CEL-6_57082524	NM_001170591	6	87009236	0.249116	7.56782	8.26153e-12	1.3557e-07
rs3726974	ENSMUST00000029143	2	155826788	-0.378933	-7.56613	8.33475e-12	1.36664e-07
rs13478388	NM_177873	5	106840194	-0.635202	-7.56387	8.43344e-12	1.38092e-07
rs6199956	ENSMUST00000157638	6	38057973	0.379434	7.56383	8.43523e-12	1.38092e-07
rs3657963	NM_011848	8	22128283	-0.297807	-7.56247	8.49527e-12	1.38965e-07
gnf09.074.193	NM_009082	9	106429454	-0.43045	-7.56123	8.55058e-12	1.3976e-07
rs6213614	NR_015495	7	55962531	-0.452529	-7.56023	8.59518e-12	1.40378e-07
rs3676423	NM_011888	4	42131994	0.325164	7.55977	8.61586e-12	1.40383e-07
rs3676423	NM_011888	4	42629332	0.325164	7.55977	8.61586e-12	1.40383e-07
rs3676423	NM_011888	4	JH584293	0.325164	7.55977	8.61586e-12	1.40383e-07
rs13481871	NM_177712	13	67426259	-0.426353	-7.55798	8.69666e-12	1.41588e-07
rs3666583	NM_026679	14	26175876	0.446573	7.55698	8.7423e-12	1.42219e-07
CEL-12_40646532	ENSMUST00000082493	12	17546146	-0.590712	-7.55515	8.82613e-12	1.4347e-07
gnf08.014.711	NM_011848	8	22128283	-0.293552	-7.55341	8.90696e-12	1.44604e-07
rs3687916	BC051182	14	77539735	0.344177	7.55334	8.90987e-12	1.44604e-07
rs3666583	NM_026174	14	69555401	0.378637	7.55237	8.95531e-12	1.45228e-07
rs3663313	NM_001243021	7	39449518	-0.241171	-7.55162	8.99032e-12	1.45681e-07
rs13479427	ENSMUST00000120879	7	102210208	-0.485571	-7.55031	9.05208e-12	1.4642e-07
rs3666583	NM_026174	14	69337151	0.38725	7.55002	9.06591e-12	1.4642e-07
CEL-4_30653207	NM_009503	4	42979963	-0.127443	-7.54996	9.06877e-12	1.4642e-07
rs3663744	NM_009503	4	42979963	-0.127443	-7.54996	9.06877e-12	1.4642e-07
rs3711089	NR_040401	9	78175914	-0.521483	-7.5499	9.0713e-12	1.4642e-07
rs13476895	ENSMUST00000029143	2	155826788	-0.365676	-7.54827	9.14871e-12	1.47538e-07
rs3708412	NM_026724	3	130726831	-0.341197	-7.54815	9.15481e-12	1.47538e-07
rs13482637	ENSMUST00000158508	15	35487400	-0.389934	-7.54768	9.17734e-12	1.47786e-07
rs13476152	ENSMUST00000175391	1	176879834	-0.690818	-7.54693	9.2129e-12	1.48243e-07
rs3680434	NM_001003909	5	3690000	-0.195886	-7.54485	9.31373e-12	1.49749e-07
rs13482194	NM_026174	14	69555401	-0.381304	-7.54319	9.39443e-12	1.5093e-07
rs13477860	NM_008228	4	129516104	-0.296631	-7.54244	9.43167e-12	1.5141e-07
rs13477726	NM_011888	4	41920842	0.29461	7.53776	9.66469e-12	1.54911e-07
rs13477726	NM_011888	4	42272931	0.29461	7.53776	9.66469e-12	1.54911e-07
rs13482191	NM_026679	14	25923298	0.50573	7.53655	9.72578e-12	1.55649e-07
rs13482170	NM_026679	14	25923298	-0.50573	-7.53655	9.72578e-12	1.55649e-07
rs13477143	ENSMUST00000108156	3	36573142	-0.402651	-7.53517	9.79593e-12	1.5665e-07
rs13482194	NM_026174	14	69337151	-0.389758	-7.5346	9.82537e-12	1.57e-07
rs4138562	NM_177846	2	121128307	0.227006	7.53331	9.89168e-12	1.57816e-07
rs3699172	NM_177846	2	121128307	0.227006	7.53331	9.89168e-12	1.57816e-07
rs3699409	AK015283	10	11244790	0.22624	7.52696	1.02242e-11	1.6287e-07
rs3712394	AK015283	10	11244790	0.22624	7.52696	1.02242e-11	1.6287e-07
rs13482170	NM_026679	14	26036262	-0.488293	-7.52494	1.03325e-11	1.64287e-07
rs13482191	NM_026679	14	26036262	0.488293	7.52494	1.03325e-11	1.64287e-07
rs13481011	NM_001024919	16	17734167	-0.396228	-7.52486	1.0337e-11	1.64287e-07
rs13476003	NM_001111279	1	79702262	0.274263	7.52363	1.04031e-11	1.65211e-07
rs13482216	NM_026174	14	69581754	0.198019	7.52345	1.0413e-11	1.65242e-07
rs3688351	NR_037190	10	42052558	0.782859	7.52205	1.04895e-11	1.66327e-07
rs13476141	ENSMUST00000175391	1	176879834	0.681949	7.52156	1.05164e-11	1.66626e-07
rs13478089	NM_001025365	4	147860778	-0.24986	-7.52044	1.05781e-11	1.67475e-07
rs3658362	NM_001045486	7	24081924	-0.29728	-7.51794	1.07164e-11	1.69408e-07
rs13459144	NM_001013753	14	84443563	0.745952	7.51794	1.07165e-11	1.69408e-07
rs3672639	NM_009904	8	83389867	-0.997433	-7.5166	1.07914e-11	1.70461e-07
rs3666583	NM_026174	14	69364007	0.206599	7.51421	1.09266e-11	1.72465e-07
rs3665826	AK142092	6	149052517	-0.388977	-7.51206	1.10499e-11	1.74279e-07
rs13482191	NM_026174	14	69337151	0.383874	7.51155	1.10793e-11	1.74476e-07
rs13482170	NM_026174	14	69337151	-0.383874	-7.51155	1.10793e-11	1.74476e-07
rs13482170	NM_026174	14	69555401	-0.375178	-7.50925	1.12131e-11	1.76315e-07
rs13482191	NM_026174	14	69555401	0.375178	7.50925	1.12131e-11	1.76315e-07
rs4225248	BC051182	14	77539735	0.331809	7.50876	1.12416e-11	1.76496e-07
rs13478309	BC051182	14	77539735	0.331809	7.50876	1.12416e-11	1.76496e-07
rs3679483	NM_001164689	2	176914050	-0.245932	-7.50775	1.13007e-11	1.77289e-07
rs13479363	NR_015495	7	55962531	0.451052	7.50685	1.13541e-11	1.77992e-07
rs6290836	NM_026679	14	25923298	-0.505839	-7.50401	1.15228e-11	1.80499e-07
rs3684076	ENSMUST00000129126	11	58126068	0.460351	7.50385	1.15324e-11	1.80512e-07
rs6213614	NM_026812	7	80343137	0.240705	7.503	1.15838e-11	1.8118e-07
rs13481893	NM_177712	13	67426259	0.418094	7.50278	1.15972e-11	1.81252e-07
rs6291434	NM_026174	14	69364007	-0.209301	-7.50241	1.16195e-11	1.81464e-07
rs3690198	NM_008105	13	40956414	0.25069	7.50118	1.16942e-11	1.82494e-07
rs3726974	NM_001177543	2	175640391	0.204478	7.50057	1.17313e-11	1.82796e-07
rs3726974	NM_001177543	2	175737942	0.204478	7.50057	1.17313e-11	1.82796e-07
rs3726669	NM_001111279	1	79702262	-0.27008	-7.49995	1.17692e-11	1.83248e-07
rs4135590	ENSMUST00000084000	9	35474885	-0.329307	-7.49912	1.182e-11	1.83902e-07
rs6285738	ENSMUST00000083083	6	97572076	0.496669	7.49862	1.18509e-11	1.84243e-07
rs13481173	NM_001085500	11	97685826	-0.234753	-7.49772	1.19064e-11	1.84968e-07
rs13483319	ENSMUST00000158614	18	34941234	-0.637025	-7.49729	1.19335e-11	1.85249e-07
rs13480421	NM_024195	9	87022014	-0.264456	-7.49685	1.1961e-11	1.85537e-07
gnf02.149.271	NM_016661	2	155059310	0.33742	7.49645	1.19857e-11	1.85728e-07
rs13478402	NM_177873	5	106840194	0.631776	7.49636	1.19912e-11	1.85728e-07
rs13476895	XR_108235	2	177197202	0.37233	7.49586	1.20226e-11	1.86075e-07
rs3714258	BC051182	14	77539735	0.342451	7.49426	1.21229e-11	1.87487e-07
rs3658362	ENSMUST00000100595	18	42252386	0.2895	7.49093	1.23349e-11	1.90623e-07
rs13483016	NM_009085	17	46243920	0.215275	7.48868	1.24804e-11	1.92728e-07
rs6401493	NM_001256055	18	43475418	0.28932	7.48777	1.25396e-11	1.93354e-07
gnf02.126.027	NM_001256055	18	43475418	0.28932	7.48777	1.25396e-11	1.93354e-07
rs6172481	NM_026632	6	8255936	0.253731	7.48751	1.25564e-11	1.93468e-07
rs6157345	NM_001111279	1	79702262	-0.269749	-7.48724	1.2574e-11	1.93595e-07
CEL-15_9687257	AK142092	6	149052517	0.385752	7.48478	1.27364e-11	1.95949e-07
rs3658927	NM_001256055	18	43475418	0.299984	7.48269	1.28757e-11	1.97874e-07
rs6222684	NM_011888	4	JH584294	0.36801	7.48261	1.28806e-11	1.97874e-07
rs13479338	NM_026812	7	80343137	0.241019	7.48206	1.2918e-11	1.98007e-07
rs13479347	NM_026812	7	80343137	0.241019	7.48206	1.2918e-11	1.98007e-07
rs13479355	NM_026812	7	80343137	0.241019	7.48206	1.2918e-11	1.98007e-07
rs13477643	NM_011888	4	JH584294	0.361615	7.48176	1.29379e-11	1.98166e-07
rs6319148	NM_026174	14	69364007	0.208861	7.48128	1.29701e-11	1.98512e-07
rs3720782	NM_177712	13	67426259	-0.423226	-7.47812	1.31849e-11	2.01651e-07
gnf07.013.809	ENSMUST00000086010	7	24175045	-0.344655	-7.47484	1.34123e-11	2.04962e-07
rs13482296	AK143881	14	69277601	-0.404608	-7.47455	1.34321e-11	2.04962e-07
rs13482296	AK143881	14	69495851	-0.404608	-7.47455	1.34321e-11	2.04962e-07
rs6409750	BC150842	18	8694077	0.491365	7.4744	1.34426e-11	2.04962e-07
CEL-5_93945748	NM_177873	5	106840194	-0.630601	-7.47428	1.34509e-11	2.04962e-07
rs6301008	NM_025790	13	24817948	-0.297753	-7.47344	1.35098e-11	2.05707e-07
rs3700819	NM_177712	13	67426259	-0.4354	-7.46986	1.37642e-11	2.09426e-07
rs13479363	ENSMUST00000070021	7	97720839	-0.397828	-7.46901	1.38252e-11	2.102e-07
rs13480910	NM_001024919	11	31665150	0.288307	7.4685	1.38616e-11	2.10598e-07
rs3677770	ENSMUST00000037820	4	62499008	0.269313	7.46826	1.3879e-11	2.10709e-07
rs3672697	AK164855	1	135152963	-0.324098	-7.46747	1.3936e-11	2.11419e-07
rs6288543	NM_001111279	1	79702262	0.2604	7.46664	1.39963e-11	2.12178e-07
rs3726669	NM_008303	1	55088132	0.331442	7.4649	1.41237e-11	2.13952e-07
rs3698446	NM_001085500	2	162919271	-0.252703	-7.46174	1.43572e-11	2.17331e-07
rs13476273	NM_008327	1	173962568	-0.374393	-7.46025	1.44694e-11	2.18868e-07
rs6275055	AK006302	13	23527011	-0.384369	-7.45774	1.46588e-11	2.21572e-07
rs13482170	NM_026174	14	69364007	-0.204437	-7.45682	1.47291e-11	2.2231e-07
rs13482191	NM_026174	14	69364007	0.204437	7.45682	1.47291e-11	2.2231e-07
rs3687889	NM_026679	14	26036262	-0.485371	-7.45529	1.48466e-11	2.2392e-07
rs13479427	ENSMUST00000107368	7	80325292	-0.187804	-7.45477	1.48872e-11	2.24368e-07
CEL-15_8331158	NM_001039368	X	38969817	0.37401	7.45425	1.49274e-11	2.24738e-07
rs3666583	NM_026679	14	25923298	0.504605	7.45417	1.49334e-11	2.24738e-07
rs13478626	NM_026632	6	8255936	0.25929	7.45271	1.50475e-11	2.2629e-07
rs6157345	NM_008303	1	55088132	0.331028	7.45205	1.50985e-11	2.26893e-07
rs3684076	ENSMUST00000157638	6	38057973	-0.377864	-7.4511	1.51733e-11	2.27851e-07
rs3714012	NR_040401	9	78175914	-0.523086	-7.45021	1.52436e-11	2.28439e-07
rs13482272	NM_026174	14	69364007	-0.202742	-7.45019	1.52456e-11	2.28439e-07
CEL-14_73162771	NM_026174	14	69364007	0.202742	7.45019	1.52456e-11	2.28439e-07
rs13480407	ENSMUST00000104275	1	24548841	-0.215874	-7.4496	1.52919e-11	2.28967e-07
rs4230144	NM_026679	14	26036262	-0.485096	-7.44821	1.54033e-11	2.30468e-07
rs13482159	NM_026174	14	69555401	-0.38022	-7.44173	1.59299e-11	2.38175e-07
rs3666583	NM_026679	14	26036262	0.487069	7.43969	1.60996e-11	2.40539e-07
gnf13.079.671	NM_177712	13	67426259	0.413111	7.43839	1.62091e-11	2.42e-07
rs13482159	NM_026174	14	69337151	-0.388791	-7.43727	1.63039e-11	2.43239e-07
rs13481161	NM_001085500	11	97685826	-0.232105	-7.43289	1.66781e-11	2.48644e-07
rs13483482	NM_001002239	18	75000477	-0.298391	-7.43111	1.68335e-11	2.5078e-07
rs13481145	ENSMUST00000102657	11	61505144	0.187807	7.42785	1.71207e-11	2.54875e-07
rs13477643	NM_011888	4	42568292	0.317539	7.42724	1.71751e-11	2.55317e-07
rs13477643	NM_011888	4	JH584293	0.317539	7.42724	1.71751e-11	2.55317e-07
rs3711089	ENSMUST00000104275	1	24548841	-0.21885	-7.42378	1.7486e-11	2.59752e-07
rs3666583	NM_026174	14	69581754	0.205392	7.42217	1.7633e-11	2.61748e-07
rs13481406	AJ005350	12	20899822	-1.07871	-7.42077	1.77615e-11	2.63466e-07
rs13459119	ENSMUST00000069106	10	11343404	-0.518882	-7.41495	1.83059e-11	2.71347e-07
rs6368370	NM_008303	1	55088132	-0.328986	-7.41343	1.84509e-11	2.73301e-07
rs13480150	ENSMUST00000084000	9	35474885	0.324436	7.4123	1.85588e-11	2.74384e-07
rs13482311	AK143881	14	69277601	-0.404233	-7.41225	1.85638e-11	2.74384e-07
rs13482311	AK143881	14	69495851	-0.404233	-7.41225	1.85638e-11	2.74384e-07
rs13481880	NM_177712	13	67426259	-0.41719	-7.41031	1.87514e-11	2.76958e-07
rs4138562	NM_001256055	18	43475418	-0.29753	-7.40829	1.89487e-11	2.79474e-07
rs3699172	NM_001256055	18	43475418	-0.29753	-7.40829	1.89487e-11	2.79474e-07
rs3724833	NM_022986	9	82829806	-0.547463	-7.40743	1.90339e-11	2.8053e-07
rs3699056	NR_003364	11	116752167	0.809094	7.40653	1.91226e-11	2.81638e-07
rs3724833	NM_009082	9	106429454	-0.424611	-7.40616	1.91593e-11	2.81978e-07
rs13476917	NM_001177404	2	175918283	0.273547	7.40598	1.91773e-11	2.82041e-07
CEL-2_168586738	NM_001177543	2	175965331	0.208529	7.40422	1.93531e-11	2.84425e-07
rs13482997	NM_011185	17	15475721	-0.192971	-7.40261	1.95148e-11	2.86598e-07
rs6222684	NM_009503	4	42979963	-0.131298	-7.40182	1.95952e-11	2.87574e-07
rs6222684	NM_011888	4	42131994	0.302184	7.40066	1.9713e-11	2.88689e-07
rs6222684	NM_011888	4	42629332	0.302184	7.40066	1.9713e-11	2.88689e-07
rs6222684	NM_011888	4	JH584293	0.302184	7.40066	1.9713e-11	2.88689e-07
rs3658927	NR_024097	2	130801966	-0.582411	-7.40014	1.97667e-11	2.89271e-07
rs13459087	NM_177873	5	106840194	-0.615855	-7.3925	2.05649e-11	3.00527e-07
rs3673049	NM_177873	5	106840194	0.615855	7.3925	2.05649e-11	3.00527e-07
rs4138562	NR_024097	2	130801966	0.581114	7.39081	2.0746e-11	3.02745e-07
rs3699172	NR_024097	2	130801966	0.581114	7.39081	2.0746e-11	3.02745e-07
rs3712541	NM_009503	4	42979963	-0.134753	-7.39049	2.07796e-11	3.03022e-07
CEL-5_87173557	NM_177873	5	106840194	-0.615718	-7.39016	2.08158e-11	3.03336e-07
rs13481371	ENSMUST00000082493	12	17546146	-0.584904	-7.3882	2.10279e-11	3.06212e-07
rs3023102	ENSMUST00000153786	6	147242527	-0.615874	-7.385	2.13799e-11	3.11118e-07
rs13482284	AK143881	14	69277601	-0.397187	-7.38295	2.16074e-11	3.13988e-07
rs13482284	AK143881	14	69495851	-0.397187	-7.38295	2.16074e-11	3.13988e-07
rs13481871	ENSMUST00000125209	13	76384535	0.49162	7.3793	2.20204e-11	3.19765e-07
rs3720782	NM_008105	13	40956414	-0.24971	-7.37211	2.28548e-11	3.31648e-07
rs4179075	NR_028300	16	50719297	-0.458344	-7.37036	2.30637e-11	3.34445e-07
rs6264454	ENSMUST00000108156	3	36573142	-0.395159	-7.36945	2.31718e-11	3.35778e-07
rs3726974	NM_001177543	2	175965331	0.213594	7.36872	2.32592e-11	3.36808e-07
rs3719497	NM_027457	17	5410864	0.223958	7.36814	2.33296e-11	3.37592e-07
gnf18.021.931	NR_015475	18	38238405	-0.402268	-7.36636	2.35457e-11	3.4048e-07
CEL-14_73162771	NM_001013753	14	84443563	-0.733602	-7.36551	2.36488e-11	3.41494e-07
rs13482272	NM_001013753	14	84443563	0.733602	7.36551	2.36488e-11	3.41494e-07
rs13480657	ENSMUST00000123147	10	68043968	-0.387621	-7.36531	2.36743e-11	3.41531e-07
rs3711814	NM_001039368	X	38969817	-0.357879	-7.36522	2.36846e-11	3.41531e-07
rs3707067	ENSMUST00000120879	7	102210208	-0.470474	-7.36509	2.37009e-11	3.41531e-07
rs3673363	BC099581	5	3571673	-0.450536	-7.36493	2.37201e-11	3.4157e-07
rs6391152	ENSMUST00000036734	8	84831522	0.232542	7.35872	2.44945e-11	3.52475e-07
rs13482194	NM_026174	14	69364007	-0.205245	-7.35799	2.45881e-11	3.53578e-07
rs13478971	ENSMUST00000083083	6	97572076	-0.470105	-7.35747	2.46535e-11	3.54272e-07
rs3714299	NM_001085500	11	97685826	-0.23799	-7.3566	2.47648e-11	3.55623e-07
rs13481011	NR_045273	11	59946889	-0.343572	-7.35517	2.49492e-11	3.58023e-07
rs13478631	NM_026632	6	8255936	0.261205	7.35374	2.51344e-11	3.60431e-07
rs3023102	ENSMUST00000066689	6	136607829	-0.412115	-7.34982	2.56492e-11	3.6744e-07
rs13482191	NM_026174	14	69581754	0.202931	7.34961	2.56765e-11	3.6744e-07
rs13482170	NM_026174	14	69581754	-0.202931	-7.34961	2.56765e-11	3.6744e-07
rs3707067	NM_199035	7	97371606	-0.242016	-7.3489	2.57716e-11	3.68547e-07
CEL-2_168586738	NM_001099327	2	175321834	0.202218	7.34659	2.60805e-11	3.72706e-07
rs13478518	NM_011757	5	138116903	0.219938	7.34593	2.61694e-11	3.7372e-07
rs3674908	NM_011888	4	GL456350	0.243385	7.34341	2.65126e-11	3.78359e-07
CEL-18_46082735	ENSMUST00000158614	18	34941234	-0.591068	-7.34323	2.65377e-11	3.78457e-07
rs6222684	NM_011888	4	41920842	0.287531	7.34295	2.65758e-11	3.78478e-07
rs6222684	NM_011888	4	42272931	0.287531	7.34295	2.65758e-11	3.78478e-07
rs6239372	NM_001243021	7	39449518	-0.25463	-7.34279	2.65975e-11	3.78527e-07
rs13482272	ENSMUST00000102175	11	102659572	-0.510058	-7.34171	2.67464e-11	3.80123e-07
CEL-14_73162771	ENSMUST00000102175	11	102659572	0.510058	7.34171	2.67464e-11	3.80123e-07
rs4228731	ENSMUST00000157638	6	38057973	0.36994	7.34137	2.67946e-11	3.80546e-07
rs13481454	ENSMUST00000082493	12	17546146	0.610491	7.3406	2.69011e-11	3.81797e-07
rs13477178	ENSMUST00000108156	3	36573142	-0.391871	-7.33953	2.70495e-11	3.83639e-07
rs3023025	NM_001025365	4	147860778	0.270865	7.33939	2.70696e-11	3.83662e-07
rs4228731	AK148683	11	29711973	0.753047	7.33778	2.72963e-11	3.86436e-07
rs6194926	ENSMUST00000107368	7	80325292	0.181939	7.33773	2.73027e-11	3.86436e-07
rs3686911	AK015283	10	11244790	0.22089	7.33711	2.73909e-11	3.87238e-07
rs6223687	NM_024195	9	87022014	-0.257744	-7.3368	2.74342e-11	3.87238e-07
rs3676124	NM_024195	9	87022014	-0.257744	-7.3368	2.74342e-11	3.87238e-07
rs3695050	NM_024195	9	87022014	-0.257744	-7.3368	2.74342e-11	3.87238e-07
rs6411274	NM_007749	13	86044798	-0.337155	-7.33575	2.7583e-11	3.89073e-07
rs13476036	NM_008303	1	55088132	0.323666	7.33553	2.76149e-11	3.89257e-07
rs13480173	ENSMUST00000084000	9	35474885	-0.330076	-7.33431	2.77901e-11	3.91461e-07
rs13478943	ENSMUST00000083083	6	97572076	0.503596	7.33397	2.78383e-11	3.91873e-07
CEL-7_36725559	ENSMUST00000101876	7	59373844	-0.471404	-7.33307	2.79679e-11	3.93162e-07
CEL-7_36725559	ENSMUST00000101876	7	59377582	-0.471404	-7.33307	2.79679e-11	3.93162e-07
rs6409750	ENSMUST00000001565	17	35667730	-0.238775	-7.32776	2.87458e-11	4.03823e-07
rs13477866	NM_008228	4	129516104	-0.294547	-7.32609	2.89945e-11	4.07041e-07
rs13482247	ENSMUST00000102175	11	102659572	0.511272	7.32561	2.90666e-11	4.07777e-07
rs13482194	NM_026174	14	69581754	-0.205137	-7.32508	2.91469e-11	4.08625e-07
CEL-2_168586738	NM_001177543	2	175419391	0.221578	7.32448	2.92367e-11	4.09607e-07
gnf05.124.386	NM_011757	5	138116903	0.222762	7.32376	2.9346e-11	4.1086e-07
rs13481783	AK029074	13	23444630	0.460578	7.32347	2.93898e-11	4.11195e-07
rs3690581	NM_011888	4	JH584294	0.366062	7.31806	3.0223e-11	4.22567e-07
rs3679483	NM_001177406	2	175372436	-0.281797	-7.31774	3.02733e-11	4.22985e-07
rs13481014	ENSMUST00000157638	6	38057973	0.37162	7.3162	3.05143e-11	4.26064e-07
rs3687889	NM_026679	14	25923298	-0.495645	-7.31506	3.06945e-11	4.2793e-07
gnf09.074.193	NM_024195	9	87022014	-0.261397	-7.315	3.07042e-11	4.2793e-07
rs4138572	NM_011507	6	95473012	-0.742966	-7.31496	3.07099e-11	4.2793e-07
rs6244558	AK029074	13	23444630	-0.458191	-7.31442	3.0796e-11	4.2884e-07
rs6322485	NM_001111279	1	79702262	0.247095	7.31397	3.0867e-11	4.29539e-07
CEL-2_111981058	NM_177846	2	121128307	-0.225001	-7.30954	3.1581e-11	4.3918e-07
rs3679483	NM_001177406	2	175470025	-0.225375	-7.30899	3.16717e-11	4.40146e-07
rs13481908	NM_177712	13	67426259	-0.405186	-7.30806	3.18242e-11	4.41968e-07
rs4230144	NM_026679	14	25923298	-0.495346	-7.30779	3.18678e-11	4.42278e-07
rs3690581	NM_011888	4	41920842	0.289432	7.30688	3.2018e-11	4.43766e-07
rs3690581	NM_011888	4	42272931	0.289432	7.30688	3.2018e-11	4.43766e-07
rs13482194	NM_026679	14	26175876	-0.439761	-7.30576	3.22041e-11	4.46e-07
rs13478891	ENSMUST00000083083	6	97572076	-0.484904	-7.30565	3.22222e-11	4.46e-07
rs3690581	NM_011888	4	42131994	0.302443	7.30341	3.25961e-11	4.50271e-07
rs3690581	NM_011888	4	42629332	0.302443	7.30341	3.25961e-11	4.50271e-07
rs3690581	NM_011888	4	JH584293	0.302443	7.30341	3.25961e-11	4.50271e-07
rs3718711	BC050122	2	27540426	-0.39616	-7.30304	3.26584e-11	4.5083e-07
rs3664617	NR_015554	5	23692261	-0.691721	-7.30252	3.27473e-11	4.51756e-07
rs6247960	NM_016661	2	155059310	-0.334964	-7.29998	3.31785e-11	4.574e-07
rs13476917	NM_001177406	2	175690881	0.262993	7.2997	3.32259e-11	4.57444e-07
rs13476917	NM_001177406	2	176521004	0.262993	7.2997	3.32259e-11	4.57444e-07
rs13482096	ENSMUST00000177403	14	54872681	-0.324978	-7.29771	3.35696e-11	4.61868e-07
rs13459144	ENSMUST00000102175	11	102659572	-0.509273	-7.29754	3.35988e-11	4.61963e-07
CEL-4_30653207	NM_011888	4	GL456350	0.242811	7.29713	3.36705e-11	4.62335e-07
rs3663744	NM_011888	4	GL456350	0.242811	7.29713	3.36705e-11	4.62335e-07
rs13480217	NR_040401	9	78175914	-0.511281	-7.29504	3.40338e-11	4.67014e-07
rs13483016	ENSMUST00000174972	17	71641584	-0.432999	-7.29443	3.41413e-11	4.68177e-07
rs6312657	NM_001111279	1	79702262	0.259767	7.29268	3.44511e-11	4.71598e-07
rs13482143	NM_172600	14	48446128	-0.343818	-7.29264	3.44591e-11	4.71598e-07
rs13482148	NM_172600	14	48446128	-0.343818	-7.29264	3.44591e-11	4.71598e-07
rs6363071	ENSMUST00000029143	2	155826788	0.375517	7.29164	3.46375e-11	4.73727e-07
rs13480407	NM_024195	9	87022014	-0.258483	-7.28876	3.51543e-11	4.80476e-07
rs13482296	NM_026174	14	69364007	-0.20496	-7.28402	3.60247e-11	4.92048e-07
rs13479427	NM_199035	7	97371606	-0.244052	-7.28355	3.61113e-11	4.92766e-07
rs13479716	ENSMUST00000057784	8	40862367	-0.42231	-7.28348	3.61249e-11	4.92766e-07
rs6275055	NM_008944	13	14613242	-0.160874	-7.28302	3.62115e-11	4.93622e-07
mCV23042866	ENSMUST00000082634	6	112592967	-0.308276	-7.28071	3.66446e-11	4.98569e-07
rs6401637	ENSMUST00000082634	6	112592967	0.308276	7.28071	3.66446e-11	4.98569e-07
rs13482845	NR_045436	17	13482553	-0.310426	-7.2807	3.66467e-11	4.98569e-07
rs6215373	NR_039541	5	23852201	0.788436	7.27863	3.70392e-11	5.03579e-07
rs13482216	ENSMUST00000160507	14	73525319	0.176569	7.27379	3.79742e-11	5.15827e-07
rs6402980	NR_039541	5	23852201	0.858912	7.27356	3.80186e-11	5.15827e-07
rs13482272	NM_026174	14	69581754	-0.199922	-7.27346	3.80399e-11	5.15827e-07
CEL-14_73162771	NM_026174	14	69581754	0.199922	7.27346	3.80399e-11	5.15827e-07
rs13482104	NM_007895	14	44102654	-0.731807	-7.27325	3.80802e-11	5.16036e-07
rs3667738	ENSMUST00000057784	8	40862367	-0.418121	-7.27192	3.83413e-11	5.19234e-07
rs6301008	ENSMUST00000105105	13	23575763	-0.521535	-7.27087	3.85496e-11	5.21714e-07
rs3726974	ENSMUST00000028972	2	153008890	-0.170256	-7.26991	3.87419e-11	5.23974e-07
rs13459085	NR_039541	5	23852201	0.806987	7.26918	3.88878e-11	5.25603e-07
gnf01.137.841	ENSMUST00000175391	1	176879834	0.671675	7.2686	3.90034e-11	5.26822e-07
rs13478602	NM_026632	6	8255936	0.246876	7.26635	3.94586e-11	5.32623e-07
rs13482143	BC144873	14	50895942	0.371333	7.26582	3.95654e-11	5.33367e-07
rs13482148	BC144873	14	50895942	0.371333	7.26582	3.95654e-11	5.33367e-07
rs3090212	NM_025654	11	101627195	-0.326093	-7.26475	3.97842e-11	5.35969e-07
rs6396829	NM_007895	14	44102654	-0.73571	-7.26223	4.03043e-11	5.42622e-07
rs6198234	ENSMUST00000108156	3	36573142	-0.397183	-7.26142	4.04724e-11	5.44531e-07
rs13482997	NM_172620	17	33955780	0.165035	7.25909	4.09604e-11	5.50739e-07
rs13479063	ENSMUST00000153786	6	147242527	-0.614201	-7.25821	4.11459e-11	5.52873e-07
rs6187766	NM_001177406	2	175372436	0.277986	7.25647	4.15161e-11	5.57072e-07
rs6192958	ENSMUST00000083110	5	3561154	-0.526449	-7.25637	4.15391e-11	5.57072e-07
rs3714001	ENSMUST00000083110	5	3561154	0.526449	7.25637	4.15391e-11	5.57072e-07
rs13482194	NM_026679	14	25923298	-0.499186	-7.25578	4.16658e-11	5.5841e-07
rs6209043	NM_008228	4	129516104	-0.285874	-7.25496	4.18417e-11	5.60041e-07
rs13477838	NM_008228	4	129516104	-0.285874	-7.25496	4.18417e-11	5.60041e-07
rs6187766	NM_001177406	2	175470025	0.222413	7.25184	4.25177e-11	5.68721e-07
rs3662575	NM_027457	17	5410864	0.218181	7.25167	4.25565e-11	5.68765e-07
rs3665826	NM_001039368	X	38969817	-0.360334	-7.25158	4.25759e-11	5.68765e-07
rs13482549	NM_144811	15	79915807	-0.345892	-7.24991	4.29416e-11	5.7328e-07
rs3673653	ENSMUST00000120879	7	102210208	-0.468789	-7.2494	4.30554e-11	5.74429e-07
rs3726974	ENSMUST00000076007	2	150323702	-0.573345	-7.24874	4.32021e-11	5.76015e-07
rs13481992	NM_007749	13	86044798	-0.312977	-7.24806	4.33527e-11	5.7765e-07
rs13480271	NM_022986	9	82829806	-0.566462	-7.24723	4.35382e-11	5.79748e-07
rs3679784	NM_008944	13	14613242	-0.162347	-7.2465	4.37026e-11	5.81247e-07
rs13480122	ENSMUST00000084000	9	35474885	-0.30724	-7.24648	4.3707e-11	5.81247e-07
rs3723990	NM_013917	11	43420248	0.658952	7.24511	4.40174e-11	5.85e-07
gnf18.021.931	ENSMUST00000158614	18	34941234	-0.633194	-7.24416	4.4231e-11	5.87462e-07
rs6244558	NM_007749	13	86044798	0.334098	7.24323	4.44447e-11	5.8992e-07
rs3726974	NM_001099327	2	175321834	0.205768	7.24257	4.45945e-11	5.9153e-07
rs6319148	NM_026174	14	69581754	0.204757	7.24234	4.46487e-11	5.9187e-07
rs3658362	ENSMUST00000086010	7	24175045	-0.330446	-7.24213	4.46961e-11	5.92118e-07
rs3711814	ENSMUST00000158508	15	35487400	-0.401277	-7.24	4.51877e-11	5.98106e-07
rs3698446	NM_025654	11	101627195	-0.319977	-7.23993	4.52059e-11	5.98106e-07
rs13477860	ENSMUST00000106996	4	99772356	-0.453142	-7.23767	4.57338e-11	6.04704e-07
rs6401637	ENSMUST00000083083	6	97572076	0.474259	7.23717	4.58504e-11	6.05472e-07
mCV23042866	ENSMUST00000083083	6	97572076	-0.474259	-7.23717	4.58504e-11	6.05472e-07
rs6228179	NR_024097	2	130801966	0.573554	7.23381	4.66515e-11	6.15658e-07
rs3711357	ENSMUST00000157638	6	38057973	-0.357369	-7.23207	4.70686e-11	6.20767e-07
gnf13.079.671	ENSMUST00000125209	13	76384535	-0.474853	-7.2315	4.72068e-11	6.22193e-07
rs13476621	ENSMUST00000158981	2	104228112	-0.405813	-7.23093	4.73461e-11	6.23234e-07
rs6404809	ENSMUST00000158981	2	104228112	0.405813	7.23093	4.73461e-11	6.23234e-07
rs13476649	ENSMUST00000158981	2	104228112	-0.402732	-7.23025	4.75118e-11	6.25018e-07
rs13482194	NM_026679	14	26036262	-0.481263	-7.22953	4.76877e-11	6.26934e-07
rs13482637	ENSMUST00000172125	14	3479739	0.246202	7.22934	4.77339e-11	6.27142e-07
rs3672425	NM_007895	14	44102654	0.692931	7.22885	4.78556e-11	6.28343e-07
rs13459085	BC099581	5	3571673	-0.455369	-7.22831	4.79873e-11	6.29673e-07
rs3719629	ENSMUST00000102175	11	102659572	-0.530334	-7.2276	4.81634e-11	6.31583e-07
rs13483016	NM_153063	17	32965814	-0.241256	-7.22726	4.82491e-11	6.32305e-07
rs3661828	NM_026632	6	8255936	0.248402	7.2209	4.98505e-11	6.52879e-07
rs6411274	AK029074	13	23444630	0.454156	7.21906	5.03233e-11	6.58653e-07
rs3725341	BC050122	2	27540426	-0.393105	-7.21768	5.06825e-11	6.62936e-07
rs13482216	BC144873	14	50895942	-0.346775	-7.20973	5.27955e-11	6.90138e-07
rs13483016	ENSMUST00000001565	17	35667730	-0.237352	-7.20923	5.29299e-11	6.91257e-07
rs4194417	NR_028300	16	50719297	-0.417124	-7.20917	5.29479e-11	6.91257e-07
rs13480638	AK145310	10	93726726	0.546939	7.20767	5.3357e-11	6.96159e-07
rs4223969	NM_019393	3	36552606	-0.229076	-7.20681	5.35915e-11	6.98778e-07
rs13479619	NM_011848	8	22128283	-0.290044	-7.20668	5.36282e-11	6.98815e-07
rs13476012	NM_001111279	1	79702262	-0.268807	-7.20592	5.38393e-11	7.01125e-07
rs6409750	NM_011185	17	15475721	-0.180886	-7.20092	5.52389e-11	7.18899e-07
rs6404446	BC066997	1	9601199	-0.927493	-7.20054	5.53465e-11	7.19847e-07
rs13476649	BC048594	2	106003336	0.341509	7.20019	5.54452e-11	7.20677e-07
rs13477030	NM_019393	3	36552606	-0.228282	-7.19978	5.55628e-11	7.21752e-07
rs6157620	ENSMUST00000147604	1	173350879	-0.704689	-7.19858	5.5905e-11	7.25663e-07
rs13482311	NM_026174	14	69364007	-0.204259	-7.19848	5.5934e-11	7.25663e-07
rs13483368	NR_015475	18	38238405	-0.358418	-7.1983	5.5987e-11	7.25895e-07
rs13475750	BC066997	1	9601199	-0.927168	-7.19682	5.64116e-11	7.30943e-07
rs13479414	NM_199035	7	97371606	-0.238894	-7.19621	5.65885e-11	7.32776e-07
rs3683495	NM_001039368	5	123725183	-0.332028	-7.19572	5.67321e-11	7.34176e-07
rs6279100	NM_001003893	4	148602544	0.349149	7.19548	5.68033e-11	7.34638e-07
rs13478223	NR_039541	5	23852201	0.783282	7.19465	5.70444e-11	7.37296e-07
rs13482143	AK037773	14	69389783	-0.373972	-7.19398	5.72399e-11	7.38899e-07
rs13482148	AK037773	14	69389783	-0.373972	-7.19398	5.72399e-11	7.38899e-07
rs4228731	ENSMUST00000129126	11	58126068	-0.442191	-7.19287	5.75686e-11	7.42679e-07
rs3672425	ENSMUST00000177403	14	54872681	0.309986	7.19268	5.76237e-11	7.42927e-07
rs13478891	NM_001170591	6	87009236	-0.23466	-7.19218	5.77707e-11	7.4435e-07
rs6194926	NM_199035	7	97371606	0.236922	7.19207	5.78061e-11	7.4435e-07
rs13478971	ENSMUST00000082634	6	112592967	-0.299488	-7.19077	5.81911e-11	7.48842e-07
rs3717445	ENSMUST00000123147	10	68043968	-0.372638	-7.18959	5.85443e-11	7.52919e-07
rs6209325	NM_016661	2	155059310	0.332837	7.18758	5.91531e-11	7.60276e-07
rs3698700	NM_001253740	14	113314608	0.328507	7.18451	6.00892e-11	7.71828e-07
rs3726974	NM_001177543	2	175419391	0.224643	7.18322	6.04883e-11	7.76473e-07
rs13475729	NM_021511	1	9545408	-0.207359	-7.183	6.05566e-11	7.76867e-07
rs3700857	ENSMUST00000082493	12	17546146	-0.584767	-7.18222	6.07987e-11	7.7949e-07
rs3705458	ENSMUST00000142180	5	109996521	-0.447884	-7.18179	6.09335e-11	7.80735e-07
rs6393948	NM_025654	11	101627195	-0.317573	-7.17949	6.16577e-11	7.89525e-07
rs3673653	NM_011421	7	105554360	-0.226673	-7.17886	6.18567e-11	7.91584e-07
gnf05.106.197	NM_177873	5	106840194	0.613181	7.17765	6.22429e-11	7.96034e-07
rs3673653	NM_199035	7	97371606	-0.239838	-7.17746	6.2303e-11	7.96309e-07
rs13476917	ENSMUST00000076007	2	150323702	-0.558528	-7.17496	6.31065e-11	8.06082e-07
rs3696502	ENSMUST00000036734	8	84831522	-0.226841	-7.17268	6.38478e-11	8.15048e-07
rs3659551	NM_001045486	7	24081924	-0.291998	-7.17249	6.39087e-11	8.15321e-07
rs3719311	ENSMUST00000100595	18	42252386	0.294522	7.17214	6.40234e-11	8.16282e-07
rs3673653	AK030603	7	109341481	-0.262964	-7.17093	6.44217e-11	8.20854e-07
rs13483016	NM_144857	17	46667442	-0.168353	-7.16831	6.52929e-11	8.31443e-07
rs13481740	NM_008944	13	14613242	-0.156943	-7.16734	6.56202e-11	8.35097e-07
CEL-12_38788391	ENSMUST00000082493	12	17546146	-0.573269	-7.1632	6.70257e-11	8.5246e-07
rs3714915	NM_001105065	7	7550967	-0.36847	-7.1627	6.71978e-11	8.54123e-07
rs13481406	XM_003688891	12	19704348	0.423703	7.16129	6.76856e-11	8.59795e-07
rs13483016	NM_145353	17	46248080	0.227719	7.16009	6.81012e-11	8.64544e-07
rs3698283	ENSMUST00000158560	4	11279265	-0.587098	-7.15872	6.85839e-11	8.70137e-07
CEL-2_111981058	NR_024097	2	130801966	-0.575072	-7.15766	6.89547e-11	8.74307e-07
rs6291434	NM_026174	14	69581754	-0.203105	-7.15723	6.9107e-11	8.757e-07
rs13479461	ENSMUST00000107368	7	80325292	-0.180004	-7.15604	6.95294e-11	8.80514e-07
rs13480619	ENSMUST00000123147	10	68043968	0.385141	7.15503	6.98892e-11	8.84529e-07
rs3695266	NR_036450	2	177498215	0.600288	7.15421	7.01846e-11	8.87724e-07
rs4189277	NR_028300	16	50719297	-0.412954	-7.15242	7.08299e-11	8.9534e-07
gnf11.017.294	NM_001024919	16	17734167	-0.413116	-7.15044	7.15512e-11	9.03906e-07
rs13482997	AK086736	17	23790501	-0.516034	-7.14765	7.25808e-11	9.16295e-07
rs3716088	NM_001256081	7	98051054	-0.489304	-7.14755	7.26205e-11	9.16295e-07
rs6395817	ENSMUST00000084000	9	35474885	-0.32182	-7.14673	7.29247e-11	9.19573e-07
rs13476895	ENSMUST00000028972	2	153008890	-0.162601	-7.14631	7.30808e-11	9.2098e-07
rs3715723	ENSMUST00000174728	17	36032420	1.46281	7.14576	7.32888e-11	9.23038e-07
gnf09.074.193	NM_022986	9	82829806	-0.533634	-7.14517	7.35086e-11	9.25243e-07
rs6386110	ENSMUST00000057784	8	40862367	0.421323	7.14452	7.37545e-11	9.27775e-07
CEL-15_8331158	NM_001039368	18	57119710	0.286923	7.14174	7.48106e-11	9.40488e-07
CEL-4_30653207	NM_011888	4	42568292	0.301087	7.14123	7.50063e-11	9.40662e-07
rs3663744	NM_011888	4	42568292	0.301087	7.14123	7.50063e-11	9.40662e-07
CEL-4_30653207	NM_011888	4	JH584293	0.301087	7.14123	7.50063e-11	9.40662e-07
rs3663744	NM_011888	4	JH584293	0.301087	7.14123	7.50063e-11	9.40662e-07
CEL-4_30653207	NM_011888	4	42070757	0.270594	7.13964	7.562e-11	9.47211e-07
rs3663744	NM_011888	4	42070757	0.270594	7.13964	7.562e-11	9.47211e-07
rs4193069	NR_028300	16	50719297	-0.41857	-7.13872	7.59749e-11	9.5108e-07
CEL-5_93945748	ENSMUST00000142180	5	109996521	-0.452494	-7.1372	7.65685e-11	9.57932e-07
rs3674908	NM_011888	4	42070757	0.269955	7.13615	7.69835e-11	9.6221e-07
rs13481734	NM_008944	13	14613242	-0.158173	-7.13604	7.70267e-11	9.6221e-07
rs13482431	AK142092	6	149052517	-0.378519	-7.13598	7.705e-11	9.6221e-07
rs3719629	NM_026679	14	26175876	-0.445324	-7.13571	7.71555e-11	9.62947e-07
rs3726096	ENSMUST00000082493	12	17546146	-0.574351	-7.1355	7.72402e-11	9.63423e-07
rs13476012	NM_008303	1	55088132	0.328618	7.13407	7.78045e-11	9.69877e-07
rs13482628	NR_002928	8	109339787	0.357029	7.13332	7.81063e-11	9.73052e-07
rs3679483	ENSMUST00000109058	2	175185165	-0.18414	-7.12569	8.12122e-11	1.01114e-06
rs3710293	AK145310	10	93726726	0.559303	7.12412	8.1867e-11	1.01868e-06
rs3664617	BC051182	14	77539735	0.324388	7.12099	8.31869e-11	1.03448e-06
rs3679784	ENSMUST00000105106	13	23573736	-0.289348	-7.12013	8.35544e-11	1.03842e-06
rs3719311	NM_001243021	7	39449518	-0.246917	-7.11975	8.37153e-11	1.0398e-06
rs13481706	NM_008156	13	24943152	-0.544568	-7.11705	8.48807e-11	1.05364e-06
rs13481908	ENSMUST00000125209	13	76384535	0.466133	7.11536	8.56158e-11	1.06203e-06
rs3711089	NM_024195	9	87022014	-0.258278	-7.11526	8.56594e-11	1.06203e-06
rs6187766	ENSMUST00000109058	2	175185165	0.182516	7.11471	8.59005e-11	1.06439e-06
rs3671256	NM_021511	1	9545408	-0.202386	-7.11404	8.61955e-11	1.0674e-06
rs6230717	ENSMUST00000158667	4	150321193	-0.588165	-7.11386	8.62732e-11	1.06772e-06
rs13480365	NM_009082	9	106429454	-0.431226	-7.11126	8.743e-11	1.08139e-06
rs13482143	AK040372	14	69436560	-0.453102	-7.10941	8.82582e-11	1.08857e-06
rs13482143	AK040372	14	69654835	-0.453102	-7.10941	8.82582e-11	1.08857e-06
rs13482148	AK040372	14	69436560	-0.453102	-7.10941	8.82582e-11	1.08857e-06
rs13482148	AK040372	14	69654835	-0.453102	-7.10941	8.82582e-11	1.08857e-06
rs3719311	NM_001105065	7	7550967	-0.364974	-7.10927	8.83205e-11	1.08857e-06
CEL-15_9687257	NM_001039368	X	38969817	0.35329	7.10926	8.83255e-11	1.08857e-06
rs3674908	NM_011888	4	42568292	0.299448	7.10647	8.9595e-11	1.1029e-06
rs3674908	NM_011888	4	JH584293	0.299448	7.10647	8.9595e-11	1.1029e-06
rs3679784	AK006302	13	23527011	-0.376345	-7.1048	9.03606e-11	1.11126e-06
rs4138562	ENSMUST00000158384	2	121135191	0.176395	7.10464	9.04355e-11	1.11126e-06
rs3699172	ENSMUST00000158384	2	121135191	0.176395	7.10464	9.04355e-11	1.11126e-06
rs13482845	AK086736	17	23790501	-0.446732	-7.10216	9.15909e-11	1.12479e-06
rs13480217	AK079083	9	35073579	-0.76124	-7.10129	9.19948e-11	1.12774e-06
rs13480217	XR_107257	9	35082267	-0.76124	-7.10129	9.19948e-11	1.12774e-06
rs13480217	XR_107257	9	35086006	-0.76124	-7.10129	9.19948e-11	1.12774e-06
rs6376291	NR_036450	2	177498215	-0.607817	-7.10065	9.23004e-11	1.13056e-06
rs13477643	NM_011888	4	GL456350	0.248035	7.10057	9.23341e-11	1.13056e-06
rs3666140	ENSMUST00000057784	8	40862367	-0.412486	-7.10012	9.25476e-11	1.13251e-06
rs3147860	NM_001105065	7	7550967	-0.367343	-7.09994	9.26344e-11	1.1329e-06
rs13459087	ENSMUST00000142180	5	109996521	-0.443542	-7.09808	9.3517e-11	1.14234e-06
rs3673049	ENSMUST00000142180	5	109996521	0.443542	7.09808	9.3517e-11	1.14234e-06
rs13481014	AK148683	11	29711973	0.740835	7.09766	9.37174e-11	1.14412e-06
CEL-5_87173557	ENSMUST00000142180	5	109996521	-0.44349	-7.09696	9.4056e-11	1.14757e-06
rs13481011	ENSMUST00000157638	6	38057973	-0.359699	-7.09639	9.43278e-11	1.15021e-06
rs13482284	NM_026174	14	69364007	-0.199228	-7.09603	9.45021e-11	1.15144e-06
rs6368370	NM_001111279	1	79702262	0.259193	7.09595	9.45401e-11	1.15144e-06
rs13481880	ENSMUST00000125209	13	76384535	0.474322	7.09338	9.57866e-11	1.16594e-06
rs13481983	ENSMUST00000125209	13	76384535	-0.436347	-7.09204	9.64479e-11	1.1733e-06
rs6311081	AJ005350	12	20899822	-1.03872	-7.09182	9.65565e-11	1.17393e-06
rs13479922	ENSMUST00000036734	8	84831522	-0.228973	-7.09109	9.69147e-11	1.17692e-06
rs3671202	NM_011757	5	138116903	0.223417	7.09109	9.69162e-11	1.17692e-06
rs3676423	NM_009503	4	42979963	-0.1351	-7.08817	9.83674e-11	1.19384e-06
rs8259436	NM_001039368	X	38969817	-0.326501	-7.08689	9.90152e-11	1.201e-06
rs3658362	NM_007949	7	19382010	-0.146694	-7.08646	9.92319e-11	1.20292e-06
rs6187766	ENSMUST00000151240	2	177000956	0.317261	7.08396	1.00503e-10	1.21762e-06
rs13481683	NM_008156	13	24943152	-0.531482	-7.08352	1.00731e-10	1.21966e-06
CEL-12_40646532	XM_003688892	12	22990091	-0.668012	-7.083	1.00999e-10	1.22219e-06
CEL-2_168586738	NM_001177543	2	176470369	0.190808	7.08106	1.02003e-10	1.23363e-06
rs13480386	NM_024195	9	87022014	-0.251471	-7.07843	1.03383e-10	1.24958e-06
mCV23617245	ENSMUST00000158614	18	34941234	-0.593241	-7.07605	1.04644e-10	1.26408e-06
rs13483055	ENSMUST00000174728	17	36032420	1.46367	7.0756	1.04883e-10	1.26623e-06
rs6157620	NM_028749	1	153503016	0.508649	7.07247	1.06572e-10	1.28587e-06
rs13478223	ENSMUST00000114952	5	25222882	0.302685	7.07153	1.07082e-10	1.29127e-06
gnf12.061.363	BC048158	12	55124528	-0.256391	-7.0678	1.09138e-10	1.31453e-06
gnf12.061.363	BC048158	12	55199592	-0.256391	-7.0678	1.09138e-10	1.31453e-06
rs13481783	NM_007985	13	63304709	-0.255184	-7.06717	1.09491e-10	1.31802e-06
rs3726974	NM_001177404	2	175918283	0.269826	7.06682	1.09686e-10	1.3196e-06
rs13481392	AJ005350	12	20899822	-1.03517	-7.06642	1.09908e-10	1.3215e-06
rs13476689	BC048594	2	106003336	-0.365765	-7.06267	1.12031e-10	1.34624e-06
rs3660367	ENSMUST00000172125	14	3479739	0.236578	7.06233	1.12226e-10	1.34781e-06
gnf13.088.732	ENSMUST00000125209	13	76384535	0.455746	7.0615	1.12699e-10	1.35192e-06
rs6288319	ENSMUST00000125209	13	76384535	0.455746	7.0615	1.12699e-10	1.35192e-06
rs3672425	BC144873	14	50895942	-0.345329	-7.05996	1.13588e-10	1.36179e-06
rs3677344	BC048158	12	55124528	-0.254549	-7.05814	1.1465e-10	1.37293e-06
rs3677344	BC048158	12	55199592	-0.254549	-7.05814	1.1465e-10	1.37293e-06
rs13481706	NM_008944	13	14613242	-0.155941	-7.05687	1.15389e-10	1.38099e-06
rs13480351	NM_001110271	9	106440051	-0.285736	-7.05636	1.15692e-10	1.38382e-06
rs6401493	NM_177846	2	121128307	-0.20939	-7.05598	1.15915e-10	1.38488e-06
gnf02.126.027	NM_177846	2	121128307	-0.20939	-7.05598	1.15915e-10	1.38488e-06
rs3695416	BC083134	X	13202551	0.354254	7.05491	1.16552e-10	1.39168e-06
rs6393948	ENSMUST00000021251	11	97034602	-0.164422	-7.05422	1.16959e-10	1.39574e-06
rs13480071	AK079083	9	35073579	-0.751825	-7.05312	1.17616e-10	1.40116e-06
rs13480071	XR_107257	9	35082267	-0.751825	-7.05312	1.17616e-10	1.40116e-06
rs13480071	XR_107257	9	35086006	-0.751825	-7.05312	1.17616e-10	1.40116e-06
rs6215373	ENSMUST00000114952	5	25222882	0.301577	7.05033	1.19299e-10	1.42039e-06
mCV24625340	ENSMUST00000125209	13	76384535	0.457673	7.04933	1.19907e-10	1.42681e-06
rs3672065	NM_172620	17	33955780	0.144862	7.04727	1.21171e-10	1.44102e-06
rs3707067	NM_011421	7	105554360	-0.222081	-7.04703	1.21324e-10	1.44201e-06
rs13482629	NM_001039368	5	123725183	0.329089	7.04585	1.22053e-10	1.44984e-06
rs13478388	ENSMUST00000142180	5	109996521	-0.447922	-7.04382	1.2332e-10	1.46406e-06
rs13481371	XM_003688891	12	19704348	0.408829	7.04358	1.23473e-10	1.46503e-06
rs3689658	ENSMUST00000158981	2	104228112	-0.401572	-7.04306	1.23797e-10	1.46719e-06
rs13476636	ENSMUST00000158981	2	104228112	0.401572	7.04306	1.23797e-10	1.46719e-06
rs13479811	NR_040698	8	57651753	-0.213779	-7.04282	1.23951e-10	1.46817e-06
rs13476036	NM_001111279	1	79702262	-0.255487	-7.04212	1.2439e-10	1.47253e-06
rs3147860	NM_001243021	7	39449518	-0.246821	-7.04176	1.2462e-10	1.47441e-06
rs6228179	ENSMUST00000158384	2	121135191	0.175593	7.04112	1.25027e-10	1.4781e-06
rs13477201	ENSMUST00000108156	3	36573142	-0.369166	-7.04093	1.25146e-10	1.4781e-06
rs13477210	ENSMUST00000108156	3	36573142	-0.369166	-7.04093	1.25146e-10	1.4781e-06
rs13481406	XM_003688892	12	22990091	-0.685068	-7.04076	1.25257e-10	1.47856e-06
rs3671119	ENSMUST00000041045	3	137864487	-0.364517	-7.04018	1.2563e-10	1.48212e-06
rs6247960	NR_036450	2	177498215	0.604798	7.04003	1.25725e-10	1.4824e-06
rs13475980	NM_001111279	1	79702262	0.258127	7.03874	1.26548e-10	1.49125e-06
rs13481740	NR_024599	13	24598124	-0.267968	-7.03849	1.2671e-10	1.49231e-06
rs6363071	NM_016661	2	155059310	0.327484	7.03749	1.27359e-10	1.49776e-06
rs6401493	ENSMUST00000158384	2	121135191	-0.169136	-7.03744	1.2739e-10	1.49776e-06
gnf02.126.027	ENSMUST00000158384	2	121135191	-0.169136	-7.03744	1.2739e-10	1.49776e-06
rs13482104	BC144873	14	50895942	0.362312	7.03698	1.27689e-10	1.50043e-06
rs3665028	ENSMUST00000057784	8	40862367	0.410905	7.03622	1.28183e-10	1.50537e-06
rs13479807	NR_040698	8	57651753	0.215679	7.03443	1.29359e-10	1.51795e-06
rs3667334	ENSMUST00000142180	5	109996521	-0.444968	-7.03436	1.29401e-10	1.51795e-06
rs13479277	NM_001243021	7	39449518	-0.225617	-7.03394	1.29678e-10	1.52034e-06
rs3721607	ENSMUST00000142180	5	109996521	-0.44486	-7.03208	1.30911e-10	1.53393e-06
rs13480722	AK145310	10	93726726	-0.550116	-7.03094	1.31672e-10	1.54198e-06
rs13477643	ENSMUST00000030165	4	43002337	-0.297039	-7.03	1.32306e-10	1.54852e-06
rs6359329	NR_037964	11	59197793	-0.524531	-7.02947	1.32661e-10	1.5518e-06
CEL-2_111981058	BC048594	2	106003336	0.349252	7.02892	1.33037e-10	1.55531e-06
gnf09.110.002	NM_009082	1	43189127	0.159511	7.02801	1.33649e-10	1.56159e-06
rs13476917	NM_001164689	2	176914050	0.247226	7.0277	1.33866e-10	1.56325e-06
rs6199956	AK148683	11	29711973	0.734044	7.02608	1.34972e-10	1.57527e-06
rs3714001	ENSMUST00000083721	5	22534737	0.564415	7.02484	1.35827e-10	1.58346e-06
rs6192958	ENSMUST00000083721	5	22534737	-0.564415	-7.02484	1.35827e-10	1.58346e-06
rs3667334	NM_177873	5	106840194	-0.599935	-7.02393	1.36451e-10	1.58984e-06
rs3695383	BC144873	14	50895942	-0.364625	-7.0227	1.37312e-10	1.59813e-06
rs3672065	NM_027457	17	5410864	0.213338	7.02269	1.37317e-10	1.59813e-06
rs3679483	ENSMUST00000151240	2	177000956	-0.317723	-7.02111	1.38424e-10	1.61011e-06
rs3721607	NM_177873	5	106840194	-0.599652	-7.0194	1.39634e-10	1.62328e-06
rs13479793	NR_040698	8	57651753	0.220276	7.01827	1.40438e-10	1.6317e-06
CEL-4_30653207	NM_011888	4	41791989	0.248116	7.01593	1.4212e-10	1.64867e-06
rs3663744	NM_011888	4	41791989	0.248116	7.01593	1.4212e-10	1.64867e-06
CEL-2_168586738	NM_001100415	2	175869219	0.193291	7.01591	1.42137e-10	1.64867e-06
rs3665826	NM_001039368	18	57119710	-0.278224	-7.01574	1.42258e-10	1.64915e-06
rs3692121	NM_007895	14	44102654	-0.703707	-7.01384	1.43635e-10	1.66417e-06
rs6199956	ENSMUST00000129126	11	58126068	-0.43642	-7.01159	1.45292e-10	1.68243e-06
rs13479461	NM_199035	7	97371606	-0.23428	-7.01094	1.45769e-10	1.68699e-06
rs3662575	ENSMUST00000122525	17	43698363	-0.304814	-7.01083	1.45849e-10	1.68699e-06
rs3659551	ENSMUST00000086010	7	24175045	-0.327638	-7.00807	1.47908e-10	1.70985e-06
rs4138562	BC048594	2	106003336	-0.344372	-7.007	1.48714e-10	1.71725e-06
rs3699172	BC048594	2	106003336	-0.344372	-7.007	1.48714e-10	1.71725e-06
rs13476666	BC048594	2	106003336	0.33371	7.00659	1.49027e-10	1.7199e-06
rs3719497	NM_146078	17	46928291	-0.163853	-7.00589	1.49558e-10	1.72507e-06
rs13475847	NM_175200	1	59050506	0.153073	7.00389	1.51084e-10	1.7417e-06
rs3661058	NM_025654	11	101627195	-0.314418	-7.00326	1.51571e-10	1.74634e-06
rs6209043	NM_011888	4	41791989	0.284035	7.00293	1.51822e-10	1.74729e-06
rs13477838	NM_011888	4	41791989	0.284035	7.00293	1.51822e-10	1.74729e-06
rs3705155	NM_026812	7	80343137	0.223675	7.00238	1.5225e-10	1.75125e-06
rs13477643	NM_011888	4	41791989	0.254228	7.00055	1.53673e-10	1.76662e-06
rs3718735	NM_011507	6	95473012	-0.703428	-6.99977	1.54278e-10	1.7726e-06
rs3672065	ENSMUST00000122525	17	43698363	-0.304498	-6.99931	1.54643e-10	1.77581e-06
rs3714001	NR_039541	5	23852201	-0.775612	-6.99815	1.55554e-10	1.78335e-06
rs6192958	NR_039541	5	23852201	0.775612	6.99815	1.55554e-10	1.78335e-06
rs3023249	NR_035454	11	21344588	0.417416	6.99815	1.55558e-10	1.78335e-06
rs3719629	NM_026679	14	26036262	-0.484142	-6.99689	1.56554e-10	1.79377e-06
rs13482543	NM_144811	15	79915807	-0.340417	-6.99399	1.5888e-10	1.81941e-06
rs13481392	XM_003688892	12	22990091	-0.677022	-6.99386	1.58983e-10	1.81958e-06
rs3658163	ENSMUST00000158500	18	61138509	-0.298462	-6.99236	1.60199e-10	1.83249e-06
rs13480657	AK145310	10	93726726	0.551658	6.99225	1.6029e-10	1.83251e-06
rs4228731	NM_001024919	16	17734167	0.378075	6.99138	1.60998e-10	1.83959e-06
rs6188239	BC083134	X	13202551	0.348703	6.99053	1.6169e-10	1.84648e-06
rs13481734	AK006302	13	23527011	-0.36639	-6.99026	1.61911e-10	1.84799e-06
rs3719311	NM_001045486	7	24081924	-0.296198	-6.98806	1.63729e-10	1.86771e-06
CEL-12_40646532	AJ005350	12	20899822	-1.00418	-6.98712	1.64512e-10	1.8749e-06
rs3726974	NM_001177543	2	176470369	0.19424	6.98709	1.64541e-10	1.8749e-06
rs3659551	NM_146178	7	5050730	-0.154651	-6.98631	1.65193e-10	1.88129e-06
rs13477138	NM_019393	3	36552606	-0.23083	-6.98433	1.66864e-10	1.89928e-06
rs3711357	ENSMUST00000042595	11	28339128	0.225362	6.98256	1.68366e-10	1.91532e-06
rs13459097	NM_011507	6	95473012	0.72329	6.9818	1.6902e-10	1.9217e-06
rs3711814	NM_001039368	18	57119710	-0.272412	-6.98145	1.69316e-10	1.92401e-06
rs13479319	NM_026812	7	80343137	0.221579	6.98055	1.70092e-10	1.93177e-06
rs3674908	NM_011888	4	JH584294	0.33498	6.97896	1.71469e-10	1.94605e-06
rs13481406	ENSMUST00000082493	12	17546146	-0.575664	-6.97888	1.71537e-10	1.94605e-06
rs6386362	NM_025654	11	101627195	-0.322138	-6.97861	1.71771e-10	1.94763e-06
rs3663313	ENSMUST00000101876	7	59373844	-0.443687	-6.97702	1.73165e-10	1.96106e-06
rs3663313	ENSMUST00000101876	7	59377582	-0.443687	-6.97702	1.73165e-10	1.96106e-06
rs13477860	NM_011888	4	41791989	0.286181	6.97691	1.73266e-10	1.96106e-06
rs13482296	NM_026174	14	69581754	-0.199344	-6.97673	1.73423e-10	1.96106e-06
rs6244558	NM_025790	13	24817948	0.294366	6.97672	1.73429e-10	1.96106e-06
rs13478133	NR_037279	5	23710976	0.524806	6.97592	1.74133e-10	1.96794e-06
rs13476860	NR_036450	2	177498215	0.596028	6.97502	1.74929e-10	1.97586e-06
rs3672639	NR_040698	8	57651753	-0.217955	-6.97433	1.75543e-10	1.98172e-06
rs3715723	NR_033305	17	33981492	-0.653364	-6.9734	1.76373e-10	1.99e-06
CEL-12_38788391	XM_003688892	12	22990091	-0.665137	-6.97269	1.77009e-10	1.99608e-06
rs13478402	ENSMUST00000142180	5	109996521	0.444793	6.96794	1.81325e-10	2.04364e-06
rs6275055	ENSMUST00000105106	13	23573736	-0.281295	-6.96518	1.83875e-10	2.07126e-06
rs3720827	NR_028061	5	149154128	0.461558	6.96442	1.8459e-10	2.07813e-06
rs13478753	NM_001170591	6	87009236	-0.251833	-6.96432	1.84686e-10	2.07813e-06
rs13483016	ENSMUST00000122525	17	43698363	-0.325216	-6.96392	1.85056e-10	2.08116e-06
rs6239372	NM_001045486	7	24081924	-0.298124	-6.96128	1.87547e-10	2.10803e-06
rs6376291	ENSMUST00000028972	2	153008890	0.167105	6.95929	1.89456e-10	2.12833e-06
rs13477126	NM_019393	3	36552606	-0.224534	-6.95915	1.89586e-10	2.12863e-06
rs13482311	NM_026174	14	69581754	-0.199917	-6.95774	1.90948e-10	2.14277e-06
rs6209043	NM_011888	4	42070757	0.304512	6.95646	1.92185e-10	2.15431e-06
rs13477838	NM_011888	4	42070757	0.304512	6.95646	1.92185e-10	2.15431e-06
rs13477883	ENSMUST00000106996	4	99772356	-0.433604	-6.95537	1.93252e-10	2.1651e-06
rs6290359	NR_037190	10	42052558	0.760471	6.95517	1.93449e-10	2.16516e-06
CEL-12_38788391	AJ005350	12	20899822	-1.00776	-6.95515	1.93467e-10	2.16516e-06
rs6314295	ENSMUST00000105106	13	23573736	-0.280876	-6.95447	1.94134e-10	2.17145e-06
rs6209043	NM_011888	4	GL456350	0.272889	6.95099	1.97589e-10	2.20737e-06
rs13477838	NM_011888	4	GL456350	0.272889	6.95099	1.97589e-10	2.20737e-06
rs6256504	ENSMUST00000115217	5	21662901	-0.684498	-6.95091	1.97669e-10	2.20737e-06
rs3700068	NM_001105065	7	7550967	-0.363604	-6.95081	1.97772e-10	2.20737e-06
rs8267104	NM_008944	13	14613242	-0.159456	-6.94916	1.99427e-10	2.22464e-06
rs13479053	ENSMUST00000066689	6	136607829	-0.405647	-6.94885	1.99744e-10	2.22698e-06
rs6213614	NM_025301	7	105803782	0.271568	6.9481	2.00504e-10	2.23424e-06
rs6298471	NM_011690	17	35000907	-0.237468	-6.94551	2.03144e-10	2.26244e-06
rs6361186	ENSMUST00000158614	18	34941234	-0.588961	-6.9448	2.03876e-10	2.26896e-06
rs6256504	NR_039541	5	23852201	0.756973	6.94473	2.03948e-10	2.26896e-06
rs13478631	NM_026632	1	9802103	0.311635	6.94349	2.05235e-10	2.28144e-06
rs8279354	NM_177846	2	121128307	-0.220428	-6.94344	2.05291e-10	2.28144e-06
rs13480421	NM_009082	1	43189127	0.159401	6.94281	2.05946e-10	2.2875e-06
rs3655717	NM_022986	9	82829806	-0.543705	-6.94186	2.06934e-10	2.29723e-06
rs13478133	XR_140694	5	24009625	-0.168129	-6.94014	2.08749e-10	2.31615e-06
rs3683326	BC083134	X	13202551	0.35755	6.93966	2.09259e-10	2.31723e-06
rs6209043	NM_011888	4	42568292	0.338183	6.93946	2.0947e-10	2.31723e-06
rs13477838	NM_011888	4	42568292	0.338183	6.93946	2.0947e-10	2.31723e-06
rs6209043	NM_011888	4	JH584293	0.338183	6.93946	2.0947e-10	2.31723e-06
rs13477838	NM_011888	4	JH584293	0.338183	6.93946	2.0947e-10	2.31723e-06
rs3665826	ENSMUST00000158508	15	35487400	-0.396356	-6.93941	2.09519e-10	2.31723e-06
rs6244558	NM_175660	13	23751088	0.732283	6.93818	2.10823e-10	2.33041e-06
rs13482431	NM_001039368	X	38969817	-0.352152	-6.93722	2.11853e-10	2.34054e-06
rs6386362	NM_001085500	2	162919271	-0.248085	-6.93659	2.12527e-10	2.34673e-06
rs13482159	NM_026174	14	69364007	-0.198137	-6.93489	2.14365e-10	2.36577e-06
CEL-6_86289708	NM_011507	6	95473012	0.72588	6.93306	2.16365e-10	2.38657e-06
rs3147860	ENSMUST00000100595	18	42252386	0.289658	6.93286	2.16576e-10	2.38763e-06
rs6409750	NM_145353	17	46248080	0.221335	6.93098	2.18647e-10	2.40918e-06
rs8259436	AK142092	6	149052517	-0.338513	-6.92899	2.2086e-10	2.43112e-06
rs6396829	BC144873	14	50895942	0.360631	6.92898	2.20874e-10	2.43112e-06
rs6359329	NM_145427	11	60400624	-0.185012	-6.92733	2.22724e-10	2.45018e-06
rs6355837	ENSMUST00000069097	4	126331704	-0.194851	-6.92669	2.23441e-10	2.45677e-06
rs3707067	AK030603	7	109341481	-0.254687	-6.92652	2.23643e-10	2.45709e-06
rs3700857	XM_003688892	12	22990091	-0.674003	-6.92646	2.23708e-10	2.45709e-06
rs6275055	NR_024599	13	24598124	-0.268527	-6.92619	2.24012e-10	2.45912e-06
rs3699938	ENSMUST00000101876	7	59373844	-0.442663	-6.92547	2.24835e-10	2.46293e-06
rs3699938	ENSMUST00000101876	7	59377582	-0.442663	-6.92547	2.24835e-10	2.46293e-06
rs13479251	ENSMUST00000101876	7	59373844	-0.442663	-6.92547	2.24835e-10	2.46293e-06
rs13479251	ENSMUST00000101876	7	59377582	-0.442663	-6.92547	2.24835e-10	2.46293e-06
rs13482296	NM_001013753	14	84443563	0.7213	6.92516	2.25183e-10	2.46543e-06
rs6361186	NR_015475	18	38238405	-0.369095	-6.92502	2.25337e-10	2.46582e-06
rs13482216	NM_007895	14	44102654	0.665106	6.92489	2.25491e-10	2.4662e-06
rs13481014	NM_001024919	16	17734167	0.378044	6.92326	2.27352e-10	2.48524e-06
rs6285738	NM_001170591	6	87009236	0.229787	6.92316	2.27476e-10	2.48529e-06
rs4197715	NR_028300	16	50719297	-0.405095	-6.92137	2.29543e-10	2.50653e-06
rs3658362	NM_022409	7	19577287	-0.247481	-6.92108	2.29872e-10	2.50832e-06
rs13479385	NM_025301	7	105803782	0.270869	6.92102	2.29949e-10	2.50832e-06
mCV23617245	NR_015475	18	38238405	-0.366658	-6.91972	2.31465e-10	2.52353e-06
rs6190748	ENSMUST00000123147	10	68043968	-0.380348	-6.91808	2.33393e-10	2.54322e-06
rs3684076	ENSMUST00000042595	11	28339128	0.231856	6.91727	2.34353e-10	2.55233e-06
rs13482997	NM_011690	17	35000907	-0.250857	-6.91617	2.35651e-10	2.56511e-06
rs3698446	ENSMUST00000021251	11	97034602	-0.162386	-6.91568	2.36241e-10	2.56848e-06
rs13482504	BC083134	X	13202551	0.343	6.91567	2.36257e-10	2.56848e-06
rs3684076	AK148683	11	29711973	-0.730229	-6.9156	2.36333e-10	2.56848e-06
rs13480407	NM_009082	1	43189127	0.158387	6.91452	2.37626e-10	2.58119e-06
rs13479461	ENSMUST00000120879	7	102210208	-0.450214	-6.91332	2.39077e-10	2.59558e-06
CEL-15_9687257	ENSMUST00000158508	15	35487400	0.392951	6.91247	2.40101e-10	2.60533e-06
CEL-2_111981058	NM_001256055	18	43475418	0.286738	6.91122	2.41629e-10	2.62054e-06
rs6411274	NM_025790	13	24817948	-0.292462	-6.9109	2.42014e-10	2.62334e-06
rs6363071	NM_001142411	2	150218073	-0.404132	-6.91034	2.42701e-10	2.62941e-06
rs3670749	ENSMUST00000082493	12	17546146	0.580868	6.90869	2.44734e-10	2.65005e-06
rs3726974	NM_001177406	2	175690881	0.257819	6.90829	2.45231e-10	2.65265e-06
rs3726974	NM_001177406	2	176521004	0.257819	6.90829	2.45231e-10	2.65265e-06
rs3725286	NM_009904	8	83389867	-0.933904	-6.90746	2.46261e-10	2.6624e-06
rs3655717	NM_024195	9	87022014	-0.261041	-6.90655	2.47399e-10	2.67331e-06
rs3147860	NM_001113468	7	9485565	-0.278029	-6.90613	2.47922e-10	2.67509e-06
rs3147860	NM_001113468	7	9754636	-0.278029	-6.90613	2.47922e-10	2.67509e-06
rs6411274	NM_175660	13	23751088	-0.730067	-6.9061	2.47952e-10	2.67509e-06
mCV24625340	NM_177712	13	67426259	-0.384725	-6.90444	2.50048e-10	2.69631e-06
rs3714012	ENSMUST00000122524	7	40879658	0.164526	6.90385	2.50789e-10	2.70288e-06
rs13478089	ENSMUST00000158667	4	150321193	-0.543625	-6.90347	2.51271e-10	2.70666e-06
rs13481119	NR_037964	11	59197793	0.508839	6.90311	2.51731e-10	2.71021e-06
rs13476895	NM_001177543	2	175640391	0.186462	6.90217	2.52934e-10	2.72033e-06
rs13476895	NM_001177543	2	175737942	0.186462	6.90217	2.52934e-10	2.72033e-06
rs3674908	ENSMUST00000030165	4	43002337	-0.285071	-6.90115	2.5424e-10	2.73295e-06
rs6385855	ENSMUST00000084000	9	35474885	-0.302271	-6.90067	2.54855e-10	2.73814e-06
rs3666583	ENSMUST00000122699	14	47270859	-0.425682	-6.89942	2.56463e-10	2.75399e-06
rs3720827	NM_025776	18	60560736	-0.146879	-6.89888	2.57165e-10	2.7601e-06
rs3674908	NM_011888	4	41791989	0.244594	6.89639	2.60423e-10	2.79361e-06
rs3679779	ENSMUST00000101876	7	59373844	-0.435432	-6.89534	2.61806e-10	2.80264e-06
rs3679779	ENSMUST00000101876	7	59377582	-0.435432	-6.89534	2.61806e-10	2.80264e-06
rs3714908	ENSMUST00000101876	7	59373844	-0.435432	-6.89534	2.61806e-10	2.80264e-06
rs3714908	ENSMUST00000101876	7	59377582	-0.435432	-6.89534	2.61806e-10	2.80264e-06
rs3714915	ENSMUST00000086010	7	24175045	-0.33578	-6.8874	2.72515e-10	2.91578e-06
rs3719311	NM_001113468	7	9485565	-0.275393	-6.88566	2.74911e-10	2.93817e-06
rs3719311	NM_001113468	7	9754636	-0.275393	-6.88566	2.74911e-10	2.93817e-06
CEL-4_30653207	ENSMUST00000030165	4	43002337	-0.285181	-6.88547	2.75176e-10	2.93817e-06
rs3663744	ENSMUST00000030165	4	43002337	-0.285181	-6.88547	2.75176e-10	2.93817e-06
rs3147860	NM_001045486	7	24081924	-0.295249	-6.88523	2.75517e-10	2.94029e-06
rs6401493	NM_027478	2	132239492	0.196136	6.88452	2.76503e-10	2.94778e-06
gnf02.126.027	NM_027478	2	132239492	0.196136	6.88452	2.76503e-10	2.94778e-06
rs13479414	ENSMUST00000120879	7	102210208	-0.449207	-6.88129	2.81047e-10	2.99468e-06
rs13482997	NM_153063	17	32965814	-0.242528	-6.88028	2.82477e-10	3.00836e-06
rs13477272	NM_029937	3	90104132	-0.236953	-6.87965	2.83371e-10	3.01633e-06
rs6239372	ENSMUST00000100595	18	42252386	0.288583	6.8795	2.83589e-10	3.0171e-06
rs3695416	NM_144811	15	79915807	-0.326342	-6.87827	2.85358e-10	3.03436e-06
rs13476467	NM_031843	2	25352276	0.217743	6.87814	2.85542e-10	3.03476e-06
rs6194926	NM_011421	7	105554360	0.216901	6.87794	2.85835e-10	3.03631e-06
mCV22919271	NM_009503	4	42979963	-0.120693	-6.87726	2.86808e-10	3.04352e-06
rs13477617	NM_009503	4	42979963	-0.120693	-6.87726	2.86808e-10	3.04352e-06
rs13481783	NM_025790	13	24817948	-0.292595	-6.87639	2.88072e-10	3.05536e-06
rs13479427	NM_011421	7	105554360	-0.221421	-6.87597	2.88685e-10	3.0603e-06
rs8250053	NM_028749	1	153503016	-0.52179	-6.87213	2.94325e-10	3.11849e-06
CEL-2_168586738	NM_001177404	2	175918283	0.257338	6.87073	2.96414e-10	3.13902e-06
rs3719629	NM_026679	14	25923298	-0.494256	-6.86748	3.01319e-10	3.18933e-06
CEL-2_111981058	ENSMUST00000158981	2	104228112	-0.403883	-6.86708	3.01918e-10	3.19403e-06
rs13482284	NM_026174	14	69581754	-0.195122	-6.86691	3.02183e-10	3.19521e-06
rs3711357	ENSMUST00000045697	11	59202486	-0.166029	-6.86536	3.04547e-10	3.21856e-06
rs13483055	NR_033305	17	33981492	-0.650868	-6.86356	3.0732e-10	3.24621e-06
rs6409750	NM_153063	17	32965814	-0.231256	-6.86027	3.12458e-10	3.2988e-06
CEL-4_30653207	NM_011888	4	JH584294	0.331527	6.85942	3.13796e-10	3.30954e-06
rs3663744	NM_011888	4	JH584294	0.331527	6.85942	3.13796e-10	3.30954e-06
rs13478882	ENSMUST00000083083	6	97572076	-0.459735	-6.85867	3.14995e-10	3.32049e-06
rs13481783	NM_175660	13	23751088	-0.72938	-6.85833	3.1553e-10	3.32445e-06
rs3726974	NM_001100415	2	175869219	0.195434	6.85802	3.16019e-10	3.3279e-06
rs13481454	GENSCAN00000029264	14	95284750	-0.72651	-6.8578	3.16381e-10	3.33002e-06
rs6377140	ENSMUST00000083083	6	97572076	0.473289	6.85691	3.17804e-10	3.34329e-06
rs13480657	XM_001002269	10	82008391	0.307053	6.85677	3.18022e-10	3.34389e-06
CEL-15_8331158	ENSMUST00000158508	15	35487400	0.400021	6.85298	3.24147e-10	3.40656e-06
rs6239372	ENSMUST00000086010	7	24175045	-0.336216	-6.85246	3.25e-10	3.41379e-06
rs3698093	NR_040698	8	57651753	-0.214147	-6.85217	3.25472e-10	3.41701e-06
rs3659551	ENSMUST00000100595	18	42252386	0.275936	6.85194	3.25859e-10	3.41935e-06
rs3666583	AK033525	14	50870364	0.341794	6.85144	3.26679e-10	3.42621e-06
rs3681732	NM_008303	1	55088132	-0.295848	-6.85035	3.28467e-10	3.44322e-06
rs13482170	AK033525	14	50870364	-0.339924	-6.84949	3.29898e-10	3.45472e-06
rs13482191	AK033525	14	50870364	0.339924	6.84949	3.29898e-10	3.45472e-06
rs6244558	NM_175656	13	22040816	0.44821	6.84342	3.4013e-10	3.55875e-06
rs3664008	ENSMUST00000083110	5	3561154	0.500819	6.8434	3.40176e-10	3.55875e-06
rs13479153	NM_001105065	7	7383985	-0.232516	-6.84244	3.41811e-10	3.57405e-06
rs6239372	NM_001105065	7	7550967	-0.358426	-6.84208	3.42438e-10	3.57879e-06
rs13476895	NM_001177543	2	175965331	0.195907	6.84124	3.4389e-10	3.59215e-06
rs6187766	ENSMUST00000028972	2	153008890	-0.150828	-6.8409	3.4448e-10	3.5965e-06
rs13482628	NM_001039368	5	123725183	0.317322	6.84028	3.45551e-10	3.60509e-06
rs13475851	NM_001111279	1	79702262	0.242286	6.84022	3.45651e-10	3.60509e-06
rs13476273	NM_028749	1	153503016	-0.494401	-6.84008	3.45906e-10	3.60593e-06
rs6181382	NM_011507	6	95473012	-0.720593	-6.83932	3.4723e-10	3.6173e-06
rs6239372	NR_015495	7	55962531	-0.436577	-6.83925	3.47346e-10	3.6173e-06
rs13480563	AK015283	10	11244790	-0.218173	-6.83802	3.49507e-10	3.63797e-06
rs6314295	AK006302	13	23527011	-0.361433	-6.83698	3.51335e-10	3.65516e-06
rs3727008	NR_028556	17	71631279	-0.265543	-6.83589	3.53274e-10	3.67348e-06
rs13480386	ENSMUST00000104275	1	24548841	-0.201764	-6.83466	3.55458e-10	3.69434e-06
rs3679120	ENSMUST00000069106	10	11343404	-0.491636	-6.83317	3.58137e-10	3.72031e-06
rs6298689	NM_001163243	5	136953275	0.133445	6.83182	3.60574e-10	3.74375e-06
gnf02.149.271	NR_036450	2	177498215	-0.585442	-6.83122	3.61676e-10	3.75331e-06
CEL-15_9687257	NM_001039368	18	57119710	0.271362	6.83087	3.62313e-10	3.75803e-06
rs3662575	NM_172620	17	33955780	0.141627	6.82955	3.64718e-10	3.78109e-06
rs13482159	NM_026174	14	69581754	-0.196456	-6.82868	3.66311e-10	3.79486e-06
rs13476860	NM_016661	2	155059310	-0.316951	-6.82863	3.66414e-10	3.79486e-06
rs3670475	ENSMUST00000083083	6	97572076	-0.470079	-6.82808	3.67421e-10	3.80339e-06
[truncated: 6,657 more rows]
