# Supplementary material for: A Systems Genetics Approach Identifies CXCL14, ITGAX, and LPCAT2 as Novel Aggressive Prostate Cancer Susceptibility Genes
Source: PLoS Genet. 2014 Nov 20;10(11):e1004809. doi: 10.1371/journal.pgen.1004809 (PMC4238980; doi:10.1371/journal.pgen.1004809)
Supplement: Table S4 — Correlation analysis for the microarray expression level of transcripts located within the chromosome 1 DMFS QTL with DMFS. (XLSX) [file pgen.1004809.s009.xlsx]

## Sheet: DMFS Chr 1
Chromosome	Start	Stop	ID					ID	N183	N187	N265	N293	N380	N566	N574	N582	N591	N609	N614	N641	N822	N824	N832	N839	N892	N893	N912	N919	N946	N955	N961	N1007	N1130	N1202	N1214	N1216	N1217	N1226	N1227	N1229	N1263	N1357	N1363	N1407	N1426	N1442	N1443	N185	N197
								Distant Mets	0	0	0	0	0	0	0	0	0	0	0	0	0	0	0	0	0	0	0	0	0	0	0	0	0	0	0	0	0	0	0	0	0	0	0	0	0	0	0	1	1
chr1	90953108	90954012	17215647	NM_001101647 // Prlh // prolactin releasing hormone // 1 D|1 // 623503 /// ENSMUST00000	Prlh	NM_001101647	NM_001101647 // RefSeq // Mus musculus prolactin releasing hormone (Prlh), mRNA. // chr		6.57104	6.35995	6.18821	6.34347	6.71142	6.23988	6.03564	6.53388	6.48376	6.10637	6.05988	6.62119	6.02625	6.12058	5.9095	6.12341	6.15072	6.28352	6.746	6.18805	6.19301	6.28066	6.10452	5.83721	6.62029	6.78559	6.19781	6.25562	6.78461	6.27625	6.19691	6.19508	6.1446	6.58056	6.32076	6.722	6.36413	6.10092	5.96182	6.35781	5.83809
chr1	59256906	59352993	17213246	NM_001033373 // Cdk15 // cyclin-dependent kinase 15 // 1 C1.3|1 // 271697 /// ENSMUST00	Cdk15	NM_001033373	NM_001033373 // RefSeq // Mus musculus cyclin-dependent kinase 15 (Cdk15), mRNA. // chr		4.76428	4.66297	4.58478	4.45633	4.72386	4.87047	4.67806	4.85767	5.07328	4.72493	4.77628	5.26536	4.65401	4.76439	4.6694	4.95489	4.84079	4.78876	4.8358	5.06023	4.98442	4.82557	5.03485	4.70633	4.91902	4.83666	4.81481	4.70512	4.95286	4.95495	4.68996	4.65916	4.81131	4.87196	5.08361	5.64799	4.94453	4.77416	4.79523	4.57345	4.37219
chr1	82822471	82823124	17548963	XR_141942 // Gm17764 // 28S ribosomal protein S14, mitochondrial-like // 1|1 // 1000445	Gm17764	XR_141942	XR_141942 // RefSeq // PREDICTED: Mus musculus predicted gene, 17764 (Gm17764), miscRNA		4.37624	4.41794	4.39256	4.58835	4.22398	4.31064	4.43953	4.47389	4.29544	4.41616	4.32502	4.49666	4.30891	4.32086	4.34845	4.388	4.273	4.33856	4.39452	4.60027	4.43199	4.43226	4.2889	4.62013	4.51955	4.47818	4.37316	4.43214	4.42215	4.62186	4.269	4.24853	4.41646	4.33069	4.27416	4.50924	4.56178	4.45614	4.25306	4.27495	4.76695
chr1	75450436	75474343	17214564	NM_183022 // Accn4 // amiloride-sensitive cation channel 4, pituitary // 1 C4|1 // 2411	Accn4	NM_183022	NM_183022 // RefSeq // Mus musculus amiloride-sensitive cation channel 4, pituitary (Ac		6.50001	6.59969	6.94627	6.36529	6.56446	6.96758	6.42736	6.37019	6.69906	6.73025	6.59887	6.49893	6.31268	6.36239	7.21648	6.5219	6.42925	6.52407	6.67509	6.62862	6.66703	6.53298	6.99025	6.73036	6.75631	6.91343	7.1032	6.38021	6.84812	6.60778	6.4463	6.23831	6.58337	6.55693	6.56119	6.42549	6.8184	6.89778	6.55607	7.27091	6.76941
chr1	82691928	82725117	17224930	---		---	---		5.29337	5.18992	5.63064	4.92654	5.262	5.17425	5.03415	5.27026	5.02766	5.23097	5.0689	5.60048	4.9664	5.34646	5.00234	5.29206	5.07614	5.14277	5.30301	5.03877	5.35282	4.78523	5.42289	4.87518	5.60356	5.02319	5.08585	5.09408	5.16831	5.17649	4.96487	5.12259	5.43121	5.04093	5.30645	5.56875	4.88952	4.89377	4.77721	5.10467	3.99429
chr1	64606473	64617242	17223777	ENSMUST00000114079 // Mettl21a // methyltransferase like 21A // 1 C2|1 // 67099 /// NM_	Mettl21a	ENSMUST00000114079	ENSMUST00000114079 // ENSEMBL // cdna:known chromosome:NCBIM37:1:64653047:64663816:-1 g		6.63351	7.12147	6.9934	7.19631	6.99655	7.00341	7.10772	6.90024	7.15194	7.33383	7.11705	6.63758	7.12567	6.80857	6.93598	7.03427	6.84745	7.05591	6.87633	7.27258	7.13737	6.8941	7.45245	7.03833	6.80697	6.87104	6.7535	7.09886	7.12647	7.57995	7.01488	7.18755	7.05838	6.64309	6.80561	6.7806	7.35971	7.11893	6.8037	7.2374	7.00795
chr1	79702262	79776143	17224745	NM_001111279 // Wdfy1 // WD repeat and FYVE domain containing 1 // 1|1 C4 // 69368 ///	Wdfy1	NM_001111279	NM_001111279 // RefSeq // Mus musculus WD repeat and FYVE domain containing 1 (Wdfy1),		7.3589	8.15146	8.34343	7.79174	7.76875	8.32063	8.25919	8.00568	8.18475	7.85749	7.67573	8.50347	8.03324	7.67856	7.65182	7.99444	8.14162	7.90937	7.6705	8.23006	8.0598	8.3367	7.68565	7.75307	8.23272	8.06288	7.63173	7.62509	7.89596	8.58063	8.11269	8.31888	7.98733	8.32771	7.52192	8.068	7.71301	8.02528	7.93345	8.34047	8.11086
chr1	55088132	55091317	17212882	NM_008303 // Hspe1 // heat shock protein 1 (chaperonin 10) // 1|1 C1 // 15528 /// BC099	Hspe1	NM_008303	NM_008303 // RefSeq // Mus musculus heat shock protein 1 (chaperonin 10) (Hspe1), nucle		6.95981	6.91185	6.71897	6.97165	6.92657	6.83654	6.13376	7.49909	6.52094	7.19197	6.61112	5.93973	7.0025	6.8745	7.40963	6.56397	6.61241	6.55751	6.94225	6.64886	5.85565	6.30858	7.17491	7.31444	7.07707	7.01833	7.20248	7.28917	5.76693	6.96019	6.62088	6.47287	7.01949	6.49139	7.20658	6.60082	7.49149	6.89376	6.68249	6.50525	6.9633
chr1	65012689	65032759	17223813	ENSMUST00000069142 // Akr1cl // aldo-keto reductase family 1, member C-like // 1 C2|1 /	Akr1cl	ENSMUST00000069142	ENSMUST00000069142 // ENSEMBL // cdna:known chromosome:NCBIM37:1:65059263:65079333:-1 g		3.77515	3.63944	3.77145	3.46113	4.55798	4.01773	3.89319	3.40892	3.39923	4.45078	3.63977	3.7771	3.78408	3.8785	3.69679	3.65619	4.0605	3.81369	3.48138	3.48201	3.53914	4.26166	3.48225	3.72591	3.94454	3.64943	3.58517	4.06775	4.53988	3.61119	3.61736	5.0918	3.31312	3.6252	3.84741	3.9034	4.06024	3.77241	3.55705	4.38895	5.20269
chr1	91404879	91406029	17225495	NR_026924 // 1700020N18Rik // RIKEN cDNA 1700020N18 gene // 1 D|1 // 67086	1700020N18Rik	NR_026924	NR_026924 // RefSeq // Mus musculus RIKEN cDNA 1700020N18 gene (1700020N18Rik), non-cod		6.11873	5.78609	5.0844	5.73379	6.10896	5.26039	5.17193	5.48669	5.78964	5.45708	5.47786	6.15406	5.46993	5.82306	5.62555	5.42425	5.66336	5.57885	5.53348	5.58568	5.5578	5.67247	5.54245	5.2547	5.23057	6.03186	5.28848	6.44195	5.38469	5.06103	5.64295	5.38291	5.48302	5.75874	5.52921	5.63324	5.42583	5.20631	5.75276	5.22696	5.34649
chr1	51987148	52107188	17212724	NM_011487 // Stat4 // signal transducer and activator of transcription 4 // 1 C1.1|1 25	Stat4	NM_011487	NM_011487 // RefSeq // Mus musculus signal transducer and activator of transcription 4		4.91527	4.26328	5.01628	6.07466	5.46067	4.59955	4.60977	5.85325	4.38851	4.79967	5.43989	4.39261	5.98003	4.25026	5.57916	4.52909	4.71358	4.28846	4.86368	4.16078	5.18073	3.83125	4.2531	4.44551	4.82206	6.88483	5.07509	4.01451	4.97306	4.39827	4.55255	4.56589	4.65615	4.94183	4.90269	4.54989	4.54497	4.58965	4.55246	4.3561	4.70425
chr1	74945317	74951672	17224433	NM_010544 // Ihh // Indian hedgehog // 1 C3|1 40.8 cM // 16147 /// ENSMUST00000164097 /	Ihh	NM_010544	NM_010544 // RefSeq // Mus musculus Indian hedgehog (Ihh), mRNA. // chr1 // 100 // 100		7.43455	7.35748	7.37567	7.99883	7.29818	7.40981	6.92953	7.98295	7.12972	6.9694	7.6234	7.29881	6.90667	7.25144	7.20503	6.79143	7.08284	7.13844	7.25332	7.21049	7.12395	7.05645	7.08746	6.97409	7.2128	7.66385	7.08163	7.19189	6.92905	7.17115	6.90846	7.10617	7.22739	7.2355	7.20229	7.53219	7.14321	7.20228	7.1121	7.12984	7.86873
chr1	42700336	42703176	17212316	NR_027891 // 2900092D14Rik // RIKEN cDNA 2900092D14 gene // 1 B|1 // 73100	2900092D14Rik	NR_027891	NR_027891 // RefSeq // Mus musculus RIKEN cDNA 2900092D14 gene (2900092D14Rik), non-cod		4.03235	4.13529	4.4441	4.98854	3.79672	4.05853	3.86061	4.25903	4.24895	4.2271	3.84223	4.03905	3.8254	4.19884	3.64249	4.30043	4.42322	4.27922	4.05371	4.1643	4.03188	4.75725	4.09497	4.12971	3.96314	4.17269	3.78928	4.06705	4.74255	4.0983	4.21692	3.80668	4.53148	4.06967	3.94603	4.57247	4.48892	4.20262	4.03691	4.40117	4.84848
chr1	57467870	57468026	17212945	---		---	ENSMUST00000157728 // ENSEMBL // ncrna:snRNA chromosome:NCBIM37:1:57524714:57524870:1 g		4.8513	4.85513	4.71678	4.6191	5.08083	5.01066	4.84034	5.02729	4.86579	4.55329	4.73752	4.76113	4.72255	4.80627	4.92047	4.75005	4.96821	5.05775	5.25384	4.91803	5.01512	4.79994	5.0446	4.69005	4.88345	6.16598	4.72363	4.88511	5.2187	4.87995	4.77116	4.44323	4.92402	4.92025	4.59072	5.53648	4.95241	5.08417	4.82638	4.58509	5.15389
chr1	78497806	78511963	17224724	BC138135 // BC035947 // cDNA sequence BC035947 // 1 C4|1 // 269211 /// BC138135 // BC03	BC035947	BC138135	BC138135 // GenBank // Mus musculus cDNA sequence BC035947, mRNA (cDNA clone MGC:169759		6.86587	5.42425	5.56689	4.46874	6.47061	5.69197	5.24078	5.33123	5.82447	6.2121	5.56547	5.09942	6.0435	5.75184	6.3257	6.09557	5.74486	6.25691	5.06113	5.37415	5.69085	5.07616	6.25442	5.12192	5.68947	4.50447	5.6671	5.63845	5.76275	5.35805	5.96479	7.45683	6.52327	5.93386	6.33241	5.70192	6.21039	6.37548	5.80125	5.26573	5.36472
chr1	86323267	86325433	17215101	XM_357111 // Gm5258 // predicted gene 5258 // 1 D|1 // 383538 /// ENSMUST00000165437 //	Gm5258	XM_357111	XM_357111 // RefSeq // PREDICTED: Mus musculus predicted gene 5258 (Gm5258), mRNA. // c		5.81355	6.06079	6.13901	5.93353	6.12874	5.95659	5.91643	5.89275	6.18217	6.11312	5.84087	5.80578	5.85913	5.79091	6.15383	6.00499	5.93371	6.12172	6.16452	6.02145	5.9895	5.89057	6.146	5.94287	6.08614	6.14245	6.01544	5.75385	6.52514	5.91894	5.98101	5.82413	5.97939	5.95143	5.68756	6.17759	6.16438	6.02703	5.88493	6.05026	6.11239
chr1	86099026	86111970	17225138	NM_008311 // Htr2b // 5-hydroxytryptamine (serotonin) receptor 2B // 1 C5|1 // 15559 //	Htr2b	NM_008311	NM_008311 // RefSeq // Mus musculus 5-hydroxytryptamine (serotonin) receptor 2B (Htr2b)		5.82747	5.86508	6.05134	6.41674	5.58981	5.88947	5.94551	5.87044	5.62005	5.76572	5.56804	6.13847	5.54277	5.8503	5.96587	5.90176	5.7634	5.71835	5.78275	5.56492	5.75681	5.8484	5.62659	5.96331	6.24913	6.58741	5.90009	5.57492	5.65762	6.02292	5.65259	5.57103	6.05222	5.80505	5.73383	6.29817	5.60271	5.83166	5.59975	5.62468	5.8262
chr1	85674882	85674985	17214979	ENSMUST00000145440 // Sp100 // nuclear antigen Sp100 // 1 C5|1 50.0 cM // 20684	Sp100	ENSMUST00000145440	ENSMUST00000145440 // ENSEMBL // cdna:known chromosome:NCBIM37:1:87546583:87592943:1 ge		3.7778	3.4746	3.97401	4.50155	3.79257	3.52689	3.51888	4.83632	3.07594	3.66985	4.50542	3.878	3.65638	3.08933	2.99395	3.31517	3.29638	3.2147	3.66856	3.87367	3.60712	3.77093	3.54095	3.20039	3.40896	4.05031	3.88662	4.27088	3.3734	3.88417	3.88173	3.01732	3.77822	3.26353	3.52437	3.49315	3.76013	3.43893	3.20875	3.80022	2.67621
chr1	92850378	92850443	17215832	NR_029559 // Mir149 // microRNA 149 // 1|1 // 387167	Mir149	NR_029559	NR_029559 // RefSeq // Mus musculus microRNA 149 (Mir149), microRNA. // chr1 // 100 //		5.22663	5.99225	5.49529	5.21232	5.95051	5.95572	5.45752	5.58491	6.12816	5.43094	5.56935	5.73979	6.07965	5.83068	5.74158	5.76616	6.02493	5.86101	5.62121	5.66293	5.74554	5.46249	6.3262	4.98628	5.59345	5.81443	5.88059	5.92586	6.02508	5.42139	5.4611	5.30302	5.67903	5.61109	5.2041	6.02206	6.11436	5.7968	5.56417	5.8734	5.66041
chr1	47751299	47751568	17222815	---		---	ENSMUST00000157392 // ENSEMBL // ncrna:misc_RNA chromosome:NCBIM37:1:47808143:47808412:		3.54731	3.48066	3.35221	3.71896	3.71633	3.62186	3.44268	3.5181	3.43973	3.36975	3.46178	3.54976	3.54468	3.32207	3.33163	3.50218	3.36196	3.43504	3.41663	3.27148	3.28147	3.18727	3.66654	3.45352	3.3528	3.93666	3.66612	3.40933	3.03953	3.19061	3.33748	3.63878	3.40767	3.42387	3.34535	3.54014	3.18204	3.69054	3.27924	3.43097	3.95685
chr1	51218386	51333779	17222819	NR_045151 // 9330175M20Rik // RIKEN cDNA 9330175M20 gene // --- // 442821	9330175M20Rik	NR_045151	NR_045151 // RefSeq // Mus musculus RIKEN cDNA 9330175M20 gene (9330175M20Rik), non-cod		4.96992	5.41124	5.16465	4.7353	4.69209	5.19152	5.04479	4.59042	4.91632	5.16262	4.75011	4.91054	4.96321	5.15043	5.22906	5.60144	5.14724	5.08075	5.15811	5.55765	5.28035	5.34646	5.1834	5.48463	4.92839	4.59348	5.11453	5.35606	5.23701	5.34153	5.06907	4.89617	4.89338	4.83164	5.43855	4.88404	5.21459	4.78151	4.76797	5.17086	6.08557
chr1	49244616	49340431	17212688	---		---	ENSMUST00000056879 // ENSEMBL // cdna:known chromosome:NCBIM37:1:49301460:49395090:1 ge		3.63733	3.96564	4.47107	4.19053	4.16657	4.30071	3.71923	3.61732	3.9476	3.95824	3.42591	4.06584	3.84997	3.94306	3.73909	3.84475	3.71323	3.6398	4.13884	3.93609	3.71273	3.92836	3.84941	3.95605	4.01615	4.60935	3.51871	3.89975	3.86922	3.84716	3.93251	3.78254	3.98389	4.04249	4.02474	3.98087	4.21999	3.77925	3.84316	3.90172	3.71212
chr1	74902071	74935599	17224397	NM_001039495 // Ccdc108 // coiled-coil domain containing 108 // 1 C3|1 // 241116 /// EN	Ccdc108	NM_001039495	NM_001039495 // RefSeq // Mus musculus coiled-coil domain containing 108 (Ccdc108), mRN		5.43309	5.76408	5.72886	5.46576	5.63088	5.56285	5.6132	5.54766	5.53091	5.72738	5.5605	5.88116	5.39959	5.93491	5.72038	5.7702	5.52793	5.49499	5.73973	5.72997	5.83876	5.46773	5.71822	5.64362	5.63877	5.60906	5.76724	5.67521	5.59006	5.78604	5.70614	5.4651	5.77138	5.71994	5.4526	6.16241	5.77509	5.59554	5.75001	5.50031	5.0354
chr1	63273265	63314576	17213598	NM_028673 // Zdbf2 // zinc finger, DBF-type containing 2 // 1 C2|1 // 73884 /// ENSMUST	Zdbf2	NM_028673	NM_028673 // RefSeq // Mus musculus zinc finger, DBF-type containing 2 (Zdbf2), transcr		5.41795	5.73846	5.83555	5.29087	5.73277	5.80099	5.70244	5.26376	5.863	5.67324	5.3258	5.65056	5.53793	5.85559	5.61548	5.37382	5.76672	5.54523	5.38377	5.71453	5.608	5.52111	5.43184	5.66069	5.659	5.5168	5.82651	5.5808	5.69278	5.49214	5.31177	5.48237	5.78135	5.73806	5.47292	5.91906	5.75606	5.51564	5.85853	5.51332	5.85223
chr1	61616943	61621149	17223646	AK016360 // 4930587A21Rik // RIKEN cDNA 4930587A21 gene // 1|1 // 75896	4930587A21Rik	AK016360	AK016360 // GenBank HTC // Mus musculus adult male testis cDNA, RIKEN full-length enric		4.4264	4.56701	4.31783	4.32514	4.1836	4.13845	4.0598	3.98645	4.20948	4.40512	4.28131	4.44404	4.23229	4.22048	4.41158	3.94072	4.44967	4.30928	4.31192	4.33345	4.42022	4.25758	4.1224	4.14617	4.20757	4.64614	4.2413	4.1229	4.72299	4.22056	4.1957	4.18708	4.26478	3.96933	4.27801	4.21096	4.53872	4.32058	4.20494	4.09248	3.85022
chr1	54250683	54368727	17212840	NM_030025 // Ccdc150 // coiled-coil domain containing 150 // 1|1 C1 // 78016 /// ENSMUS	Ccdc150	NM_030025	NM_030025 // RefSeq // Mus musculus coiled-coil domain containing 150 (Ccdc150), mRNA.		4.73447	4.49179	4.61207	4.75461	4.97076	4.64621	4.34204	4.7409	4.21654	4.70848	4.98858	4.71534	4.45496	4.36154	4.42576	4.54778	4.40847	4.21473	4.53068	4.56387	4.11544	4.48308	4.47563	4.37247	4.65131	5.35829	4.47164	4.60581	4.47705	4.65824	4.63114	4.72006	4.57528	4.91707	4.36508	4.74179	4.59956	4.34227	4.34724	4.46009	4.40178
chr1	59516264	59634509	17213270	NM_001013771 // Gm973 // predicted gene 973 // 1 C1.3|1 // 381260 /// ENSMUST0000011424	Gm973	NM_001013771	NM_001013771 // RefSeq // Mus musculus predicted gene 973 (Gm973), mRNA. // chr1 // 100		5.99454	5.80345	5.91056	6.31779	5.73446	5.69529	5.65956	6.20744	5.50719	5.59012	6.12791	6.073	5.97718	5.91055	5.7543	5.72006	5.41121	5.73475	5.79562	5.70657	5.82261	5.71905	5.7039	5.66592	5.84429	7.0956	5.78026	5.51347	5.67584	5.58735	5.64188	5.76941	5.80914	5.72074	5.6198	6.22612	5.48755	5.8157	5.58382	5.80274	5.67602
chr1	92870129	92902906	17225603	NM_172850 // Ankmy1 // ankyrin repeat and MYND domain containing 1 // 1 D|1 // 241158 /	Ankmy1	NM_172850	NM_172850 // RefSeq // Mus musculus ankyrin repeat and MYND domain containing 1 (Ankmy1		5.33879	5.33829	5.31462	5.40636	5.27789	5.3155	5.33706	5.374	5.38625	5.53257	5.2415	5.58418	5.0852	5.65784	5.48879	5.2961	5.49968	5.32195	5.40818	5.4314	5.31268	5.18633	5.38351	5.42552	5.3986	5.34218	5.30905	5.16619	5.17889	5.23074	5.30378	5.15273	5.52945	5.41239	5.61813	5.49775	5.24605	5.33875	5.33616	5.18675	5.34679
chr1	87803680	87845158	17215376	NM_009118 // Sag // retinal S-antigen // 1 D|1 53.6 cM // 20215 /// ENSMUST00000077772	Sag	NM_009118	NM_009118 // RefSeq // Mus musculus retinal S-antigen (Sag), mRNA. // chr1 // 100 // 88		5.58281	5.52722	5.64084	5.4862	5.92591	5.58249	5.34192	5.47599	5.55523	5.60839	5.57577	5.52872	5.47707	5.63159	5.54605	5.27616	5.51272	5.52133	5.47223	5.67519	5.38256	5.44026	5.68554	5.44196	5.52976	6.5477	5.7026	5.58221	5.38102	5.47634	5.4656	5.50875	5.38157	5.52593	5.60661	5.69805	5.39306	5.31735	5.61853	5.43961	5.57757
chr1	65080227	65082288	17223844	NM_144761 // Crygb // crystallin, gamma B // 1 C2|1 32.0 cM // 12965 /// ENSMUST0000002	Crygb	NM_144761	NM_144761 // RefSeq // Mus musculus crystallin, gamma B (Crygb), mRNA. // chr1 // 100 /		2.93941	3.23486	3.4	3.45974	3.39959	3.19738	3.29027	3.30607	3.03355	3.91718	3.02938	3.4244	3.10284	3.36713	3.36824	3.36872	3.15361	3.36766	3.42141	3.27018	3.48009	3.51993	3.69102	3.32507	3.66397	4.63959	3.27726	3.04134	3.18654	3.14431	3.29974	3.53027	3.11643	3.46968	3.78909	3.86531	3.55061	3.20693	3.43072	3.36717	4.02657
chr1	45795166	45823619	17212518	ENSMUST00000027139 // Wdr75 // WD repeat domain 75 // 1|1 C1 // 73674 /// NM_028599 //	Wdr75	ENSMUST00000027139	ENSMUST00000027139 // ENSEMBL // cdna:known chromosome:NCBIM37:1:45852011:45880464:1 ge		8.67097	9.13332	8.69287	9.09715	8.72405	9.02046	9.05973	9.05981	9.40208	9.42975	9.21116	8.77176	8.93859	8.71197	8.99774	9.25249	8.9804	9.32827	9.22263	9.25256	8.77394	9.17798	9.40936	9.26698	9.14429	7.8773	8.72466	9.15593	9.03106	9.53462	9.02799	9.18956	9.04691	9.2492	9.03526	8.94474	9.52974	8.68635	9.02045	8.87055	9.10334
chr1	72226240	72226430	17214025	---		---	ENSMUST00000101806 // ENSEMBL // ncrna:snRNA chromosome:NCBIM37:1:72272814:72273004:1 g		9.76779	9.9607	10.4967	10.2449	10.5599	10.2992	9.61849	9.80439	10.223	10.2972	10.3308	10.8111	10.0107	10.4877	11.235	10.2365	9.89031	10.7424	10.704	10.4107	10.3747	10.1467	10.1961	10.6238	10.4361	11.9155	10.2958	9.65896	11.8318	10.9604	10.3579	10.3012	9.97076	9.87133	9.87542	10.0018	10.0349	10.464	10.2199	10.4398	10.0248
chr1	67000517	67038872	17223932	NM_001190985 // Lancl1 // LanC (bacterial lantibiotic synthetase component C)-like 1 //	Lancl1	NM_001190985	NM_001190985 // RefSeq // Mus musculus LanC (bacterial lantibiotic synthetase component		9.44501	9.81647	9.79814	9.95546	9.96451	10.0621	9.84003	10.0447	10.1681	10.1104	9.66473	10.1772	9.92593	9.88675	10.0812	9.91407	9.95263	9.88974	9.58697	9.87025	10.0509	10.0925	10.1248	10.0788	10.1573	9.30248	9.97452	10.0423	9.1711	10.1686	10.0778	10.0964	9.9394	10.2393	10.0177	10.132	10.4239	10.0127	9.79393	9.86153	9.91282
chr1	75507077	75510366	17214588	NM_010564 // Inha // inhibin alpha // 1 C5|1 41.6 cM // 16322 /// ENSMUST00000037330 //	Inha	NM_010564	NM_010564 // RefSeq // Mus musculus inhibin alpha (Inha), mRNA. // chr1 // 100 // 100 /		7.48655	8.27634	7.40301	6.35224	8.40942	7.83409	7.97178	6.32591	8.15397	7.66083	7.33393	7.86192	7.96171	7.36636	7.4859	7.76088	7.61644	8.29834	8.13272	7.61975	7.74459	7.80688	8.2134	7.37141	7.39898	6.97965	7.59512	7.91116	7.61618	8.36709	7.65901	8.27812	7.42215	7.01013	7.42058	7.49438	8.21452	7.9014	7.64546	8.45104	8.62622
chr1	53397002	53706784	17223002	NM_001252070 // Dnahc7a // dynein, axonemal, heavy chain 7A // 1 C1.1|1 // 627872	Dnahc7a	NM_001252070	NM_001252070 // RefSeq // Mus musculus dynein, axonemal, heavy chain 7A (Dnahc7a), mRNA		4.38249	3.63232	5.09892	3.19064	3.4706	4.15452	4.38869	3.07212	3.46162	3.4226	3.95566	4.64842	3.9887	3.90488	3.58225	4.81715	4.33105	3.56504	3.25072	4.36427	4.1365	5.17625	3.0925	3.11943	5.4244	3.54398	3.7426	3.28326	5.62778	5.06927	4.64847	4.12869	3.30727	5.54447	3.12132	4.41677	4.26186	3.72073	4.50363	5.44452	3.92763
chr1	72642980	72700564	17224154	NM_176980 // Ankar // ankyrin and armadillo repeat containing // 1 C3|1 // 319695 /// E	Ankar	NM_176980	NM_176980 // RefSeq // Mus musculus ankyrin and armadillo repeat containing (Ankar), mR		3.96465	4.31989	4.39593	3.84046	3.72177	4.28515	4.02047	3.70769	4.10891	4.09282	4.21746	4.26073	3.88276	4.33313	3.98295	4.11602	4.14597	4.23163	4.16833	4.21394	4.20609	4.24626	4.11555	4.15751	4.16054	3.85691	4.1475	4.00827	3.99489	4.20726	4.13133	4.13575	4.35497	4.05009	4.1589	4.15285	4.58186	4.05611	3.85981	4.35915	4.60619
chr1	59482147	59486955	17213265	NM_008057 // Fzd7 // frizzled homolog 7 (Drosophila) // 1 C1.3|1 30.1 cM // 14369 /// E	Fzd7	NM_008057	NM_008057 // RefSeq // Mus musculus frizzled homolog 7 (Drosophila) (Fzd7), mRNA. // ch		6.80709	5.71513	6.57027	7.27381	5.76423	7.06348	6.9725	6.96029	5.43067	5.85959	6.80181	8.95554	6.30021	5.34075	6.37896	5.56044	6.15487	5.43722	5.37465	8.36657	6.39228	7.55266	5.43241	6.53624	7.51921	6.51764	6.65887	7.29652	6.37862	5.79221	8.04308	5.65228	5.59462	8.22447	7.39804	7.63824	6.56779	5.40365	6.11474	6.33853	5.60529
chr1	75236423	75245692	17214462	NM_001159883 // Dnajb2 // DnaJ (Hsp40) homolog, subfamily B, member 2 // 1|1 // 56812 /	Dnajb2	NM_001159883	NM_001159883 // RefSeq // Mus musculus DnaJ (Hsp40) homolog, subfamily B, member 2 (Dna		7.7064	7.44276	7.69435	8.18655	7.213	7.50721	7.63235	7.92042	7.8067	7.4293	7.92692	7.25792	8.09334	7.60214	7.70329	7.26528	7.80368	7.67181	7.21759	7.2335	7.21405	7.6811	7.64642	7.69563	7.09401	7.46089	7.83393	7.63381	6.93728	7.71773	7.3709	7.5783	7.45371	7.44138	7.45013	7.51717	7.94048	7.61112	7.56039	7.36975	6.97818
chr1	74236497	74268213	17214149	NM_029711 // Arpc2 // actin related protein 2/3 complex, subunit 2 // 1 C3|1 40.3 cM //	Arpc2	NM_029711	NM_029711 // RefSeq // Mus musculus actin related protein 2/3 complex, subunit 2 (Arpc2		10.9288	10.961	11.0832	11.3881	11.0072	10.902	11.0486	11.4025	11.024	11.1658	11.1033	11.0752	11.0486	11.1813	11.0979	10.9244	11.1349	11.0118	11.0928	11.0419	10.9276	10.9247	10.9881	10.9996	11.0609	11.4708	11.1248	10.8701	10.8601	11.1943	10.9045	11.1846	11.0385	11.065	10.9038	11.089	11.1073	10.9461	10.981	11.0672	10.6153
chr1	58254117	58315656	17223346	---		---	---		4.25372	4.41954	4.51307	4.20698	4.19436	4.12875	4.09997	4.39369	4.27087	4.25376	4.46129	4.21722	4.00201	4.35668	4.11712	4.32351	4.21345	4.53412	4.22815	4.31875	4.28182	4.1332	4.15114	4.20378	4.10963	4.76805	4.08444	4.3405	4.1208	4.41542	4.25634	4.12039	4.50111	4.19148	4.32635	4.41135	4.51411	4.2115	4.34549	4.53545	4.28349
chr1	63964727	63968999	17213663	NR_027824 // Gm13749 // predicted gene 13749 // 1 C2|1 // 433315	Gm13749	NR_027824	NR_027824 // RefSeq // Mus musculus predicted gene 13749 (Gm13749), non-coding RNA. //		5.26296	4.97458	5.29316	5.22278	5.4654	4.99883	5.34748	5.35869	5.32142	5.19462	5.02759	5.53544	5.24548	5.31169	5.20813	5.46223	5.07279	5.38116	5.62592	5.44589	5.22302	5.48344	5.36319	5.03229	5.43357	5.79974	5.18956	5.47731	5.38196	5.19179	5.27512	5.06704	5.38049	5.56356	5.24687	5.34873	5.23749	5.26944	5.04596	5.25635	5.59142
chr1	43746966	43827800	17222650	ENSMUST00000126008 // Uxs1 // UDP-glucuronate decarboxylase 1 // 1 C1.1|1 // 67883 ///	Uxs1	ENSMUST00000126008	ENSMUST00000126008 // ENSEMBL // cdna:known chromosome:NCBIM37:1:43803811:43884645:-1 g		8.53578	8.18472	8.82692	8.80569	8.66858	8.6976	8.6012	8.60386	8.7669	8.96762	8.75481	8.59664	8.46849	8.92173	8.56672	8.49372	8.85315	8.89977	8.26343	8.81055	8.45596	8.59441	8.49549	8.5742	8.71307	7.71526	8.54745	8.55884	8.74328	8.63028	8.55617	8.79285	8.71851	8.58238	8.53188	8.43247	8.95854	8.40929	8.43862	8.94372	8.81622
chr1	92439010	92473860	17225564	ENSMUST00000027478 // Ndufa10 // NADH dehydrogenase (ubiquinone) 1 alpha subcomplex 10	Ndufa10	ENSMUST00000027478	ENSMUST00000027478 // ENSEMBL // cdna:known chromosome:NCBIM37:1:94335587:94370437:-1 g		10.2726	10.4834	10.3936	10.2295	10.2718	10.5354	10.5405	10.0464	10.5248	10.5885	10.3292	9.97811	10.375	10.4373	10.1572	10.3401	10.4261	10.4626	10.1391	10.5665	10.337	10.5483	10.6009	10.3964	10.4104	9.97063	10.5292	10.3867	10.1034	10.7254	10.3977	10.4709	10.365	9.9254	10.4604	10.0044	10.7147	10.4645	10.3335	10.6144	10.6814
chr1	74542888	74567794	17214269	ENSMUST00000113749 // Plcd4 // phospholipase C, delta 4 // 1 C3|1 39.2 cM // 18802 ///	Plcd4	ENSMUST00000113749	ENSMUST00000113749 // ENSEMBL // cdna:known chromosome:NCBIM37:1:74589462:74614368:1 ge		5.92328	5.48103	5.86718	5.00261	5.00456	5.55516	4.98552	5.43303	5.53072	5.23268	5.2561	5.67284	5.38799	5.68189	5.69506	5.2923	5.43984	5.42281	4.81404	5.66724	5.68348	5.47837	5.3925	5.21833	5.55425	5.48118	5.54797	5.24908	5.38688	5.40385	6.09863	5.16403	5.47255	5.42795	5.82845	6.27427	5.91154	5.51386	5.76565	5.08665	4.64603
chr1	44106546	44118808	17222694	ENSMUST00000065767 // Kdelc1 // KDEL (Lys-Asp-Glu-Leu) containing 1 // 1|1 C1 // 72050	Kdelc1	ENSMUST00000065767	ENSMUST00000065767 // ENSEMBL // cdna:known chromosome:NCBIM37:1:44163391:44175653:-1 g		6.95452	7.43184	7.11511	7.8458	7.58002	7.33411	7.84372	7.68802	7.64561	7.66804	7.62147	7.11673	7.50998	7.21748	7.32553	7.70915	7.15322	7.67611	7.62571	7.68396	7.51678	7.63457	7.74634	7.77647	7.50208	7.29119	7.02655	7.655	7.59512	8.10291	7.70573	7.68235	7.35972	7.46202	7.45127	7.39752	7.87285	7.56019	7.30093	7.66705	7.69533
chr1	52119438	52161865	17212750	NM_009283 // Stat1 // signal transducer and activator of transcription 1 // 1 C1.1|1 25	Stat1	NM_009283	NM_009283 // RefSeq // Mus musculus signal transducer and activator of transcription 1		9.06653	8.09472	8.06925	9.51888	7.84015	7.9901	8.77876	10.7376	8.02253	8.40618	9.57938	7.7772	9.21677	8.34758	8.23603	8.7173	8.90578	8.00567	8.48533	8.43667	8.39841	7.89801	7.67962	8.7509	7.89568	8.18143	8.14667	8.66933	7.96997	8.1036	8.38	8.46214	8.75106	8.29738	8.49571	7.80501	9.21949	8.10585	8.56061	7.45082	8.00182
chr1	51749765	51916071	17222837	NM_001161817 // Myo1b // myosin IB // 1 C1.1|1 24.8 cM // 17912 /// ENSMUST00000018561	Myo1b	NM_001161817	NM_001161817 // RefSeq // Mus musculus myosin IB (Myo1b), transcript variant 1, mRNA. /		8.42431	8.71441	8.41387	8.3719	8.58949	8.66665	8.4826	7.78003	8.17067	8.40925	6.94521	7.78785	8.36888	8.3548	8.98245	8.41568	8.18171	8.40037	8.71085	8.19984	7.99708	8.89414	8.64319	9.06319	8.8779	8.1401	8.00333	8.67008	8.84147	9.08416	8.58618	8.88624	8.31638	8.57224	8.53164	8.53351	8.62841	8.39917	8.2779	8.5976	8.45252
chr1	59120935	59163389	17223509	NM_145143 // Mpp4 // membrane protein, palmitoylated 4 (MAGUK p55 subfamily member 4) /	Mpp4	NM_145143	NM_145143 // RefSeq // Mus musculus membrane protein, palmitoylated 4 (MAGUK p55 subfam		5.20373	5.1991	5.14482	5.26363	5.61433	5.33283	5.07508	5.28413	5.03563	5.48001	5.02252	5.38275	5.44527	5.42063	5.10892	5.45918	5.33067	5.156	5.16626	5.46469	5.25133	5.16104	5.32828	5.16941	5.24981	5.51826	5.41408	5.41342	5.34492	5.30798	5.04602	5.19654	5.26327	5.21166	5.35475	5.49247	5.64687	5.23736	5.46948	5.72568	5.89838
chr1	87264363	87310839	17215240	NM_028889 // Efhd1 // EF hand domain containing 1 // 1 D|1 // 98363 /// ENSMUST00000027	Efhd1	NM_028889	NM_028889 // RefSeq // Mus musculus EF hand domain containing 1 (Efhd1), mRNA. // chr1		5.71802	6.05421	6.12616	5.47123	7.72087	7.06895	6.92433	5.63979	6.28334	6.89915	6.4838	5.8153	5.89225	6.08788	6.16717	5.86419	5.84747	6.28266	6.05094	6.22868	5.66613	5.81717	6.41612	5.83577	6.08699	6.64679	6.0267	5.81362	8.32557	6.08919	5.58507	8.2573	5.81485	6.03549	6.01764	6.26267	6.32486	5.71335	6.04968	8.02938	6.40022
chr1	78967637	78968079	17224727	---		---	ENSMUST00000049117 // ENSEMBL // cdna:known chromosome:NCBIM37:1:78964212:78964654:-1 g		9.39544	9.4119	9.24438	9.77031	9.01026	8.91649	9.25988	9.529	9.38763	9.75321	9.50822	9.28646	9.56443	9.08441	9.57959	9.4387	9.62007	9.49005	9.72221	9.67044	9.70251	9.39976	9.89003	9.64582	9.25123	9.43548	9.67448	9.45664	9.76458	9.50273	9.60904	9.72318	9.34052	9.64738	9.42636	9.21878	9.46952	9.62398	9.92468	9.61834	9.57252
chr1	75198235	75210778	17224520	NM_029010 // Glb1l // galactosidase, beta 1-like // 1 C3|1 // 74577 /// ENSMUST00000113	Glb1l	NM_029010	NM_029010 // RefSeq // Mus musculus galactosidase, beta 1-like (Glb1l), mRNA. // chr1 /		7.05263	7.45214	7.33735	8.16714	7.48246	7.30933	7.05958	7.91425	7.74899	7.02595	7.76753	7.32372	7.31152	7.45176	7.0741	7.2578	7.33086	7.12874	7.3273	7.6393	7.46163	7.67939	6.92081	7.47846	7.16602	7.01453	7.38109	7.40985	7.23937	7.80837	7.70824	7.3701	7.37955	7.19243	7.14224	7.4487	7.83865	6.94353	7.17567	7.82362	7.07891
chr1	63176825	63180486	17213580	NM_018796 // Eef1b2 // eukaryotic translation elongation factor 1 beta 2 // 1 C2|1 // 5	Eef1b2	NM_018796	NM_018796 // RefSeq // Mus musculus eukaryotic translation elongation factor 1 beta 2 (		10.5263	10.9001	10.625	10.871	10.6034	10.9639	10.9314	10.7858	10.9701	11.0004	10.6976	11.0143	10.6985	10.5464	10.9063	10.4586	10.5399	10.9209	10.6857	10.6722	10.6735	10.73	10.8634	10.8656	11.1532	11.1634	10.8725	10.6462	10.9319	11.0558	10.8457	10.9176	10.534	10.8131	10.8004	10.7541	11.0473	11.0249	10.6315	10.9551	10.8988
chr1	59685006	59712124	17213295	ENSMUST00000027174 // Nop58 // NOP58 ribonucleoprotein homolog (yeast) // 1 C1.3|1 // 5	Nop58	ENSMUST00000027174	ENSMUST00000027174 // ENSEMBL // cdna:known chromosome:NCBIM37:1:59741853:59768968:1 ge		8.86385	9.87281	9.40354	9.43015	9.42675	10.0072	9.78992	9.43652	9.99117	10.2286	9.0795	9.41157	9.36305	9.61179	9.6785	9.83088	9.44048	9.80669	9.58426	9.76719	9.63901	9.86643	9.96425	9.80646	9.89942	8.55616	9.37474	9.61298	10.1332	10.2666	9.71262	9.84643	9.70769	9.59822	9.64134	9.42528	10.1227	9.48264	9.57335	9.66592	9.54943
chr1	66856579	66856635	17213890	---		---	ENSMUST00000158893 // ENSEMBL // ncrna:snRNA chromosome:NCBIM37:1:66903153:66903209:1 g		6.67997	6.93494	6.94914	7.04567	7.07087	7.35792	6.70763	7.33709	7.00552	6.88619	7.41606	7.06489	6.61071	7.16177	6.94065	7.2304	6.8818	6.94668	7.06425	7.16199	7.19167	7.01556	6.79834	6.94803	7.78007	5.57759	6.79742	6.69616	6.81182	7.46827	7.22755	6.88356	6.94223	7.16894	7.05326	6.87779	7.19372	6.844	6.80238	7.32711	6.1148
chr1	71888112	71891204	17214018	NR_027658 // Gm8883 // predicted gene 8883 // 1 C3|1 // 667931 /// NR_027659 // Gm8883	Gm8883	NR_027658	NR_027658 // RefSeq // Mus musculus predicted gene 8883 (Gm8883), non-coding RNA. // ch		7.32159	7.34867	7.32356	7.42308	7.32403	7.29278	7.01348	7.15352	7.2556	6.99597	7.20931	7.45714	7.08491	7.11624	7.03342	7.41233	7.16768	6.94141	7.31171	7.06669	7.21591	7.23934	7.24911	7.17235	7.34663	7.47855	7.1769	7.06213	7.85246	7.10332	7.08471	7.10278	7.25806	7.27522	7.25797	7.13268	7.40099	7.20579	7.08766	7.25709	7.04836
chr1	45746895	45747025	17212514	---		---	ENSMUST00000083321 // ENSEMBL // ncrna:snoRNA chromosome:NCBIM37:1:45803740:45803870:1		6.31084	6.26963	6.28301	6.16931	6.4146	6.00584	6.19963	6.70646	6.27077	6.32707	6.2268	6.57076	5.86977	6.41234	6.38708	6.20848	6.2281	6.19213	6.34683	6.20087	6.23847	6.08126	6.22919	6.34364	6.50146	6.11824	5.94941	6.26314	6.63744	5.98466	6.07674	6.21864	6.38925	6.08051	6.30392	6.89613	6.5686	6.21645	6.30873	5.95756	4.57046
chr1	74284930	74353694	17214166	NM_001039509 // Pnkd // paroxysmal nonkinesiogenic dyskinesia // 1|1 C3 // 56695 /// EN	Pnkd	NM_001039509	NM_001039509 // RefSeq // Mus musculus paroxysmal nonkinesiogenic dyskinesia (Pnkd), nu		7.04599	7.22135	6.9946	7.38668	7.09941	6.67556	6.75687	7.03533	7.23957	6.93206	7.07737	6.68409	7.12837	6.82823	7.04181	6.91537	7.076	7.10943	7.07993	7.49978	7.10157	6.99031	7.03083	6.9048	6.86388	7.21325	7.08712	7.12593	6.85995	7.18318	7.153	7.13414	7.03467	7.0617	6.99384	6.84615	7.32945	7.12473	7.1476	6.87874	7.30606
chr1	71557150	71579631	17213990	ENSMUST00000027384 // Atic // 5-aminoimidazole-4-carboxamide ribonucleotide formyltrans	Atic	ENSMUST00000027384	ENSMUST00000027384 // ENSEMBL // cdna:known chromosome:NCBIM37:1:71603724:71626205:1 ge		8.91798	9.90423	9.66125	9.23432	9.38482	9.80362	9.93469	9.18521	9.9042	9.99463	8.84713	10.1386	9.50469	9.50175	9.8439	9.66385	9.59494	9.66782	9.53043	10.1217	9.69986	9.86494	9.84563	9.95362	9.91374	9.45585	9.51297	10.0279	8.92639	9.9026	9.80696	9.65509	9.61511	10.097	10.0476	9.49523	10.235	10.0455	9.94525	9.54667	9.92367
chr1	63575488	63575590	17223728	---		---	ENSMUST00000157198 // ENSEMBL // ncrna:snRNA chromosome:NCBIM37:1:63622062:63622164:-1		3.25504	3.51299	3.36239	3.31194	3.45046	3.73451	3.58219	3.54601	3.73618	3.92061	2.70445	3.44328	3.69402	3.85642	3.84113	3.30072	3.09381	3.75043	3.38234	3.4468	3.75488	3.53577	3.71136	3.46262	3.97985	3.75997	3.59968	3.40538	3.86232	3.45822	3.50102	3.44325	3.91294	4.25031	3.79081	3.869	3.6624	3.62495	3.84101	3.87924	3.22924
chr1	64789121	64956824	17223799	NM_001039493 // Plekhm3 // pleckstrin homology domain containing, family M, member 3 //	Plekhm3	NM_001039493	NM_001039493 // RefSeq // Mus musculus pleckstrin homology domain containing, family M,		7.63509	7.96328	8.26423	7.86002	8.21565	8.12328	8.12167	7.95567	8.1014	7.98411	7.7984	8.00424	8.31738	8.22192	8.19622	7.89211	7.93874	8.12024	7.75016	8.21815	8.0593	8.14121	7.90959	8.04123	8.09653	8.81977	8.26974	8.00978	7.89168	8.68021	8.20293	8.14707	8.01039	8.30056	8.14432	8.44775	8.5097	8.0826	8.17325	8.00364	7.73924
chr1	86386242	86388162	17225175	ENSMUST00000027440 // Nmur1 // neuromedin U receptor 1 // 1 D|1 // 14767 /// NM_010341	Nmur1	ENSMUST00000027440	ENSMUST00000027440 // ENSEMBL // cdna:known chromosome:NCBIM37:1:88282817:88284737:-1 g		5.83307	5.94367	5.95034	5.35237	6.14163	5.61168	5.77746	5.44558	6.06298	5.96704	5.60609	5.86168	5.68976	5.78522	5.66682	6.0492	6.10565	5.69998	5.97887	5.8982	5.60258	5.71039	5.94874	5.90425	5.66864	5.77122	5.8908	5.63355	6.06525	5.75148	5.77638	5.87755	5.60871	5.90612	5.88186	6.05038	5.80782	5.82535	5.61343	5.44563	5.42135
chr1	51940650	51941261	17222876	---		---	ENSMUST00000097103 // ENSEMBL // cdna:known chromosome:NCBIM37:1:51997494:51998105:-1 g		7.17778	7.17601	6.53815	7.15894	6.636	6.93138	6.68877	7.08976	7.13942	7.18085	6.57011	7.49279	6.75134	7.09502	7.2759	6.78223	7.07663	7.35641	7.09761	6.99393	7.29262	6.98954	7.21684	7.43544	7.63954	8.26701	6.97401	6.69892	7.47385	6.63617	7.16408	7.30217	6.89142	7.64743	6.623	7.27761	6.80193	7.42359	7.14696	6.70252	6.40859
chr1	72236946	72237136	17214039	---		---	ENSMUST00000082922 // ENSEMBL // ncrna:snRNA chromosome:NCBIM37:11:83085000:83085190:1		9.24802	9.3118	10.3546	10.0299	10.1465	10.0212	9.28096	9.53523	9.97693	10.0654	10.4699	10.6224	9.63268	10.383	11.2381	10.0101	9.68099	10.6693	10.8066	10.2805	10.2755	9.92361	9.8999	10.3867	9.97226	11.8304	10.0178	9.41726	11.6505	11.0791	10.3251	10.1136	9.7764	9.63568	9.69332	9.96099	9.74895	10.3091	10.051	10.4434	9.78993
chr1	72244213	72244403	17214041	---		---	ENSMUST00000082922 // ENSEMBL // ncrna:snRNA chromosome:NCBIM37:11:83085000:83085190:1		9.24802	9.3118	10.3546	10.0299	10.1465	10.0212	9.28096	9.53523	9.97693	10.0654	10.4699	10.6224	9.63268	10.383	11.2381	10.0101	9.68099	10.6693	10.8066	10.2805	10.2755	9.92361	9.8999	10.3867	9.97226	11.8304	10.0178	9.41726	11.6505	11.0791	10.3251	10.1136	9.7764	9.63568	9.69332	9.96099	9.74895	10.3091	10.051	10.4434	9.78993
chr1	72255008	72255198	17214043	---		---	ENSMUST00000082922 // ENSEMBL // ncrna:snRNA chromosome:NCBIM37:11:83085000:83085190:1		9.24802	9.3118	10.3546	10.0299	10.1465	10.0212	9.28096	9.53523	9.97693	10.0654	10.4699	10.6224	9.63268	10.383	11.2381	10.0101	9.68099	10.6693	10.8066	10.2805	10.2755	9.92361	9.8999	10.3867	9.97226	11.8304	10.0178	9.41726	11.6505	11.0791	10.3251	10.1136	9.7764	9.63568	9.69332	9.96099	9.74895	10.3091	10.051	10.4434	9.78993
chr1	74394310	74394394	17214232	NR_029743 // Mir26b // microRNA 26b // 1|1 // 387219	Mir26b	NR_029743	NR_029743 // RefSeq // Mus musculus microRNA 26b (Mir26b), microRNA. // chr1 // 100 //		4.23593	4.32046	4.60114	4.28136	4.06715	4.4666	4.46095	4.06942	4.20723	4.48816	4.24062	4.26239	4.06075	4.1932	4.66214	4.2523	4.99676	4.21655	4.03708	4.32134	4.38894	4.07354	4.02419	4.09898	4.35032	4.80357	4.38944	4.14492	4.34292	4.41877	4.26158	3.8138	4.19257	4.11819	4.57323	4.55427	4.77555	4.22477	4.33119	4.17398	5.3051
chr1	86359574	86373791	17215105	NR_015507 // C130036L24Rik // RIKEN cDNA C130036L24 gene // 1|1 // 319336	C130036L24Rik	NR_015507	NR_015507 // RefSeq // Mus musculus RIKEN cDNA C130036L24 gene (C130036L24Rik), non-cod		5.62134	6.69484	5.99157	5.70825	6.17103	6.44245	6.48817	6.50065	6.56229	6.45112	5.87668	6.15425	6.05859	6.09643	6.50027	6.98556	6.07129	6.55981	6.3975	6.47292	6.6141	6.48801	6.74778	6.51721	6.64513	4.80053	6.20385	6.76086	5.73145	6.6604	6.49284	6.57047	6.46742	6.44069	6.42393	5.92504	7.18615	6.63091	6.51619	6.49105	6.80075
chr1	64679869	64690659	17223787	ENSMUST00000114077 // Ccnyl1 // cyclin Y-like 1 // 1 C2|1 // 227210 /// NR_038009 // 28	Ccnyl1	ENSMUST00000114077	ENSMUST00000114077 // ENSEMBL // cdna:putative chromosome:NCBIM37:1:64737029:64772218:1		5.11726	5.38069	5.30863	5.46529	5.15809	4.88602	5.39205	5.54549	5.46021	5.4007	5.27968	5.03994	4.97806	5.03729	5.15026	5.48132	5.23981	5.70342	5.22801	5.32494	5.33173	5.36913	5.58333	5.22089	4.94525	5.03505	5.06099	5.5802	5.35754	5.36705	5.48424	5.70374	5.04485	5.23234	5.2555	5.11848	5.45603	5.33466	5.60989	5.26577	5.26744
chr1	82635013	82635110	17214823	---		---	ENSMUST00000083121 // ENSEMBL // ncrna:rRNA chromosome:NCBIM37:1:82631588:82631685:1 ge		4.24251	4.12184	3.88309	4.12192	3.39192	3.48304	3.56419	3.39871	4.07037	4.63642	4.15431	3.49233	3.59895	3.06905	4.03272	3.77045	3.80054	3.68372	3.70008	3.70823	3.81377	3.92153	3.66852	3.49912	3.63885	4.3714	3.49226	3.39785	4.24076	4.00323	4.23657	3.31236	3.25049	3.85007	3.77644	3.60632	3.75628	3.90719	3.69465	3.38333	3.71177
chr1	56999155	56999275	17223298	---		---	ENSMUST00000175286 // ENSEMBL // ncrna:miRNA chromosome:NCBIM37:1:57055999:57056119:-1		10.2701	9.69271	9.65114	9.47046	10.1007	9.75432	9.14563	9.41027	9.41667	9.55194	9.19299	9.73012	9.37916	9.99637	10.0216	9.22862	9.55806	9.69828	9.74359	9.213	9.99893	9.3106	9.55567	9.56373	9.85162	10.4794	9.25997	9.11628	9.82203	9.8024	9.39371	9.43154	9.50159	9.62612	9.17287	9.21211	9.31182	9.65083	9.53679	9.21821	8.86564
chr1	86526736	86530698	17215115	NM_008972 // Ptma // prothymosin alpha // 1 D|1 // 19231 /// BC081453 // Ptma // prothy	Ptma	NM_008972	NM_008972 // RefSeq // Mus musculus prothymosin alpha (Ptma), mRNA. // chr1 // 100 // 1		12.4043	12.1569	12.5971	11.8414	12.4315	12.5652	12.3432	11.6633	12.471	12.4611	11.8439	12.0395	12.2463	12.5002	12.54	12.4736	12.3138	12.531	12.5615	12.404	12.4822	12.435	12.2906	12.3457	12.2063	11.9997	12.2573	12.5945	12.3768	12.784	12.5157	12.3663	12.1865	12.1202	12.4356	12.192	12.3007	12.4518	12.2953	12.6896	12.8449
chr1	86064387	86139295	17215035	NM_027357 // Psmd1 // proteasome (prosome, macropain) 26S subunit, non-ATPase, 1 // 1 C	Psmd1	NM_027357	NM_027357 // RefSeq // Mus musculus proteasome (prosome, macropain) 26S subunit, non-AT		10.5242	11.094	11.0423	10.9132	11.0009	11.0612	10.9857	10.8188	11.0854	11.237	11.0099	11.043	11.1477	11.2408	11.0646	11.1978	11.0905	11.1423	11.1361	11.2573	11.0744	11.2154	11.1305	10.9218	11.151	10.3045	11.1094	11.1192	11.2123	11.1867	11.0683	11.0638	11.2048	11.2995	11.0373	11.1122	11.2997	10.8489	11.0216	11.1865	10.8712
chr1	91297203	91304405	17225472	AK139907 // Zfp330 // zinc finger protein 330 // 8 C2|8 // 30932 /// AK139907 // Zfp330	Zfp330	AK139907	AK139907 // GenBank HTC // Mus musculus 2 cells egg cDNA, RIKEN full-length enriched li		9.20224	8.79331	8.85456	8.46913	8.8367	8.35682	8.38016	8.37121	8.59327	8.54918	8.43843	8.60906	8.56564	8.31262	8.57146	8.68352	8.70487	8.52582	8.69296	8.57681	8.50499	8.62644	8.67225	8.49809	8.67744	9.94511	9.07496	8.35805	9.36281	8.23155	8.39076	8.38388	8.7793	8.88934	8.4735	8.89541	8.73847	8.54304	8.41339	8.56287	8.00835
chr1	92831701	92853492	17548970	NM_016696 // Gpc1 // glypican 1 // 1 D|1 // 14733 /// ENSMUST00000045970 // Gpc1 // gly	Gpc1	NM_016696	NM_016696 // RefSeq // Mus musculus glypican 1 (Gpc1), mRNA. // chr1 // 100 // 100 // 6		6.59786	6.81595	7.15018	6.72738	6.79598	7.13647	6.62337	6.57916	6.91497	6.83698	6.5283	6.86694	6.65127	6.99899	6.7886	6.69638	6.86691	6.8922	6.66468	6.72268	6.95203	6.80723	6.85147	6.83495	7.12837	6.97028	6.93775	6.76796	6.65324	6.83807	6.7898	6.72644	6.78859	6.79859	7.02179	6.86013	7.01705	6.77282	6.79953	6.59268	7.06763
chr1	57377620	57385423	17212931	NM_028546 // 1700066M21Rik // RIKEN cDNA 1700066M21 gene // 1|1 C1 // 73467 /// ENSMUST	1700066M21Rik	NM_028546	NM_028546 // RefSeq // Mus musculus RIKEN cDNA 1700066M21 gene (1700066M21Rik), mRNA. /		7.47697	8.60447	8.07331	7.40329	8.0503	8.04342	8.25321	7.46521	8.64073	8.78481	7.77223	7.99129	8.02697	9.08624	8.21477	8.53925	8.54969	8.70543	8.35018	8.42921	8.93219	8.8189	8.42386	8.44776	8.05639	5.96587	8.37484	8.6028	8.05784	8.37523	8.37714	8.1064	8.4812	7.89627	8.47753	7.85973	9.17564	8.08928	8.55892	9.06229	8.39236
chr1	46066738	46373550	17212548	NM_001160386 // Dnahc7b // dynein, axonemal, heavy chain 7B // 1 C1.1|1 // 227058 /// E	Dnahc7b	NM_001160386	NM_001160386 // RefSeq // Mus musculus dynein, axonemal, heavy chain 7B (Dnahc7b), mRNA		6.60592	5.54185	5.37713	8.14829	8.0274	5.73773	5.38475	7.23927	6.75136	5.62234	7.42997	5.85587	6.25362	5.72729	6.08844	6.14727	5.23892	5.87466	5.98193	5.75463	5.82241	5.3426	5.85055	5.62349	5.50572	9.40954	6.01341	4.98013	6.61297	7.70924	5.33317	6.37406	5.68886	5.09433	5.89543	5.3251	7.33231	5.7427	6.02809	6.83671	6.05216
chr1	57955101	57970128	17223332	ENSMUST00000114410 // Kctd18 // potassium channel tetramerisation domain containing 18	Kctd18	ENSMUST00000114410	ENSMUST00000114410 // ENSEMBL // cdna:novel chromosome:NCBIM37:1:58012092:58026972:-1 g		6.27245	6.74488	6.13469	6.35119	6.94395	6.5712	6.31319	6.22957	6.50726	6.50594	6.37066	7.05861	6.38213	6.52157	6.57864	6.69634	6.45821	6.56318	6.53222	6.89949	6.51697	6.30164	6.59962	6.77452	6.83949	6.44719	6.30946	6.64509	6.40745	6.80422	6.7124	6.69821	6.66335	6.87028	6.62602	6.59099	6.80668	6.48864	6.5689	6.89923	6.08316
chr1	86473659	86474006	17215113	---		---	ENSMUST00000086964 // ENSEMBL // cdna:known chromosome:NCBIM37:1:88370234:88370581:1 ge		4.31342	4.77983	5.18347	4.76771	4.68705	4.88622	5.09575	4.73268	4.92034	5.07876	4.85958	5.82671	5.16796	4.85078	4.24919	5.00928	4.77098	4.72591	4.67792	4.55248	5.38987	5.18479	4.95253	4.59419	4.84675	4.33224	5.13847	5.12887	5.41446	4.593	5.25707	5.09335	5.17204	8.17833	5.01562	5.53972	5.17634	4.6852	4.7285	5.21359	4.58627
chr1	79606580	79607725	17214719	XR_140442 // LOC100862182 // uncharacterized LOC100862182 // --- // 100862182	LOC100862182	XR_140442	XR_140442 // RefSeq // PREDICTED: Mus musculus uncharacterized LOC100862182 (LOC1008621		4.63336	4.60332	4.54327	4.58483	4.46794	4.77373	4.48171	4.64269	4.65997	4.30533	4.55065	4.38238	4.31782	4.19492	4.59789	4.39545	4.47848	4.55482	4.33567	4.53795	4.44138	4.26851	4.44594	4.22522	4.74435	5.61792	4.77181	4.5182	4.63182	4.6035	4.50117	4.23277	4.26949	4.66315	4.4702	4.55864	4.79725	4.26776	4.251	4.42279	5.20281
chr1	74362108	74369321	17214184	BC150857 // Gm216 // predicted gene 216 // 1 C3|1 // 241112 /// NM_001033345 // Gm216 /	Gm216	BC150857	BC150857 // GenBank // Mus musculus gene model 216, (NCBI), mRNA (cDNA clone MGC:183768		5.2789	5.22937	5.25154	4.85455	5.32078	5.18841	5.13408	4.89879	5.13314	5.26526	5.09865	5.2789	4.8844	5.27628	5.12006	5.18645	5.13526	5.2468	5.13965	5.09729	5.08268	5.36297	5.13271	4.99585	5.18246	5.48738	5.41105	5.08747	5.46914	5.18924	5.19241	5.14029	5.2016	5.1449	5.05924	5.21155	5.16982	5.27787	5.15711	5.21676	4.88735
chr1	74586896	74586972	17224340	---		---	ENSMUST00000175414 // ENSEMBL // ncrna:miRNA chromosome:NCBIM37:1:74633470:74633546:-1		11.9642	11.3422	11.2399	11.3997	11.0013	11.0225	10.7846	10.8974	11.2489	11.2536	11.2453	10.7869	11.1492	10.5529	11.1873	10.9371	11.318	11.0372	10.9774	10.9459	10.9439	10.8351	11.2719	10.3982	11.1368	11.34	11.2826	10.8634	11.8187	10.924	10.9782	10.3774	10.4668	10.9853	10.8481	10.5605	11.4758	10.8352	10.6197	11.1854	11.2772
chr1	44009408	44020006	17222668	NM_001013799 // A530098C11Rik // RIKEN cDNA A530098C11 gene // 1 C1.1|1 // 433294 /// E	A530098C11Rik	NM_001013799	NM_001013799 // RefSeq // Mus musculus RIKEN cDNA A530098C11 gene (A530098C11Rik), mRNA		4.35895	3.42704	3.36056	3.35852	3.17855	3.17299	3.37011	3.16591	3.49466	3.48262	3.87797	3.06254	3.19358	3.29159	3.38086	3.32046	3.30189	3.44263	3.42254	3.43648	3.24743	3.3471	3.37355	3.30504	3.3352	3.16567	3.32537	3.33503	3.34206	3.48269	3.32676	3.28738	3.2801	3.17612	3.39712	3.36896	3.55903	3.30133	3.19109	3.34498	3.42957
chr1	53189187	53297018	17222968	NM_153556 // Pms1 // postmeiotic segregation increased 1 (S. cerevisiae) // 1 C1.1|1 //	Pms1	NM_153556	NM_153556 // RefSeq // Mus musculus postmeiotic segregation increased 1 (S. cerevisiae)		6.67784	7.38468	7.02681	7.46886	6.9743	6.77208	7.01877	7.40322	7.24179	7.34668	7.23418	7.13124	6.84759	7.62029	7.16646	7.50542	7.1999	7.19618	7.2212	7.30392	7.28004	7.11801	7.09774	7.44572	7.144	6.20921	6.60197	7.66163	7.29006	7.80226	7.59237	7.33575	7.20517	7.45014	7.34025	7.14298	7.77078	7.18354	7.35741	6.94816	7.09005
chr1	65071293	65073689	17223839	ENSMUST00000027089 // Crygc // crystallin, gamma C // 1 C2|1 32.0 cM // 12966 /// NM_00	Crygc	ENSMUST00000027089	ENSMUST00000027089 // ENSEMBL // cdna:known chromosome:NCBIM37:1:65118099:65120263:-1 g		4.06829	4.19718	4.14932	3.91603	3.75814	3.77288	3.81305	3.88986	4.27143	4.12714	3.85309	3.74121	3.80951	4.00884	3.88084	3.87368	4.1636	4.08734	3.9871	3.91646	4.03875	4.75792	4.04701	4.07867	3.96968	4.06836	3.76495	4.16316	4.15181	3.80656	3.89654	3.98077	3.99459	4.08728	3.93946	3.74317	4.40355	4.05927	3.9066	4.03765	4.33953
chr1	75375297	75432320	17214487	NM_007463 // Speg // SPEG complex locus // 1 C4|1 41.0 cM // 11790 /// ENSMUST000000871	Speg	NM_007463	NM_007463 // RefSeq // Mus musculus SPEG complex locus (Speg), transcript variant 1, mR		6.82708	6.87496	6.74569	6.18537	7.16265	6.86525	6.71555	6.35238	6.53879	6.54781	6.52376	6.08711	6.28824	6.58716	6.57724	7.13076	6.5529	6.35739	6.85822	6.81899	6.64961	7.16717	6.84628	7.01297	6.28875	6.889	6.74565	7.04507	6.21247	6.55857	6.60266	6.11708	6.35918	6.25228	6.65056	6.19397	6.7778	6.65314	6.45374	7.08913	7.35932
chr1	63115750	63117702	17213578	XR_104589 // Gm20342 // predicted gene, 20342 // --- // 100504668	Gm20342	XR_104589	XR_104589 // RefSeq // PREDICTED: Mus musculus predicted gene, 20342 (Gm20342), miscRNA		7.51849	8.8629	8.11067	8.37008	7.88281	8.07995	8.21986	8.8183	8.41869	8.24462	8.55268	8.21988	8.88074	8.4937	8.43258	9.25096	8.52644	8.16753	9.0555	9.07097	8.93826	8.43345	8.31134	8.52488	7.86236	4.93687	8.10549	8.61579	7.9326	8.75779	8.82212	8.65987	8.61384	8.20784	8.70838	8.32497	9.17353	8.41177	8.96977	8.39383	7.64811
chr1	63730614	63754655	17213645	ENSMUST00000027103 // Fastkd2 // FAST kinase domains 2 // 1 C2|1 // 75619 /// NM_172422	Fastkd2	ENSMUST00000027103	ENSMUST00000027103 // ENSEMBL // cdna:known chromosome:NCBIM37:1:63777188:63801229:1 ge		6.00442	7.14733	6.48346	7.13047	6.16287	6.61291	6.85988	7.37215	7.22765	7.39728	6.9472	6.12738	6.73746	6.91775	7.13443	6.78404	6.99259	6.77017	7.05212	7.26043	6.98269	6.93618	7.10333	7.2922	6.51993	4.83721	6.50614	7.33667	7.17976	7.54079	7.06079	6.91264	7.17504	6.60372	7.04419	6.5303	7.83361	6.97479	6.92845	6.59811	6.4459
chr1	88258856	88277633	17225329	NM_198652 // Hjurp // Holliday junction recognition protein // 1 D|1 // 381280 /// BC05	Hjurp	NM_198652	NM_198652 // RefSeq // Mus musculus Holliday junction recognition protein (Hjurp), mRNA		10.4825	11.177	11.0987	9.99817	10.8587	10.5824	11.1986	10.0476	11.0225	11.0641	9.91476	11.8521	10.8246	10.9238	11.3362	11.3294	10.9037	10.7368	11.1836	10.7114	10.7147	11.2704	11.3543	11.3028	11.5118	9.97242	11.2862	10.7497	10.5924	11.6179	11.2882	11.1758	10.9752	11.719	11.4564	11.3231	11.557	11.2638	11.1987	10.8036	11.101
chr1	86045863	86055456	17215029	NM_001144992 // 2810459M11Rik // RIKEN cDNA 2810459M11 gene // 1 C5|1 // 72792 /// NM_0	2810459M11Rik	NM_001144992	NM_001144992 // RefSeq // Mus musculus RIKEN cDNA 2810459M11 gene (2810459M11Rik), tran		6.60815	6.57393	6.72164	6.74849	7.02632	6.42292	6.45879	6.68937	6.47639	6.4593	6.55625	6.787	6.34439	6.57445	6.40831	6.52543	6.49459	6.6144	6.77162	6.44293	6.73925	6.63634	6.342	6.54479	6.75237	7.09357	6.67305	6.29196	6.96794	6.58444	6.24948	6.65491	6.82294	6.70268	6.52332	6.89535	6.48034	6.63367	6.41776	6.56499	6.31502
chr1	46807544	46854046	17222800	ENSMUST00000027131 // Slc39a10 // solute carrier family 39 (zinc transporter), member 1	Slc39a10	ENSMUST00000027131	ENSMUST00000027131 // ENSEMBL // cdna:known chromosome:NCBIM37:1:46864389:46910891:-1 g		8.58497	8.68061	8.71764	7.8548	8.42679	8.88985	9.06929	7.87823	9.09422	9.481	7.75084	8.96803	8.51829	8.29241	8.63398	8.77829	8.41948	8.99355	8.71218	9.05295	8.8153	8.97933	9.58442	8.93601	8.94134	7.81406	8.54257	9.07424	9.00538	9.64954	9.07319	9.11376	8.54511	9.48178	9.16018	8.78156	9.45275	9.11554	8.7987	8.53063	9.18018
chr1	60716800	60773359	17213462	NM_007642 // Cd28 // CD28 antigen // 1 C1-C3|1 30.1 cM // 12487 /// ENSMUST00000027165	Cd28	NM_007642	NM_007642 // RefSeq // Mus musculus CD28 antigen (Cd28), mRNA. // chr1 // 100 // 57 //		4.77283	4.84244	4.60955	5.11213	4.76297	4.69779	4.47818	4.7417	4.49047	4.83403	5.04401	4.75593	4.80387	4.51462	4.6422	4.70479	4.63553	4.5877	4.58696	4.74602	4.63884	4.63232	4.76708	4.47206	4.44253	4.85945	4.6746	4.63095	5.1324	4.61799	4.57772	4.65431	4.62697	4.74722	4.92052	4.78708	5.04914	4.93607	4.69809	4.74831	4.22259
chr1	75168646	75171629	17214421	NM_026846 // Zfand2b // zinc finger, AN1 type domain 2B // 1|1 C3 // 68818 /// ENSMUST0	Zfand2b	NM_026846	NM_026846 // RefSeq // Mus musculus zinc finger, AN1 type domain 2B (Zfand2b), transcri		8.28413	8.40808	8.22961	8.54788	8.28708	8.26833	8.21128	8.44568	8.36875	8.23132	8.40105	8.22502	8.4411	8.28613	8.12781	8.28056	8.35661	8.30419	8.22792	8.23759	8.20533	8.36314	8.57855	8.35218	8.30033	8.32518	8.42171	8.50768	7.81756	8.58451	8.24513	8.37524	8.26773	8.08496	8.26276	8.27771	8.6061	8.33675	8.24526	8.2754	8.25803
chr1	85609564	85610875	17225110	---		---	ENSMUST00000161763 // ENSEMBL // cdna:known chromosome:NCBIM37:1:87500660:87508471:-1 g		5.24729	4.9294	5.25937	4.8925	5.13085	5.43532	5.73838	4.85659	4.89076	5.27494	4.85394	4.71262	4.54125	4.90093	4.55353	4.88618	5.12328	4.97927	4.71707	4.99231	5.06032	5.27677	5.14966	4.97817	5.35386	4.96691	5.0889	4.7701	5.36513	4.6923	4.92699	5.38142	5.4009	5.6769	5.08193	5.63913	4.6	4.64498	5.09557	4.9815	3.81116
chr1	59876896	59877616	17213336	AK138535 // Bmpr2 // bone morphogenic protein receptor, type II (serine/threonine kinas	Bmpr2	AK138535	AK138535 // GenBank HTC // Mus musculus adult male spinal cord cDNA, RIKEN full-length		7.90512	8.86022	9.11749	8.75396	9.03325	9.2498	9.19561	8.86557	8.92426	9.67852	8.68254	9.04232	9.01829	9.29231	9.3262	9.195	9.56727	9.26637	9.20043	9.60322	8.96503	9.4375	8.75758	9.53821	9.42968	6.8958	8.76929	9.11533	9.17556	9.35578	9.38689	9.2177	9.43143	9.19328	9.34534	9.29734	9.69795	9.23081	9.21018	9.54399	9.28442
chr1	55931241	55972098	17212916	NR_045837 // 9130227L01Rik // RIKEN cDNA 9130227L01 gene // 1 C1.2|1 // 329159	9130227L01Rik	NR_045837	NR_045837 // RefSeq // Mus musculus RIKEN cDNA 9130227L01 gene (9130227L01Rik), non-cod		3.69751	3.87049	3.58594	3.2392	3.72995	3.65713	3.96572	3.4731	3.75963	3.88752	3.93511	3.81635	3.90447	3.76764	3.4131	3.78365	3.44469	3.73636	3.78733	3.45757	3.61017	3.65261	3.61421	3.49329	3.9861	4.04954	3.51354	3.46656	4.07604	3.59128	3.59034	3.50299	3.6941	3.77006	3.68014	4.06806	3.51884	3.60222	3.77881	3.73819	3.5582
chr1	73910231	74124447	17224211	NM_027884 // Tns1 // tensin 1 // 1 C3|1 44.5 cM // 21961 /// ENSMUST00000169786 // Tns1	Tns1	NM_027884	NM_027884 // RefSeq // Mus musculus tensin 1 (Tns1), mRNA. // chr1 // 100 // 89 // 25 /		8.07514	8.15499	8.62256	9.27173	8.35951	8.67875	9.34785	8.85128	8.67004	8.54291	9.0601	8.29513	9.41078	9.3998	8.87887	7.64445	8.73203	8.40384	7.55135	7.64399	8.62797	7.00558	8.32088	7.76306	7.68804	10.404	9.31175	8.44946	8.73187	9.58767	7.53569	9.00233	8.41502	7.68832	8.31724	7.54254	9.18869	8.83126	8.51073	9.32779	7.87133
chr1	72307421	72394953	17214053	NM_009533 // Xrcc5 // X-ray repair complementing defective repair in Chinese hamster ce	Xrcc5	NM_009533	NM_009533 // RefSeq // Mus musculus X-ray repair complementing defective repair in Chin		8.34055	9.28267	8.56174	9.00343	8.75736	8.65234	9.13483	8.7359	9.61786	9.33889	9.02151	8.89401	9.11725	9.10581	8.98045	9.30582	9.06781	9.16878	9.5633	9.08435	8.99208	9.16313	9.30423	9.22252	9.09852	8.56356	8.72737	9.11001	9.55648	9.48458	9.23836	9.27061	8.80025	9.69359	8.90418	8.81654	9.99514	8.84973	9.09296	9.33528	8.62626
chr1	79794197	79858696	17224771	ENSMUST00000027467 // Serpine2 // serine (or cysteine) peptidase inhibitor, clade E, me	Serpine2	ENSMUST00000027467	ENSMUST00000027467 // ENSEMBL // cdna:known chromosome:NCBIM37:1:79790772:79855271:-1 g		9.02017	9.9549	10.6559	10.3987	8.67078	9.94223	10.0136	9.93016	7.35112	8.47465	9.8853	9.09309	9.3755	9.84451	10.4163	10.1954	10.0906	9.63941	9.9458	10.1579	10.7161	10.1581	9.18814	9.72607	9.98672	7.91118	10.0323	10.1579	8.73432	8.7372	10.1553	8.30824	10.3173	9.99617	10.1736	8.95044	9.61375	9.92619	10.3294	10.4125	10.1914
chr1	90603425	90613341	17215612	NM_133805 // Cops8 // COP9 (constitutive photomorphogenic) homolog, subunit 8 (Arabidop	Cops8	NM_133805	NM_133805 // RefSeq // Mus musculus COP9 (constitutive photomorphogenic) homolog, subun		8.88672	9.57054	9.68584	8.83255	9.17277	9.77965	9.59421	8.78257	9.56457	9.48286	8.58668	9.37659	9.41878	9.61586	9.63253	9.546	9.59125	9.39821	9.27969	9.7939	9.56838	9.70004	9.43755	9.65426	9.79912	8.47486	9.46585	9.6492	9.05847	9.70238	9.6529	9.45252	9.65113	9.56901	9.70465	9.56641	9.88213	9.52515	9.46116	9.52977	9.26739
chr1	93151349	93160948	17225683	NM_172411 // 2310007B03Rik // RIKEN cDNA 2310007B03 gene // 1 D|1 // 71874 /// NM_00115	2310007B03Rik	NM_172411	NM_172411 // RefSeq // Mus musculus RIKEN cDNA 2310007B03 gene (2310007B03Rik), transcr		5.60741	5.10693	5.09689	6.58065	5.15145	5.18849	5.08701	5.57166	5.07931	5.18326	5.45459	4.91366	5.05843	5.17267	4.97627	5.36272	5.12387	5.0216	5.32509	5.26671	5.04772	5.00454	5.07489	5.09837	5.49167	5.22295	4.92967	5.0719	5.20976	5.04693	4.99798	5.21639	5.38346	5.37117	4.93685	5.48175	5.2345	4.99464	4.92547	5.43067	4.83446
chr1	53806874	54195034	17223080	ENSMUST00000120904 // Hecw2 // HECT, C2 and WW domain containing E3 ubiquitin protein l	Hecw2	ENSMUST00000120904	ENSMUST00000120904 // ENSEMBL // cdna:known chromosome:NCBIM37:1:53868019:54250892:-1 g		6.6203	5.41705	5.78277	6.3156	7.21253	5.62161	5.2953	6.4263	5.73395	5.50493	5.74329	5.39021	5.47438	5.64838	5.61757	5.42303	5.52643	5.22403	5.46291	5.5564	5.58315	5.28072	5.175	5.15527	5.61128	7.29849	5.7489	5.34304	5.83966	5.69795	5.58223	5.46788	5.34825	5.17331	5.28103	5.64843	5.58009	5.66366	5.6504	5.63292	5.15487
chr1	75485825	75506452	17224629	NM_178884 // Obsl1 // obscurin-like 1 // 1 C4|1 // 98733 /// ENSMUST00000113567 // Obsl	Obsl1	NM_178884	NM_178884 // RefSeq // Mus musculus obscurin-like 1 (Obsl1), mRNA. // chr1 // 100 // 74		7.38895	7.7383	7.68436	6.86372	8.37581	7.54294	8.00765	6.83105	7.70488	7.6327	6.98913	7.38358	7.41561	7.57681	7.70368	7.75681	7.36001	7.91582	7.99473	7.89584	7.60642	7.86851	7.77517	7.73013	7.30358	6.88123	7.60668	7.93312	7.17462	7.7145	7.7689	7.9536	7.39883	7.413	7.68425	7.43015	7.75896	7.99674	7.60793	7.9899	8.07228
chr1	52455849	52500679	17222913	ENSMUST00000069792 // Nab1 // Ngfi-A binding protein 1 // 1 C1.1|1 27.0 cM // 17936 ///	Nab1	ENSMUST00000069792	ENSMUST00000069792 // ENSEMBL // cdna:known chromosome:NCBIM37:1:52514138:52557523:-1 g		7.66832	7.47717	7.85401	8.78789	7.41205	7.91279	7.78058	8.43408	7.76626	7.54372	8.25462	7.59574	7.86924	7.72755	7.66248	7.66352	7.51922	7.99282	6.3803	7.80182	7.72759	7.21645	7.33421	7.29916	7.91383	7.55557	8.01028	7.88031	8.07285	7.66175	7.78307	7.82733	7.74255	7.72084	7.68219	7.43757	7.9798	7.80899	7.93343	7.44888	7.14278
chr1	63178680	63178752	17213591	---		---	ENSMUST00000082678 // ENSEMBL // ncrna:snoRNA chromosome:NCBIM37:1:63225254:63225326:1		5.28314	5.53186	5.72731	5.60693	5.69538	5.67648	5.64028	5.36875	5.59406	5.39874	5.41487	5.42167	5.42716	5.69872	5.51575	5.5275	5.45779	5.36235	5.85613	5.4625	5.39392	5.78418	5.6561	5.54827	6.35819	7.43456	5.81059	5.74337	5.28626	5.8054	5.32114	5.3799	5.54284	5.70311	5.69397	5.57596	5.5625	5.29326	5.3103	5.42729	5.54408
chr1	43047269	43098622	17222625	NM_001013025 // Tgfbrap1 // transforming growth factor, beta receptor associated protei	Tgfbrap1	NM_001013025	NM_001013025 // RefSeq // Mus musculus transforming growth factor, beta receptor associ		8.26111	8.19076	8.4456	8.19224	8.51525	8.11721	8.41179	8.19485	8.51094	8.50389	8.12638	8.0453	8.17388	8.10446	8.32799	8.22271	8.45796	8.42953	8.1514	8.7262	7.98618	8.48554	8.64158	8.48315	8.0252	8.29373	8.45295	8.34519	8.32134	8.88001	8.30888	8.31562	8.30211	8.21783	8.09709	8.03311	8.57326	8.23904	8.26282	8.55684	8.28081
chr1	61440101	61469475	17213509	---		---	ENSMUST00000141758 // ENSEMBL // havana:lincRNA chromosome:NCBIM37:1:61496945:61526319:		3.22153	3.06173	3.42045	3.35819	3.93692	3.23222	3.40778	3.48195	3.65053	3.49042	3.34409	3.52543	3.25794	3.41122	3.2457	3.49648	3.15033	3.16757	3.11725	3.5647	3.30791	3.22412	3.41822	3.18921	3.33581	3.74332	3.35785	3.23091	3.82048	3.32564	3.04851	3.31694	3.01956	3.50049	3.31516	3.78914	3.17428	3.54879	3.43154	3.24833	3.50536
chr1	55248658	55363469	17223261	NM_029267 // Boll // bol, boule-like (Drosophila) // 1|1 C1 // 75388 /// NM_001113367 /	Boll	NM_029267	NM_029267 // RefSeq // Mus musculus bol, boule-like (Drosophila) (Boll), transcript var		4.07298	3.71966	3.89536	4.34905	3.9146	3.76653	3.70595	4.4845	3.7505	3.78705	4.3651	3.75453	3.66532	3.89201	3.56485	3.86497	3.77399	3.72731	3.6532	3.74718	3.75842	3.6698	3.70061	3.7635	3.93113	4.64309	3.64445	3.92882	4.16197	3.64479	3.94457	3.772	3.79239	3.83396	3.62329	3.69854	3.6025	3.51218	3.71263	3.74125	3.80508
chr1	80264923	80340480	17224791	ENSMUST00000163119 // Cul3 // cullin 3 // 1|1 C4 // 26554 /// NM_016716 // Cul3 // cull	Cul3	ENSMUST00000163119	ENSMUST00000163119 // ENSEMBL // cdna:known chromosome:NCBIM37:1:80261498:80337055:-1 g		10.507	11.2335	11.1604	10.979	10.9266	11.3132	11.2743	11.0613	11.2058	11.3301	11.1188	11.3443	11.0644	11.3612	11.1488	11.3438	11.2548	11.2525	11.4716	11.4622	11.1639	11.4364	11.162	11.3011	11.4682	10.5762	11.025	11.2834	11.5154	11.3587	11.355	11.399	11.2923	11.5253	11.2427	11.2347	11.4258	11.1076	11.242	11.1448	10.9521
chr1	58278326	58379264	17213101	NM_001008419 // Aox3l1 // aldehyde oxidase 3-like 1 // 1 C1.3|1 23.2 cM // 213043 /// E	Aox3l1	NM_001008419	NM_001008419 // RefSeq // Mus musculus aldehyde oxidase 3-like 1 (Aox3l1), mRNA. // chr		5.11698	4.90375	5.03351	5.05934	5.15097	5.02466	4.89432	4.98901	5.0582	5.30988	5.31434	5.15313	4.9306	4.95362	4.91882	5.26975	5.01351	4.9675	4.96177	4.97855	5.18482	4.9585	5.02562	4.96308	5.08993	5.29643	5.00331	4.94826	5.41207	5.0934	5.24154	5.00833	5.08258	4.74993	4.75756	4.93906	4.96442	4.94565	4.98232	4.63745	5.67259
chr1	75442441	75443174	17224617	XR_140441 // LOC100862164 // uncharacterized LOC100862164 // --- // 100862164	LOC100862164	XR_140441	XR_140441 // RefSeq // PREDICTED: Mus musculus uncharacterized LOC100862164 (LOC1008621		5.40606	5.20376	5.49069	5.3738	5.21184	4.98291	5.2166	5.21336	5.14869	5.04034	4.69202	5.18644	5.09522	5.03656	5.25906	5.13078	5.18822	5.00709	4.94923	4.90618	5.14185	4.84631	4.98016	5.01028	4.83318	5.34703	4.73707	5.26075	5.57727	5.09406	5.05041	4.99534	5.20631	5.10292	5.17482	5.13843	5.10512	4.92967	4.83874	4.86117	4.79333
chr1	65105285	65123214	17223852	BC137870 // D630023F18Rik // RIKEN cDNA D630023F18 gene // 1 C2|1 // 98303 /// NM_17529	D630023F18Rik	BC137870	BC137870 // GenBank // Mus musculus RIKEN cDNA D630023F18 gene, mRNA (cDNA clone MGC:16		4.61575	4.74724	4.69351	4.60598	5.11103	4.97386	4.95571	4.76135	5.52901	4.98155	4.83353	4.94851	4.8786	5.18118	4.5568	4.93829	5.19554	5.02967	4.60931	4.82754	5.1524	4.94732	4.87167	4.78262	4.75485	4.48916	5.53756	4.85278	5.59661	4.97832	4.90215	4.99862	5.14721	4.97767	4.80703	4.84767	5.09211	5.01613	5.10093	5.196	5.18532
chr1	58445151	58481816	17213153	ENSMUST00000087521 // Nif3l1 // Ngg1 interacting factor 3-like 1 (S. pombe) // 1|1 C //	Nif3l1	ENSMUST00000087521	ENSMUST00000087521 // ENSEMBL // cdna:known chromosome:NCBIM37:1:58501995:58519120:1 ge		7.90547	8.17342	7.98765	7.69585	7.71242	8.13528	7.95054	7.62183	8.19579	8.31649	7.47747	7.73141	7.86441	8.11656	8.08394	8.13667	8.143	8.12095	8.01046	8.31109	7.87612	7.95548	8.26499	8.21338	8.106	6.9094	7.87404	8.15284	8.15537	8.42085	7.95529	8.03595	8.07161	8.01443	8.08533	7.9477	8.56946	8.10384	7.96077	8.24094	8.01284
chr1	44204070	44218961	17222707	BC100531 // 4832428D23Rik // RIKEN cDNA 4832428D23 gene // 1 C1.1|1 // 403183 /// ENSMU	4832428D23Rik	BC100531	BC100531 // GenBank // Mus musculus RIKEN cDNA 4832428D23 gene, mRNA (cDNA clone MGC:11		4.19418	3.97063	3.63139	4.15664	3.73506	3.57962	3.71328	3.92553	3.66409	3.71972	4.37941	3.65336	3.64909	3.72297	3.54107	3.72938	3.69504	3.68313	3.77545	3.82747	3.84078	3.72454	3.62206	3.93801	3.84801	3.89087	3.77666	3.66529	3.61369	4.17248	3.52651	3.86154	3.62285	3.48497	3.45149	3.66017	3.52277	3.51969	3.50834	3.61799	3.8765
chr1	65282056	65389244	17213747	NM_139270 // Pth2r // parathyroid hormone 2 receptor // 1 C2|1 41.5 cM // 213527 /// EN	Pth2r	NM_139270	NM_139270 // RefSeq // Mus musculus parathyroid hormone 2 receptor (Pth2r), mRNA. // ch		5.13905	5.59202	8.59845	4.90636	5.19125	5.67571	5.71111	5.28537	5.32578	5.94943	5.39791	5.67234	6.55062	7.79568	6.86528	5.48414	8.79757	5.33433	5.22464	5.47934	6.96644	6.6776	5.44066	5.62207	6.42186	4.71704	7.29189	5.99422	5.16611	5.14898	6.19147	5.3341	6.51149	6.69605	6.18624	6.35336	5.31464	5.86327	6.36427	5.29164	5.29764
chr1	87853241	87854299	17225283	XM_003085323 // Gm19582 // predicted gene, 19582 // --- // 100503175	Gm19582	XM_003085323	XM_003085323 // RefSeq // PREDICTED: Mus musculus predicted gene, 19582 (Gm19582), mRNA		6.43598	6.61039	6.52209	6.69416	6.55094	6.52497	6.59896	6.62547	6.55331	6.47016	6.4985	6.42184	6.12279	6.61624	6.62151	6.48856	6.55647	6.5015	6.50282	6.4804	6.49184	6.45708	6.61518	6.49027	6.48923	6.58446	6.57242	6.5676	6.30322	6.52591	6.4191	6.42363	6.65303	6.36734	6.55505	6.64511	6.5489	6.69779	6.43325	6.54071	6.80027
chr1	58900449	58973482	17223446	NM_172406 // Trak2 // trafficking protein, kinesin binding 2 // 1 C1.3|1 // 70827 /// E	Trak2	NM_172406	NM_172406 // RefSeq // Mus musculus trafficking protein, kinesin binding 2 (Trak2), mRN		9.28885	9.18653	9.99065	9.64611	9.45987	9.56831	9.49316	9.59508	9.38243	9.38767	9.3854	9.65516	9.5476	9.61232	9.74459	9.47931	9.89372	9.79327	9.15566	10.0427	9.72589	9.75132	9.53754	9.56064	9.52802	9.68736	9.71637	9.63144	9.35242	10.1829	9.82317	9.49266	9.73925	9.84406	9.76822	9.4632	10.1032	9.80617	9.93265	9.58948	8.98284
chr1	91366430	91374217	17215762	NM_173395 // Fam132b // family with sequence similarity 132, member B // 1 D|1 // 22735	Fam132b	NM_173395	NM_173395 // RefSeq // Mus musculus family with sequence similarity 132, member B (Fam1		7.31746	6.59093	7.423	6.79106	7.40024	7.36959	6.69727	6.92924	6.85971	6.9587	6.69918	7.26075	6.99413	7.36944	7.15763	6.89912	7.32803	6.95255	6.67635	7.09406	7.19501	6.86929	6.93393	6.84998	7.42584	7.06582	6.94846	6.69113	7.32184	6.87201	7.63886	6.99793	7.07088	7.27453	7.16097	7.39236	6.77526	7.11932	7.07955	6.77842	6.35955
chr1	65186685	65278696	17213702	NM_011086 // Pikfyve // phosphoinositide kinase, FYVE finger containing // 1 C2|1 // 18	Pikfyve	NM_011086	NM_011086 // RefSeq // Mus musculus phosphoinositide kinase, FYVE finger containing (Pi		7.13354	7.34506	7.47763	7.72093	7.67463	7.43008	7.49155	7.60745	7.50714	7.63011	7.62259	7.45246	7.3478	7.29171	7.39848	7.53785	7.45908	7.48277	7.67571	8.0806	7.40718	7.97619	7.35742	7.68425	7.54069	7.48983	7.37081	7.83024	7.56737	8.11318	7.75576	7.56581	7.41057	7.48735	7.73088	7.03156	7.99374	7.54651	7.41269	7.5379	6.92636
chr1	44086613	44102441	17222679	NM_029368 // 1700029F09Rik // RIKEN cDNA 1700029F09 gene // 1 C1|1 // 75623 /// ENSMUST	1700029F09Rik	NM_029368	NM_029368 // RefSeq // Mus musculus RIKEN cDNA 1700029F09 gene (1700029F09Rik), mRNA. /		8.95276	9.28995	9.18248	8.47841	9.14677	9.3219	8.9866	8.50836	9.23849	9.44254	8.89067	8.66861	8.94069	9.64747	9.2599	9.22911	9.37383	9.37195	9.46627	9.6591	9.05081	9.51764	9.51776	9.47315	9.4205	7.84092	9.03983	9.61383	8.6416	9.29945	9.35096	9.15811	9.4637	9.11288	9.44716	8.91286	9.86877	8.93253	9.24415	9.01192	9.58084
chr1	85576899	85603891	17225088	ENSMUST00000143363 // Sp110 // Sp110 nuclear body protein // 1 C5|1 // 109032	Sp110	ENSMUST00000143363	ENSMUST00000143363 // ENSEMBL // cdna:known chromosome:NCBIM37:1:87490019:87495354:-1 g		3.06098	3.10321	3.62266	4.16471	3.37599	3.32829	3.59186	3.75942	3.26396	2.80861	3.6117	3.51796	2.93458	3.21998	3.08035	3.03021	3.13255	3.17543	3.51479	3.03783	2.9701	3.0662	3.3373	3.13531	3.47292	4.30141	3.31448	3.11222	3.11226	3.02936	2.8417	3.23055	3.18469	3.48359	2.97861	3.69332	3.17428	3.21916	3.18667	3.03313	3.76766
chr1	87251148	87251248	17215238	---		---	ENSMUST00000157693 // ENSEMBL // ncrna:snRNA chromosome:NCBIM37:1:89147723:89147823:1 g		5.55461	6.13989	5.68961	5.66746	6.64255	6.4319	5.9119	5.67136	6.17743	5.97889	5.88452	6.0054	5.63548	6.36305	5.82215	6.24606	6.33115	5.97937	5.82483	6.13625	5.88163	6.00867	5.72478	5.99717	6.7171	5.91487	6.18026	5.93274	6.16446	6.32836	6.09886	6.15043	6.32554	5.84102	5.91512	6.27531	6.33483	5.88098	6.2776	6.77947	5.94621
chr1	65100389	65103373	17223848	NM_007774 // Cryga // crystallin, gamma A // 1 C2|1 32.0 cM // 12964 /// ENSMUST0000006	Cryga	NM_007774	NM_007774 // RefSeq // Mus musculus crystallin, gamma A (Cryga), mRNA. // chr1 // 100 /		4.83033	4.87473	4.78908	4.51662	4.65625	4.78157	4.88409	4.89594	4.85306	4.97543	4.79622	4.72005	4.45116	5.09725	4.82297	4.7131	4.88865	4.59041	4.601	4.55931	4.7527	4.72758	4.54362	4.76737	4.94184	4.69279	5.25734	4.64433	4.51102	4.53247	4.86527	5.05776	4.87431	4.76129	4.91372	4.97693	4.93301	4.51338	4.76943	4.68744	4.76031
chr1	42851233	42905683	17212318	NM_023514 // Mrps9 // mitochondrial ribosomal protein S9 // 1 B|1 // 69527 /// ENSMUST0	Mrps9	NM_023514	NM_023514 // RefSeq // Mus musculus mitochondrial ribosomal protein S9 (Mrps9), nuclear		7.86883	8.32351	8.14374	8.19788	8.26553	8.42925	8.27613	8.25474	8.41702	8.42738	8.1423	8.26828	7.94885	8.36343	8.24714	8.30886	8.09918	8.34466	8.18186	8.4026	8.22101	8.3434	8.18495	8.46577	8.5044	8.20594	8.05697	8.18429	8.29902	8.70717	8.44146	8.34837	8.38423	8.63519	8.34589	8.26748	8.62529	8.21795	8.17277	8.55654	8.20624
chr1	43934002	44002999	17212373	NM_009418 // Tpp2 // tripeptidyl peptidase II // 1 C1.1|1 27.0 cM // 22019 /// ENSMUST0	Tpp2	NM_009418	NM_009418 // RefSeq // Mus musculus tripeptidyl peptidase II (Tpp2), mRNA. // chr1 // 1		9.16656	9.64987	9.35947	9.61081	9.40593	9.51831	9.7435	9.82668	9.8762	9.7895	9.81251	9.4512	9.57599	9.36913	9.57561	9.62079	9.48538	9.59717	9.68156	9.93206	9.85559	9.68219	9.71727	9.75084	9.68578	9.01416	9.50964	9.74859	9.88095	9.9536	9.77262	9.86297	9.51641	9.75905	9.75179	9.33978	9.93306	9.50306	9.64293	9.67136	9.45404
chr1	80198699	80218473	17224783	NM_173425 // Fam124b // family with sequence similarity 124, member B // 1 C4|1 // 2411	Fam124b	NM_173425	NM_173425 // RefSeq // Mus musculus family with sequence similarity 124, member B (Fam1		4.78744	4.86981	5.16659	5.01573	4.69347	4.85965	4.93841	5.14993	5.12895	4.99774	4.84819	4.8876	4.67873	4.84539	5.01469	4.69336	4.89567	4.87767	4.70216	4.91873	5.04646	4.69088	4.62193	4.69015	5.06787	5.25717	5.00458	4.64335	4.29681	4.84495	4.44278	4.49934	4.61607	4.87521	4.77143	5.3345	4.63949	4.78674	5.24817	5.05436	4.74697
chr1	59764637	59870859	17213321	NM_007561 // Bmpr2 // bone morphogenic protein receptor, type II (serine/threonine kina	Bmpr2	NM_007561	NM_007561 // RefSeq // Mus musculus bone morphogenic protein receptor, type II (serine/		10.8629	10.7463	11.1238	10.8749	11.0281	10.8713	11.0015	10.8737	10.9324	10.8632	10.9542	10.7794	11.0863	10.8814	11.0331	11.0665	11.1029	10.933	10.9336	11.295	11.1033	11.2204	10.8571	11.0779	10.8227	10.4709	11.1604	10.9706	10.6262	11.1893	11.0074	10.9631	10.9575	11.052	10.9583	10.8473	11.1189	10.9862	11.024	10.9639	10.6248
chr1	87125008	87127912	17215166	NM_007432 // Akp3 // alkaline phosphatase 3, intestine, not Mn requiring // 1 D|1 51.7	Akp3	NM_007432	NM_007432 // RefSeq // Mus musculus alkaline phosphatase 3, intestine, not Mn requiring		4.29133	4.25424	4.30247	4.4388	4.42763	4.22637	4.21543	4.61453	4.23501	4.23015	4.63231	4.52139	4.07776	4.29981	4.31707	4.39908	4.00568	4.29128	4.23517	4.53189	4.06243	4.37147	4.38249	4.19998	4.17143	4.70642	4.35087	4.15109	4.35842	4.18009	4.07789	4.43625	4.56795	4.28724	4.21222	4.58159	4.17266	4.05463	4.46861	4.11745	4.74036
chr1	91145103	91170795	17215681	NM_001033408 // Rbm44 // RNA binding motif protein 44 // 1 D|1 // 329207 /// ENSMUST000	Rbm44	NM_001033408	NM_001033408 // RefSeq // Mus musculus RNA binding motif protein 44 (Rbm44), mRNA. // c		5.11021	4.02795	4.18532	4.1894	4.27003	3.92841	4.11822	4.22634	4.13746	4.18901	4.67391	4.29199	4.46929	3.99988	4.34457	4.03067	4.29022	4.09989	4.12597	4.0635	4.39634	3.92445	3.98704	4.16117	4.49045	4.32885	3.99892	4.04214	3.94341	4.1596	4.2672	4.06515	4.19921	4.10968	4.07298	4.24957	3.85732	3.86676	3.98696	4.24269	4.72776
chr1	55237177	55240058	17212904	NM_175439 // Mars2 // methionine-tRNA synthetase 2 (mitochondrial) // 1 C1.2|1 // 21267	Mars2	NM_175439	NM_175439 // RefSeq // Mus musculus methionine-tRNA synthetase 2 (mitochondrial) (Mars2		7.03798	7.24729	7.21178	7.25401	7.04248	7.44193	7.37117	7.43054	7.64819	7.32488	7.25964	7.57532	7.32378	7.22242	7.25641	7.40947	7.43499	7.43194	7.26923	7.25126	7.13607	7.70007	7.42624	7.2886	7.41045	6.13203	7.05333	7.38293	7.24441	7.37255	7.43812	7.24516	7.02252	7.36398	7.3813	7.34558	7.41486	7.31292	7.47041	7.16298	7.32204
chr1	71958998	72005195	17224121	NR_040454 // 4933417E11Rik // RIKEN cDNA 4933417E11 gene // 1|1 // 71134	4933417E11Rik	NR_040454	NR_040454 // RefSeq // Mus musculus RIKEN cDNA 4933417E11 gene (4933417E11Rik), non-cod		3.61278	3.62261	3.77458	3.87925	3.50819	3.96651	3.85049	4.33424	3.72575	3.73848	3.61187	3.44421	3.79045	3.85492	3.73929	4.01293	3.71903	3.66096	3.89568	3.74478	3.74627	3.48131	3.82699	3.74112	3.65333	4.71275	3.764	3.78586	3.60725	3.87895	3.64821	3.62981	4.1103	3.94089	3.45807	3.93389	3.55527	3.69065	3.84888	3.5855	4.07017
chr1	74791516	74804179	17214387	ENSMUST00000006718 // Wnt10a // wingless related MMTV integration site 10a // 1 C3|1 //	Wnt10a	ENSMUST00000006718	ENSMUST00000006718 // ENSEMBL // cdna:known chromosome:NCBIM37:1:74838090:74850753:1 ge		6.46426	6.56468	6.92091	6.32206	6.5466	6.58277	6.45894	6.14916	6.4731	6.52878	6.50194	6.68589	6.60003	6.52397	6.47374	6.59302	6.65097	6.35862	6.60135	6.75393	6.55526	6.57791	6.82216	6.61883	6.83794	6.09909	6.4834	6.75439	6.7001	6.80633	6.58473	6.34467	6.67545	6.77693	7.00353	6.62348	6.47873	6.66575	6.34334	6.74521	6.19961
chr1	86666291	86670573	17225191	NM_010933 // Nppc // natriuretic peptide type C // 1 D|1 54.0 cM // 18159 /// ENSMUST00	Nppc	NM_010933	NM_010933 // RefSeq // Mus musculus natriuretic peptide type C (Nppc), mRNA. // chr1 //		6.34082	7.23501	7.65198	6.24521	7.05596	8.35067	6.97443	6.39917	7.93858	7.71546	6.07899	6.73808	6.68192	6.80999	7.03677	7.02472	7.22211	7.75226	7.19493	6.96713	6.8886	7.17678	7.33475	7.15739	7.3058	6.58456	7.34902	7.17874	7.33427	7.13489	6.96785	7.13456	6.86016	6.83754	6.97934	7.47513	7.47462	6.86454	6.89855	7.67653	7.33303
chr1	78101267	78197136	17224684	NM_008781 // Pax3 // paired box gene 3 // 1 C4|1 44.0 cM // 18505 /// ENSMUST0000008708	Pax3	NM_008781	NM_008781 // RefSeq // Mus musculus paired box gene 3 (Pax3), transcript variant 1, mRN		5.7074	5.52898	5.47438	5.16062	5.2849	5.20883	5.12128	5.0992	5.44347	5.27989	5.16006	5.57749	5.04518	5.33874	5.3594	5.39941	5.14728	5.26193	5.43995	5.37503	5.41717	5.25164	5.24386	5.22404	5.42301	4.97387	5.01075	5.11186	5.18946	5.21868	5.21003	4.95392	5.51545	5.41007	5.19659	5.46177	5.42112	5.45017	5.45286	5.26696	5.49194
chr1	91375407	91398783	17225478	NM_023343 // Ilkap // integrin-linked kinase-associated serine/threonine phosphatase 2C	Ilkap	NM_023343	NM_023343 // RefSeq // Mus musculus integrin-linked kinase-associated serine/threonine		8.70703	9.05366	9.18187	8.80727	9.23402	9.23967	9.07949	8.95349	9.03138	9.01218	8.95101	9.05839	8.83078	8.9471	9.10924	8.91136	8.91299	9.01393	8.88196	9.30668	9.09633	9.50196	8.9616	9.30686	9.30436	8.80645	8.84535	9.15129	8.70233	9.51146	9.40374	9.05004	9.10656	9.26694	9.33741	9.04463	9.27344	9.12081	9.18031	8.78926	9.20506
chr1	64396334	64396403	17213674	---		---	ENSMUST00000175487 // ENSEMBL // ncrna:miRNA chromosome:NCBIM37:1:64442908:64442977:1 g		8.68349	7.43452	8.38658	8.01147	8.03441	7.66209	7.91405	8.31703	7.49987	7.4783	8.20287	8.62792	7.74577	8.49571	7.98324	7.82135	7.92282	7.75977	8.18447	7.95021	7.81542	7.06976	7.46815	7.41747	8.18	9.26374	8.17771	7.45272	7.88433	8.1522	7.90086	7.55169	8.28952	8.08105	7.79215	8.96121	7.94032	7.35034	7.8265	8.23056	5.96834
chr1	84905898	84935125	17225037	ENSMUST00000027422 // Slc16a14 // solute carrier family 16 (monocarboxylic acid transpo	Slc16a14	ENSMUST00000027422	ENSMUST00000027422 // ENSEMBL // cdna:known chromosome:NCBIM37:1:84902473:84931700:-1 g		4.64289	4.6606	5.16834	4.59931	6.3065	6.76409	5.65212	4.37485	6.4716	5.82268	4.64138	6.26208	4.83935	4.74186	4.42096	4.99267	4.35165	5.75081	4.17985	6.29985	4.89597	5.10286	5.5464	4.75488	5.6164	5.08994	5.65283	4.84355	6.02762	6.59262	5.71219	5.53678	4.65787	4.93048	5.32581	4.92079	5.01101	5.3962	5.284	6.22612	5.22504
chr1	74191785	74194631	17224251	NM_178241 // Cxcr1 // chemokine (C-X-C motif) receptor 1 // 1 C3|1 40.1 cM // 227288 //	Cxcr1	NM_178241	NM_178241 // RefSeq // Mus musculus chemokine (C-X-C motif) receptor 1 (Cxcr1), mRNA. /		5.97045	6.02225	6.12588	5.83474	6.4147	6.07925	6.17083	5.78657	6.06607	5.57693	5.85306	6.14107	5.96549	5.88255	5.85554	6.20862	5.95665	5.83862	6.01271	6.00948	6.11959	6.00951	6.08491	5.79868	6.19314	5.89963	6.19105	5.83314	6.77037	5.87201	6.11755	6.04171	6.19326	5.92714	6.06761	6.29895	6.26262	6.05343	6.23089	5.86895	6.38298
chr1	42648200	42694825	17222618	NR_027826 // 2610017I09Rik // RIKEN cDNA 2610017I09 gene // 1 B|1 // 66297 /// BC058417	2610017I09Rik	NR_027826	NR_027826 // RefSeq // Mus musculus RIKEN cDNA 2610017I09 gene (2610017I09Rik), non-cod		4.71751	4.99494	5.07342	4.99481	4.90315	5.05225	4.7913	4.49819	4.98166	5.17605	4.9219	4.93366	4.65588	4.89682	4.97622	5.03399	4.88218	5.05049	5.00379	4.93181	4.97382	5.36565	4.92676	5.0811	4.77171	5.76014	5.25701	5.03374	4.79751	4.96993	4.77954	4.68278	4.94433	5.02499	4.72536	5.17531	5.09167	4.88841	5.02616	5.12982	5.41923
chr1	75214974	75219253	17224540	NM_009447 // Tuba4a // tubulin, alpha 4A // 1|1 C3 // 22145 /// ENSMUST00000079464 // T	Tuba4a	NM_009447	NM_009447 // RefSeq // Mus musculus tubulin, alpha 4A (Tuba4a), mRNA. // chr1 // 100 //		10.5614	7.12987	8.00103	10.2973	8.57159	8.54598	8.5224	9.62254	10.0626	6.79218	10.6627	8.09634	9.1821	8.07528	8.22215	6.75239	7.44629	9.70968	8.28522	7.12768	7.43279	6.7444	9.51007	7.39402	7.33111	9.21646	8.41498	6.58346	8.41269	7.30704	6.77559	9.15052	7.9065	7.33531	7.08937	8.27812	7.41474	8.41577	7.22814	9.49708	7.49103
chr1	93373896	93403502	17215984	NM_207031 // Ano7 // anoctamin 7 // 1 D|1 // 404545 /// ENSMUST00000058682 // Ano7 // a	Ano7	NM_207031	NM_207031 // RefSeq // Mus musculus anoctamin 7 (Ano7), mRNA. // chr1 // 100 // 100 //		5.35974	5.07789	5.49478	4.72953	5.47367	5.25563	4.84759	5.24936	5.53588	5.25055	5.44339	5.37677	5.10488	5.37834	5.35706	5.3147	5.38734	5.27745	4.7907	5.19978	5.43911	5.23503	5.24861	5.09319	5.36632	5.54417	5.3143	5.48298	4.63832	5.3765	5.0734	5.05271	5.52281	5.2542	5.28222	6.12663	5.0707	5.42071	5.3968	5.33207	5.42247
chr1	58029931	58106413	17212982	ENSMUST00000001027 // Aox1 // aldehyde oxidase 1 // 1 C1-C2|1 23.2 cM // 11761 /// NM_0	Aox1	ENSMUST00000001027	ENSMUST00000001027 // ENSEMBL // cdna:known chromosome:NCBIM37:1:58086775:58163257:1 ge		7.08702	6.14238	6.57732	6.70957	7.08129	6.69669	6.42572	6.63108	6.26038	6.06335	7.46571	6.73563	6.48489	6.90538	6.24989	6.46594	6.27253	6.0269	5.97462	5.98817	6.06674	6.06726	6.04328	6.12487	6.72257	7.73563	6.97102	5.94604	6.76309	6.21245	6.07795	6.07435	6.46563	6.33846	5.84895	7.44911	6.28093	5.93572	6.21119	7.05395	6.24488
chr1	74771892	74785319	17214380	NM_009526 // Wnt6 // wingless-related MMTV integration site 6 // 1 C3|1 // 22420 /// EN	Wnt6	NM_009526	NM_009526 // RefSeq // Mus musculus wingless-related MMTV integration site 6 (Wnt6), mR		5.5502	6.12307	6.19957	5.00859	5.76046	5.70621	6.05082	5.47126	5.54212	5.82593	4.93278	6.02922	5.69231	6.0359	5.66189	5.57239	5.97605	5.3919	5.5043	5.97419	5.90628	6.14675	5.82811	5.87904	6.25891	5.76719	5.98278	6.57629	5.37224	5.55768	5.80633	5.66229	6.21092	5.86991	6.30994	5.88215	6.18139	5.52829	6.10703	6.44227	5.23091
chr1	58462771	58505109	17223390	ENSMUST00000027198 // Orc2 // origin recognition complex, subunit 2 // 1 C1.3|1 // 1839	Orc2	ENSMUST00000027198	ENSMUST00000027198 // ENSEMBL // cdna:known chromosome:NCBIM37:1:58519615:58561953:-1 g		8.88014	9.06651	9.06581	8.77197	8.93162	9.12781	9.014	8.85184	8.91215	9.34832	8.80969	8.74352	8.83064	9.38941	9.06713	9.14809	9.19664	9.13687	9.17005	9.51008	9.15793	9.44263	9.08488	9.28255	9.37997	8.66802	8.90167	8.9507	9.39898	9.04963	9.18229	9.01624	9.29161	9.45599	9.09011	8.86468	9.4998	8.86535	9.0496	9.29091	8.97097
chr1	87264481	87265174	17225248	NM_028889 // Efhd1 // EF hand domain containing 1 // 1 D|1 // 98363 /// ENSMUST00000118	Efhd1	NM_028889	NM_028889 // RefSeq // Mus musculus EF hand domain containing 1 (Efhd1), mRNA. // chr1		3.91036	3.7827	4.07132	3.72898	3.87253	3.84379	3.77927	3.69734	3.97545	3.80282	3.81901	3.94602	3.64143	3.9178	3.90909	3.85698	3.94189	3.56583	4.05056	3.74948	3.78525	3.7864	3.98979	3.7482	4.20897	4.15374	4.09462	3.69981	3.68536	3.95421	4.0876	3.99759	3.82569	3.89331	3.80196	3.91471	3.90624	3.87219	3.96242	3.90768	4.47757
chr1	74881509	74885419	17224379	NM_153111 // Fev // FEV (ETS oncogene family) // 1 C3|1 // 260298 /// ENSMUST0000006863	Fev	NM_153111	NM_153111 // RefSeq // Mus musculus FEV (ETS oncogene family) (Fev), mRNA. // chr1 // 1		5.11868	5.09566	5.34447	4.98555	4.92923	4.70852	5.02474	4.75076	5.05309	4.91239	5.07036	5.57019	4.81164	4.95662	4.886	4.88893	5.14886	4.86112	5.18013	5.06319	4.86987	5.074	5.12963	5.00666	4.7937	5.45499	5.34365	5.02348	4.77679	5.00418	4.70614	5.24135	5.02329	5.0118	5.07899	4.85871	4.74117	5.05254	4.87891	4.92432	5.15645
chr1	71027498	71103146	17223999	ENSMUST00000027393 // Bard1 // BRCA1 associated RING domain 1 // 1 C3|1 // 12021 /// NM	Bard1	ENSMUST00000027393	ENSMUST00000027393 // ENSEMBL // cdna:known chromosome:NCBIM37:1:71074072:71149720:-1 g		8.07434	9.09237	9.59155	7.55367	8.89288	9.04602	9.03679	8.04173	9.33841	9.18007	7.2744	9.04167	8.81849	9.30998	9.3952	8.77909	9.15051	9.07195	8.66973	9.5763	9.26568	9.58008	9.20094	9.25431	9.23637	6.07913	9.16268	9.5068	9.04355	9.21473	9.61351	9.15405	9.31712	9.72409	9.61321	9.23884	9.54037	9.28139	9.84732	8.93973	9.66356
chr1	75479532	75485705	17214578	ENSMUST00000050899 // Tmem198 // transmembrane protein 198 // 1 C4|1 // 319998 /// NM_1	Tmem198	ENSMUST00000050899	ENSMUST00000050899 // ENSEMBL // cdna:novel chromosome:NCBIM37:1:75476155:75482280:1 ge		6.20092	6.73687	7.14527	5.58162	6.71614	7.10627	6.90798	5.85228	6.86139	6.78571	5.19834	6.73968	6.57925	6.78251	7.00244	6.87738	7.35352	6.83569	6.41633	6.90567	6.65734	7.04454	6.98902	6.68192	6.75611	6.12211	7.05879	6.78621	6.1803	6.75603	6.90099	6.75397	6.80843	6.91188	6.8138	7.1205	6.99543	7.16547	6.79208	6.78198	7.1744
chr1	53886828	53886941	17223115	---		---	ENSMUST00000157324 // ENSEMBL // ncrna:snRNA chromosome:NCBIM37:1:53943672:53943785:-1		4.77082	4.9697	4.92234	4.44387	5.08356	4.88993	5.07016	4.77845	4.68638	5.11004	4.83667	5.22417	4.59544	4.81127	4.15955	4.7475	4.73892	4.60019	4.62775	4.84175	5.20538	4.88767	4.54362	5.2179	4.85597	5.76668	4.33427	4.99709	4.19191	4.36635	5.22115	4.7551	5.36141	4.6946	4.71128	5.9852	5.10757	4.65727	4.76019	5.01604	4.36865
chr1	85156809	85327419	17225080	NM_001081746 // Gm7609 // predicted pseudogene 7609 // 1 C5|1 // 665378 /// ENSMUST0000	Gm7609	NM_001081746	NM_001081746 // RefSeq // Mus musculus predicted pseudogene 7609 (Gm7609), mRNA. // chr		8.23377	5.81078	6.05107	8.99921	6.24412	5.81131	6.98665	9.9293	5.81142	5.89197	9.22569	5.79207	8.14128	5.57955	5.7092	6.44926	5.97514	5.79193	6.81084	6.66751	5.53836	5.62596	5.66451	5.70709	5.49075	8.50164	6.14961	5.50496	6.01028	6.03921	5.90599	6.48787	5.60588	5.58434	6.27635	5.64269	5.93463	5.51586	6.00223	5.86026	5.84449
chr1	88347489	88352930	17225350	---		---	ENSMUST00000147594 // ENSEMBL // cdna:known chromosome:NCBIM37:1:90244064:90249505:-1 g		4.20846	4.18244	4.74262	4.09573	4.38678	4.19794	4.37017	4.19509	4.36982	3.92802	4.0213	4.19843	4.19006	4.33439	4.36012	4.14031	4.43157	4.15973	4.25556	4.17062	4.1336	4.41102	4.1659	4.32001	4.41437	4.44259	4.32225	4.30355	4.30437	4.298	3.95966	4.11688	4.27497	4.23427	4.44786	4.55829	4.72161	4.387	4.28213	4.22318	4.47027
chr1	43123074	43163961	17222642	NM_010212 // Fhl2 // four and a half LIM domains 2 // 1 B|1 // 14200 /// ENSMUST0000000	Fhl2	NM_010212	NM_010212 // RefSeq // Mus musculus four and a half LIM domains 2 (Fhl2), mRNA. // chr1		8.19821	6.95307	7.6627	9.15242	7.97728	7.98375	7.8877	8.73521	8.51311	7.68738	8.83482	7.29998	7.48438	7.38132	7.57004	7.30792	7.35609	8.01468	7.5429	6.9807	7.2978	7.15908	7.77238	7.51298	7.73355	8.14809	7.67326	7.49426	8.04688	8.23243	7.56709	7.79867	7.33428	7.54263	7.27296	7.34368	7.64298	7.74713	7.19681	7.21925	6.88491
chr1	74661745	74701832	17214341	ENSMUST00000042125 // Ttll4 // tubulin tyrosine ligase-like family, member 4 // 1 C3|1	Ttll4	ENSMUST00000042125	ENSMUST00000042125 // ENSEMBL // cdna:known chromosome:NCBIM37:1:74708319:74748406:1 ge		9.2415	9.78249	9.70466	9.33606	10.4061	9.88323	9.79061	9.6349	9.98493	9.87836	9.24966	9.80388	9.36095	9.44289	8.66684	9.9284	9.67054	9.79724	9.9727	10.2903	9.73089	10.1623	10.0317	9.81327	9.69184	9.77267	9.68761	10.0366	9.66894	10.5861	10.0522	9.79399	8.78379	9.78867	10.0276	9.2243	10.1574	10.0067	9.83036	9.99155	10.0545
chr1	88055393	88218584	17225320	NM_201645 // Ugt1a1 // UDP glucuronosyltransferase 1 family, polypeptide A1 // 1 D|1 51	Ugt1a1	NM_201645	NM_201645 // RefSeq // Mus musculus UDP glucuronosyltransferase 1 family, polypeptide A		4.68123	4.57514	4.7388	4.86038	4.60362	4.71433	4.5781	4.88486	4.78097	4.90968	4.70691	4.83699	4.46003	4.74433	4.73487	4.81485	4.71398	4.81178	4.70243	4.78165	4.78446	4.73939	4.54959	4.673	4.87004	4.80003	4.90249	4.79553	4.86858	4.89647	4.87807	4.51968	4.8697	4.8683	4.50547	4.66093	4.62913	4.56195	4.66692	4.98608	5.33571
chr1	57909835	57917111	17223329	---		---	ENSMUST00000172128 // ENSEMBL // cdna:putative chromosome:NCBIM37:1:57966679:57973955:-		6.90775	6.88431	6.80342	6.66853	6.70665	6.64122	6.63944	6.68247	6.52618	6.69615	6.43929	7.0485	6.33422	6.78095	6.57314	6.65745	6.86234	6.72646	6.83852	6.78545	6.68532	6.73181	6.40819	6.44309	6.75816	7.26664	6.82166	6.48488	6.83247	6.66515	6.50735	6.81364	6.79568	6.58799	6.83815	7.18816	6.89718	6.67364	6.68485	6.86455	6.24599
chr1	89070415	89155068	17215565	ENSMUST00000066279 // Sh3bp4 // SH3-domain binding protein 4 // 1 D|1 // 98402 /// NM_1	Sh3bp4	ENSMUST00000066279	ENSMUST00000066279 // ENSEMBL // cdna:known chromosome:NCBIM37:1:90966990:91051643:1 ge		8.21172	7.91537	8.11964	8.5791	7.97393	7.87547	7.82526	8.68021	8.1063	7.74145	8.28369	8.22271	7.77546	7.60219	7.79927	7.39735	7.92638	7.82018	7.60564	7.66345	7.84428	7.86247	7.91938	8.05479	7.89127	8.10351	7.93528	7.95789	7.53557	7.74977	7.7452	7.81111	7.80063	7.68936	7.61812	8.10824	7.91641	7.8855	7.8787	7.61317	7.84847
chr1	58393136	58406549	17213139	NM_025824 // Bzw1 // basic leucine zipper and W2 domains 1 // 1|1 C2 // 66882 /// ENSMU	Bzw1	NM_025824	NM_025824 // RefSeq // Mus musculus basic leucine zipper and W2 domains 1 (Bzw1), mRNA.		10.915	11.2273	10.9846	10.9455	10.6383	11.0251	11.1053	11.0168	11.1172	11.2941	10.9036	11.2374	10.9036	11.0404	10.9862	11.1653	11.085	11.186	11.2359	11.2395	11.2296	11.256	11.1291	11.1901	11.3773	10.4914	10.9314	11.104	11.1587	11.3133	11.1496	11.1665	10.9721	11.4439	11.0761	10.9302	11.4161	11.0322	11.1854	11.0468	10.6273
chr1	75220095	75232093	17224546	NM_001243091 // A630095N17Rik // RIKEN cDNA A630095N17 gene // 1 C3|1 // 381272 /// NM_	A630095N17Rik	NM_001243091	NM_001243091 // RefSeq // Mus musculus RIKEN cDNA A630095N17 gene (A630095N17Rik), tran		4.68793	4.58717	4.60506	4.80219	4.56506	4.78647	4.6346	4.55586	4.82895	4.87645	4.91433	4.59048	4.29555	4.75187	4.60161	4.82249	4.75751	4.77243	4.74305	4.71178	4.57553	4.84893	4.55627	4.68809	4.76075	4.62099	4.65767	4.77224	4.95685	4.68556	4.69449	4.43395	4.73784	4.48749	4.52536	4.53221	4.90646	4.65838	4.68454	4.65324	5.1595
chr1	86303221	86307305	17215097	NM_145222 // B3gnt7 // UDP-GlcNAc:betaGal beta-1,3-N-acetylglucosaminyltransferase 7 //	B3gnt7	NM_145222	NM_145222 // RefSeq // Mus musculus UDP-GlcNAc:betaGal beta-1,3-N-acetylglucosaminyltra		5.32023	5.52503	5.42395	5.6086	5.32103	5.50731	5.28691	5.5958	5.32432	5.08872	5.13645	5.32891	5.079	5.06392	4.91925	5.55821	5.24188	5.17315	5.70363	5.41918	5.09406	5.24411	5.21816	5.12974	5.375	5.24953	5.23604	5.55301	5.19484	5.54927	5.13691	5.22055	5.61496	5.1009	5.34793	5.65498	5.43494	5.19715	5.03562	5.31351	5.46672
chr1	86637552	86637608	17225189	---		---	ENSMUST00000122519 // ENSEMBL // ncrna:miRNA chromosome:NCBIM37:1:88534127:88534183:-1		5.02859	5.42582	5.56533	4.98033	5.08398	4.96046	5.35313	5.45535	5.25689	5.62269	5.11669	5.0518	4.98767	5.30243	5.3348	5.19106	5.00014	5.03797	5.27234	5.44558	5.15086	5.35967	5.18922	5.44027	4.92785	4.7236	5.00254	5.08103	5.24463	5.12798	5.49975	5.22279	5.48451	4.71663	4.91927	5.09966	5.15701	5.61294	5.07499	5.64201	5.99173
chr1	91322075	91348303	17215738	NM_001033292 // Espnl // espin-like // 1 D|1 // 227357 /// ENSMUST00000088904 // Espnl	Espnl	NM_001033292	NM_001033292 // RefSeq // Mus musculus espin-like (Espnl), mRNA. // chr1 // 100 // 100		6.37054	6.27511	6.62126	6.34437	6.4677	6.58812	6.36739	6.38504	6.50217	6.38404	6.09719	6.5548	6.022	6.48067	6.29784	6.4715	6.31401	6.351	6.32287	6.28702	6.30149	6.27208	6.39767	6.27716	6.44608	6.1948	6.50646	6.30493	6.24655	6.40534	6.14833	6.2093	6.36268	6.51142	6.39831	6.69094	6.37071	6.28852	6.24917	6.45921	5.94241
chr1	64730558	64737750	17223793	NM_022721 // Fzd5 // frizzled homolog 5 (Drosophila) // 1 C2|1 30.8 cM // 14367 /// ENS	Fzd5	NM_022721	NM_022721 // RefSeq // Mus musculus frizzled homolog 5 (Drosophila) (Fzd5), transcript		6.56619	5.9502	6.46058	7.71289	6.27911	6.16816	6.07404	8.14509	5.96352	5.65606	7.68872	6.19156	6.51592	6.06171	5.87963	6.16172	6.02885	5.95345	6.16784	6.4008	5.92477	6.02195	6.06287	6.25073	6.38088	6.36681	6.39177	6.09118	5.87831	6.3382	6.06761	5.8668	6.11137	6.31333	6.08217	6.48387	6.1144	5.88485	6.23805	6.33515	6.51479
chr1	86087301	86087422	17215065	---		---	ENSMUST00000104086 // ENSEMBL // ncrna:snoRNA chromosome:NCBIM37:1:87983876:87983997:1		4.63295	5.93229	3.83733	5.66198	5.0432	4.66681	4.63342	5.42196	5.31226	5.76282	5.56851	5.37164	5.59992	4.65904	4.6694	5.21294	5.60819	5.66862	5.60894	4.87813	5.0279	5.09072	5.49069	5.49736	5.08088	4.63107	5.02934	5.12106	5.20205	5.16814	5.47623	5.28715	4.5879	5.05088	4.42288	4.52548	5.84088	5.17042	5.05805	5.25395	4.78139
chr1	61378432	61395904	17213503	NR_040483 // 9530026F06Rik // RIKEN cDNA 9530026F06 gene // 1|1 // 77341	9530026F06Rik	NR_040483	NR_040483 // RefSeq // Mus musculus RIKEN cDNA 9530026F06 gene (9530026F06Rik), non-cod		5.7723	5.64434	5.99783	5.84154	5.87862	5.8071	5.88089	5.87558	6.02945	5.68532	5.85648	6.02861	5.61307	5.95815	5.87205	5.90983	6.01864	6.02053	5.94725	5.94885	5.94667	5.67651	5.80358	5.58431	5.92122	6.25353	5.98549	5.77848	5.96729	5.81054	5.95162	5.80638	6.07558	5.73615	5.94409	5.90698	5.837	5.72172	5.80268	5.90133	5.43001
chr1	74125541	74148230	17214126	NM_001170641 // Rufy4 // RUN and FYVE domain containing 4 // 1 C3|1 // 435626 /// NM_00	Rufy4	NM_001170641	NM_001170641 // RefSeq // Mus musculus RUN and FYVE domain containing 4 (Rufy4), transc		6.51515	6.77224	6.76736	7.34621	6.73421	6.54035	6.80237	7.09326	6.95466	6.75318	6.74522	6.48874	6.75204	7.24773	6.71809	6.5396	7.04551	6.85461	6.52738	6.37868	6.78561	6.40699	6.93556	6.35299	6.59451	6.66693	7.01215	6.68661	7.06244	7.05733	6.37849	6.7262	6.8664	6.57576	6.42669	6.51532	6.92962	6.91163	6.81709	7.36511	6.46181
chr1	79606876	79671972	17224738	NM_183027 // Ap1s3 // adaptor-related protein complex AP-1, sigma 3 // 1 C4|1 // 252903	Ap1s3	NM_183027	NM_183027 // RefSeq // Mus musculus adaptor-related protein complex AP-1, sigma 3 (Ap1s		7.79978	6.20465	5.71599	10.1506	8.25698	6.14214	7.04672	10.4766	7.20085	6.72562	9.64031	7.32576	6.89695	5.80949	5.58348	6.34274	5.25218	6.81984	7.20991	5.95971	5.49242	5.97555	6.69163	5.80125	5.83486	8.75889	6.45738	5.85241	6.95906	5.53294	6.08722	8.03541	6.08305	5.44817	5.61198	5.72376	5.70304	5.45005	5.71252	6.21053	5.87681
chr1	79776018	79781445	17214722	NM_001081210 // Mrpl44 // mitochondrial ribosomal protein L44 // 1 C4|1 // 69163 /// EN	Mrpl44	NM_001081210	NM_001081210 // RefSeq // Mus musculus mitochondrial ribosomal protein L44 (Mrpl44), nu		6.75556	6.91959	6.95619	7.0662	6.83161	6.9602	6.68778	6.75373	6.84091	6.76635	6.72646	6.69291	6.74948	7.10474	7.08629	6.7496	6.99342	6.94102	6.69572	6.98759	7.0169	6.92741	6.62579	6.64038	7.07731	6.83452	6.85895	7.0386	6.69877	6.90461	6.76943	6.64917	6.69541	6.93987	6.93178	7.02853	6.90733	6.67583	6.98888	6.88217	7.08973
chr1	60076868	60098645	17223594	NM_001199060 // Wdr12 // WD repeat domain 12 // 1|1 C1-C2 // 57750 /// NM_001199061 //	Wdr12	NM_001199060	NM_001199060 // RefSeq // Mus musculus WD repeat domain 12 (Wdr12), transcript variant		7.60965	8.32154	7.77855	7.41477	7.37819	8.11499	8.45369	7.44605	8.61082	8.682	7.33348	8.2009	7.96255	7.98581	8.29088	8.51638	8.20247	8.41866	8.4028	8.23985	8.363	8.47079	8.64158	8.48728	8.10177	6.56117	7.74671	8.49904	8.11301	8.94481	8.32689	8.28202	8.08051	8.73515	8.39373	8.13792	9.02415	8.44862	8.226	7.79937	7.99636
chr1	45374321	45503282	17222719	NM_007737 // Col5a2 // collagen, type V, alpha 2 // 1 C1|1 // 12832 /// ENSMUST00000086	Col5a2	NM_007737	NM_007737 // RefSeq // Mus musculus collagen, type V, alpha 2 (Col5a2), mRNA. // chr1 /		6.44502	5.90554	6.16164	7.38206	6.40277	6.47761	6.71908	7.12902	6.02272	5.91227	6.64467	6.06607	6.28554	6.16002	5.8309	6.37435	6.09618	5.78047	6.25738	6.05353	5.6307	5.70859	5.39242	6.71413	5.92063	6.50166	7.00779	5.63563	5.82646	7.3074	6.07102	5.72587	5.84595	6.3645	6.31656	6.22515	5.93597	6.0008	5.57041	6.71853	6.11088
chr1	93168725	93231072	17215899	AK086911 // E030010N08Rik // RIKEN cDNA E030010N08 gene // 1 D|1 // 381284 /// XM_00147	E030010N08Rik	AK086911	AK086911 // GenBank HTC // Mus musculus 0 day neonate lung cDNA, RIKEN full-length enri		6.69007	6.75113	6.99753	6.67868	6.93015	6.89957	6.74354	6.7078	6.70184	6.76062	6.67765	6.81172	6.65132	6.82597	6.7077	6.74594	6.75266	6.78675	6.5142	6.89595	6.9428	6.79081	6.93535	6.59461	6.99549	6.83262	6.70684	6.6181	6.92566	6.83255	6.77589	6.69775	6.78358	6.6663	6.63668	7.20111	6.79247	6.78082	6.72816	6.75641	5.84146
chr1	87509889	87597845	17215298	NM_001160163 // Neu2 // neuraminidase 2 // 1 D|1 // 23956 /// ENSMUST00000172222 // Neu	Neu2	NM_001160163	NM_001160163 // RefSeq // Mus musculus neuraminidase 2 (Neu2), transcript variant 1, mR		4.15106	3.34974	3.54455	4.87562	3.49282	3.53221	3.45102	5.12446	3.40913	3.42187	5.25129	3.62926	4.04509	3.38827	3.43373	3.66759	3.30648	3.40999	4.13365	3.45089	3.52556	3.40235	3.33414	3.30678	3.31737	4.29399	3.34005	3.47784	3.36316	3.35619	3.44144	3.59501	3.42977	3.45162	3.49761	3.55078	3.65745	3.58257	3.44024	3.50015	4.30625
chr1	72259172	72284314	17224133	NM_023523 // Pecr // peroxisomal trans-2-enoyl-CoA reductase // 1 C3|1 36.1 cM // 11117	Pecr	NM_023523	NM_023523 // RefSeq // Mus musculus peroxisomal trans-2-enoyl-CoA reductase (Pecr), mRN		6.8814	7.45054	6.2083	7.29332	7.02246	6.76187	6.89862	6.8338	7.62518	6.76576	7.43214	6.72115	7.17568	6.66746	6.72917	7.51048	6.58243	6.82536	7.33069	6.72118	6.97237	6.82599	7.08984	7.11292	7.03432	6.68523	6.47816	7.31019	7.18766	7.46715	6.98681	6.93115	6.64503	6.74852	6.78001	6.70806	7.75466	7.15967	6.84669	7.06282	6.96773
chr1	58430993	58445486	17223378	ENSMUST00000117069 // Ppil3 // peptidylprolyl isomerase (cyclophilin)-like 3 // 1|1 C2	Ppil3	ENSMUST00000117069	ENSMUST00000117069 // ENSEMBL // cdna:known chromosome:NCBIM37:1:58487838:58502273:-1 g		7.67787	8.0954	7.35204	7.85296	7.42605	7.8414	7.90653	7.8173	7.89833	8.07131	7.69318	7.58824	7.83102	8.03788	8.06563	8.10641	7.98778	7.90639	8.05756	8.26858	7.93362	8.05273	7.99075	8.12132	7.99302	7.39353	7.61657	8.13799	7.98651	8.04442	8.26499	8.07462	8.09937	8.17769	8.05492	7.7406	8.80702	7.89498	8.04278	7.67565	7.75408
chr1	74593748	74601397	17224342	ENSMUST00000027357 // Rnf25 // ring finger protein 25 // 1 C3|1 // 57751 /// NM_021313	Rnf25	ENSMUST00000027357	ENSMUST00000027357 // ENSEMBL // cdna:known chromosome:NCBIM37:1:74640322:74647971:-1 g		7.55959	7.8439	7.9772	7.94738	7.83372	7.81484	7.69196	7.72202	7.91194	7.7992	7.79049	7.86516	7.89692	7.95445	8.04731	7.81284	7.96507	7.67133	7.5245	7.99914	7.86396	7.85068	7.70579	7.93224	7.90829	8.60352	8.07328	7.7674	7.47321	8.15543	7.8829	7.8331	8.01047	7.7588	7.8362	7.92376	8.13938	7.82842	7.82949	7.92971	7.87993
chr1	74713574	74737890	17214368	NM_024264 // Cyp27a1 // cytochrome P450, family 27, subfamily a, polypeptide 1 // 1 C3|	Cyp27a1	NM_024264	NM_024264 // RefSeq // Mus musculus cytochrome P450, family 27, subfamily a, polypeptid		8.33486	5.22526	5.56022	9.05449	6.02254	5.34883	5.73353	8.65836	5.57199	5.49609	9.3596	5.55123	7.50111	5.70907	5.36194	5.2264	5.24262	5.36722	6.74067	5.77637	5.25007	5.3181	5.16123	5.35331	5.19381	8.69016	6.4958	5.41867	5.45484	5.37492	5.44736	5.48159	5.57733	5.10847	5.61382	5.26749	5.65663	5.22359	5.26086	6.96332	5.35381
chr1	72236465	72274869	17214027	AK044410 // B930094L07Rik // RIKEN cDNA B930094L07 gene // 1 C3|1 // 319667 /// AK08428	B930094L07Rik	AK044410	AK044410 // GenBank HTC // Mus musculus adult retina cDNA, RIKEN full-length enriched l		7.26335	8.01558	7.91811	6.95769	6.92448	7.63987	7.93526	7.31268	7.35618	7.58672	7.30983	7.28215	7.61175	7.91561	7.81573	8.00205	7.9514	7.53909	8.17029	7.81705	8.3594	8.26709	7.96764	8.4925	7.3412	6.87074	7.54246	8.15716	7.63034	8.18672	8.19312	7.51562	7.84943	6.77575	8.17944	7.45624	8.54097	8.05173	8.19001	7.44169	7.7728
chr1	90042132	90153401	17225391	NM_029122 // Iqca // IQ motif containing with AAA domain // 1 D|1 // 74918 /// ENSMUST0	Iqca	NM_029122	NM_029122 // RefSeq // Mus musculus IQ motif containing with AAA domain (Iqca), mRNA. /		4.88146	4.79901	4.99762	4.77109	4.81232	4.69814	5.11393	4.74356	4.49929	4.84167	4.76201	5.16086	4.688	5.10924	4.87411	4.8459	4.76326	4.71853	4.9906	4.88427	4.95222	4.76552	4.86011	5.02175	4.88051	4.7189	4.90906	4.91189	4.7706	4.73527	4.7571	4.5539	4.90866	4.83012	4.95449	5.29635	4.82788	4.64331	4.7288	4.64178	5.01864
chr1	60613698	60613803	17223641	---		---	ENSMUST00000158348 // ENSEMBL // ncrna:miRNA chromosome:NCBIM37:1:60670542:60670647:-1		4.25808	4.39373	4.87815	4.66915	4.31597	5.01832	4.444	4.47974	4.15696	4.71071	4.18846	4.87446	4.3804	5.19022	4.47276	4.30412	4.52344	4.4343	4.75779	4.37178	4.44645	4.49847	4.3278	4.44144	4.52368	3.9998	4.61626	4.08819	5.07597	4.49594	4.62362	4.93685	4.54375	4.48213	4.95872	5.65317	4.15879	4.56202	4.53684	4.66196	4.33533
chr1	75192135	75199387	17214433	NR_051998 // Ankzf1 // ankyrin repeat and zinc finger domain containing 1 // 1 C3|1 41.	Ankzf1	NR_051998	NR_051998 // RefSeq // Mus musculus ankyrin repeat and zinc finger domain containing 1		7.02475	7.36305	7.07444	7.82955	7.58005	7.43046	7.55457	7.92643	7.49345	7.12956	7.70147	6.82117	7.33597	7.26067	7.35562	7.06829	6.79132	7.33677	7.11276	7.18132	7.48302	7.4293	7.536	7.19887	7.08532	7.91286	7.26832	7.19025	7.15329	7.92719	7.08604	7.45054	7.11822	6.8763	7.557	7.2753	7.46815	7.42603	7.20954	7.13217	7.05429
chr1	89952591	90014666	17225379	NM_139152 // Asb18 // ankyrin repeat and SOCS box-containing 18 // 1 D|1 // 208372 ///	Asb18	NM_139152	NM_139152 // RefSeq // Mus musculus ankyrin repeat and SOCS box-containing 18 (Asb18),		5.98031	5.81075	5.73263	5.66065	5.71279	6.03644	5.67356	5.52808	6.00649	5.74763	5.96112	5.71952	5.85306	6.10319	5.55441	5.88384	5.79168	5.4971	5.85625	5.82328	5.9276	5.67331	5.81523	5.47204	5.59982	6.0247	5.89707	5.76959	5.64801	5.71747	5.84436	5.71536	5.79709	5.5627	5.7735	6.01552	5.8396	5.84949	5.76321	5.68851	5.65379
chr1	66700831	66719805	17213880	ENSMUST00000027157 // Rpe // ribulose-5-phosphate-3-epimerase // 1 C3|1 // 66646 /// NM	Rpe	ENSMUST00000027157	ENSMUST00000027157 // ENSEMBL // cdna:known chromosome:NCBIM37:1:66747405:66766379:1 ge		8.53266	8.64771	8.31168	9.04678	8.31142	8.33153	8.7296	9.29119	8.5586	8.83868	9.15554	8.29095	8.64421	8.32382	8.56718	8.8441	8.67141	8.81467	8.93297	8.77781	8.70479	9.0987	8.69801	8.98917	8.62596	8.28176	8.25781	8.93352	7.9605	8.7305	8.90755	8.66872	8.64186	8.84282	8.84347	8.40815	9.13629	8.57679	8.84716	8.22353	8.65679
chr1	90998727	91128944	17215650	NM_008515 // Lrrfip1 // leucine rich repeat (in FLII) interacting protein 1 // 1 D|1 //	Lrrfip1	NM_008515	NM_008515 // RefSeq // Mus musculus leucine rich repeat (in FLII) interacting protein 1		8.0097	8.35053	8.21482	8.42087	8.47342	8.40499	8.24438	8.182	8.18111	7.9107	8.64851	8.55089	8.57299	8.01584	8.20057	8.32275	8.58854	8.43235	7.9722	8.87858	8.42435	8.60449	7.94594	8.25414	8.12405	8.95733	8.1167	8.72052	8.24409	9.04054	8.41468	7.60352	8.19438	8.61459	8.47891	8.68687	9.02912	8.35095	8.25583	8.61375	8.16133
chr1	44118957	44144771	17212406	NM_144558 // Bivm // basic, immunoglobulin-like variable motif containing // 1 C1.1|1 /	Bivm	NM_144558	NM_144558 // RefSeq // Mus musculus basic, immunoglobulin-like variable motif containin		7.42044	7.91972	7.40207	7.63525	7.15968	7.42883	7.86293	7.65072	8.02862	8.0698	7.52917	7.387	7.79579	7.38708	7.52879	7.9998	7.79852	7.92319	7.84431	7.8533	7.95812	7.81428	7.98579	7.97648	7.54554	7.21696	7.56826	7.75337	8.12432	8.15079	7.99613	8.13256	7.58133	7.46458	7.7084	7.63273	8.4419	7.72623	7.7931	7.84671	7.63813
chr1	88204732	88205748	17225325	NM_008299 // Dnajb3 // DnaJ (Hsp40) homolog, subfamily B, member 3 // 1 D|1 // 15504 //	Dnajb3	NM_008299	NM_008299 // RefSeq // Mus musculus DnaJ (Hsp40) homolog, subfamily B, member 3 (Dnajb3		3.91313	3.2907	3.45024	3.46792	3.64131	3.6149	3.4318	3.48169	3.38272	4.22029	3.27893	3.55701	3.88189	3.66625	3.56272	3.47732	4.24489	3.3361	3.49417	3.4656	3.81319	3.50957	3.43889	3.7776	3.61357	4.16359	3.6723	3.41177	3.65609	3.62422	3.53029	3.48116	3.58947	3.41553	3.427	3.53825	3.34613	3.89733	3.59859	3.45383	3.54005
chr1	61306636	61307746	17213499	---		---	AK135711 // GenBank HTC // Mus musculus in vitro fertilized eggs cDNA, RIKEN full-lengt		3.11513	3.39685	3.38153	3.45266	3.44254	3.36474	3.50622	3.58127	3.7611	3.53857	3.96824	3.35188	3.67359	3.26623	3.6517	3.41849	3.51799	3.56697	3.64742	3.85362	3.66609	3.66789	3.2954	3.38281	3.59025	3.91221	3.72135	3.45714	4.12014	3.6854	3.50296	3.6383	3.41311	3.4915	3.53993	3.56057	3.49671	3.46869	3.72948	3.54966	3.61169
chr1	53297095	53310309	17212821	ENSMUST00000027266 // Ormdl1 // ORM1-like 1 (S. cerevisiae) // 1 C1.1|1 // 227102 /// N	Ormdl1	ENSMUST00000027266	ENSMUST00000027266 // ENSEMBL // cdna:known chromosome:NCBIM37:1:53353939:53367153:1 ge		8.37453	8.99178	8.42455	8.93238	8.20814	8.35078	8.62413	9.22469	8.19608	8.53276	8.82593	8.31407	8.56177	8.86289	8.51004	8.96281	8.68513	8.59663	8.89051	8.63711	8.86419	8.9721	8.40287	9.04712	8.63498	6.7879	8.11304	9.00205	8.30936	8.6921	8.9955	8.49567	8.73457	9.02784	8.69679	8.58726	9.31879	8.4796	8.91055	8.18212	8.39921
chr1	74854934	74857732	17214400	NM_009872 // Cdk5r2 // cyclin-dependent kinase 5, regulatory subunit 2 (p39) // 1|1 C3	Cdk5r2	NM_009872	NM_009872 // RefSeq // Mus musculus cyclin-dependent kinase 5, regulatory subunit 2 (p3		6.39811	6.28899	7.1722	5.5499	6.83406	6.61049	6.21637	5.68333	6.188	6.39497	6.19783	6.86939	6.49405	6.97268	6.5345	6.59968	6.87422	6.47389	6.7085	6.66074	6.72647	6.76778	6.72117	6.61619	6.46645	5.27726	7.05316	6.90342	5.56643	6.43833	6.51022	6.2892	6.77096	6.39583	6.58711	6.70424	6.73392	6.86834	6.94651	6.33725	7.06137
chr1	43730602	43742578	17212364	NM_024283 // 1500015O10Rik // RIKEN cDNA 1500015O10 gene // 1|1 C1 // 78896 /// ENSMUST	1500015O10Rik	NM_024283	NM_024283 // RefSeq // Mus musculus RIKEN cDNA 1500015O10 gene (1500015O10Rik), mRNA. /		5.41699	5.0862	5.35284	5.34985	5.44014	6.40164	5.87945	5.72427	7.9157	6.97624	5.14149	5.60451	5.77978	5.54304	5.951	5.60642	5.33132	6.59207	5.24852	5.62234	5.27925	5.49842	6.52218	5.39645	5.24716	5.79479	5.56005	5.62222	6.32059	6.7645	5.45248	6.77504	5.05009	5.6083	5.23876	5.89808	5.86491	5.85144	5.41272	5.86196	5.60508
chr1	74738922	74749221	17224360	ENSMUST00000081636 // Prkag3 // protein kinase, AMP-activated, gamma 3 non-catatlytic s	Prkag3	ENSMUST00000081636	ENSMUST00000081636 // ENSEMBL // cdna:known chromosome:NCBIM37:1:74786779:74795795:-1 g		6.37648	5.20124	5.30269	5.22022	5.39259	5.11357	5.13957	5.31296	5.06723	4.95828	6.09263	5.31219	5.07895	5.02188	5.05563	5.06447	5.20651	4.99215	5.30847	5.20541	4.96068	5.12151	5.183	4.99367	5.24387	5.66245	5.42141	5.04776	5.64534	5.03844	5.04233	4.99272	5.08569	5.08698	5.13595	5.39442	5.30901	5.22384	5.14993	5.38616	5.10781
chr1	90958133	90969661	17225460	ENSMUST00000027529 // Rab17 // RAB17, member RAS oncogene family // 1 D|1 57.9 cM // 19	Rab17	ENSMUST00000027529	ENSMUST00000027529 // ENSEMBL // cdna:known chromosome:NCBIM37:1:92854710:92866238:-1 g		7.29124	5.98431	5.88776	8.46342	6.39752	5.79231	6.16921	8.28116	6.13938	5.70792	8.52103	6.43589	7.32369	6.14798	5.71921	5.68753	5.64864	5.85139	6.6178	5.95727	5.90997	5.59475	5.74139	5.72566	5.99551	8.10217	6.16704	5.77654	5.94206	5.9472	5.88854	5.80897	6.02137	5.58209	5.74397	5.94335	6.07154	5.51167	5.70346	6.05383	5.76648
chr1	85641222	85650585	17225116	---		---	ENSMUST00000161540 // ENSEMBL // cdna:known chromosome:NCBIM37:1:87537797:87547160:-1 g		6.8422	6.08829	6.08513	6.66334	6.18899	6.11898	6.53098	7.35017	6.61116	6.2324	7.29381	6.44994	6.53112	6.11545	6.39032	6.09461	6.44254	6.24072	6.43853	6.29462	6.52228	6.33376	6.39311	6.35015	6.19609	6.21832	6.32365	6.10113	6.29397	6.24675	6.30181	6.73613	6.37711	6.29659	6.30038	6.21487	6.01159	6.36876	6.01676	6.49225	6.2262
chr1	85511133	85527161	17225085	---		---	ENSMUST00000161449 // ENSEMBL // havana:lincRNA chromosome:NCBIM37:1:87407708:87423736:		4.75195	3.6706	3.83489	5.55376	3.76253	3.5337	4.45714	7.29683	4.12328	3.9531	6.96016	3.69131	4.57124	3.7099	3.54955	3.87616	3.80874	3.88463	4.5707	3.78356	3.57681	3.64449	4.00312	3.70074	3.9991	5.21283	3.6792	3.66772	4.23765	3.65223	3.48539	3.50824	3.60022	3.50336	4.03202	4.06055	3.62484	3.87795	3.71326	3.86154	4.46643
chr1	60343323	60388060	17213428	ENSMUST00000060608 // Cyp20a1 // cytochrome P450, family 20, subfamily a, polypeptide 1	Cyp20a1	ENSMUST00000060608	ENSMUST00000060608 // ENSEMBL // cdna:known chromosome:NCBIM37:1:60400167:60444904:1 ge		8.56655	9.0154	8.82737	9.47273	8.49882	9.12293	9.14425	9.49063	9.15236	9.33228	9.38478	7.7528	9.11893	9.37001	8.98783	8.88621	9.09451	9.18299	8.7368	9.22381	9.02136	9.0639	9.15861	9.05991	8.81344	7.66351	9.17564	9.15982	9.10961	9.16207	9.14847	9.25084	9.16753	7.66777	9.10082	8.41093	9.70168	9.10804	8.95962	9.16247	8.60124
chr1	58973522	58995715	17213226	ENSMUST00000027185 // Stradb // STE20-related kinase adaptor beta // 1 C1.3|1 34.0 cM /	Stradb	ENSMUST00000027185	ENSMUST00000027185 // ENSEMBL // cdna:known chromosome:NCBIM37:1:59030366:59052559:1 ge		7.41964	6.97458	7.28965	7.3941	7.39428	7.03414	7.17107	7.46295	7.16335	7.5812	7.45974	7.7149	7.38159	7.1024	7.30697	7.08036	7.2744	7.35524	7.02495	7.43333	7.26884	7.3981	7.25797	7.31257	7.56999	7.00748	7.12524	7.31649	6.99494	7.69937	7.39881	7.5251	7.17937	7.88717	7.48586	7.38182	7.55096	7.49102	7.3044	7.10372	6.80854
chr1	66866797	66866926	17213892	---		---	ENSMUST00000104140 // ENSEMBL // ncrna:snoRNA chromosome:NCBIM37:1:66913371:66913500:1		3.14093	4.46284	3.99368	3.06802	3.31261	3.88953	3.62694	3.20275	3.61809	3.35304	3.38379	3.5747	3.54184	3.68112	3.40065	3.84261	3.69525	3.60352	4.05557	3.65733	3.65236	3.25415	3.31013	3.54963	4.31848	3.70264	3.53522	3.67417	4.06128	3.24305	3.57815	3.57172	4.46375	3.19166	3.49343	3.45161	3.66028	3.40302	3.46356	3.27909	3.57062
chr1	84992690	85270566	17225046	NM_175219 // C130026I21Rik // RIKEN cDNA C130026I21 gene // 1 C5|1 // 620078 /// NM_001	C130026I21Rik	NM_175219	NM_175219 // RefSeq // Mus musculus RIKEN cDNA C130026I21 gene (C130026I21Rik), transcr		6.48096	5.52919	5.85266	6.60525	6.22449	5.74818	5.86092	7.18757	5.88436	5.7045	7.60248	5.67455	6.36486	5.40025	5.80634	6.02632	5.87733	5.51802	6.26586	5.97735	5.37908	5.71334	5.52523	5.51926	5.62909	6.04684	5.85155	5.46579	5.69689	5.63846	5.88161	6.0118	5.83365	5.68305	5.75769	5.72589	6.03721	5.7685	5.85266	6.0714	5.81887
chr1	42697146	42700210	17212313	NM_008900 // Pou3f3 // POU domain, class 3, transcription factor 3 // 1 B|1 22.2 cM //	Pou3f3	NM_008900	NM_008900 // RefSeq // Mus musculus POU domain, class 3, transcription factor 3 (Pou3f3		5.76509	5.71039	5.82599	6.03891	5.72036	5.59056	5.49908	6.05361	5.78308	5.5826	5.84899	5.63786	5.53084	5.66358	5.64292	5.53187	5.66355	5.6393	5.58187	5.7223	5.80493	6.31945	5.59977	5.55065	5.67625	6.81264	5.30946	6.05572	5.9613	5.50724	5.61812	5.609	6.03623	5.66109	5.75954	5.97918	6.06761	5.83074	5.81491	5.73731	5.7752
chr1	59704790	59704873	17213319	NR_028521 // Snord11 // small nucleolar RNA, C/D box 11 // 1|1 // 100217421	Snord11	NR_028521	NR_028521 // RefSeq // Mus musculus small nucleolar RNA, C/D box 11 (Snord11), small nu		8.39714	8.51127	9.36432	8.53328	8.98326	9.51125	8.87952	8.69096	9.33188	8.75639	8.55445	8.49367	8.98046	8.93784	8.96041	8.81324	8.95049	8.67818	8.92444	8.95627	9.14265	9.30597	8.71703	9.17775	8.69726	7.80891	8.99683	9.06879	9.60662	9.33401	8.99987	8.99023	8.98227	8.40112	9.26222	8.84632	9.21291	8.52811	8.50756	8.79142	9.21259
chr1	75272199	75278415	17224577	NM_009049 // Resp18 // regulated endocrine-specific protein 18 // 1 C3|1 // 19711 /// E	Resp18	NM_009049	NM_009049 // RefSeq // Mus musculus regulated endocrine-specific protein 18 (Resp18), m		6.3727	7.69165	10.4977	5.72861	6.74183	9.23113	7.03522	5.78202	7.19654	7.77966	6.51222	7.67143	10.2175	10.6028	9.78711	8.0319	10.1889	7.30369	7.7013	7.17201	8.89383	7.85833	7.16974	8.29567	8.17493	7.09031	10.3922	7.218	8.98775	7.73479	7.26435	8.47886	9.94196	7.13103	8.47602	9.83541	8.408	7.95866	8.97178	8.561	8.74701
chr1	61470441	61470543	17213513	---		---	ENSMUST00000158921 // ENSEMBL // ncrna:snRNA chromosome:NCBIM37:1:61527285:61527387:1 g		3.40217	3.63658	3.45353	3.4806	3.68274	3.43298	3.65879	3.2505	3.67214	3.80255	3.38817	3.60823	3.32424	3.31806	3.35841	3.43688	4.02743	3.74187	3.46151	3.60702	3.40501	3.41125	3.49618	3.48672	3.52829	3.37021	3.34107	3.51304	3.28352	3.42421	3.97471	3.39884	3.72566	3.51408	3.66984	3.42678	3.45141	3.33897	3.3537	3.75679	3.99506
chr1	57406328	57417953	17212935	BC071241 // 9430016H08Rik // RIKEN cDNA 9430016H08 gene // 1 C1.3|1 // 68115 /// ENSMUS	9430016H08Rik	BC071241	BC071241 // GenBank // Mus musculus RIKEN cDNA 9430016H08 gene, mRNA (cDNA clone MGC:78		6.92756	7.81873	7.56293	7.5778	7.36883	7.70424	7.45638	7.13297	7.48932	7.8636	7.21368	7.31033	7.47135	7.91826	7.79067	7.59355	7.67374	7.44573	7.61606	7.99636	7.49873	7.70511	7.53953	7.93829	7.84937	6.76423	7.69576	7.81107	7.02115	7.94853	7.68508	7.59979	7.6413	7.40667	7.64839	7.38945	8.16513	7.4621	7.6731	7.63518	7.58019
chr1	75125541	75133890	17224447	NM_194333 // Slc23a3 // solute carrier family 23 (nucleobase transporters), member 3 //	Slc23a3	NM_194333	NM_194333 // RefSeq // Mus musculus solute carrier family 23 (nucleobase transporters),		5.97067	5.728	5.65908	5.96622	5.73438	5.8934	6.02625	6.35567	5.80372	5.7958	5.85019	5.89689	5.70244	5.70303	5.74988	5.78808	5.63483	5.70297	5.59133	5.87162	5.71072	5.64005	5.72018	5.74528	5.77049	7.01816	5.99778	5.49588	5.63277	5.80815	5.61418	5.91135	5.7669	5.82643	5.58553	6.22367	5.64555	5.55136	5.90051	5.93509	5.61478
chr1	74506058	74530844	17214257	NM_021383 // Rqcd1 // rcd1 (required for cell differentiation) homolog 1 (S. pombe) //	Rqcd1	NM_021383	NM_021383 // RefSeq // Mus musculus rcd1 (required for cell differentiation) homolog 1		10.2551	10.8363	10.8112	10.2673	10.5161	10.7434	10.6419	10.3081	10.7174	10.6633	10.0673	10.6369	10.5153	10.7801	10.7623	10.7338	10.6606	10.6593	10.6884	10.9067	10.6944	10.7333	10.8349	10.7982	10.8413	9.43012	10.6311	10.8066	10.7805	10.9195	10.8583	10.8123	10.6837	10.788	10.7941	10.6751	11.0161	10.7533	10.8482	10.8167	10.5735
chr1	53325507	53352752	17222988	ENSMUST00000027264 // Asnsd1 // asparagine synthetase domain containing 1 // 1|1 C1 //	Asnsd1	ENSMUST00000027264	ENSMUST00000027264 // ENSEMBL // cdna:known chromosome:NCBIM37:1:53401461:53409596:-1 g		8.69781	8.60221	8.20543	9.05129	8.03572	8.60681	8.52113	8.91766	8.72289	8.82798	9.1057	8.77749	8.68535	8.51024	8.65171	8.39252	8.58596	8.67012	8.37385	8.50146	8.69465	8.37483	8.76204	8.59707	8.66739	8.88947	8.48703	8.52521	8.62075	8.77557	8.6561	8.73996	8.50057	8.60932	8.50955	8.60507	8.74073	8.47305	8.55229	8.5686	8.59378
chr1	93363255	93363357	17215982	---		---	ENSMUST00000082455 // ENSEMBL // ncrna:snRNA chromosome:NCBIM37:1:95259832:95259934:1 g		5.45279	7.21408	6.52632	6.73849	5.44052	6.11166	5.87929	6.52747	6.79572	7.04602	6.42626	6.51189	6.86685	6.79997	7.14655	6.29455	7.01912	6.9457	6.89613	6.83904	6.97751	6.60817	6.62245	7.27112	6.81055	4.1451	6.29782	7.03394	6.85777	7.57173	7.31404	6.78331	5.94286	6.22282	6.69432	5.1395	7.51033	6.88309	6.97555	6.10833	6.50565
chr1	89930234	89931862	17215601	ENSMUST00000036954 // Gbx2 // gastrulation brain homeobox 2 // 1 C5-E1|1 65.0 cM // 144	Gbx2	ENSMUST00000036954	ENSMUST00000036954 // ENSEMBL // cdna:known chromosome:NCBIM37:1:91824537:91829865:-1 g		6.6528	6.75421	7.11246	6.39537	7.02462	6.64641	6.77059	6.24018	6.44179	6.79283	6.15579	6.26718	6.20802	6.52736	6.34346	7.00342	6.5989	6.43642	7.08153	7.1572	6.39648	7.26503	6.68674	6.58754	6.50427	7.01099	6.64114	6.88157	6.07403	6.65635	6.44595	6.34502	6.54273	6.55334	6.85292	6.5004	7.03396	6.16933	6.5234	6.78424	6.78198
chr1	85199611	85213772	17214899	NM_001081746 // Gm7609 // predicted pseudogene 7609 // 1 C5|1 // 665378	Gm7609	NM_001081746	NM_001081746 // RefSeq // Mus musculus predicted pseudogene 7609 (Gm7609), mRNA. // chr		7.90978	6.21001	6.59307	6.69274	6.61999	6.42302	7.19967	9.50836	6.20661	6.42773	8.47463	6.20379	7.16741	6.57225	6.26719	6.7464	6.62738	6.30693	6.75473	6.62746	6.28734	5.97233	5.85001	6.0319	6.40525	6.12585	6.48781	6.19422	6.44741	6.78478	6.09761	6.90307	6.55619	6.38204	6.28266	6.47601	6.47566	6.59029	6.46802	6.13035	6.08424
chr1	50559762	50560075	17212694	---		---	ENSMUST00000122582 // ENSEMBL // ncrna:misc_RNA chromosome:NCBIM37:1:50616606:50616919:		4.2807	4.50494	4.91207	4.51753	5.25161	5.19345	5.68336	5.02195	5.71416	6.00089	4.33759	4.59641	4.75156	4.48152	5.39264	4.84171	4.83798	5.37766	4.96867	4.51347	4.67502	4.83574	5.83846	4.87266	4.51763	5.01111	4.7992	4.63732	5.28229	5.54643	4.98374	6.61865	5.06444	4.89047	4.89651	4.51805	5.01609	4.89344	4.45848	5.46709	4.38381
chr1	82756649	82768461	17224935	NM_025453 // Tm4sf20 // transmembrane 4 L six family member 20 // 1 C5|1 // 66261 /// E	Tm4sf20	NM_025453	NM_025453 // RefSeq // Mus musculus transmembrane 4 L six family member 20 (Tm4sf20), m		4.27884	4.46582	4.59009	4.36542	4.509	4.53387	4.36357	4.30724	4.56755	4.45082	4.40973	4.68472	4.19283	4.60459	4.50142	4.5757	4.36114	4.34066	4.24659	4.3165	4.26678	4.31511	4.15765	4.36795	4.62819	4.29434	4.25354	4.57399	4.42832	4.5003	4.58958	4.36947	4.61836	4.51032	4.35019	4.82232	4.4229	4.35249	4.26624	4.56048	4.36969
chr1	92490818	92491753	17225580	NM_001011525 // Olfr1415 // olfactory receptor 1415 // 1 D|1 // 258228 /// ENSMUST00000	Olfr1415	NM_001011525	NM_001011525 // RefSeq // Mus musculus olfactory receptor 1415 (Olfr1415), mRNA. // chr		4.70161	4.62659	5.09187	5.41482	4.78446	4.82352	4.68982	4.92745	5.09959	4.81199	4.9706	4.81026	4.79602	5.22773	4.72823	4.72628	4.62742	5.27091	4.9216	4.79177	4.84139	4.46506	5.16759	5.01975	4.80864	5.63121	4.73535	4.83811	4.63229	5.0965	4.86731	4.84609	4.42463	4.81465	4.47256	5.0006	4.93206	4.91099	4.73448	4.79709	5.87068
chr1	85784713	85784960	17214981	---		---	ENSMUST00000175191 // ENSEMBL // ncrna:misc_RNA chromosome:NCBIM37:1:87681288:87681535:		5.96412	6.15234	5.68546	6.20078	6.17493	5.76584	6.12267	6.06022	5.94313	6.02542	5.76164	5.94939	5.53582	5.84381	6.44938	6.07265	6.11466	6.23806	5.99234	5.83611	6.155	5.97615	5.67971	6.35802	6.22871	5.24738	5.7937	5.98477	6.32327	6.15579	5.83681	6.12383	6.09951	6.11386	5.59427	5.76827	6.17051	5.68369	6.12261	5.70598	6.23727
chr1	78657825	78707743	17214685	NM_028817 // Acsl3 // acyl-CoA synthetase long-chain family member 3 // 1 C4|1 24.1 cM	Acsl3	NM_028817	NM_028817 // RefSeq // Mus musculus acyl-CoA synthetase long-chain family member 3 (Acs		8.25331	8.92705	8.76271	7.78598	8.24073	9.46754	8.73559	7.94082	8.76549	9.14213	8.25443	9.18283	8.55668	8.55007	8.8483	8.98544	8.5035	9.20155	8.63603	9.60642	8.46365	9.17026	8.77886	9.19034	9.81564	7.18484	8.57986	9.03246	9.43629	9.35732	8.95329	8.85517	8.43562	10.0114	8.89141	9.17192	9.62414	8.88745	9.00057	8.63591	8.56587
chr1	45772962	45773164	17212516	---		---	ENSMUST00000157139 // ENSEMBL // ncrna:misc_RNA chromosome:NCBIM37:1:45829807:45830009:		4.75253	4.82597	5.34818	4.12693	5.29941	4.66964	5.0824	5.06302	5.0876	5.51369	4.83263	4.78247	4.87183	4.64075	5.35984	5.16107	4.75623	4.89757	5.48372	5.16751	5.17568	5.12631	4.76551	4.85481	5.1978	3.86695	4.81515	4.74646	5.41832	4.68129	4.8705	4.90728	5.4448	5.22042	5.46237	5.20515	5.3646	5.16892	4.65783	5.10861	4.4799
chr1	58711508	58758884	17213192	NM_207653 // Cflar // CASP8 and FADD-like apoptosis regulator // 1 C1.3|1 30.1 cM // 12	Cflar	NM_207653	NM_207653 // RefSeq // Mus musculus CASP8 and FADD-like apoptosis regulator (Cflar), tr		7.59942	7.08718	6.86842	8.35441	7.40995	6.80367	7.42962	8.53259	6.82694	6.89774	8.67147	7.85314	7.81876	7.03437	7.10344	7.14517	7.26122	6.85495	7.43649	7.52003	7.25295	7.11459	6.97585	7.07028	7.37404	8.42795	7.13329	7.3043	6.99456	7.55184	7.29765	7.15917	7.04675	7.99979	7.39205	7.41329	7.54985	7.11766	7.15893	7.41218	6.68357
chr1	87183493	87188404	17215178	NM_027084 // Prss56 // protease, serine 56 // 1 D|1 // 69453 /// JF323950 // Prss56 //	Prss56	NM_027084	NM_027084 // RefSeq // Mus musculus protease, serine 56 (Prss56), mRNA. // chr1 // 100		6.03246	5.98996	6.40111	6.06372	6.3182	6.03104	5.96706	6.37338	6.03859	6.19068	6.25168	6.10296	6.14883	6.21229	6.24842	6.25315	6.24784	5.83628	5.83587	6.12536	6.1798	6.21047	6.23029	5.9128	6.14794	6.05357	5.81215	6.09306	6.32675	6.06788	6.0938	6.07465	6.14372	6.06911	6.08381	6.02657	5.95	6.07254	6.03069	6.10544	5.92082
chr1	52922324	52963260	17222951	BC048645 // 1700019D03Rik // RIKEN cDNA 1700019D03 gene // 1 C1.1|1 // 67080 /// ENSMUS	1700019D03Rik	BC048645	BC048645 // GenBank // Mus musculus RIKEN cDNA 1700019D03 gene, mRNA (cDNA clone MGC:58		7.97333	6.57617	6.612	8.38272	8.17279	6.87926	6.60478	8.18085	6.54541	6.76593	8.74608	7.24441	7.64002	7.18027	6.67824	7.3037	6.81052	6.55284	6.7476	6.79483	7.20863	6.90845	6.4436	6.08144	7.11817	6.99345	7.19454	7.13744	6.27143	6.64108	6.86357	6.60607	7.23524	6.99433	6.84049	7.10477	7.6164	6.72996	6.86802	6.88415	6.49671
chr1	60776665	60781834	17223643	XR_107321 // Gm11579 // predicted gene 11579 // --- // 100504618	Gm11579	XR_107321	AK040166 // GenBank HTC // Mus musculus 0 day neonate thymus cDNA, RIKEN full-length en		3.87132	4.19234	4.14114	4.11889	3.74759	3.5808	3.78477	3.81602	3.64	3.768	3.86668	4.22376	3.90011	3.97478	4.26174	4.14288	3.98572	4.14922	3.98578	4.26773	3.9567	3.98028	3.91087	3.89317	4.15046	4.27091	3.87498	4.13704	3.81908	4.4544	4.21451	3.85297	4.01203	4.11406	4.2765	4.18465	4.5248	3.79527	4.1153	3.97359	3.94893
chr1	75546266	75562172	17214622	ENSMUST00000124341 // Slc4a3 // solute carrier family 4 (anion exchanger), member 3 //	Slc4a3	ENSMUST00000124341	ENSMUST00000124341 // ENSEMBL // cdna:known chromosome:NCBIM37:1:75542841:75558747:1 ge		7.93246	8.70621	8.37277	6.70738	8.82128	8.34583	8.45196	6.71353	8.61413	8.42668	7.14146	8.03623	8.48011	8.53927	8.64279	8.83933	8.47017	8.67034	8.22387	8.37268	8.6198	8.5185	8.53652	8.29401	7.76917	7.56025	8.37462	9.22583	8.01212	8.72413	8.40782	8.43332	8.52749	8.15444	8.53905	8.00892	8.91667	8.63327	8.6688	8.50109	8.82601
chr1	85246851	85255465	17214904	NM_175219 // C130026I21Rik // RIKEN cDNA C130026I21 gene // 1 C5|1 // 620078 /// NM_001	C130026I21Rik	NM_175219	NM_175219 // RefSeq // Mus musculus RIKEN cDNA C130026I21 gene (C130026I21Rik), transcr		6.52432	5.95389	6.60531	6.30014	6.43447	6.42176	6.48112	7.14477	6.44561	6.37579	6.95553	6.73166	6.28778	6.2701	5.99051	6.15333	6.15776	6.01051	6.34348	6.04758	6.26453	6.11682	6.17463	5.93156	6.4348	6.30588	6.09763	6.07941	6.62256	6.23684	6.07723	6.2517	6.23973	6.051	6.09429	6.64602	6.20482	6.19443	5.96399	6.39509	6.35349
chr1	84839841	84900487	17214883	NM_025386 // Fbxo36 // F-box protein 36 // 1 C5|1 54.0 cM // 66153 /// ENSMUST000000976	Fbxo36	NM_025386	NM_025386 // RefSeq // Mus musculus F-box protein 36 (Fbxo36), mRNA. // chr1 // 100 //		5.55744	5.34626	5.45609	6.00388	5.5837	5.6774	5.30266	5.82696	5.49744	5.30966	5.62921	6.04082	5.89763	5.55583	5.34566	5.50156	5.38182	5.57949	5.32601	5.90771	5.39112	5.65787	5.44437	5.33467	5.64322	6.38491	5.83404	4.95994	5.55866	5.56439	5.56474	5.58623	5.59098	5.77983	5.27974	5.82251	5.70533	5.28798	5.49976	5.58909	5.40067
chr1	54769218	54769322	17212872	---		---	ENSMUST00000158620 // ENSEMBL // ncrna:miRNA chromosome:NCBIM37:1:54826062:54826166:1 g		3.10938	3.26779	3.72054	3.32239	3.67188	3.67308	3.3392	2.99899	3.26232	3.29858	3.00048	3.18448	3.36832	3.30994	3.59653	3.73877	2.99323	3.17322	3.39704	3.03581	3.36936	3.58351	2.93648	3.44802	3.29922	3.54785	3.3508	3.33234	2.69615	3.14364	3.38923	3.1773	3.28728	3.27455	3.36106	3.42412	3.06947	3.18081	3.14713	3.24877	3.25068
chr1	79794026	79794775	17214729	XR_140444 // LOC100862198 // uncharacterized LOC100862198 // --- // 100862198	LOC100862198	XR_140444	XR_140444 // RefSeq // PREDICTED: Mus musculus uncharacterized LOC100862198 (LOC1008621		5.23657	6.18018	9.03796	5.45959	5.31649	7.75486	6.4467	5.18003	5.10935	5.60484	5.6317	5.67007	5.43569	6.83114	7.91046	6.15247	6.19293	5.89195	6.00031	5.98584	5.98437	6.05991	5.67459	6.56295	6.49475	4.90713	6.09444	5.99132	6.09716	5.26012	5.63459	5.23208	6.54647	5.91036	6.23949	5.47438	5.92641	6.06504	5.9896	6.16352	8.32112
chr1	63622851	63686927	17223730	NM_001081658 // Dytn // dystrotelin // 1 C2|1 // 241073 /// ENSMUST00000090313 // Dytn	Dytn	NM_001081658	NM_001081658 // RefSeq // Mus musculus dystrotelin (Dytn), mRNA. // chr1 // 100 // 100		5.25601	5.23088	5.638	5.23597	5.49587	5.5998	5.41023	5.27845	5.55931	5.28144	5.48137	5.62722	5.53827	5.28712	5.42494	5.44599	5.3561	5.40587	5.51873	5.37889	5.36661	5.41976	5.72923	5.46922	5.80558	5.43572	5.45344	5.50308	5.47167	5.64102	5.29442	5.5265	5.31021	5.44604	5.48658	5.75692	5.49047	5.47488	5.198	5.42444	5.51158
chr1	85649988	85709998	17214948	ENSMUST00000066427 // Sp100 // nuclear antigen Sp100 // 1 C5|1 50.0 cM // 20684 /// NM_	Sp100	ENSMUST00000066427	ENSMUST00000066427 // ENSEMBL // cdna:known chromosome:NCBIM37:1:87546625:87606573:1 ge		7.58599	5.16275	5.25311	8.6329	6.03219	5.25654	6.94633	9.97999	5.55187	5.55577	9.14082	5.55494	7.81703	5.19321	5.21853	6.15729	5.90277	5.04881	7.22984	6.33983	5.1806	5.04339	4.46005	5.73071	5.09323	9.7624	6.006	5.26435	5.84605	5.43391	5.66035	6.01293	5.34932	5.22213	6.13972	4.76192	5.79961	5.25384	5.39435	5.44117	5.51671
chr1	58113136	58200698	17213021	NM_023617 // Aox3 // aldehyde oxidase 3 // 1 C1.3|1 23.2 cM // 71724 /// ENSMUST0000004	Aox3	NM_023617	NM_023617 // RefSeq // Mus musculus aldehyde oxidase 3 (Aox3), mRNA. // chr1 // 100 //		5.42165	4.84479	5.30198	5.05791	5.07947	5.01429	4.84265	5.05708	4.77294	5.08905	6.07922	4.6965	5.32702	4.86028	4.96625	4.91337	4.94494	4.61227	5.0522	4.95168	4.93397	4.85838	4.99125	4.99206	5.46918	6.89222	5.04756	4.97331	5.15291	5.04377	5.01854	5.01036	4.93135	4.95861	4.9472	5.03532	5.0112	4.55848	4.81312	5.47166	5.16134
chr1	80501073	80758553	17224813	NM_175291 // Dock10 // dedicator of cytokinesis 10 // 1 C4|1 // 210293 /// ENSMUST00000	Dock10	NM_175291	NM_175291 // RefSeq // Mus musculus dedicator of cytokinesis 10 (Dock10), mRNA. // chr1		7.20834	8.54006	9.22951	7.08108	9.14589	8.54451	8.45916	7.06278	8.27124	8.29038	7.06668	6.77256	8.69167	9.60789	8.90923	8.39167	9.02539	8.31284	8.12859	7.84907	9.23611	8.18878	8.17153	7.89046	8.02878	8.24685	8.99181	8.64006	8.81047	8.79454	8.77232	8.34783	9.25346	5.84236	8.87264	7.6617	9.02392	8.87896	9.01308	8.44193	8.21247
chr1	84721189	84839304	17224993	NM_133975 // Trip12 // thyroid hormone receptor interactor 12 // 1 F|1 // 14897 /// ENS	Trip12	NM_133975	NM_133975 // RefSeq // Mus musculus thyroid hormone receptor interactor 12 (Trip12), mR		10.1066	10.6661	10.7758	10.5868	10.8491	10.8018	10.7684	10.7754	10.6904	10.6879	10.6501	10.5883	10.5589	10.6521	10.6536	10.699	10.625	10.5903	10.5947	10.9316	10.6355	10.8804	10.6476	10.792	10.7361	10.2577	10.5977	10.6618	10.8125	11.1236	10.7374	10.6261	10.6275	10.8212	10.7393	10.7515	10.9112	10.588	10.6389	10.6956	10.6246
chr1	85326729	85342615	17214907	BC071209 // Csprs // component of Sp100-rs // 8 B1.3|8 // 114564 /// BC071209 // Csprs	Csprs	BC071209	BC071209 // GenBank // Mus musculus component of Sp100-rs, mRNA (cDNA clone MGC:78111 I		6.33965	5.21087	5.26759	6.29182	5.23523	5.44392	5.23717	6.44837	5.16018	6.42705	6.77854	5.56954	5.6059	4.72572	5.56919	5.56025	5.44967	5.82485	5.99325	5.19808	5.48966	5.15335	5.94951	5.42781	5.71315	4.83721	5.49358	5.31051	6.28325	5.73939	5.43457	5.40895	5.21314	5.53894	5.36784	5.23572	5.89302	5.2128	5.40998	5.61409	4.48401
chr1	58795374	58847503	17213213	NM_009812 // Casp8 // caspase 8 // 1 B|1 30.1 cM // 12370 /// NM_001080126 // Casp8 //	Casp8	NM_009812	NM_009812 // RefSeq // Mus musculus caspase 8 (Casp8), transcript variant 1, mRNA. // c		8.91539	8.04403	8.12541	10.4691	8.73209	7.69211	8.68826	10.621	6.34311	8.06387	10.2287	7.82751	9.08817	8.03231	7.8997	8.23932	8.48464	7.14678	8.04099	8.45701	8.50692	7.68443	6.14097	7.89582	7.79567	9.9787	8.68231	7.66937	7.80032	7.39953	8.13952	7.87611	7.98558	7.56227	8.15795	7.21909	7.16999	7.48502	7.92936	7.30893	7.86203
chr1	89927962	89933290	17225373	ENSMUST00000036954 // Gbx2 // gastrulation brain homeobox 2 // 1 C5-E1|1 65.0 cM // 144	Gbx2	ENSMUST00000036954	ENSMUST00000036954 // ENSEMBL // cdna:known chromosome:NCBIM37:1:91824537:91829865:-1 g		5.20948	5.1511	5.57306	5.28887	5.73083	5.56606	4.99996	5.1843	5.04265	4.69455	5.02423	5.19314	5.1056	5.31686	5.06351	5.76331	5.2209	4.95351	5.62486	5.81279	5.04074	5.74051	5.21835	5.44085	5.37045	5.55217	5.47458	5.58031	5.01728	5.35239	5.21311	5.33819	5.34554	5.25411	5.49603	5.57397	5.2987	5.16344	5.40384	5.06123	5.38007
chr1	79762717	79764507	17548918	AK158220 // Gm10555 // predicted gene 10555 // --- // 100038695 /// XR_141939 // Gm1055	Gm10555	AK158220	AK158220 // GenBank HTC // Mus musculus adult inner ear cDNA, RIKEN full-length enriche		3.8654	3.85335	4.01055	3.78503	3.96396	4.17171	3.73122	3.70894	3.86137	4.01216	3.87184	4.24676	3.72153	3.97548	3.7476	3.9932	3.91803	3.85306	3.87002	3.81701	4.10607	4.15719	3.96823	3.8639	3.72531	4.08241	3.93362	3.82626	4.03949	4.01049	4.01543	3.69087	4.00535	4.03949	3.97655	4.01308	3.80848	3.82516	3.92101	3.89749	5.18447
chr1	90915085	90951142	17215629	NM_053015 // Mlph // melanophilin // 1 D|1 59.0 cM // 171531 /// ENSMUST00000027528 //	Mlph	NM_053015	NM_053015 // RefSeq // Mus musculus melanophilin (Mlph), mRNA. // chr1 // 100 // 92 //		8.33098	5.78858	5.80263	9.88695	6.12143	6.0853	5.65375	10.0739	6.06392	5.7146	10.2104	6.40037	9.08907	6.09819	5.84462	5.64036	5.8546	5.88761	7.03113	6.32103	5.98912	6.0549	5.82968	5.59325	5.84198	8.87592	6.518	5.60001	6.73604	5.86972	5.98744	5.75785	6.68232	6.02195	5.78684	6.207	5.77508	5.7693	5.85679	6.4782	6.11285
chr1	72284369	72303104	17214045	ENSMUST00000027380 // Tmem169 // transmembrane protein 169 // 1 C3|1 // 271711 /// NM_1	Tmem169	ENSMUST00000027380	ENSMUST00000027380 // ENSEMBL // cdna:known chromosome:NCBIM37:1:72330943:72349678:1 ge		6.613	8.16569	8.40989	4.52778	7.29026	7.85089	7.63012	5.09376	7.83135	7.66348	5.14209	8.32334	8.10134	8.46316	8.17713	8.2844	8.46405	7.50529	8.32826	8.05376	8.39673	8.46531	7.98779	8.23604	8.06977	5.46843	8.02441	8.49599	7.46905	8.2851	8.34458	7.61009	8.36284	7.9208	8.21	7.9975	8.71006	8.36657	8.14477	7.98149	8.17189
chr1	63698819	63730318	17223747	NM_029696 // Mdh1b // malate dehydrogenase 1B, NAD (soluble) // 1 C2|1 // 76668 /// ENS	Mdh1b	NM_029696	NM_029696 // RefSeq // Mus musculus malate dehydrogenase 1B, NAD (soluble) (Mdh1b), mRN		3.35425	3.35328	3.63652	3.26649	3.64112	3.66622	3.32688	3.35518	3.37906	3.38258	3.21992	3.293	3.25956	3.41061	3.18573	3.43768	3.32096	3.49914	3.34784	3.31396	3.338	3.33697	3.28553	3.27113	3.33999	3.71809	3.30672	3.37586	3.53112	3.45043	3.25488	3.37809	3.42258	3.33723	3.40791	3.67694	3.39903	3.28496	3.3453	3.4624	3.22771
chr1	66175273	66442583	17213770	ENSMUST00000114018 // Mtap2 // microtubule-associated protein 2 // 1 C3|1 33.7 cM // 17	Mtap2	ENSMUST00000114018	ENSMUST00000114018 // ENSEMBL // cdna:known chromosome:NCBIM37:1:66221962:66489155:1 ge		9.96398	10.3972	10.7597	8.61642	10.6519	10.4998	10.2765	9.06889	10.5923	10.5148	9.42895	10.9018	10.5995	10.7499	10.7282	10.6865	10.6549	10.3011	10.6803	10.7133	10.767	10.7107	10.4806	10.6689	10.4899	8.60879	10.8231	10.6886	10.626	10.9739	10.6887	10.37	10.5658	10.6855	10.8046	10.801	10.9423	10.7447	10.651	10.3191	10.3698
chr1	66305889	66306025	17213804	---		---	ENSMUST00000158225 // ENSEMBL // ncrna:snoRNA chromosome:NCBIM37:1:66352463:66352599:1		3.33124	3.69993	3.02097	3.36894	3.50318	3.03745	2.96996	3.32981	3.47501	3.78081	3.49717	3.39767	3.24884	2.82686	3.07353	3.61111	3.52275	3.43854	3.72797	2.98556	3.72582	3.21984	3.42597	3.47248	3.07419	3.31945	3.05228	3.46845	3.80066	3.33697	3.68251	3.4996	2.85873	3.42946	3.18813	3.21224	3.74837	3.49189	3.36181	3.04794	3.22538
chr1	66830856	66831359	17548916	XR_140439 // LOC100862127 // uncharacterized LOC100862127 // --- // 100862127	LOC100862127	XR_140439	XR_140439 // RefSeq // PREDICTED: Mus musculus uncharacterized LOC100862127 (LOC1008621		3.03589	3.33519	4.73348	2.88652	2.91258	3.74436	3.47049	3.03264	3.03101	3.08756	3.27805	2.99898	3.12655	3.42415	3.99533	3.14942	3.42809	3.23566	3.05063	3.18114	3.13894	3.35916	3.14313	3.59563	3.38085	3.5043	3.03372	3.03696	3.3095	3.07491	3.04317	3.02546	3.17005	3.07442	3.09064	2.85074	3.06018	3.30207	3.21757	3.18259	4.17858
chr1	91494668	91529307	17215773	NM_028718 // Traf3ip1 // TRAF3 interacting protein 1 // 1 D|1 // 74019 /// ENSMUST00000	Traf3ip1	NM_028718	NM_028718 // RefSeq // Mus musculus TRAF3 interacting protein 1 (Traf3ip1), mRNA. // ch		7.30475	7.50083	7.22711	7.31122	7.6967	7.6106	7.37986	7.4652	7.42241	7.48786	7.17398	7.59876	6.92798	7.47133	7.38518	7.71259	7.47645	7.44183	7.68306	7.98225	7.19476	7.83904	7.17743	7.84882	7.68143	7.93173	6.77486	7.55735	6.88841	7.84181	7.48831	7.35862	7.41187	7.82951	7.57941	7.53394	7.9226	7.42599	7.63872	7.00759	6.77633
chr1	60098264	60151034	17213349	NM_139150 // Carf // calcium response factor // 1 C2|1 // 241066 /// ENSMUST00000027171	Carf	NM_139150	NM_139150 // RefSeq // Mus musculus calcium response factor (Carf), mRNA. // chr1 // 10		6.82518	7.34271	7.22323	7.14436	7.59804	7.24518	6.91841	7.05596	7.62788	7.45587	7.14037	7.55333	7.50866	7.44475	7.55297	7.06339	7.09	7.14677	6.82019	7.68257	7.44691	7.24887	7.146	7.36454	7.25522	7.19287	7.17892	7.32785	7.87714	7.75066	7.76447	7.5096	7.3567	7.53331	7.35991	7.17172	7.79814	7.03607	7.42875	7.45659	6.98443
chr1	87505251	87506926	17215296	AK080193 // A530079E22Rik // RIKEN cDNA A530079E22 gene // 1 D|1 // 319977 /// AK080193	A530079E22Rik	AK080193	AK080193 // GenBank HTC // Mus musculus adult male aorta and vein cDNA, RIKEN full-leng		4.08787	4.00783	4.3931	3.89229	4.11996	3.95487	4.12145	4.05532	4.27254	4.15038	4.24854	4.10827	4.04131	4.22349	4.03909	4.24918	4.03254	4.12315	4.20615	4.26768	4.02655	4.02627	4.17501	4.21285	4.23864	4.4452	4.31241	4.21872	4.47693	4.11699	4.21047	4.03354	4.11657	4.2961	4.2511	4.28492	4.32186	4.28437	4.01162	4.01535	4.87947
chr1	63032706	63032819	17213570	---		---	ENSMUST00000158328 // ENSEMBL // ncrna:snoRNA chromosome:NCBIM37:1:63079280:63079393:1		5.9392	5.56986	5.88915	5.76472	5.70695	5.43847	5.71956	5.8535	5.78949	5.56608	6.03905	5.93484	5.52896	5.73389	5.72086	5.33914	5.5171	5.56809	5.91051	5.31038	5.46105	5.58014	5.57501	5.69289	5.82477	4.86132	5.24764	5.25518	5.77951	5.98039	5.68937	5.58242	5.65322	5.77892	5.91041	6.04916	5.62036	5.67	5.36845	5.49033	4.19731
chr1	92910825	92920838	17215839	NM_181405 // Rnpepl1 // arginyl aminopeptidase (aminopeptidase B)-like 1 // 1 D|1 // 10	Rnpepl1	NM_181405	NM_181405 // RefSeq // Mus musculus arginyl aminopeptidase (aminopeptidase B)-like 1 (R		9.22123	8.39544	9.27809	9.56742	9.49311	8.8102	9.1429	9.46825	8.61696	8.32696	9.28111	8.98383	9.17635	9.3641	9.47079	8.63959	9.04459	8.80986	8.66144	9.33086	9.12491	9.40508	8.72259	8.93984	8.68197	9.59336	9.13235	8.81495	8.23515	8.69373	8.72457	8.80274	9.07763	9.17173	8.92806	9.20129	8.42165	8.97071	8.8188	9.20203	9.17747
chr1	72159233	72212307	17224125	NM_001005423 // Mreg // melanoregulin // 1 C3|1 // 381269 /// ENSMUST00000048860 // Mre	Mreg	NM_001005423	NM_001005423 // RefSeq // Mus musculus melanoregulin (Mreg), mRNA. // chr1 // 100 // 10		7.83773	8.32907	8.79349	6.99998	7.84587	8.51987	8.06903	7.46206	7.77271	8.08896	6.82994	7.77597	8.02692	8.52941	8.50433	8.09688	8.44128	8.07315	8.24006	9.20426	8.24186	8.77161	8.16757	8.69936	8.59394	7.74993	8.30606	8.74917	7.76628	7.8733	8.78823	7.93105	8.35813	8.28619	8.72711	7.99984	8.29731	8.31271	8.4985	8.70859	8.39185
chr1	59100593	59120359	17223490	NM_001033449 // Tmem237 // transmembrane protein 237 // 1 C1.3|1 // 381259 /// ENSMUST0	Tmem237	NM_001033449	NM_001033449 // RefSeq // Mus musculus transmembrane protein 237 (Tmem237), transcript		8.18936	8.43367	8.47731	6.85105	8.33424	8.47394	8.5125	6.76893	8.73012	8.44448	7.05308	8.3344	8.30626	8.61835	8.38233	8.49589	8.67808	8.52718	8.43057	8.5515	8.55482	8.72064	8.56081	8.50091	8.50148	6.95541	8.33818	8.63739	8.59701	8.64161	8.50236	8.70382	8.49219	8.41438	8.64024	8.30386	9.03662	8.56489	8.56909	8.24295	8.42691
chr1	86582904	86606500	17215123	ENSMUST00000121534 // Cops7b // COP9 (constitutive photomorphogenic) homolog, subunit 7	Cops7b	ENSMUST00000121534	ENSMUST00000121534 // ENSEMBL // cdna:known chromosome:NCBIM37:1:88479479:88503075:1 ge		7.99934	8.26556	8.1421	8.02348	8.35059	8.18619	8.19678	8.16615	8.13174	8.38223	7.96143	8.25864	8.07834	7.9858	8.43355	8.47093	8.14032	8.2025	8.42286	8.46213	8.29777	8.41442	8.47672	8.28393	8.36075	8.38492	8.02649	8.33383	7.94567	8.70536	8.48657	8.29985	8.15466	8.59718	8.23539	8.25617	8.51205	8.23853	8.45851	8.47572	8.70984
chr1	52163448	52233232	17222880	NM_001081081 // Gls // glutaminase // 1 C1.1|1 25.9 cM // 14660 /// ENSMUST00000114513	Gls	NM_001081081	NM_001081081 // RefSeq // Mus musculus glutaminase (Gls), nuclear gene encoding mitocho		9.35361	10.3847	10.3582	9.30361	10.1348	10.4928	10.3224	9.59668	10.3071	10.3298	9.52191	10.4276	10.4235	10.4692	10.503	10.3517	10.4075	10.2988	10.1658	10.3818	10.5787	10.3153	10.2158	10.3965	10.4839	8.78864	10.2527	10.5046	10.3021	10.5977	10.368	10.3684	10.404	10.3659	10.5567	10.2484	10.8158	10.3536	10.4683	10.223	9.5497
chr1	74279840	74284738	17224256	NM_001190444 // Aamp // angio-associated migratory protein // 1 C3|1 41.0 cM // 227290	Aamp	NM_001190444	NM_001190444 // RefSeq // Mus musculus angio-associated migratory protein (Aamp), trans		9.11592	9.32731	9.29861	9.55377	8.79178	9.34833	9.2703	9.49811	9.14531	9.08778	9.27888	9.25183	9.26756	9.17706	9.34303	9.19393	9.54006	9.24333	8.96598	9.52301	9.11099	9.29103	9.18082	9.33771	9.38425	8.83556	9.24753	9.47902	8.97943	9.40735	9.26306	9.10486	9.19359	9.25958	9.24384	9.41198	9.61025	9.49824	9.20169	9.12716	9.43925
chr1	40681712	40768885	17212286	NM_001033289 // Slc9a2 // solute carrier family 9 (sodium/hydrogen exchanger), member 2	Slc9a2	NM_001033289	NM_001033289 // RefSeq // Mus musculus solute carrier family 9 (sodium/hydrogen exchang		7.86565	4.54894	4.71453	8.78141	5.21868	4.53016	5.87638	7.71653	5.09683	4.31363	9.85411	5.38352	8.95084	4.73897	4.88218	5.11121	4.902	5.14823	5.84559	5.60175	4.8624	4.80528	4.63524	5.13876	4.76107	6.72202	5.2669	5.55777	4.91971	4.4313	4.70358	4.65258	4.8977	4.53066	4.65099	4.71553	4.37386	4.38428	4.43388	4.4345	6.08697
chr1	92908380	92910764	17225624	AK018199 // 5033417F24Rik // RIKEN cDNA 5033417F24 gene // 1 D|1 // 75995 /// AK017177	5033417F24Rik	AK018199	AK018199 // GenBank HTC // Mus musculus adult male medulla oblongata cDNA, RIKEN full-l		5.77086	6.04925	6.32197	6.08561	5.88309	6.20235	6.07789	5.97156	6.50122	5.84944	5.76168	6.26721	6.00156	6.17273	6.35671	6.34682	6.2377	6.43663	6.16409	6.32296	6.26277	6.33545	6.4069	6.25911	6.27511	5.26097	5.93371	6.25226	6.03601	6.49861	6.11936	6.15422	6.094	6.32749	6.53287	6.07688	6.90876	6.31511	6.3018	6.18995	6.33922
chr1	59050506	59094900	17223473	NM_175200 // Als2cr11 // amyotrophic lateral sclerosis 2 (juvenile) chromosome region,	Als2cr11	NM_175200	NM_175200 // RefSeq // Mus musculus amyotrophic lateral sclerosis 2 (juvenile) chromoso		3.62242	3.63263	3.54606	3.48278	4.53427	3.71638	3.49305	3.63987	3.86006	3.72304	3.72301	3.73222	3.50452	3.80257	3.64625	3.8566	3.58195	3.50385	3.53927	3.71373	3.42501	3.68595	3.59037	3.54052	3.82309	4.16074	3.59136	3.90801	3.71425	3.77901	3.64963	3.5715	3.59648	3.62984	3.85778	3.72668	4.31658	3.5724	3.51436	3.69758	4.02414
chr1	73618381	73864466	17224201	NR_045311 // 6030407O03Rik // RIKEN cDNA 6030407O03 gene // 1|1 // 109198	6030407O03Rik	NR_045311	NR_045311 // RefSeq // Mus musculus RIKEN cDNA 6030407O03 gene (6030407O03Rik), non-cod		4.48175	4.62703	5.08116	5.39442	4.67882	4.1884	4.38462	4.67757	4.66261	4.22992	5.07435	4.44301	4.41464	4.69947	4.36674	4.44879	4.37814	4.413	4.52712	4.43374	4.51823	4.48217	4.38605	4.53854	4.48413	4.42036	4.21932	4.60286	4.46856	4.4614	4.60226	4.53809	4.34613	4.34189	4.45815	4.57123	4.51153	4.55038	4.5599	4.2812	4.64113
chr1	43098710	43115947	17212346	NM_133818 // AI597479 // expressed sequence AI597479 // 1 B|1 // 98404 /// ENSMUST00000	AI597479	NM_133818	NM_133818 // RefSeq // Mus musculus expressed sequence AI597479 (AI597479), mRNA. // ch		8.14261	8.30309	8.38867	8.15819	8.18206	8.22064	8.3222	8.50491	8.53491	8.71899	8.2566	8.31134	8.41477	8.38929	8.58803	8.23286	8.35071	8.33897	8.07361	8.4532	8.37731	8.36355	8.44755	8.49119	8.43703	7.92813	8.11878	8.44297	8.5283	9.22198	8.55289	8.70365	8.42082	8.48075	8.54018	8.53378	8.68427	8.39664	8.57141	8.36934	8.44367
chr1	73015074	73015899	17224191	NM_009407 // Tnp1 // transition protein 1 // 1 C3|1 38.4 cM // 21958 /// ENSMUST0000002	Tnp1	NM_009407	NM_009407 // RefSeq // Mus musculus transition protein 1 (Tnp1), mRNA. // chr1 // 100 /		4.54165	4.49386	4.67737	4.35482	4.7472	4.58929	4.48803	4.47623	4.45286	4.62587	4.53386	4.63388	4.32183	4.70135	4.59177	4.6339	4.52027	4.51998	4.38682	4.44303	4.4899	4.4693	4.80253	4.44412	4.47571	4.26621	4.40638	4.34961	4.72634	4.68301	4.52888	4.54121	4.33943	4.48195	4.61028	4.4637	4.50065	4.70578	4.71238	4.29352	4.40717
chr1	65001307	65001462	17223811	---		---	ENSMUST00000104283 // ENSEMBL // ncrna:snRNA chromosome:NCBIM37:1:65047881:65048036:-1		6.07646	5.97231	6.08731	6.29305	6.19684	6.01491	6.04513	6.03627	5.86181	6.39548	5.97492	6.07891	5.87721	6.30782	6.18155	6.13653	5.9777	5.68766	6.02758	5.97691	6.08333	6.13272	5.94297	5.70197	6.1075	5.86888	6.45717	6.20593	6.16951	6.03287	6.11279	5.91126	5.94321	6.13914	6.03799	6.20304	6.02329	5.94505	5.83991	5.9256	5.84833
chr1	86703804	87050097	17215137	NM_001172157 // Dis3l2 // DIS3 mitotic control homolog (S. cerevisiae)-like 2 // 1 D|1	Dis3l2	NM_001172157	NM_001172157 // RefSeq // Mus musculus DIS3 mitotic control homolog (S. cerevisiae)-lik		7.90746	8.72612	8.62008	8.10224	8.89422	8.66764	8.53137	8.17178	9.10336	8.768	8.21281	8.65114	8.56433	8.39482	8.60045	8.78169	8.44214	8.73083	8.7071	8.89005	8.49433	8.71952	8.96576	8.64072	8.44394	8.9924	8.74903	8.74126	8.99314	9.33438	8.68418	8.86995	8.38927	8.65115	8.61193	8.37329	9.1532	8.75395	8.55782	8.9436	8.34937
chr1	57388237	57407101	17223313	ENSMUST00000162686 // 1110034B05Rik // RIKEN cDNA 1110034B05 gene // 1 C1.3|1 // 68736	1110034B05Rik	ENSMUST00000162686	ENSMUST00000162686 // ENSEMBL // cdna:known chromosome:NCBIM37:1:57445081:57463945:-1 g		6.98078	7.80922	7.1284	6.9264	6.77155	7.41363	7.33235	7.06947	7.4282	7.39084	6.73622	7.05726	7.32993	7.76477	7.41326	7.42438	7.53358	7.42225	7.24967	7.57575	7.71376	7.61339	7.35199	7.65853	7.40994	6.25221	7.43629	7.41727	7.79514	7.72254	7.54712	7.44427	7.64986	7.1776	7.57809	6.95135	7.81386	7.23007	7.68482	7.08306	6.94842
chr1	74409376	74435560	17214234	NM_009509 // Vil1 // villin 1 // 1 C5|1 40.8 cM // 22349 /// ENSMUST00000027366 // Vil1	Vil1	NM_009509	NM_009509 // RefSeq // Mus musculus villin 1 (Vil1), mRNA. // chr1 // 100 // 96 // 26 /		6.04979	6.85382	6.69308	5.97691	7.7133	6.30962	5.79743	6.03186	5.18239	5.14949	5.39049	9.80169	5.78908	7.45956	6.48367	6.76559	6.22188	5.68151	6.26109	5.93845	7.35417	6.34647	5.73416	6.83849	5.91043	6.18303	6.30303	6.8119	5.83419	5.72873	6.0765	5.66506	7.05645	5.77201	6.20586	7.28716	5.9818	5.61231	6.22008	5.75769	5.90186
chr1	58646608	58648317	17548912	NM_007624 // Cbx3 // chromobox 3 // 6 B-C|6 26.0 cM // 12417 /// NM_007624 // Cbx3 // c	Cbx3	NM_007624	NM_007624 // RefSeq // Mus musculus chromobox 3 (Cbx3), mRNA. // chr1 // 100 // 100 //		9.69113	10.5732	10.3069	9.90207	9.96078	10.4488	10.5983	9.96393	10.1466	10.51	9.92937	10.5108	10.0466	10.5623	10.3692	10.5873	10.3177	10.4083	10.7285	10.4561	10.3789	10.7118	10.292	10.9901	10.6776	10.0512	10.0212	10.3136	11.0251	9.97659	10.5677	10.4522	10.5592	10.5908	10.6015	10.15	10.4871	10.3705	10.5725	10.3989	8.98692
chr1	52090635	52091066	17222878	ENSMUST00000105087 // Gm3940 // ribosomal protein L23A pseudogene // 1 C1.1|1 // 100042	Gm3940	ENSMUST00000105087	ENSMUST00000105087 // ENSEMBL // cdna:known chromosome:NCBIM37:1:52147479:52147910:-1 g		5.66312	5.08875	5.38412	5.80931	5.18987	5.68489	5.6055	5.5786	5.77421	5.23347	5.37746	5.63492	5.25772	6.14425	5.57662	5.23836	5.50393	5.84593	5.26191	5.04516	5.4428	5.60009	5.31331	5.6743	5.84606	6.71999	5.44444	5.48239	5.61273	5.49775	5.43805	5.33625	5.12345	5.3716	5.53736	5.04214	5.19348	5.66419	4.91873	5.53412	5.74172
chr1	61638824	62642284	17213515	NM_001081050 // Pard3b // par-3 partitioning defective 3 homolog B (C. elegans) // 1 C2	Pard3b	NM_001081050	NM_001081050 // RefSeq // Mus musculus par-3 partitioning defective 3 homolog B (C. ele		6.7805	5.90102	6.67631	8.0416	6.67373	6.80848	6.75304	7.67074	7.15668	6.45714	7.56247	6.14135	7.29115	6.13368	6.62228	5.95454	6.13698	6.76653	6.3688	6.13327	6.3396	6.4662	6.46059	5.70472	6.6815	8.46387	6.66784	5.74343	6.97133	6.19192	6.17248	7.22862	6.52526	6.41722	6.38198	7.03783	6.31203	6.50672	6.32688	6.61609	6.54325
chr1	69091913	69106740	17223982	---		---	ENSMUST00000140116 // ENSEMBL // havana:sense_intronic chromosome:NCBIM37:1:69138487:69		6.70308	6.67838	6.6254	7.55367	6.64736	7.83206	8.01289	7.49966	8.87905	8.01646	7.9886	6.87832	7.59488	7.04734	7.6742	7.63275	6.78411	8.17805	6.69011	7.39234	7.21777	6.29292	7.99381	7.25689	7.17055	6.98292	6.89433	7.09304	7.72358	8.51363	8.09697	8.9202	7.21704	8.0822	7.92898	6.0352	7.90294	8.01385	7.3832	7.53859	6.99305
chr1	60409619	60481163	17213446	NM_001198571 // Abi2 // abl-interactor 2 // 1 C2|1 // 329165 /// NM_001198570 // Abi2 /	Abi2	NM_001198571	NM_001198571 // RefSeq // Mus musculus abl-interactor 2 (Abi2), transcript variant 2, m		9.61024	10.1425	10.5269	8.82479	10.1141	10.1534	10.2907	8.85142	10.3951	10.1597	8.82686	10.1737	10.2937	10.4196	10.4392	10.1091	10.685	10.3422	10.1073	10.6469	10.3531	10.4609	10.3101	10.0303	10.1812	9.30326	10.4699	10.3679	10.487	10.2934	10.368	10.4065	10.4315	10.8038	10.3429	10.4692	10.4236	10.1978	10.583	10.4464	10.5291
chr1	59692509	59692592	17213315	---		---	ENSMUST00000104170 // ENSEMBL // ncrna:snoRNA chromosome:NCBIM37:1:59749353:59749436:1		4.627	6.32282	4.76787	6.01611	5.68206	5.87587	5.72222	6.22384	6.44026	6.32189	6.04009	5.7658	5.63784	5.54725	5.96958	5.8865	5.36652	5.74644	6.01461	5.9946	5.88831	6.3304	6.28552	6.57102	6.82766	4.51827	5.30707	5.80599	6.33725	6.87455	6.10295	6.1318	5.33452	6.536	5.84305	5.4955	6.36673	5.20412	5.70016	5.50354	4.63211
chr1	67792481	67805324	17213945	---		---	ENSMUST00000147834 // ENSEMBL // havana:lincRNA chromosome:NCBIM37:1:67839055:67851898:		3.6374	3.68598	3.64193	3.37981	3.8266	3.55041	3.58702	3.74216	3.96074	3.85418	3.93855	3.58809	3.62067	3.43526	4.18283	3.62858	3.61571	3.6013	3.72253	3.69779	3.85361	3.68438	3.82914	3.55813	3.78145	4.91226	3.68156	3.64468	3.95851	3.68425	3.72011	3.63087	3.48615	3.84095	3.79028	3.65895	3.8223	3.88869	3.55309	3.68309	3.7853
chr1	75142786	75147909	17214409	NM_170755 // Fam134a // family with sequence similarity 134, member A // 1 C3|1 // 2272	Fam134a	NM_170755	NM_170755 // RefSeq // Mus musculus family with sequence similarity 134, member A (Fam1		9.60401	10.4718	10.4552	9.95116	10.235	10.1546	10.1911	10.0187	10.2033	9.95419	9.80684	10.2193	10.4314	10.237	10.335	10.1628	10.4557	10.1383	9.98716	10.381	10.3641	10.2955	10.2673	10.1232	10.0507	8.96874	10.2539	10.5734	9.61056	10.5361	10.3415	10.2377	10.1426	10.1291	10.2533	10.1972	10.8622	10.3382	10.4723	10.3602	10.2563
chr1	66830839	66863277	17223903	NM_007381 // Acadl // acyl-Coenzyme A dehydrogenase, long-chain // 1 C3|1 27.3 cM // 11	Acadl	NM_007381	NM_007381 // RefSeq // Mus musculus acyl-Coenzyme A dehydrogenase, long-chain (Acadl),		8.71117	8.8259	8.53437	9.6618	8.75524	8.67964	8.93363	9.66327	8.64697	8.34089	9.43284	7.77957	8.68875	8.62381	8.71655	8.68812	8.78666	8.78293	8.50544	8.4049	9.09555	8.96743	8.48441	8.60212	8.42359	10.2313	8.95814	8.6027	8.80922	8.22229	8.77503	8.76755	8.81817	8.46219	8.64808	8.45307	9.05021	8.43666	8.72323	9.31885	8.8153
chr1	54645340	54926387	17223169	ENSMUST00000044359 // Ankrd44 // ankyrin repeat domain 44 // 1 C1.1|1 // 329154 /// NM_	Ankrd44	ENSMUST00000044359	ENSMUST00000044359 // ENSEMBL // cdna:known chromosome:NCBIM37:1:54702184:54983231:-1 g		7.53871	8.03556	8.21848	8.17873	8.13722	8.1206	8.45659	8.04398	8.1978	8.4175	8.1913	8.74206	7.9684	8.20404	8.06224	8.08204	8.15378	8.14418	8.10008	9.14895	8.08957	8.57095	8.01132	8.2716	8.55124	8.19367	8.05309	8.2774	8.14521	8.91728	8.74023	8.23456	7.73728	8.57247	8.38094	7.63278	8.56183	8.20105	8.37708	8.47426	7.82703
chr1	64078654	64090782	17213669	---		---	ENSMUST00000149820 // ENSEMBL // cdna:known chromosome:NCBIM37:1:64125228:64137356:1 ge		3.83132	3.94583	4.08417	3.93354	4.02493	4.05624	4.10702	4.09605	4.06835	4.39435	4.01956	4.03938	3.85946	3.85266	4.11093	4.02288	4.18754	4.09701	3.92503	4.14835	3.898	4.13685	4.03179	4.0977	4.22172	3.9366	4.12148	4.12999	3.88015	4.21686	3.87654	3.94439	4.0057	4.05192	3.96002	4.08653	4.01667	3.91482	4.13604	4.21305	4.80282
chr1	92607839	92608847	17215815	NM_146491 // Olfr1410 // olfactory receptor 1410 // 1 D-E1|1 // 258484 /// ENSMUST00000	Olfr1410	NM_146491	NM_146491 // RefSeq // Mus musculus olfactory receptor 1410 (Olfr1410), mRNA. // chr1 /		4.82877	4.63129	4.83565	4.61316	5.01897	4.60308	4.84828	4.71703	4.45343	4.4581	4.59019	4.85405	4.70197	4.59052	4.47383	4.72562	4.66756	4.43821	4.74799	4.70057	4.54964	4.62647	4.62127	4.73444	4.72312	5.98672	4.77047	4.51239	5.16585	4.63543	4.58777	4.53802	4.95574	4.74037	4.77481	5.14017	4.57343	4.47504	4.53339	4.47078	4.72838
chr1	63179004	63179135	17213593	NR_028558 // Snora41 // small nucleolar RNA, H/ACA box 41 // 1|1 // 100217464	Snora41	NR_028558	NR_028558 // RefSeq // Mus musculus small nucleolar RNA, H/ACA box 41 (Snora41), small		6.27122	6.12202	5.94074	6.28098	5.96457	6.15189	5.81771	6.38106	6.31893	6.45327	6.35641	6.2117	6.2393	5.59146	6.18589	6.31436	5.7985	6.41082	6.3717	6.00855	5.72633	6.03039	5.81501	6.35221	6.49712	5.97285	5.84176	5.89167	6.94757	6.57652	6.35019	5.83048	6.15146	5.91467	6.29391	5.51789	6.68661	5.82363	5.94061	6.26717	6.77633
chr1	85105946	85114035	17214892	---		---	ENSMUST00000093501 // ENSEMBL // cdna:known chromosome:NCBIM37:1:85103209:85110610:1 ge		3.5483	3.39502	4.33573	3.91543	3.86606	3.4328	3.35408	4.80829	3.86919	3.51304	4.75168	3.23906	3.93703	3.93041	4.21243	3.53657	3.71499	3.30481	3.9102	3.54253	3.7004	3.29526	3.45557	3.4643	3.52919	3.28589	3.22663	3.20357	3.1266	3.54025	3.4627	3.24949	3.39386	3.28413	3.70847	3.46489	3.3608	3.91221	3.61257	3.88696	5.48457
chr1	75368210	75375015	17224608	NR_037976 // Gm15179 // predicted gene 15179 // 1 C3-C4|1 38.87 cM // 100503248 /// ENS	Gm15179	NR_037976	NR_037976 // RefSeq // Mus musculus predicted gene 15179 (Gm15179), non-coding RNA. //		5.33185	5.13117	5.29723	5.03856	5.16536	5.07766	4.88062	4.9709	4.9431	5.16472	5.49963	5.19989	5.27206	4.97699	5.08503	5.16165	4.99851	5.08472	4.93444	5.13148	5.21147	4.99513	5.2345	4.7762	4.96235	5.42025	4.92079	4.94805	4.79257	5.15192	4.91792	4.93767	4.9285	5.13042	5.02608	5.33694	5.09168	5.32675	4.99672	5.23691	5.88288
chr1	85083069	85109853	17225066	NM_001013817 // Sp140 // Sp140 nuclear body protein // 1 C5|1 // 434484 /// NM_213615 /	Sp140	NM_001013817	NM_001013817 // RefSeq // Mus musculus Sp140 nuclear body protein (Sp140), mRNA. // chr		7.76468	7.069	7.6384	8.57694	7.47284	7.27663	7.7651	9.11733	7.06527	7.11603	8.9488	6.96056	7.69081	7.13955	7.39318	7.27592	6.97022	6.99795	7.44616	7.2258	6.9618	7.18813	6.8492	7.20594	6.98459	8.91242	7.18596	6.63795	7.2473	7.12438	7.21535	7.13412	6.97059	7.07027	7.00375	7.18706	7.15092	6.94777	6.81249	7.29976	7.89014
chr1	72004288	72004770	17214023	XM_910525 // Gm5528 // predicted gene 5528 // 1 C3|1 // 433319 /// ENSMUST00000072765 /	Gm5528	XM_910525	XM_910525 // RefSeq // PREDICTED: Mus musculus predicted gene 5528 (Gm5528), mRNA. // c		8.16506	7.9384	7.08689	8.14498	7.25607	7.4668	7.61026	7.87584	7.64191	7.5924	7.60015	7.69019	7.76856	7.82522	7.79411	7.64579	7.84515	7.71801	7.66357	7.47024	8.09358	7.38761	7.86691	7.47091	7.68136	8.62003	7.68394	7.43711	8.07947	7.66441	7.58443	7.49887	7.96827	7.7063	7.67453	7.62279	7.71752	7.90465	7.58742	7.46527	6.53814
chr1	89676507	89683892	17225368	NR_015540 // 4933400F21Rik // RIKEN cDNA 4933400F21 gene // 1|1 // 74403	4933400F21Rik	NR_015540	NR_015540 // RefSeq // Mus musculus RIKEN cDNA 4933400F21 gene (4933400F21Rik), non-cod		4.74048	5.20463	5.35848	4.46525	4.73414	5.28982	4.79385	4.85048	4.54613	4.95251	4.69831	4.84426	4.48284	5.42668	5.34962	4.76973	4.97581	5.00464	4.78029	4.93874	4.80403	5.05342	5.06234	5.4999	5.11581	5.22187	4.67061	4.99953	5.14676	5.31057	4.92656	4.68298	5.28056	4.93698	5.29724	4.89409	5.00609	5.06786	5.25166	4.91204	4.91114
chr1	42866685	42866818	17222623	---		---	ENSMUST00000104260 // ENSEMBL // ncrna:snoRNA chromosome:NCBIM37:1:42923530:42923663:-1		3.66806	3.79025	3.82853	4.22903	3.89955	3.72286	3.83563	3.47609	3.93033	4.06742	3.68428	3.72787	3.83959	3.57852	3.97262	4.03308	3.80068	3.7058	3.64753	3.635	3.4945	3.73898	3.70501	3.91621	3.67942	4.03236	3.63655	4.19426	4.56637	3.88725	3.69206	3.63953	3.73156	3.69172	3.79815	3.57572	4.18785	3.52872	3.84004	3.66934	3.82967
chr1	92619881	92621001	17215817	NM_206896 // Olfr12 // olfactory receptor 12 // 1 D|1 53.0 cM // 257890 /// ENSMUST0000	Olfr12	NM_206896	NM_206896 // RefSeq // Mus musculus olfactory receptor 12 (Olfr12), mRNA. // chr1 // 10		4.48827	4.62215	5.15545	4.27614	4.79784	5.01537	4.77323	4.79178	4.788	4.89176	4.52185	5.28272	4.49444	5.07951	4.66113	4.34215	4.86215	4.3925	4.82025	4.80018	4.69076	4.63434	4.76743	4.71624	4.64776	5.68854	5.08567	4.91301	5.06645	5.15145	4.74091	4.71689	4.80563	5.23415	4.57346	5.07878	4.77295	4.66702	4.58519	4.85137	5.11728
chr1	74588289	74592443	17214293	ENSMUST00000027358 // Bcs1l // BCS1-like (yeast) // 1|1 C3 // 66821 /// NM_025784 // Bc	Bcs1l	ENSMUST00000027358	ENSMUST00000027358 // ENSEMBL // cdna:known chromosome:NCBIM37:1:74634874:74639017:1 ge		7.51703	8.12535	7.66185	8.027	6.91679	7.95724	8.21379	8.10564	8.37042	8.38148	8.00891	7.54015	8.1613	7.87534	8.30021	7.8583	8.12306	8.18204	7.68587	8.37838	8.21616	8.27521	8.55265	7.93516	7.82423	7.33602	7.85036	8.17543	8.10436	8.35796	8.1393	8.25984	7.9824	8.44952	8.29806	8.07401	8.58594	8.22131	8.21913	7.79159	8.4142
chr1	81076950	81341764	17214735	NM_172849 // 9430031J16Rik // RIKEN cDNA 9430031J16 gene // 1 C5|1 // 241134 /// ENSMUS	9430031J16Rik	NM_172849	NM_172849 // RefSeq // Mus musculus RIKEN cDNA 9430031J16 gene (9430031J16Rik), mRNA. /		5.752	7.32193	7.52005	4.52783	7.02761	7.31649	5.38909	4.19979	7.26216	6.37423	4.62441	5.63375	4.78797	7.6848	7.57447	6.81014	5.97891	7.32969	4.22208	4.76344	8.23211	4.72448	7.33924	5.97292	6.19382	5.56523	6.97839	5.22144	5.98165	9.05957	7.499	6.14672	6.88943	4.64021	7.32518	6.73967	8.47753	8.10023	6.56338	5.60464	6.52842
chr1	45311538	45349706	17212461	NM_009930 // Col3a1 // collagen, type III, alpha 1 // 1 C1.1|1 25.0 cM // 12825 /// ENS	Col3a1	NM_009930	NM_009930 // RefSeq // Mus musculus collagen, type III, alpha 1 (Col3a1), mRNA. // chr1		9.14429	7.286	8.16915	9.56763	9.09989	8.55613	9.24766	9.49748	8.05334	8.11609	8.84314	7.46145	9.13096	8.47459	8.33782	8.86953	8.321	7.66223	8.24456	8.28351	6.95015	7.72585	7.6958	9.00872	7.86697	8.46527	10.0613	7.52471	7.65844	9.6413	8.45279	7.94091	7.31939	8.23664	9.04382	8.01649	8.02887	8.73597	7.48694	9.38396	8.01882
chr1	91250311	91288877	17215705	ENSMUST00000171112 // Ube2f // ubiquitin-conjugating enzyme E2F (putative) // 1 D|1 //	Ube2f	ENSMUST00000171112	ENSMUST00000171112 // ENSEMBL // cdna:known chromosome:NCBIM37:1:93147143:93182500:1 ge		6.73165	6.81764	6.75624	6.98566	6.73569	6.92114	6.72814	6.92853	6.99821	7.27725	7.01349	6.50306	6.96916	6.85181	6.91194	6.98122	7.356	6.83281	6.8328	6.93856	7.04395	7.25413	7.21878	7.06491	6.71944	7.12877	6.87867	7.0251	6.70948	7.01658	7.10536	6.76145	6.52206	6.79824	6.911	6.68723	6.96473	6.82955	6.91231	7.12912	6.84718
chr1	83012523	83038448	17224942	NM_030556 // Slc19a3 // solute carrier family 19, member 3 // 1 C5|1 51.0 cM // 80721 /	Slc19a3	NM_030556	NM_030556 // RefSeq // Mus musculus solute carrier family 19, member 3 (Slc19a3), mRNA.		4.8012	4.76258	4.95108	5.00813	4.98935	4.9007	4.95871	4.96653	5.14243	4.8708	4.97279	4.77488	4.60366	4.54345	4.53126	4.7386	4.88123	5.01678	4.5805	4.95032	4.71485	5.04688	4.44937	4.46378	4.79024	5.54147	5.06031	4.92242	5.1704	5.01291	4.64088	5.41803	4.88044	4.76275	4.5881	5.17458	4.92857	4.61692	4.76267	4.89607	5.07066
chr1	55405946	55754285	17212908	NM_001114663 // Plcl1 // phospholipase C-like 1 // 1 C1.2-C1.3|1 // 227120 /// ENSMUST0	Plcl1	NM_001114663	NM_001114663 // RefSeq // Mus musculus phospholipase C-like 1 (Plcl1), mRNA. // chr1 //		6.14167	6.72406	7.3519	6.36739	6.32978	7.37085	6.54054	6.06512	5.73435	7.10869	6.57667	6.70779	5.89066	6.5161	7.126	6.92387	6.89756	6.51204	6.10425	7.26058	7.49523	8.46409	6.09001	7.39	7.75766	6.66452	6.78506	6.76294	6.64139	6.48438	7.93349	6.3041	6.36944	7.95071	7.49092	7.48668	6.67803	7.65486	7.33839	6.47244	7.01967
chr1	74375203	74386062	17214197	NM_013612 // Slc11a1 // solute carrier family 11 (proton-coupled divalent metal ion tra	Slc11a1	NM_013612	NM_013612 // RefSeq // Mus musculus solute carrier family 11 (proton-coupled divalent m		7.04164	6.66778	6.41332	6.74053	7.80927	6.99996	8.22886	6.56365	6.92515	6.72653	6.65873	7.36136	7.35327	6.43059	6.82412	7.24017	6.91913	6.75632	7.11387	7.71836	6.80864	6.38826	6.61392	7.40533	6.1961	6.58612	7.65574	6.33328	6.25927	7.62516	6.81317	7.55087	7.06417	7.17767	7.10274	6.56334	6.92948	6.78555	6.66386	7.56061	7.17446
chr1	89684802	89685112	17215599	---		---	ENSMUST00000158150 // ENSEMBL // ncrna:misc_RNA chromosome:NCBIM37:1:91581377:91581687:		4.85212	5.39881	5.29258	5.36423	5.07639	5.37585	5.08787	5.39095	5.24935	5.30561	5.44339	5.43927	4.74854	5.15457	5.10262	5.13945	5.23118	5.07555	5.39163	5.24348	4.85871	5.35338	5.0264	5.19096	4.97876	4.89756	4.5553	5.68168	4.93652	5.56314	5.44902	5.43321	5.1375	5.27528	5.13384	5.36675	5.87	5.32943	5.05089	4.82597	5.01915
chr1	82450723	82586849	17224882	NM_007735 // Col4a4 // collagen, type IV, alpha 4 // 1 C5|1 // 12829 /// ENSMUST0000008	Col4a4	NM_007735	NM_007735 // RefSeq // Mus musculus collagen, type IV, alpha 4 (Col4a4), mRNA. // chr1		5.29871	5.26099	5.25268	5.66586	5.59905	5.48172	4.89758	5.42923	5.19053	5.38165	5.33797	5.18563	5.0322	5.50749	5.15927	5.28474	5.14733	5.29705	5.29493	5.42082	5.32927	5.34173	5.50451	5.29022	5.39336	5.64054	5.24968	5.20071	5.49419	5.20429	5.20813	5.1937	5.39744	5.1273	5.42229	5.51963	5.13426	5.43777	5.24114	5.51149	5.63375
chr1	87213914	87240488	17215222	NM_001039169 // Eif4e2 // eukaryotic translation initiation factor 4E member 2 // 1 D|1	Eif4e2	NM_001039169	NM_001039169 // RefSeq // Mus musculus eukaryotic translation initiation factor 4E memb		8.95126	9.31546	8.95694	9.39862	9.04027	9.25741	9.44291	9.40773	9.1796	9.41406	9.36653	9.21327	9.14709	9.03746	9.20715	9.34957	9.03764	9.33238	9.31445	9.40042	9.15192	9.31472	9.44945	9.28316	9.38785	9.07333	9.15824	9.48405	9.41315	9.5314	9.33654	9.42295	9.04136	9.4123	9.3341	9.3258	9.66866	9.29735	9.26439	9.43928	9.21879
chr1	93342854	93373489	17215968	ENSMUST00000027494 // Ppp1r7 // protein phosphatase 1, regulatory (inhibitor) subunit 7	Ppp1r7	ENSMUST00000027494	ENSMUST00000027494 // ENSEMBL // cdna:known chromosome:NCBIM37:1:95239431:95270066:1 ge		9.95664	11.0909	11.0203	10.6076	10.6105	11.026	10.9706	10.9246	10.9863	11.0596	10.661	10.8865	10.6981	10.8855	10.8352	10.9457	10.8907	10.9657	10.853	11.0405	10.9373	10.832	10.9628	10.8608	11.1301	10.203	10.8225	10.8767	11.284	11.1605	11.132	11.0591	11.1011	11.0252	11.0771	11.0766	11.511	10.8509	11.1148	10.9778	10.7232
chr1	63266848	63273120	17223717	---		---	ENSMUST00000153049 // ENSEMBL // cdna:known chromosome:NCBIM37:1:63313422:63319689:-1 g		4.49918	4.86908	4.51956	4.13433	4.43667	4.41212	4.22487	4.25646	4.18092	4.55814	4.44429	4.6207	4.34315	4.47219	4.42049	4.32758	4.35938	4.44526	4.39405	4.40819	4.35476	4.41722	4.58374	4.39583	4.44701	4.82728	4.36773	4.56926	4.4721	4.43722	4.40591	4.29443	4.34957	4.59806	4.06444	4.57059	4.28714	4.46406	4.19311	4.58424	5.18066
chr1	50900647	51187270	17212696	NM_019790 // Tmeff2 // transmembrane protein with EGF-like and two follistatin-like dom	Tmeff2	NM_019790	NM_019790 // RefSeq // Mus musculus transmembrane protein with EGF-like and two follist		7.7177	7.95054	8.43267	4.92112	7.45453	8.50752	8.62645	5.69745	9.33934	8.91388	5.76896	7.62641	8.12041	8.48211	8.58807	7.8952	8.04666	9.13355	7.93359	8.26655	8.1835	8.68808	9.57228	8.41972	7.90434	6.78718	8.3708	8.26056	8.28669	9.1858	8.27491	9.615	8.25345	7.16625	8.11807	8.57617	8.4633	8.99929	8.00806	8.18947	7.92153
chr1	43092588	43093835	17212343	---		---	ENSMUST00000039080 // ENSEMBL // cdna:known chromosome:NCBIM37:1:43149433:43150680:1 ge		4.99464	5.15326	5.26811	4.93807	5.09944	5.21866	5.06627	5.04678	5.33987	5.1354	4.94214	5.42322	5.01049	5.04421	5.08135	5.14321	5.2738	5.301	5.36867	5.27186	5.31633	5.30437	5.41093	4.96384	5.0506	5.4527	4.89736	5.41277	5.19334	4.96049	5.27465	5.0972	4.95004	5.07301	5.192	5.04475	5.26031	5.25291	4.9817	5.54908	4.97113
chr1	75624855	75625950	17214650	XM_003688769 // LOC100862333 // zinc finger protein 99-like // --- // 100862333	LOC100862333	XM_003688769	ENSMUST00000120832 // ENSEMBL // cdna:pseudogene chromosome:NCBIM37:1:75621229:75622904		3.17127	3.18821	3.32925	3.23646	3.01296	3.09479	2.80752	3.20704	2.91534	3.08268	3.51519	3.4478	3.04612	3.03242	3.23409	3.54186	3.07033	3.00248	3.20982	3.16502	3.02405	3.4218	3.22129	3.51844	3.28958	3.61557	3.14578	3.01013	3.55057	3.19709	3.08088	3.03732	3.15716	3.03099	3.27998	3.29945	3.7146	3.19621	3.18924	3.25494	3.59172
chr1	88015924	88016033	17215427	---		---	ENSMUST00000103887 // ENSEMBL // ncrna:miRNA chromosome:NCBIM37:1:89912499:89912608:1 g		8.2954	8.57985	8.5966	8.65366	8.69499	8.42082	8.45895	8.98281	8.23956	8.59933	8.77797	9.27242	8.37288	8.68137	8.53766	8.71996	8.5932	8.32094	8.81885	8.54858	8.62216	8.43369	8.61508	8.87992	9.0322	7.8262	8.0291	8.33596	8.94357	8.61892	8.4423	8.59715	8.7193	8.90456	8.58986	9.30268	8.46889	8.44591	8.45202	8.44049	8.5123
chr1	59989068	60043087	17223581	NM_027407 // Ica1l // islet cell autoantigen 1-like // 1 C2|1 // 70375 /// ENSMUST00000	Ica1l	NM_027407	NM_027407 // RefSeq // Mus musculus islet cell autoantigen 1-like (Ica1l), mRNA. // chr		7.48817	7.29473	7.68291	4.93415	8.12367	7.31758	6.89178	5.18856	7.91532	7.2451	5.36534	8.06148	7.65121	6.86899	6.67834	7.52042	7.14207	7.85931	7.00149	7.67663	6.84686	7.99109	7.30842	6.63741	7.17109	6.72523	7.18457	7.57682	8.41957	7.47136	7.93735	7.9347	6.65612	7.41473	7.5262	7.39855	7.66212	7.26114	7.53219	7.85354	7.1332
chr1	43445751	43570518	17212355	NM_010879 // Nck2 // non-catalytic region of tyrosine kinase adaptor protein 2 // 1|1 C	Nck2	NM_010879	NM_010879 // RefSeq // Mus musculus non-catalytic region of tyrosine kinase adaptor pro		8.05954	7.82641	7.70107	8.12649	8.08752	7.65746	7.70204	8.37359	8.13129	8.03142	7.95276	7.68954	7.88156	7.5568	8.16884	7.74869	8.01958	7.86448	7.9227	8.22244	7.67874	8.20513	8.11196	8.04565	7.84218	7.40691	7.65887	7.92496	7.41085	8.47199	7.88484	8.12938	7.69359	7.93249	7.87918	7.85244	8.53506	7.96008	7.98583	8.03446	7.61505
chr1	62790918	62794732	17223662	NR_040601 // 4930487H11Rik // RIKEN cDNA 4930487H11 gene // 1|1 // 74992	4930487H11Rik	NR_040601	NR_040601 // RefSeq // Mus musculus RIKEN cDNA 4930487H11 gene (4930487H11Rik), non-cod		4.93982	5.02018	5.14855	4.95397	5.02153	5.0846	4.8719	5.30701	5.09041	5.04392	5.03573	5.33271	5.1347	5.36828	5.13361	4.75443	4.95172	4.87016	5.09864	5.10579	5.04705	5.17392	5.10215	4.99395	5.3675	5.17502	5.08515	4.72116	4.97961	5.19268	4.9292	5.07864	5.29474	4.95172	5.30308	5.5744	4.77551	4.87897	5.05278	5.08825	5.11556
chr1	66322274	66328796	17223876	AK145171 // Gm10558 // predicted gene 10558 // --- // 100038569 /// XR_107326 // Gm1055	Gm10558	AK145171	AK145171 // GenBank HTC // Mus musculus mammary gland RCB-0527 Jyg-MC(B) cDNA, RIKEN fu		4.44064	5.55911	6.54107	4.44834	4.65977	6.12046	4.69187	4.65674	4.75245	5.34446	4.37646	4.61426	4.64364	5.88723	6.00909	5.21436	5.13667	5.02916	4.99812	4.4172	4.88635	5.53494	5.04781	5.79223	5.6025	4.78905	4.94902	4.9355	4.82007	5.43158	4.94965	4.51161	5.31195	4.79272	4.88455	5.71214	5.75921	4.80343	4.93251	4.6635	5.0513
chr1	72857932	72874884	17224180	ENSMUST00000027377 // Igfbp5 // insulin-like growth factor binding protein 5 // 1 C3|1	Igfbp5	ENSMUST00000027377	ENSMUST00000027377 // ENSEMBL // cdna:known chromosome:NCBIM37:1:72904506:72921458:-1 g		10.7794	10.3859	11.053	10.3483	10.0849	10.8865	9.85063	10.0657	10.1275	10.0017	10.1287	12.2693	10.882	11.0572	10.7701	10.9992	11.1718	10.8649	11.6206	11.9694	11.2582	11.746	9.62975	11.3462	11.2734	9.36506	10.7267	10.3499	9.69519	9.40686	10.2455	9.90115	10.2221	11.4553	9.62416	11.5912	10.2014	10.4106	10.562	11.0447	11.2478
chr1	84369839	84696221	17224977	NM_152915 // Dner // delta/notch-like EGF-related receptor // 1 C5|1 // 227325 /// ENSM	Dner	NM_152915	NM_152915 // RefSeq // Mus musculus delta/notch-like EGF-related receptor (Dner), mRNA.		8.57979	10.159	9.94513	7.92075	9.93853	10.3257	8.71961	8.29831	10.3611	9.64779	7.72645	10.3754	9.23568	10.118	9.65921	10.5906	9.58556	9.90249	10.6741	10	10.0413	10.2202	9.57879	9.93912	10.2826	7.87608	9.79945	9.93093	8.50399	10.5396	9.36995	9.32436	9.94946	9.69859	9.82769	10.6046	10.2638	10.1737	10.0997	9.57121	10.0789
chr1	85600703	85645037	17214924	NM_001013817 // Sp140 // Sp140 nuclear body protein // 1 C5|1 // 434484 /// BC069971 //	Sp140	NM_001013817	NM_001013817 // RefSeq // Mus musculus Sp140 nuclear body protein (Sp140), mRNA. // chr		3.81532	3.0891	2.95428	5.95322	3.56628	3.1689	3.37573	5.71786	3.58183	3.20946	5.75326	3.00122	3.79461	3.44954	3.36986	3.42273	3.07583	3.05848	3.51314	3.69411	2.98504	3.20818	3.23112	3.47198	3.36426	3.65685	3.33258	2.90877	3.1906	3.45591	3.31796	3.09908	3.06745	3.17491	3.33085	3.10639	3.41902	3.2199	3.31339	3.54368	3.10527
chr1	75392131	75396363	17224614	---		---	ENSMUST00000132100 // ENSEMBL // cdna:known chromosome:NCBIM37:1:75388706:75392938:-1 g		4.30575	4.34826	4.55368	4.38669	4.22227	4.48542	4.4443	4.33668	4.1963	4.28194	4.4155	4.26045	4.39643	4.51392	4.40714	4.42926	4.5001	4.37413	4.28263	4.45421	4.54939	4.30794	4.56385	4.53621	4.36346	4.71197	4.34555	4.35969	4.60206	4.33314	4.37483	4.27436	4.62023	4.50068	4.51047	4.47487	4.50536	4.25164	4.2552	4.64437	4.4642
chr1	88551517	88562166	17215550	NR_037971 // Gm19589 // predicted gene, 19589 // 1 H2 // 100503197	Gm19589	NR_037971	NR_037971 // RefSeq // Mus musculus predicted gene, 19589 (Gm19589), non-coding RNA. //		5.61337	5.48037	5.5096	5.78864	5.6112	5.69453	5.31986	5.6058	5.38193	5.6176	5.47586	5.48224	5.28639	5.24818	5.56576	5.42003	5.49298	5.29496	5.61919	5.56168	5.55431	5.47282	5.48367	5.22907	5.53012	5.20469	5.26962	5.51737	5.78189	5.4337	5.45471	5.52419	5.39834	5.29578	5.31918	5.41388	5.57564	5.50556	5.4454	5.48532	5.31908
chr1	82282210	82285248	17214757	XR_141940 // Gm19537 // predicted gene, 19537 // --- // 100503073 /// XR_141940 // Gm19	Gm19537	XR_141940	XR_141940 // RefSeq // PREDICTED: Mus musculus predicted gene, 19537 (Gm19537), miscRNA		5.20994	5.38849	5.64935	5.29099	5.21121	5.87528	5.30896	5.75438	5.24429	5.08641	5.40454	5.29384	5.29312	5.7886	5.37669	5.48618	5.5324	5.27307	4.96534	5.12495	5.59114	5.3589	5.67831	5.44055	5.60583	5.48712	5.41204	5.5807	5.04848	5.45949	5.1182	5.59978	5.53171	5.42838	5.4765	5.84436	5.89245	5.93807	5.8359	4.98737	4.80953
chr1	63047801	63114667	17223666	NM_001114609 // Ino80d // INO80 complex subunit D // 1 C2|1 // 227195 /// ENSMUST000001	Ino80d	NM_001114609	NM_001114609 // RefSeq // Mus musculus INO80 complex subunit D (Ino80d), transcript var		9.05227	9.36157	9.77758	9.10008	9.89786	9.05906	9.20245	9.36923	9.35038	9.29782	9.11268	9.55585	9.27808	9.37476	9.43876	9.67159	9.51159	9.22679	9.54721	9.70091	9.45297	9.48931	9.29383	9.28606	9.14939	10.1141	9.86177	9.46858	9.1193	9.61001	9.44275	9.33334	9.35136	9.50871	9.47862	9.4929	9.60796	9.48049	9.64683	9.33337	9.52438
chr1	91351016	91362416	17215750	NM_027551 // Klhl30 // kelch-like 30 (Drosophila) // 1|1 C5 // 70788 /// ENSMUST0000002	Klhl30	NM_027551	NM_027551 // RefSeq // Mus musculus kelch-like 30 (Drosophila) (Klhl30), mRNA. // chr1		7.24951	5.71576	5.64472	5.37228	5.72718	5.6957	5.48106	5.73125	5.44139	5.35366	5.98988	5.8643	5.20488	6.02243	5.3462	5.47904	5.41983	5.65848	5.51659	5.44691	5.63299	5.47635	5.70159	5.42033	5.78262	5.60603	5.62202	5.49581	5.68084	5.72468	5.4431	5.5284	5.76669	5.83056	5.48706	6.13459	5.31432	5.54563	5.47732	5.83862	5.97919
chr1	87470264	87475459	17215291	BC115669 // 3110079O15Rik // RIKEN cDNA 3110079O15 gene // 1|1 C5 // 73234 /// ENSMUST0	3110079O15Rik	BC115669	BC115669 // GenBank // Mus musculus RIKEN cDNA 3110079O15 gene, mRNA (cDNA clone MGC:14		5.41577	5.22851	5.50961	5.51555	5.44054	5.497	5.2497	5.49535	5.33234	5.23956	5.81308	5.79036	5.44357	5.42974	5.47403	5.30544	5.45288	5.42414	5.5541	5.40818	5.3691	5.61207	5.3412	5.11059	5.7872	5.7117	5.49866	5.25185	5.34268	5.69806	5.46265	5.30369	5.51942	5.49979	5.50408	5.77464	5.41641	5.10378	5.40842	5.68257	5.54336
chr1	43189127	43189773	17212353	NM_009082 // Rpl29 // ribosomal protein L29 // 9|9 F2-F4 // 19944 /// NM_009082 // Rpl2	Rpl29	NM_009082	NM_009082 // RefSeq // Mus musculus ribosomal protein L29 (Rpl29), mRNA. // chr1 // 70		11.9356	11.6305	11.6439	11.942	11.4114	11.7441	12.0353	11.7362	11.6191	11.7049	11.9073	11.4831	11.8272	11.3629	11.6654	11.6876	11.4098	11.6024	11.509	12.0229	11.752	11.4547	11.946	11.3893	11.6211	11.8642	11.8119	11.6038	11.582	11.7586	11.8104	11.7161	11.5474	11.5436	11.4158	11.2812	11.5888	11.9496	11.7473	11.8361	11.9258
chr1	69826988	70725132	17213953	NM_029160 // Spag16 // sperm associated antigen 16 // 1 C3|1 // 66722 /// ENSMUST000000	Spag16	NM_029160	NM_029160 // RefSeq // Mus musculus sperm associated antigen 16 (Spag16), transcript va		5.0609	5.63555	5.90351	4.49858	5.14614	6.0702	5.317	4.92039	5.73763	5.36167	4.8138	5.76867	6.31559	6.25581	6.16125	5.40721	6.34549	5.6719	5.44695	5.94174	5.7952	5.89017	5.65279	5.45067	5.71558	5.99703	5.96514	4.93048	6.23169	5.6806	5.54487	5.51589	5.81437	5.46998	5.25525	6.06443	6.56965	5.51007	5.948	5.84866	5.65051
chr1	88055388	88220002	17215429	NM_201641 // Ugt1a10 // UDP glycosyltransferase 1 family, polypeptide A10 // 1 D|1 // 3	Ugt1a10	NM_201641	NM_201641 // RefSeq // Mus musculus UDP glycosyltransferase 1 family, polypeptide A10 (		5.3637	4.78915	4.71762	5.3839	5.06242	4.86788	5.14004	5.45926	4.77819	4.70228	5.37202	4.62368	5.19128	4.36545	4.64986	4.95883	4.78956	4.50057	5.0096	4.8338	4.65892	4.79322	4.5506	4.44995	5.13102	5.80686	5.5491	4.65918	4.95927	5.20494	4.60097	4.54899	4.66354	4.88247	4.97618	4.6595	4.57596	4.70647	4.62275	5.33229	4.83152
chr1	87945121	88008551	17225286	NM_001198573 // Usp40 // ubiquitin specific peptidase 40 // 1 D|1 // 227334 /// ENSMUST	Usp40	NM_001198573	NM_001198573 // RefSeq // Mus musculus ubiquitin specific peptidase 40 (Usp40), transcr		7.9311	9.04161	8.64683	8.85282	8.95928	8.86899	8.73675	8.76522	8.91914	8.98817	8.84108	8.68618	8.66561	8.72928	8.94015	9.18517	8.70837	8.78624	8.84419	9.25444	8.97213	9.23377	8.73186	9.21558	8.86673	8.99464	8.68783	9.12905	9.12564	9.59485	9.14268	8.94482	8.89672	9.03844	8.93029	8.93153	9.60913	8.79065	8.94224	8.80095	8.46496
chr1	58154981	58155088	17223344	---		---	ENSMUST00000158650 // ENSEMBL // ncrna:snoRNA chromosome:NCBIM37:1:58211825:58211932:-1		5.90967	5.45695	5.91065	5.30946	5.72016	6.13536	5.76547	5.69666	5.63044	6.03163	5.44652	6.22902	5.58316	5.83643	5.63726	5.60281	5.65697	5.43106	5.74338	5.69338	5.45232	5.74795	5.50208	5.39005	5.70925	4.86447	5.82185	5.71971	5.53447	5.4488	5.67938	5.74804	5.92931	6.24324	5.54911	6.15508	5.69642	5.42541	5.27731	5.24137	4.69639
chr1	82352217	82355049	17548920	AY512928 // Gm19552 // predicted gene, 19552 // --- // 100503095 /// XR_140446 // Gm195	Gm19552	AY512928	AY512928 // GenBank HTC // Mus musculus clone NIA:B0243C11 unknown mRNA. // chr1 // 96		5.33815	5.82449	5.566	6.27628	5.73004	5.5045	5.91025	6.20397	5.60913	5.84339	6.41906	5.60168	5.47845	5.86452	5.61599	5.48478	5.68202	5.67838	5.68873	5.75245	5.66357	5.41025	5.56197	5.61513	6.13229	5.37643	5.43003	5.73867	5.71372	5.90876	6.06473	5.94942	6.00519	5.98934	5.73015	5.9661	5.3962	5.14198	5.5493	6.07524	5.35051
chr1	64029463	64032927	17213666	ENSMUST00000114086 // Klf7 // Kruppel-like factor 7 (ubiquitous) // 1|1 C1-C3 // 93691	Klf7	ENSMUST00000114086	ENSMUST00000114086 // ENSEMBL // cdna:known chromosome:NCBIM37:1:64076021:64168065:-1 g		3.80019	3.69858	4.93471	3.54361	3.54669	4.11705	3.85344	3.65056	3.98561	4.0663	4.09416	3.91372	3.81675	4.22161	4.46864	3.82658	4.27725	4.02169	3.59511	3.71127	3.86296	4.09004	3.70221	4.19988	4.10837	4.24241	3.80599	3.86685	4.26748	3.81714	3.68006	4.04655	3.92866	3.84807	3.62032	3.96663	3.82447	4.2045	4.0468	3.93876	4.68369
chr1	60483185	60567104	17223616	NM_001045513 // Raph1 // Ras association (RalGDS/AF-6) and pleckstrin homology domains	Raph1	NM_001045513	NM_001045513 // RefSeq // Mus musculus Ras association (RalGDS/AF-6) and pleckstrin hom		8.74383	8.51641	9.02626	9.13282	8.88651	8.5896	8.84105	8.99355	8.84127	8.80116	8.91721	8.59135	8.93275	9.31695	8.94266	8.85575	9.2893	8.9433	8.77414	8.97975	8.88924	8.9975	8.83611	8.73857	8.86161	8.87996	8.98499	8.85483	9.38199	8.91496	9.08517	8.90288	8.72242	9.14136	8.9675	8.79051	9.12333	8.93967	9.23114	8.77914	8.50413
chr1	77367185	77515088	17224661	NM_007936 // Epha4 // Eph receptor A4 // 1 C1-C5|1 43.0 cM // 13838 /// ENSMUST00000027	Epha4	NM_007936	NM_007936 // RefSeq // Mus musculus Eph receptor A4 (Epha4), mRNA. // chr1 // 100 // 10		8.07809	6.94805	7.50187	6.31049	7.8322	8.40339	7.92021	7.49206	8.8571	9.33997	7.03558	8.26252	6.77712	6.83952	7.9087	8.31813	7.05079	8.71349	6.57817	9.46252	7.69263	8.23886	9.30989	9.02838	8.58946	7.73004	7.50468	7.639	7.98894	9.84622	9.29997	8.72722	6.80488	8.18212	7.86038	7.90041	8.83559	8.92507	7.7687	8.23147	7.42649
chr1	87341455	87341561	17225251	---		---	ENSMUST00000083400 // ENSEMBL // ncrna:snRNA chromosome:NCBIM37:1:89238030:89238136:-1		3.86221	3.58533	3.7271	3.96782	4.15416	3.7362	3.80818	4.37571	3.68223	3.73785	3.37971	3.87708	3.57585	4.31942	3.86823	3.75081	3.47445	3.4776	3.42369	3.86498	4.58305	4.2955	3.4923	3.87626	3.70336	6.57478	3.80535	3.86263	4.23576	3.59765	4.01963	3.7792	4.14141	4.13728	3.62577	5.39562	3.93927	3.98613	3.6443	3.41184	3.61066
chr1	75360329	75368579	17214476	ENSMUST00000027409 // Des // desmin // 1 C3|1 41.1 cM // 13346 /// NM_010043 // Des //	Des	ENSMUST00000027409	ENSMUST00000027409 // ENSEMBL // cdna:known chromosome:NCBIM37:1:75356904:75365154:1 ge		11.1132	8.58108	7.37554	10.8706	7.08942	8.1416	7.15408	10.2896	7.47487	6.83418	10.5933	7.93947	9.43365	7.20491	6.95539	7.00595	7.41306	8.3671	7.72212	7.47506	6.97219	7.69686	6.30739	7.50336	8.81216	11.1306	10.615	6.60105	8.21634	8.77182	6.70943	6.73981	7.4717	7.38628	7.20108	7.96103	7.83714	8.68621	6.9203	9.72367	7.28163
chr1	91296045	91296936	17548928	NM_145600 // Zfp330 // zinc finger protein 330 // 8 C2|8 // 30932 /// ENSMUST0000003414	Zfp330	NM_145600	NM_145600 // RefSeq // Mus musculus zinc finger protein 330 (Zfp330), mRNA. // chr1 //		7.82506	8.27948	7.87172	8.30305	8.29773	8.36487	8.04601	8.43743	8.36175	8.31326	8.71308	8.13397	8.06871	8.18902	7.8557	8.15109	7.97324	8.20686	8.30357	8.28795	7.88907	7.96621	8.32967	8.26439	8.71023	8.89891	8.16041	8.11351	8.70186	8.28274	7.96153	8.42225	8.29896	8.28323	8.25094	7.98301	8.23864	7.71237	7.95467	8.26893	7.52352
chr1	88226986	88262289	17215462	NM_001177364 // Heatr7b1 // HEAT repeat containing 7B1 // 1 D|1 // 100040766 /// ENSMUS	Heatr7b1	NM_001177364	NM_001177364 // RefSeq // Mus musculus HEAT repeat containing 7B1 (Heatr7b1), mRNA. //		4.81212	5.05942	5.05294	4.73976	5.01525	4.92591	4.86296	5.08316	4.90544	4.80535	4.83375	5.17889	4.9566	4.96045	4.94028	4.84104	4.8428	4.83913	5.06968	4.8043	5.1162	5.08802	4.91586	4.73315	5.05973	4.79614	4.98838	4.79888	4.8406	5.14285	4.86729	4.94133	4.99929	5.06545	4.95847	5.19441	5.00802	4.84535	4.93449	4.84459	5.89007
chr1	69531207	69685960	17223985	NM_011770 // Ikzf2 // IKAROS family zinc finger 2 // 1 C3|1 // 22779 /// ENSMUST0000002	Ikzf2	NM_011770	NM_011770 // RefSeq // Mus musculus IKAROS family zinc finger 2 (Ikzf2), mRNA. // chr1		8.15443	6.61406	7.20979	9.54675	6.30783	7.05717	7.31725	9.78172	7.52838	7.60952	9.65	6.73152	8.27453	7.0486	7.64803	5.51921	7.40054	6.99053	6.79916	6.26484	7.72886	5.88468	7.74631	6.33947	6.65445	9.60505	7.39024	6.35171	7.65683	8.2884	7.85363	7.25566	7.11807	7.17913	7.91867	6.747	8.38243	7.76288	7.9741	7.48453	6.16645
chr1	55170159	55226782	17223245	NM_028713 // Rftn2 // raftlin family member 2 // 1|1 C1 // 74013 /// ENSMUST00000027121	Rftn2	NM_028713	NM_028713 // RefSeq // Mus musculus raftlin family member 2 (Rftn2), mRNA. // chr1 // 1		4.8688	4.77946	4.45063	6.08318	4.82931	4.47354	5.24132	5.57465	4.83674	4.50451	5.1414	4.39534	4.89128	4.41001	4.50563	4.63059	4.5713	4.60612	4.74316	4.70909	4.25491	4.32712	4.73217	4.80991	4.35432	6.20057	4.61747	4.19442	4.7524	4.88437	4.41328	4.82041	4.37699	4.32831	4.54149	4.42356	4.3452	4.53497	4.5673	4.49303	4.38685
chr1	53061663	53068079	17212813	NM_010834 // Mstn // myostatin // 1 C1.1|1 27.8 cM // 17700 /// ENSMUST00000027269 // M	Mstn	NM_010834	NM_010834 // RefSeq // Mus musculus myostatin (Mstn), mRNA. // chr1 // 100 // 100 // 18		7.97078	3.55657	3.56977	3.51467	3.36163	4.18946	3.53789	3.55636	3.45831	3.33046	8.13819	3.77064	4.42944	3.56072	3.68421	3.42928	3.75024	3.59259	3.69419	3.92266	3.57939	3.41051	3.79685	3.31981	4.1247	3.04377	3.96955	3.8424	4.11497	3.54071	3.50242	3.41579	3.70903	3.67874	3.58914	3.90224	3.51725	3.74272	3.54517	3.64189	3.73128
chr1	72711260	72713813	17214100	NM_009084 // Rpl37a // ribosomal protein L37a // 1 C3|1 // 19981 /// ENSMUST00000059980	Rpl37a	NM_009084	NM_009084 // RefSeq // Mus musculus ribosomal protein L37a (Rpl37a), mRNA. // chr1 // 1		6.41091	6.66421	6.75067	6.70802	6.72546	7.13713	6.69858	6.3215	6.82055	7.13349	6.53583	6.56531	6.57883	6.87516	6.86539	6.5131	6.82574	6.74384	7.04646	6.9081	6.89086	6.84207	6.94605	6.75416	7.09054	6.42658	6.96906	6.80476	6.45808	6.83844	6.93945	6.54192	6.8589	6.86313	6.92197	6.83568	7.24675	6.73682	6.60351	6.7108	6.12438
chr1	59162756	59237231	17223532	NM_028717 // Als2 // amyotrophic lateral sclerosis 2 (juvenile) // 1 C1.3|1 // 74018 //	Als2	NM_028717	NM_028717 // RefSeq // Mus musculus amyotrophic lateral sclerosis 2 (juvenile) (Als2),		8.59318	8.87153	8.78976	8.2191	9.01295	8.88011	8.85005	8.1677	8.98538	9.0541	8.13784	9.24982	8.60612	9.0864	8.88047	8.86679	8.82529	8.94675	8.77931	8.88209	8.78727	8.74839	9.07601	8.90884	9.04546	7.76488	8.41117	9.22787	8.93569	9.51262	8.95193	8.95363	8.76536	9.11403	8.95773	8.91414	9.70269	9.04864	8.94994	8.77177	8.67597
chr1	88754890	88755733	17215557	NR_040493 // 2410088K16Rik // RIKEN cDNA 2410088K16 gene // 1 D|1 // 78650	2410088K16Rik	NR_040493	NR_040493 // RefSeq // Mus musculus RIKEN cDNA 2410088K16 gene (2410088K16Rik), non-cod		6.4085	5.76742	6.4736	5.75474	6.35301	5.99239	6.08118	5.95315	6.05242	6.01799	6.97783	5.95251	6.39631	5.87269	6.05258	5.9737	5.78536	5.9889	6.00994	6.18753	5.93377	5.93254	5.96711	5.62998	5.90659	5.83881	6.10524	6.02181	5.82604	5.89435	6.10113	5.78927	5.98561	6.2626	6.03871	6.23729	6.02663	6.18522	5.98327	6.17202	5.62293
chr1	75134554	75142697	17224462	NM_026977 // 1810031K17Rik // RIKEN cDNA 1810031K17 gene // 1 C3|1 // 69171 /// ENSMUST	1810031K17Rik	NM_026977	NM_026977 // RefSeq // Mus musculus RIKEN cDNA 1810031K17 gene (1810031K17Rik), mRNA. /		8.44412	8.67986	8.67708	8.7678	8.56069	8.66618	8.28903	8.86935	8.63104	8.46549	8.72836	8.52449	8.5514	8.28912	8.59109	8.50373	8.35629	8.52701	8.43487	8.85259	8.65293	8.56244	8.41695	8.53295	8.50855	8.48763	8.5916	8.84145	7.88724	8.95866	8.83672	8.63805	8.4839	8.45344	8.67719	8.33489	8.92495	8.75574	8.6647	8.80976	8.77311
chr1	87326998	87450810	17215251	NM_146112 // Gigyf2 // GRB10 interacting GYF protein 2 // 1 D|1 // 227331 /// NM_001110	Gigyf2	NM_146112	NM_146112 // RefSeq // Mus musculus GRB10 interacting GYF protein 2 (Gigyf2), transcrip		8.82343	9.04	9.03064	9.65206	9.2087	8.95931	9.12406	9.51372	9.22491	9.3079	9.70672	8.81522	9.31551	8.9906	9.04061	9.13691	9.04366	9.19434	9.25076	9.18996	9.02944	9.31442	9.19586	9.12599	9.03044	9.42079	8.89691	9.09066	9.32574	9.58205	9.14741	9.32653	9.07596	9.20927	9.13577	8.88546	9.58664	9.17129	9.20737	8.79342	8.86479
chr1	65158616	65186479	17223863	NM_001111320 // Idh1 // isocitrate dehydrogenase 1 (NADP+), soluble // 1 C2|1 29.8 cM /	Idh1	NM_001111320	NM_001111320 // RefSeq // Mus musculus isocitrate dehydrogenase 1 (NADP+), soluble (Idh		9.65093	9.60216	9.83395	10.2094	9.36605	9.83582	9.69606	10.4395	9.85574	10.028	10.0247	9.44879	9.77219	10.2039	9.50129	10.0862	10.0812	9.92848	9.95744	9.40689	10.0531	10.3324	9.79186	9.84879	10.2376	9.96366	10.0775	10.1296	9.91202	9.80111	10.1183	9.4048	10.1851	9.83125	10.0303	9.66797	10.6093	9.71607	9.98023	10.2603	9.17202
chr1	58658117	58695989	17223429	NM_175370 // Als2cr12 // amyotrophic lateral sclerosis 2 (juvenile) chromosome region,	Als2cr12	NM_175370	NM_175370 // RefSeq // Mus musculus amyotrophic lateral sclerosis 2 (juvenile) chromoso		3.50599	3.06884	3.20306	3.33349	3.23546	3.31287	2.97981	3.55425	3.5001	3.24892	3.7834	3.3493	3.63496	3.13161	3.37571	3.33174	3.34095	3.28229	3.47824	3.21064	3.14758	3.26755	3.56656	3.81171	3.10645	3.49267	3.47666	3.39734	3.50142	3.68558	3.56791	3.33465	3.31147	3.18357	3.24082	3.28778	3.48979	3.24894	3.41901	2.99296	3.73153
chr1	80445932	80475660	17214731	NR_040460 // 1700016L21Rik // RIKEN cDNA 1700016L21 gene // 1 C4|1 // 72208	1700016L21Rik	NR_040460	NR_040460 // RefSeq // Mus musculus RIKEN cDNA 1700016L21 gene (1700016L21Rik), non-cod		4.52925	4.94699	5.30736	4.70041	5.27128	5.13888	4.50369	4.95285	4.99828	5.03128	4.5888	5.02246	4.85273	4.98089	5.03968	4.95881	4.85872	4.84556	4.86199	5.02253	4.85433	4.56914	4.66387	5.47105	5.12549	5.15265	4.73413	4.77934	4.84762	4.69583	4.76624	4.77911	4.99547	4.83641	5.34573	5.48498	4.7915	4.91841	5.06587	4.88783	4.79139
chr1	86426329	86428049	17215111	NM_027966 // 1700019O17Rik // RIKEN cDNA 1700019O17 gene // 1 D|1 // 71863 /// BC100497	1700019O17Rik	NM_027966	NM_027966 // RefSeq // Mus musculus RIKEN cDNA 1700019O17 gene (1700019O17Rik), mRNA. /		4.82942	4.857	4.7958	4.9694	4.84712	4.83646	5.11747	5.07899	4.81207	4.73484	4.58571	5.03076	4.90188	4.89899	4.81796	4.96564	4.80288	4.66688	4.75592	4.96598	4.90205	4.93195	4.66263	4.87842	5.05705	5.83136	5.04611	4.64286	4.97566	4.92851	5.02335	5.18311	4.81578	5.08194	4.95904	5.11319	4.83553	5.06865	4.87767	5.01823	5.16227
chr1	49095444	49095885	17212686	---		---	ENSMUST00000175049 // ENSEMBL // ncrna:miRNA chromosome:NCBIM37:1:49152288:49152729:1 g		3.32554	3.39526	3.65627	3.99723	3.45919	3.37391	3.23119	3.55614	3.5733	3.40387	3.97124	3.43876	3.34284	3.34397	3.76713	3.60934	3.29574	3.28843	3.32952	3.17238	3.46948	3.33019	3.56708	3.48059	3.46584	3.75772	3.50682	3.27221	4.01629	3.40265	3.68417	3.42582	3.27323	3.60389	3.90428	3.32632	3.42313	3.49408	3.43868	3.56376	3.89553
chr1	84036293	84284645	17224971	NM_001003948 // Pid1 // phosphotyrosine interaction domain containing 1 // 1 C5|1 // 98	Pid1	NM_001003948	NM_001003948 // RefSeq // Mus musculus phosphotyrosine interaction domain containing 1		8.29968	7.16217	7.28619	10.1311	6.76333	7.25592	7.27139	9.71829	7.17524	7.9468	9.99863	7.50785	8.70089	8.16894	7.35968	8.4791	7.14628	7.2479	7.74831	7.74689	7.79432	6.79296	7.21322	6.79978	6.73949	9.02355	7.8877	6.17967	7.16505	7.96895	7.69142	6.9558	7.68466	7.08294	7.10685	6.87914	7.82486	7.31136	7.58246	7.2107	6.8036
chr1	75247041	75264208	17224551	NM_008985 // Ptprn // protein tyrosine phosphatase, receptor type, N // 1 C3|1 41.0 cM	Ptprn	NM_008985	NM_008985 // RefSeq // Mus musculus protein tyrosine phosphatase, receptor type, N (Ptp		6.8284	8.83183	10.2806	6.75446	8.50697	9.80072	8.91091	6.22125	9.48659	9.02387	6.27618	8.16877	10.6751	10.2029	9.76184	9.44291	10.2579	9.38313	8.26032	8.3615	9.39386	8.69675	9.40773	8.80654	8.28377	8.55263	10.9214	8.23186	8.68172	9.44996	8.45805	9.23841	9.51487	7.74543	9.06405	9.70026	9.82263	9.53065	9.49248	9.73502	9.11692
chr1	87853287	87944489	17215395	NM_177646 // Dgkd // diacylglycerol kinase, delta // 1 D|1 // 227333 /// ENSMUST0000002	Dgkd	NM_177646	NM_177646 // RefSeq // Mus musculus diacylglycerol kinase, delta (Dgkd), mRNA. // chr1		8.08961	8.88442	9.81876	8.21102	9.28255	9.2894	9.32323	8.17133	9.14104	9.3936	7.92531	9.11176	8.82261	9.33454	9.53988	8.89864	9.09348	9.08038	8.89598	9.24178	9.06456	9.57847	9.11823	9.43941	9.35914	8.92876	9.35592	9.14972	9.0219	9.64636	9.14673	9.09893	9.27855	9.10572	9.15061	9.47696	9.25041	9.22351	9.02149	9.29772	9.29731
chr1	56793981	56972502	17223283	ENSMUST00000114415 // Satb2 // special AT-rich sequence binding protein 2 // 1 C1.3|1 /	Satb2	ENSMUST00000114415	ENSMUST00000114415 // ENSEMBL // cdna:known chromosome:NCBIM37:1:56850830:57028702:-1 g		6.85864	7.54457	9.70759	7.58912	6.91791	9.96107	6.66662	8.17773	7.05283	7.76908	7.50535	9.37713	6.53303	7.54909	7.49839	8.68187	8.33472	7.81848	7.86929	9.53119	8.77435	10.5761	7.2014	10.4182	9.86601	8.0557	8.77822	7.72087	7.09437	8.04527	9.1252	6.71537	7.20768	9.51532	8.61055	9.29628	9.01402	8.20724	7.67834	7.89105	9.17758
chr1	93135245	93145421	17215885	ENSMUST00000027491 // Agxt // alanine-glyoxylate aminotransferase // 1 D|1 59.0 cM // 1	Agxt	ENSMUST00000027491	ENSMUST00000027491 // ENSEMBL // cdna:known chromosome:NCBIM37:1:95031822:95041984:1 ge		5.11829	5.02827	5.17554	4.97466	5.05889	4.9451	5.0736	5.05372	4.70285	5.21409	4.72883	5.12697	5.01083	5.01878	5.10195	5.14628	5.05968	5.16261	5.06094	5.23367	5.03976	5.34816	5.25331	5.07428	5.13121	5.3046	5.0362	4.93549	4.90765	4.97975	5.05787	4.7617	4.81245	4.89354	5.21609	5.19547	4.9494	5.1112	5.1458	5.26505	5.57149
chr1	87476829	87573870	17225261	NM_001111314 // Ngef // neuronal guanine nucleotide exchange factor // 1 D|1 54.0 cM //	Ngef	NM_001111314	NM_001111314 // RefSeq // Mus musculus neuronal guanine nucleotide exchange factor (Nge		6.71476	6.75107	8.08399	7.34327	6.9446	7.55722	7.11117	7.56987	7.16015	7.33994	7.03463	7.63968	7.33381	7.58235	7.40324	6.76396	7.56803	6.92813	6.66794	7.40541	7.63955	8.15264	6.8026	7.05714	7.23727	8.30627	7.58634	7.27666	7.20885	7.0038	7.21299	6.97005	7.23033	6.90889	7.48911	7.17633	7.20714	7.32137	7.28223	6.91673	7.21987
chr1	90675161	90679793	17215623	---		---	ENSMUST00000070048 // ENSEMBL // cdna:known chromosome:NCBIM37:1:92571736:92576368:1 ge		5.4456	5.5022	5.58418	5.16499	5.85492	5.74591	5.52604	5.73087	5.40188	5.5001	5.3685	5.50492	5.52524	5.45121	5.37492	6.05811	5.59158	5.59862	5.61492	5.65093	5.50635	5.47951	5.44946	5.68682	5.77608	5.11174	5.35096	5.92772	5.56808	5.67956	5.47561	5.40346	5.80092	5.75345	5.73834	6.04109	5.75629	5.46035	5.65386	5.41982	5.91271
chr1	93006334	93012269	17215879	NM_177587 // Aqp12 // aquaporin 12 // 1 D|1 // 208760 /// NM_001159658 // Aqp12 // aqua	Aqp12	NM_177587	NM_177587 // RefSeq // Mus musculus aquaporin 12 (Aqp12), transcript variant 1, mRNA. /		5.49287	5.41865	5.96041	5.52165	5.70094	5.52152	5.24413	5.3807	5.37296	5.54905	5.24132	5.88949	5.38834	5.72677	5.3334	5.42513	5.55461	5.78996	5.45445	5.52565	5.41375	5.41881	5.52961	5.55006	5.37971	5.47502	5.22094	5.42257	5.70753	5.69729	5.3505	5.75426	5.31577	5.57554	5.49913	6.11074	5.21192	5.48253	5.30877	5.49061	6.3249
chr1	67123026	67231259	17213894	ENSMUST00000027144 // Cps1 // carbamoyl-phosphate synthetase 1 // 1 C3|1 43.4 cM // 227	Cps1	ENSMUST00000027144	ENSMUST00000027144 // ENSEMBL // cdna:known chromosome:NCBIM37:1:67169600:67277833:1 ge		6.18976	5.93895	7.73097	5.9525	5.44052	5.8033	6.30537	5.98042	5.82184	5.5099	5.71516	5.88707	5.89775	7.08849	6.8745	7.35959	6.59954	6.78747	6.11045	6.08545	7.82534	5.62842	6.32577	6.08609	6.72815	5.83801	6.61455	6.34505	6.16717	5.84587	6.30305	5.8807	7.57767	6.74784	6.27993	7.80981	6.51633	5.6184	6.14831	8.16572	6.39479
chr1	63200313	63207614	17213595	---		---	ENSMUST00000141027 // ENSEMBL // havana:lincRNA chromosome:NCBIM37:1:63246887:63254188:		4.3928	4.99076	4.78566	4.53756	5.08232	4.88822	4.50973	4.64759	4.70578	4.71989	4.64473	5.10775	4.6601	5.01115	4.90378	4.96609	4.81596	4.996	4.9379	4.85513	4.8035	4.71468	4.88289	4.65705	4.92638	5.22912	5.01465	4.97274	5.44139	4.70641	4.80736	4.68374	5.03131	5.01121	4.77489	5.26362	4.73425	4.84162	4.72364	4.76766	4.66789
chr1	63300280	63300383	17223726	---		---	ENSMUST00000084012 // ENSEMBL // ncrna:snRNA chromosome:NCBIM37:1:63346854:63346957:-1		4.71704	4.37451	5.17944	4.56564	4.92049	5.17145	5.2458	4.78297	4.34979	4.75155	4.67369	5.26506	4.50847	5.43127	4.97924	4.85636	4.00003	4.55229	4.64462	4.93059	5.28449	4.42815	4.65316	4.83458	5.29723	4.8731	5.47379	4.74962	4.88251	5.37508	4.92084	4.96781	5.17808	5.4674	4.74021	6.06771	4.55241	4.48098	4.95981	5.06134	5.99228
chr1	82316452	82445366	17214759	ENSMUST00000027322 // Rhbdd1 // rhomboid domain containing 1 // 1 C5|1 // 76867 /// NM_	Rhbdd1	ENSMUST00000027322	ENSMUST00000027322 // ENSEMBL // cdna:known chromosome:NCBIM37:1:82313027:82441941:1 ge		7.64611	7.92499	7.90168	8.23022	8.11882	7.79337	7.96389	8.56674	7.64743	7.86683	8.39466	7.59067	8.06835	7.90366	7.69202	7.81587	7.92973	7.84714	7.42921	7.66254	7.81041	7.71548	7.93419	7.85784	8.06351	7.97086	8.07937	7.85039	7.57015	7.60253	7.89674	8.1827	7.96698	8.06719	7.88849	7.95932	7.94599	7.76905	7.92047	7.83233	7.90237
chr1	92588332	92589297	17215811	NM_146277 // Olfr1412 // olfactory receptor 1412 // 1 D-E1|1 // 258274 /// ENSMUST00000	Olfr1412	NM_146277	NM_146277 // RefSeq // Mus musculus olfactory receptor 1412 (Olfr1412), mRNA. // chr1 /		4.58256	4.75557	4.7013	4.35812	4.68045	4.60708	4.6661	4.28883	4.4649	4.57167	4.28625	4.59578	4.3657	4.73104	4.4641	4.7942	4.65693	4.51891	4.52971	4.5188	4.35033	4.51159	4.16018	4.40908	4.7724	3.90211	4.36629	4.61839	4.93441	4.91125	4.54477	4.57174	4.59941	4.66422	4.71088	4.66988	4.80756	4.52557	4.67293	4.39248	4.47083
chr1	65027718	65028737	17548914	ENSMUST00000161313 // Akr1cl // aldo-keto reductase family 1, member C-like // 1 C2|1 /	Akr1cl	ENSMUST00000161313	ENSMUST00000161313 // ENSEMBL // cdna:known chromosome:NCBIM37:1:65074259:65079306:-1 g		5.66685	5.70177	5.69141	5.62761	5.80448	5.80211	5.87315	5.39285	5.4524	5.66871	5.50526	5.69721	5.49035	5.47978	5.61717	5.6603	5.47877	5.87714	5.6902	5.58711	5.63486	5.56344	5.78161	5.60896	6.02293	6.13927	5.8157	5.64848	5.73004	5.99701	5.5653	5.60981	5.78528	5.87361	5.71686	5.60142	5.75982	5.64109	5.66359	5.46719	5.95272
chr1	87098002	87101606	17225210	NM_001081082 // Alpi // alkaline phosphatase, intestinal // 1 D|1 // 76768 /// ENSMUST0	Alpi	NM_001081082	NM_001081082 // RefSeq // Mus musculus alkaline phosphatase, intestinal (Alpi), mRNA. /		5.22535	5.20058	5.75665	5.36075	5.36037	5.20242	5.52054	5.24769	5.28169	5.32869	5.18087	5.596	5.22259	5.77613	5.12468	5.57866	5.2362	5.49237	5.45229	5.49071	5.48731	5.38808	5.31044	5.39346	5.60122	5.73991	5.56514	5.40094	5.5502	5.44357	5.70414	5.22389	5.51576	5.57561	5.38583	5.69485	5.55171	5.53628	5.47905	5.70414	5.22758
chr1	86352008	86352087	17225171	---		---	ENSMUST00000082762 // ENSEMBL // ncrna:snoRNA chromosome:NCBIM37:1:88248583:88248662:-1		4.90457	6.43063	5.24099	5.74161	5.18196	6.03097	5.43052	5.51477	6.33398	6.22629	5.13377	6.22842	5.45162	6.07179	6.04615	5.89187	6.06108	6.10509	5.62409	5.89498	6.09946	6.09504	6.10104	6.47518	6.78077	5.61736	5.00727	5.44796	5.80903	6.9934	5.96301	6.01744	5.75451	6.40376	5.77845	5.57619	6.15343	5.56957	5.68251	5.48777	4.68926
chr1	63114471	63158295	17213572	NM_001160038 // Ndufs1 // NADH dehydrogenase (ubiquinone) Fe-S protein 1 // 1 C2|1 // 2	Ndufs1	NM_001160038	NM_001160038 // RefSeq // Mus musculus NADH dehydrogenase (ubiquinone) Fe-S protein 1 (		6.30511	8.4084	7.77518	6.8389	7.72078	7.45704	6.88396	6.20531	7.43031	7.23242	6.96516	7.55542	7.55286	8.3232	7.57778	8.54845	7.88493	7.35643	7.92202	7.64226	8.27561	7.48856	7.3458	7.76135	7.36873	7.63759	8.02706	7.49499	7.90095	7.67302	7.65567	7.19862	8.15525	7.12294	7.22826	7.77097	8.26976	7.25768	7.58233	7.76222	7.89718
chr1	64690455	64725644	17213687	ENSMUST00000114077 // Ccnyl1 // cyclin Y-like 1 // 1 C2|1 // 227210 /// NM_001097644 //	Ccnyl1	ENSMUST00000114077	ENSMUST00000114077 // ENSEMBL // cdna:putative chromosome:NCBIM37:1:64737029:64772218:1		6.31372	6.27892	6.6471	6.2835	6.38195	6.47402	6.46656	6.61636	6.6633	6.49272	6.16759	6.30363	6.17861	6.45225	6.60979	6.36382	6.65068	6.44988	6.52908	6.58101	6.10648	6.5184	6.4174	6.50115	6.65655	6.33734	6.58214	6.30604	7.02674	6.55316	6.45175	6.41034	6.80077	6.47412	6.44058	6.55177	6.72549	6.53566	6.45384	6.38439	6.49287
chr1	71652837	71662843	17214009	NR_040308 // Apol7d // apolipoprotein L 7d // 1 C3|1 // 100042814	Apol7d	NR_040308	NR_040308 // RefSeq // Mus musculus apolipoprotein L 7d (Apol7d), non-coding RNA. // ch		4.21138	4.60223	4.43153	4.35865	4.70411	4.69275	4.60153	4.38427	4.50776	4.87774	4.2843	4.61629	4.32494	4.43937	4.56923	4.64028	4.34898	4.56996	4.56315	4.64244	4.48218	4.55686	4.65794	4.617	4.81383	4.56615	4.49978	4.46099	4.93907	4.65102	4.57486	4.62791	4.46362	4.66579	4.69523	4.59661	4.41833	4.52032	4.42956	4.39787	4.72015
chr1	74278550	74279624	17214162	ENSMUST00000077985 // Gpbar1 // G protein-coupled bile acid receptor 1 // 1 C3|1 40.4 c	Gpbar1	ENSMUST00000077985	ENSMUST00000077985 // ENSEMBL // cdna:known chromosome:NCBIM37:1:74325124:74326198:1 ge		5.80115	5.48782	5.6499	5.80476	5.50668	5.44016	5.43961	5.56378	5.58538	5.49907	5.46115	5.55213	5.29977	5.36428	5.43179	5.77323	5.51864	5.40683	5.44841	5.59818	5.34327	5.7035	5.60718	5.48778	5.56483	5.7314	5.78898	5.47918	5.53872	5.39348	5.62675	5.29479	5.18319	5.32528	5.29301	5.30386	5.38961	5.51483	5.49976	5.60248	5.59862
chr1	91989051	91992628	17215804	---		---	---		4.95732	4.86337	5.42625	4.7565	5.00328	4.98536	4.65591	4.9484	4.78741	4.71048	4.64518	5.2063	4.81856	5.22012	5.35951	4.84601	5.12726	4.90012	4.73909	4.78069	4.98833	4.91267	4.85348	5.00404	5.40522	4.27208	4.93441	4.90132	4.75876	5.13767	4.7908	4.85122	5.14962	5.13505	5.20335	5.66552	5.1248	4.89816	4.94251	4.88492	5.31683
chr1	92637145	92641985	17225586	NR_028108 // Myeov2 // myeloma overexpressed 2 // 1 D|1 // 66915 /// NM_001163425 // My	Myeov2	NR_028108	NR_028108 // RefSeq // Mus musculus myeloma overexpressed 2 (Myeov2), transcript varian		7.65913	7.80277	7.76679	7.7073	7.80009	7.76621	7.7967	7.74313	8.15659	8.1612	7.40674	7.38068	7.8921	7.76383	7.79611	7.50444	7.96951	8.20923	7.52485	7.56933	7.61713	7.79491	7.96484	7.65509	7.72587	7.81005	7.77929	7.94445	7.73383	8.13847	7.72148	7.81938	7.64102	7.55888	7.916	7.35152	8.21719	7.99902	7.73945	8.1326	8.36552
chr1	82839483	82896275	17214841	NM_010472 // Agfg1 // ArfGAP with FG repeats 1 // 1 C5|1 // 15463 /// ENSMUST0000006338	Agfg1	NM_010472	NM_010472 // RefSeq // Mus musculus ArfGAP with FG repeats 1 (Agfg1), mRNA. // chr1 //		10.7017	10.9656	11.1879	10.4667	10.9983	11.0679	11.1964	10.4015	10.9031	11.0769	10.3654	11.0567	10.7154	11.0404	11.1053	10.9756	11.1838	11.077	10.936	11.1471	10.9011	11.1258	11.0333	11.0247	11.0782	10.9791	11.036	10.9026	10.6939	11.2808	10.9188	10.9808	10.9292	11.0804	10.9507	11.1692	11.1563	10.876	10.992	10.9264	11.0175
chr1	63143099	63176822	17223685	NM_001160038 // Ndufs1 // NADH dehydrogenase (ubiquinone) Fe-S protein 1 // 1 C2|1 // 2	Ndufs1	NM_001160038	NM_001160038 // RefSeq // Mus musculus NADH dehydrogenase (ubiquinone) Fe-S protein 1 (		8.6458	9.26365	8.97361	9.04069	8.88687	8.9924	8.79282	9.15567	9.26533	9.30955	9.07719	8.60923	9.11664	9.27882	9.15599	9.15621	9.04164	9.38557	9.05315	9.1842	9.21357	9.17865	9.07154	9.08516	9.0739	7.65516	8.69598	9.24707	9.36753	9.40411	9.12225	9.23761	9.52782	9.07799	9.26151	9.00773	9.73746	8.89985	9.25385	8.82685	8.37698
chr1	93308778	93343482	17225705	ENSMUST00000027493 // Pask // PAS domain containing serine/threonine kinase // 1 D|1 //	Pask	ENSMUST00000027493	ENSMUST00000027493 // ENSEMBL // cdna:known chromosome:NCBIM37:1:95205355:95239366:-1 g		7.2299	8.22382	8.11524	7.00842	8.27519	8.25214	8.09786	7.53798	8.19125	8.0128	6.59208	8.39355	7.36786	8.04912	8.02256	7.96303	7.8773	8.09053	7.9118	8.11435	8.10042	8.09322	8.32008	7.98985	8.35838	6.89776	7.89155	8.24007	8.02897	8.73465	8.34236	8.21079	7.92309	8.53162	8.11969	8.35922	8.64129	8.15252	8.26564	8.1529	8.50812
chr1	57985340	58026277	17212970	NM_199007 // Sgol2 // shugoshin-like 2 (S. pombe) // 1 C1.3|1 30.1 cM // 68549 /// ENSM	Sgol2	NM_199007	NM_199007 // RefSeq // Mus musculus shugoshin-like 2 (S. pombe) (Sgol2), transcript var		8.05498	8.8105	8.56158	6.71806	8.49764	8.61417	8.59725	7.10463	8.72263	8.80405	7.13412	8.7583	8.08703	8.77598	8.62101	8.67032	8.76758	8.63943	8.28415	8.78648	8.78117	8.98589	8.60806	8.81766	8.92318	6.76884	8.49571	8.83189	9.13353	8.67651	8.75042	8.52981	8.71018	8.86649	8.596	8.43124	8.88618	8.55216	8.63007	8.36285	8.38893
chr1	42229726	42231108	17212309	---		---	ENSMUST00000066196 // ENSEMBL // cdna:known chromosome:NCBIM37:1:42286571:42287953:1 ge		3.91491	4.02357	4.14611	3.42909	3.93409	4.09214	4.26219	3.96071	4.3	3.91451	3.80696	4.10537	3.93638	3.78667	3.80507	4.23956	4.0105	4.18281	4.26622	4.10993	3.89334	4.01584	3.8992	3.90657	3.92639	3.95487	4.36056	3.80555	3.97901	4.07848	4.1243	4.02043	3.90102	3.90182	4.03624	4.16276	4.01698	4.18855	3.78163	4.09381	3.46103
chr1	88277661	88388851	17215507	ENSMUST00000113114 // Trpm8 // transient receptor potential cation channel, subfamily M	Trpm8	ENSMUST00000113114	ENSMUST00000113114 // ENSEMBL // cdna:known chromosome:NCBIM37:1:90199858:90285426:1 ge		5.23085	5.27846	8.61796	5.42826	5.18611	6.49522	9.31658	5.08477	5.37796	5.42154	5.46506	5.06571	5.19971	6.45255	6.36112	5.89259	6.84637	5.439	5.1592	6.14447	6.1443	7.21668	5.32554	7.54263	7.70598	5.5976	7.11719	5.68605	4.99803	5.81907	6.29055	5.12453	5.72154	5.33295	5.5216	6.88853	9.70755	5.61033	5.492	5.63212	7.09467
chr1	55226251	55235622	17212900	ENSMUST00000141107 // Rftn2 // raftlin family member 2 // 1|1 C1 // 74013	Rftn2	ENSMUST00000141107	ENSMUST00000141107 // ENSEMBL // cdna:known chromosome:NCBIM37:1:55280786:55283626:-1 g		4.0551	3.81345	3.96062	4.80885	3.65168	3.50275	3.70272	4.3165	3.80904	3.84465	4.35983	3.86439	3.78478	3.82788	3.83794	3.68445	3.86716	3.89013	3.72548	3.5579	3.54123	3.60398	3.70026	3.71827	3.94198	4.86874	3.75761	3.88159	3.6235	3.98831	3.66406	3.73375	3.62128	3.70993	3.71816	3.79503	3.7771	3.85883	3.73204	3.83674	4.0212
chr1	87776938	87777209	17215370	---		---	ENSMUST00000157343 // ENSEMBL // ncrna:snoRNA chromosome:NCBIM37:1:89673513:89673784:1		8.87428	9.2303	9.51194	9.2176	10.1302	9.62366	9.41351	8.82075	9.29263	9.22166	9.09238	8.68785	8.77513	9.23527	9.28994	8.86691	8.77622	9.14267	9.07701	9.15909	8.82018	9.24018	8.91393	9.21827	9.20977	10.7312	10.0387	8.80231	8.73246	10.6561	8.69386	8.46773	8.55002	8.29166	8.85782	8.64507	9.33796	9.04372	8.56265	9.27568	10.5061
chr1	82233101	82291439	17224878	NM_010570 // Irs1 // insulin receptor substrate 1 // 1 C5|1 57.0 cM // 16367 /// ENSMUS	Irs1	NM_010570	NM_010570 // RefSeq // Mus musculus insulin receptor substrate 1 (Irs1), mRNA. // chr1		7.92083	7.87773	8.56032	8.23687	8.19278	8.46706	9.07332	8.04346	7.68662	8.6024	8.54935	7.47831	8.63366	8.90503	8.61903	8.10382	8.6713	8.4593	7.94633	7.68738	8.57109	7.63503	8.66824	8.07909	8.16898	7.24182	8.50332	8.57269	7.69765	8.91063	7.95991	8.90777	8.58344	7.63088	8.6946	7.85776	9.14483	8.8527	8.59333	7.70432	8.02955
chr1	74288247	74305622	17224270	ENSMUST00000113796 // Tmbim1 // transmembrane BAX inhibitor motif containing 1 // 1 C3|	Tmbim1	ENSMUST00000113796	ENSMUST00000113796 // ENSEMBL // cdna:known chromosome:NCBIM37:1:74334827:74350935:-1 g		7.91112	6.49298	7.27869	8.1671	6.64368	7.58365	7.32009	9.14669	6.62327	6.62542	8.67933	6.55619	7.6331	7.31229	6.9488	6.56809	7.05663	6.35166	6.97567	6.76412	6.48471	6.28377	6.26699	6.78427	6.67288	8.14811	7.65459	6.36379	6.51178	6.93809	6.22517	6.51714	6.77538	6.29138	6.62958	6.57345	6.95161	6.49732	6.51143	7.36153	6.40325
chr1	58586384	58595964	17213179	ENSMUST00000027193 // Ndufb3 // NADH dehydrogenase (ubiquinone) 1 beta subcomplex 3 //	Ndufb3	ENSMUST00000027193	ENSMUST00000027193 // ENSEMBL // cdna:known chromosome:NCBIM37:1:58643228:58652808:1 ge		6.96439	6.76176	6.22244	7.04846	6.50294	7.08812	7.17537	6.841	6.94854	6.81864	6.92877	6.822	7.38322	7.28323	6.78131	6.90559	7.0369	6.99696	6.99494	7.05367	7.09156	7.06455	6.90012	6.91127	6.65071	6.54594	7.15217	6.80844	6.88957	7.22277	7.03041	6.83608	6.81886	6.70463	6.84955	6.56823	6.86395	6.86916	6.60302	6.71862	6.56808
chr1	62703285	62818695	17213548	NM_001077406 // Nrp2 // neuropilin 2 // 1 C2|1 // 18187 /// NM_001077407 // Nrp2 // neu	Nrp2	NM_001077406	NM_001077406 // RefSeq // Mus musculus neuropilin 2 (Nrp2), transcript variant 5, mRNA.		7.26513	6.36528	8.20162	7.48665	7.37487	7.49037	8.62368	7.00704	7.45296	7.39602	7.21998	6.1959	7.1622	7.18588	7.92651	6.76741	7.00824	7.77527	6.76942	6.26548	7.09105	7.16145	7.55491	7.34682	7.85487	8.13993	7.83037	6.60564	6.8223	7.63539	6.43032	8.07283	7.60514	6.57441	6.89376	9.0534	6.6758	7.59863	7.20747	7.48303	7.35489
chr1	57865739	57865840	17212968	---		---	ENSMUST00000158551 // ENSEMBL // ncrna:snoRNA chromosome:NCBIM37:1:57922583:57922684:1		5.43406	4.93245	4.79833	4.91749	5.09388	4.8295	4.73472	5.07021	5.1868	4.85816	4.851	4.70127	5.05544	4.92666	5.15756	5.13742	5.14903	5.28009	4.82832	4.99864	4.87283	4.5026	5.20998	4.45274	4.63954	4.94872	5.06504	4.88397	5.60769	4.55319	4.88151	4.83977	4.36202	4.62395	4.73288	4.8607	4.6503	4.93997	4.85234	4.86696	4.81834
chr1	52656286	52727462	17222925	NM_178081 // Mfsd6 // major facilitator superfamily domain containing 6 // 1 C1.1|1 //	Mfsd6	NM_178081	NM_178081 // RefSeq // Mus musculus major facilitator superfamily domain containing 6 (		9.75996	9.50679	9.45234	9.9928	9.39187	9.32518	9.40704	10.1904	9.58954	9.32222	10.342	9.5491	9.9163	9.09547	9.01104	9.23827	9.52634	9.62007	9.48278	9.63527	9.72039	9.67562	9.40761	9.15997	8.86929	9.29882	9.75111	9.49305	9.37168	9.24987	9.2911	9.44731	9.08815	9.16132	9.09074	8.99398	9.61965	9.30693	9.31214	9.46114	9.4249
chr1	86351169	86351301	17225169	NR_028478 // Snora75 // small nucleolar RNA, H/ACA box 75 // 1|1 // 100303740	Snora75	NR_028478	NR_028478 // RefSeq // Mus musculus small nucleolar RNA, H/ACA box 75 (Snora75), small		8.51524	9.31464	8.26883	8.64447	10.1957	9.48148	9.05797	8.54434	9.56857	9.24326	8.39306	9.16976	8.26026	9.32321	8.71812	8.81692	8.47528	9.09365	9.42167	9.38741	8.77291	9.37872	9.04728	9.1931	9.7291	10.5724	9.19114	8.52687	9.83174	10.5716	8.6958	9.15429	8.76361	8.4908	8.92598	8.64717	9.07016	8.56453	8.44053	9.32771	9.36644
chr1	91932734	92148393	17225535	NM_207225 // Hdac4 // histone deacetylase 4 // 1 D|1 // 208727 /// ENSMUST00000008995 /	Hdac4	NM_207225	NM_207225 // RefSeq // Mus musculus histone deacetylase 4 (Hdac4), mRNA. // chr1 // 100		8.81524	9.49137	9.84898	8.86796	9.54538	9.42824	9.32102	9.02881	8.94784	8.98131	8.88928	9.62157	9.29993	9.7329	9.58153	9.73186	9.73066	9.25241	9.50241	9.50008	9.71843	9.82412	9.35061	9.55663	9.49205	9.31316	9.60759	9.59565	8.57989	9.42293	9.31747	9.1959	9.72195	9.50635	9.61737	9.68187	9.73344	9.50528	9.56366	9.60573	9.89334
chr1	78816927	78820025	17214711	NM_021342 // Kcne4 // potassium voltage-gated channel, Isk-related subfamily, gene 4 //	Kcne4	NM_021342	NM_021342 // RefSeq // Mus musculus potassium voltage-gated channel, Isk-related subfam		5.42544	5.21281	5.60097	6.03033	6.14993	6.35925	5.58516	6.23995	5.85339	5.70122	5.71965	5.36139	5.78124	5.67515	5.56239	5.42774	5.26648	5.46054	5.33612	5.14607	5.47422	5.21838	5.33961	4.99682	5.92512	6.56927	6.48144	5.33009	5.00897	6.09609	5.28252	7.56444	5.5574	5.43686	5.56322	5.76307	5.15691	5.97591	5.615	5.73238	4.85
chr1	71585520	71653200	17224071	NM_010233 // Fn1 // fibronectin 1 // 1 C1-C5|1 36.1 cM // 14268 /// ENSMUST00000055226	Fn1	NM_010233	NM_010233 // RefSeq // Mus musculus fibronectin 1 (Fn1), mRNA. // chr1 // 100 // 100 //		10.0952	9.20762	8.88901	11.5595	10.3491	10.2603	11.0368	11.0314	9.09116	9.42898	10.2455	8.94001	10.3009	9.13989	9.20125	10.2252	9.04601	8.89767	9.86706	9.45923	7.96145	8.71533	8.36453	10.5258	10.1135	10.8771	11.3249	8.80044	8.74958	11.0407	9.37765	9.2329	7.59069	9.96432	9.81168	9.68496	8.38061	10.0093	8.47704	10.5926	9.19401
chr1	59003951	59005225	17223471	---		---	ENSMUST00000170025 // ENSEMBL // cdna:known chromosome:NCBIM37:1:59060795:59062069:-1 g		3.18392	3.30695	3.37136	3.24649	3.34382	3.34329	3.4993	3.10271	3.15283	3.27655	3.26825	3.26209	3.34916	3.11005	3.09441	3.38509	3.29008	3.14498	3.27092	3.28776	3.43511	3.13909	3.26715	3.19657	3.34032	4.20374	3.08706	3.17596	3.70858	3.19145	3.13931	3.17782	3.18211	3.16939	3.30452	3.19426	3.30179	3.27975	3.37887	3.53328	3.88774
chr1	73016036	73025508	17214115	NR_038001 // 1700027A15Rik // RIKEN cDNA 1700027A15 gene // 1 C3|1 // 69449 /// NR_0380	1700027A15Rik	NR_038001	NR_038001 // RefSeq // Mus musculus RIKEN cDNA 1700027A15 gene (1700027A15Rik), transcr		4.71119	4.47791	4.71405	4.91453	4.61803	4.50239	4.40097	4.94081	4.66348	4.69673	5.22935	4.60497	4.51943	4.82009	4.35475	4.73998	4.40764	4.60837	4.8544	4.77389	4.78085	4.66597	4.801	4.71163	4.85155	4.88361	4.53882	4.64069	4.91228	4.71905	4.55994	4.79812	4.80746	4.53498	4.91387	4.51254	4.82405	4.68472	4.74873	4.75343	5.02342
chr1	75171640	75180392	17224476	ENSMUST00000027396 // Abcb6 // ATP-binding cassette, sub-family B (MDR/TAP), member 6 /	Abcb6	ENSMUST00000027396	ENSMUST00000027396 // ENSEMBL // cdna:known chromosome:NCBIM37:1:75168291:75176966:-1 g		7.89359	8.46567	8.49973	7.89289	8.04184	8.3674	8.15232	7.53058	7.9817	8.19211	8.25848	8.09943	8.59916	8.4644	8.50438	8.64079	8.53662	8.3088	8.00185	8.00392	8.37762	8.38975	8.17234	8.29304	8.32064	7.55391	8.14824	8.30863	7.27783	8.74752	8.58997	7.81506	8.37287	8.34964	8.40144	8.32519	8.62253	8.37403	8.27943	8.23784	8.3702
chr1	44055952	44061936	17222677	---		---	ENSMUST00000168641 // ENSEMBL // cdna:known chromosome:NCBIM37:1:44112797:44118781:-1 g		4.63003	4.84698	4.502	4.17481	4.35697	4.74165	4.69658	4.19445	4.78674	4.90251	4.32418	4.60283	4.17547	4.44218	4.53835	4.90377	4.63442	4.59928	5.40598	4.67489	4.29799	5.13074	5.25182	5.21742	4.3778	4.59855	4.43163	5.02921	4.4094	4.64422	4.60377	4.35595	4.59401	4.27344	5.23308	4.29469	5.51543	4.87514	4.77346	4.40044	5.05134
chr1	45981548	45982015	17212546	---		---	ENSMUST00000085632 // ENSEMBL // cdna:known chromosome:NCBIM37:1:46038393:46038860:1 ge		5.30122	5.11596	5.3003	5.20754	5.55156	5.20152	5.43886	5.29625	5.69621	5.95945	4.99444	5.99555	5.32214	5.05723	5.57264	5.33259	4.8926	5.36464	5.88972	5.09125	5.85528	5.61124	5.33532	5.78996	5.58577	6.69204	5.14434	5.30163	5.32093	5.26416	5.42709	5.67449	5.52508	5.5757	5.30648	5.6519	5.27596	5.26446	5.66783	5.51816	4.85477
chr1	75307896	75317637	17224587	ENSMUST00000066668 // Dnpep // aspartyl aminopeptidase // 1 C3-C4|1 // 13437 /// NM_016	Dnpep	ENSMUST00000066668	ENSMUST00000066668 // ENSEMBL // cdna:known chromosome:NCBIM37:1:75304471:75314212:-1 g		8.29106	8.3278	8.48687	8.71952	8.23637	8.5379	7.84641	8.33469	7.96667	7.84139	8.34293	8.15029	8.16673	8.54536	8.44928	8.31503	8.44153	8.1092	8.00756	8.11366	8.23663	8.40624	8.12912	8.36535	8.52992	7.85247	8.31744	8.57622	7.7899	8.18016	8.19705	7.85035	8.42371	8.45994	8.16191	8.13429	8.33007	8.25345	8.32715	8.42501	8.46444
chr1	59913006	59985346	17213338	NM_001037725 // Fam117b // family with sequence similarity 117, member B // 1 C2|1 // 7	Fam117b	NM_001037725	NM_001037725 // RefSeq // Mus musculus family with sequence similarity 117, member B (F		9.15141	9.49372	9.74813	8.52142	9.79106	9.81621	9.43307	8.2212	9.46752	9.53105	8.63826	9.73804	9.59931	9.64977	9.57414	9.35049	9.4092	9.49751	9.36016	9.57882	9.54229	9.59138	9.77248	9.60449	9.75645	9.8052	9.78186	9.39117	9.226	9.97362	9.33424	9.53708	9.48568	9.743	9.59308	9.72017	9.8393	9.73871	9.38536	9.60087	9.59643
chr1	58522806	58586333	17223412	NM_172513 // Fam126b // family with sequence similarity 126, member B // 1 C1.3|1 30.1	Fam126b	NM_172513	NM_172513 // RefSeq // Mus musculus family with sequence similarity 126, member B (Fam1		7.78806	8.25525	8.14533	8.03636	8.35997	8.31753	8.33918	8.10789	8.31123	8.37095	8.38872	8.56994	8.42487	8.0707	8.24532	8.24281	8.10812	8.19207	8.18703	8.47109	8.42965	8.58581	8.38674	8.43074	8.56748	8.30555	8.11186	8.42169	8.02085	8.89887	8.27597	8.2859	8.08853	8.39685	8.50613	8.18519	8.65695	8.29611	8.45365	8.20559	8.12619
chr1	58646608	58648317	17213185	NM_007624 // Cbx3 // chromobox 3 // 6 B-C|6 26.0 cM // 12417 /// NM_007624 // Cbx3 // c	Cbx3	NM_007624	NM_007624 // RefSeq // Mus musculus chromobox 3 (Cbx3), mRNA. // chr1 // 86 // 100 // 3		10.5656	10.8758	10.8227	10.4883	10.7216	10.8183	10.9016	10.4927	10.602	10.7987	10.2837	10.9341	10.3905	10.9272	10.6736	10.769	10.7331	10.71	10.9018	10.7549	10.7467	11.0243	10.7065	11.0508	11.0351	10.599	10.6381	10.8266	10.8844	10.4514	10.8175	10.7012	10.8411	10.9034	10.8569	10.7342	10.6839	10.5939	10.7862	10.7333	10.7103
chr1	91179822	91225196	17215697	NM_001168392 // Ramp1 // receptor (calcitonin) activity modifying protein 1 // 1 D|1 56	Ramp1	NM_001168392	NM_001168392 // RefSeq // Mus musculus receptor (calcitonin) activity modifying protein		7.43117	6.09665	7.70775	7.72251	6.52817	7.19798	7.32066	7.31378	6.58534	7.25727	7.99173	6.73567	7.55637	7.02783	6.84938	6.51551	7.19124	6.57584	6.70052	7.6821	7.19029	6.55182	6.60901	6.33165	6.78845	7.53679	6.99492	6.58375	7.44336	6.4009	6.96434	7.08016	7.09241	6.42603	7.25416	6.84883	6.40977	7.11256	7.28685	6.8226	6.65022
chr1	89454806	89895282	17215576	NM_178119 // Agap1 // ArfGAP with GTPase domain, ankyrin repeat and PH domain 1 // 1 D|	Agap1	NM_178119	NM_178119 // RefSeq // Mus musculus ArfGAP with GTPase domain, ankyrin repeat and PH do		9.56018	9.9374	10.0331	9.52433	10.372	9.84924	9.8999	9.5348	9.77	9.71754	9.28971	9.94171	9.8956	9.63367	9.91835	9.62792	9.70119	9.82496	9.71483	10.0888	9.69753	9.84984	9.98961	9.46153	9.41571	10.2074	9.81197	10.1777	9.56201	10.1846	9.93752	9.97149	9.49955	9.70679	9.90911	10.0247	9.98363	10.0443	9.93091	9.79677	10.055
chr1	60592189	60597208	17223637	---		---	---		3.43055	3.16711	3.36208	3.51374	3.52224	3.22909	3.50905	3.39444	3.48432	3.64031	3.47871	3.3104	3.42333	3.46092	3.5992	3.45334	3.9317	3.95121	3.20372	3.58874	3.45852	3.46408	3.80658	3.4272	3.60818	4.31601	3.55826	3.39471	3.52946	3.42842	3.42561	3.21017	3.50483	3.57817	3.45235	3.57331	3.61187	3.51329	3.70708	3.60333	3.80612
chr1	86356260	86356330	17225173	NR_002851 // Snord82 // small nucleolar RNA, C/D box 82 // 1 D|1 48.4 cM // 80828	Snord82	NR_002851	NR_002851 // RefSeq // Mus musculus small nucleolar RNA, C/D box 82 (Snord82), small nu		8.45456	7.98922	8.79287	9.63633	8.88944	9.00231	8.87837	9.10375	8.83012	9.2091	10.5725	9.21653	8.81791	9.90659	11.1823	9.67041	9.2341	10.2156	10.9683	10.2594	10.2331	10.1776	9.11451	10.2959	9.3372	10.1709	8.32287	9.40382	9.23501	11.5219	10.6473	9.35387	9.072	9.05576	9.15119	8.85855	9.17826	10.427	10.1763	10.3463	9.13878
chr1	52845013	52920986	17212792	ENSMUST00000044478 // Hibch // 3-hydroxyisobutyryl-Coenzyme A hydrolase // 1 C1.1|1 //	Hibch	ENSMUST00000044478	ENSMUST00000044478 // ENSEMBL // cdna:known chromosome:NCBIM37:1:52901890:52977830:1 ge		7.3301	7.04751	6.3688	7.93938	6.80155	6.67482	6.93415	7.31299	7.32564	7.01681	8.24567	7.39198	7.57812	7.11013	6.92348	7.27564	7.07843	6.97012	7.03811	7.1561	7.04189	6.96622	7.16285	7.10278	7.05294	6.71894	6.92919	7.3096	7.48243	7.13144	7.09735	7.023	7.10048	7.66462	7.04079	6.86705	7.6452	6.80216	7.05568	7.10659	6.39127
chr1	85614115	85614823	17225113	XR_106066 // Gm19524 // predicted gene, 19524 // --- // 100503045	Gm19524	XR_106066	XR_106066 // RefSeq // PREDICTED: Mus musculus predicted gene, 19524 (Gm19524), miscRNA		3.82057	2.94868	3.03005	3.75177	2.81252	3.13306	3.38573	3.17008	3.19154	3.26111	4.17364	3.09516	3.16849	3.02279	3.3499	2.85052	3.59887	3.31737	3.45263	3.26229	3.24769	2.72803	2.77619	3.09867	3.0548	4.48986	2.93203	3.19408	3.52647	3.43356	3.09111	3.12742	3.42601	2.90666	3.13988	3.0218	3.30776	3.20193	3.43785	3.68827	3.71838
chr1	51289126	51302960	17212719	NM_138741 // Sdpr // serum deprivation response // 1 C1.1|1 // 20324 /// ENSMUST0000005	Sdpr	NM_138741	NM_138741 // RefSeq // Mus musculus serum deprivation response (Sdpr), mRNA. // chr1 //		7.15347	6.35224	6.73888	6.33933	6.47314	6.23393	6.38987	6.39787	6.27485	6.08312	7.14867	6.19238	6.64406	6.82508	6.32902	6.20932	6.34495	5.94162	6.35346	6.35637	6.21165	6.88801	5.92057	6.58185	6.19194	8.16427	6.68534	6.3892	5.80879	6.28122	6.07862	6.15542	6.32715	5.79529	6.04197	7.15784	6.05594	6.14175	5.91483	6.83279	5.90759
chr1	46011547	46012263	17222788	---		---	---		8.15008	8.06155	8.07374	7.85781	8.10549	7.97881	8.15982	7.82386	7.86291	7.9102	7.72796	8.44608	7.71731	8.02257	7.91099	7.93784	7.83945	7.90615	8.10551	7.80871	7.99582	7.96411	7.7551	8.19149	8.16996	9.13751	7.84205	7.65929	7.58735	7.97693	7.84867	7.94934	8.23257	7.9331	8.01031	8.51733	7.78945	8.01527	8.06208	7.66219	8.04986
chr1	78510991	78538173	17214672	ENSMUST00000113524 // Mogat1 // monoacylglycerol O-acyltransferase 1 // 1 C4|1 // 68393	Mogat1	ENSMUST00000113524	ENSMUST00000113524 // ENSEMBL // cdna:known chromosome:NCBIM37:1:78507744:78534746:1 ge		5.06366	5.1481	5.27573	4.92828	5.46848	5.11657	4.96068	5.03711	4.98993	5.15433	4.89058	5.23908	5.04943	5.15886	5.45863	5.2316	4.75596	5.27919	5.1574	5.11429	5.16099	5.08153	4.95565	4.88616	4.92385	5.45044	5.21644	4.65071	5.07925	5.14746	5.15713	5.15294	5.2853	4.87568	5.14905	5.58393	5.12459	5.14656	5.07341	5.06399	5.06757
chr1	72583251	72636790	17214075	NM_018817 // Smarcal1 // SWI/SNF related matrix associated, actin dependent regulator o	Smarcal1	NM_018817	NM_018817 // RefSeq // Mus musculus SWI/SNF related matrix associated, actin dependent		8.25003	9.23338	9.03565	8.00681	8.54692	8.91925	8.87241	7.90481	9.16034	9.02938	8.11343	8.84401	9.16924	9.26714	9.25699	9.06452	9.29256	8.99118	8.82579	8.90905	9.18783	8.8515	9.05124	9.02523	8.85005	8.28247	9.15774	9.12941	9.09622	9.18454	9.31803	9.05827	9.10274	9.14062	9.07584	8.99016	9.77952	9.30101	9.23202	8.85804	9.00171
chr1	90766860	90843971	17225413	NM_001243008 // Col6a3 // collagen, type VI, alpha 3 // 1 D|1 53.9 cM // 12835 /// NM_0	Col6a3	NM_001243008	NM_001243008 // RefSeq // Mus musculus collagen, type VI, alpha 3 (Col6a3), transcript		7.18234	6.11733	6.61663	7.93834	6.86137	6.73941	7.55476	8.08526	6.05728	6.33005	8.87003	5.93116	8.09908	6.69823	6.37343	6.62939	6.37915	6.28777	6.3613	6.26741	5.90973	6.15871	5.62937	7.52421	6.26065	6.98402	7.30431	6.07504	6.07689	7.88658	6.31995	6.57793	6.00609	6.6471	6.29898	6.4323	5.99861	6.75217	6.36392	7.13917	6.13878
chr1	91298338	91321080	17215720	NM_016717 // Scly // selenocysteine lyase // 1 D|1 // 50880 /// ENSMUST00000027532 // S	Scly	NM_016717	NM_016717 // RefSeq // Mus musculus selenocysteine lyase (Scly), mRNA. // chr1 // 100 /		7.51114	7.53415	7.77626	8.52995	7.83632	7.49585	7.51629	8.09825	7.79914	7.60836	8.34959	7.41346	7.6176	7.65099	7.49716	7.71578	7.82672	7.63543	7.65953	7.85745	7.62431	7.52506	7.61141	7.2467	7.03225	7.65178	7.57777	7.87696	7.20458	7.48318	7.85159	7.68464	7.65627	7.17849	7.65827	7.05067	7.98822	7.46864	7.77294	7.71853	7.56123
chr1	91801461	91848028	17215799	NM_007855 // Twist2 // twist homolog 2 (Drosophila) // 1 D|1 // 13345 /// ENSMUST000000	Twist2	NM_007855	NM_007855 // RefSeq // Mus musculus twist homolog 2 (Drosophila) (Twist2), mRNA. // chr		4.43775	4.87359	5.13797	5.50333	5.27371	4.84865	5.09916	5.00961	4.52156	4.79574	4.72075	4.54428	4.88627	4.56217	4.7077	4.44455	4.6242	4.63345	4.56112	4.79876	4.86709	4.9287	4.89694	4.68776	4.82713	4.35003	5.08462	5.01262	4.57681	4.65694	4.73267	5.7286	4.88378	4.77966	4.77623	5.0954	4.8303	4.69719	5.02376	4.5342	4.25348
chr1	64532804	64604548	17213676	NM_133828 // Creb1 // cAMP responsive element binding protein 1 // 1 C2|1 31.0 cM // 12	Creb1	NM_133828	NM_133828 // RefSeq // Mus musculus cAMP responsive element binding protein 1 (Creb1),		10.1991	10.4964	10.5897	9.84369	10.0647	10.221	10.4845	10.112	10.4168	10.6119	10.0425	10.2761	10.3202	10.3407	10.5406	10.5962	10.5219	10.4972	10.6105	10.6776	10.4312	10.7905	10.4811	10.63	10.4824	9.57303	10.4403	10.5234	10.5663	10.6007	10.5837	10.4544	10.4417	10.7997	10.6387	10.1725	10.6129	10.5635	10.7219	10.1974	10.4894
chr1	59488480	59492605	17223571	---		---	AK036739 // GenBank HTC // Mus musculus adult male bone cDNA, RIKEN full-length enriche		4.09941	4.50458	4.40632	4.11717	4.62331	4.52673	4.36756	4.22716	4.64872	4.31922	4.10258	4.69556	4.19944	4.54938	4.36147	4.55312	4.36539	4.27404	4.6124	4.73666	4.42281	4.30527	4.57764	4.72719	4.53367	4.25499	4.3723	4.37028	4.45458	4.65797	4.40511	4.56508	4.19896	4.33912	4.26602	4.76318	4.34175	4.51798	4.17499	4.64449	4.71532
chr1	82586921	82722059	17214771	NM_007734 // Col4a3 // collagen, type IV, alpha 3 // 1 C5|1 // 12828 /// ENSMUST0000011	Col4a3	NM_007734	NM_007734 // RefSeq // Mus musculus collagen, type IV, alpha 3 (Col4a3), mRNA. // chr1		5.51702	5.44975	5.55195	5.76805	5.61102	5.51668	5.36287	5.69617	5.3131	5.06732	5.64476	5.4644	5.30137	5.31421	5.31681	5.44008	5.22131	5.49154	5.57401	5.37298	5.24631	5.53956	5.32378	5.34144	5.52589	5.69262	5.35572	5.37777	5.41408	5.74105	5.39395	5.31311	5.26283	5.3867	5.49017	5.80423	5.55248	5.31612	5.40083	5.82315	5.10588
chr1	63754907	63769267	17223760	NM_001256158 // 4933402D24Rik // RIKEN cDNA 4933402D24 gene // 1 C2|1 // 74426 /// ENSM	4933402D24Rik	NM_001256158	NM_001256158 // RefSeq // Mus musculus RIKEN cDNA 4933402D24 gene (4933402D24Rik), mRNA		5.35451	5.4521	5.14566	5.5121	5.21996	5.3788	5.14865	5.12269	5.70732	5.139	5.36614	5.4604	5.26339	5.38987	5.47083	5.13656	5.51318	5.35	5.14762	5.29985	5.02602	5.1069	5.33584	5.23797	5.23214	5.39135	5.10765	5.25813	5.56704	5.27474	5.12908	5.15026	5.14094	5.26156	5.43628	5.3604	5.08076	5.0547	5.32738	5.48433	5.32687
chr1	52630705	52651919	17212778	NM_001142647 // Tmem194b // transmembrane protein 194B // 1 C1.1|1 // 227094 /// ENSMUS	Tmem194b	NM_001142647	NM_001142647 // RefSeq // Mus musculus transmembrane protein 194B (Tmem194b), transcrip		7.7159	8.21539	8.10352	8.21095	7.83899	8.16696	8.12863	8.29951	8.41795	8.25224	7.88971	8.44033	7.91281	8.38896	8.3665	8.15342	7.99174	8.11015	7.86492	8.64764	8.33205	8.11183	8.36647	8.15555	8.3712	6.25792	8.07716	8.73887	8.27226	8.68736	8.54411	8.48949	8.32025	8.6522	8.49312	8.21987	8.77609	8.21511	8.48009	8.17551	7.67943
chr1	66468367	66699866	17213808	ENSMUST00000061620 // Unc80 // unc-80 homolog (C. elegans) // 1 C3|1 // 329178 /// NM_1	Unc80	ENSMUST00000061620	ENSMUST00000061620 // ENSEMBL // cdna:known chromosome:NCBIM37:1:66514941:66746440:1 ge		7.54018	8.93944	9.57528	5.34229	8.90802	9.14732	8.90899	5.80121	8.99481	8.72086	6.24965	9.41938	9.21978	9.21486	9.23445	8.76331	9.28913	8.86219	8.63198	9.57845	9.3631	9.34399	8.86282	9.11065	8.87415	7.64526	9.60596	8.88538	8.74843	9.4309	9.03916	8.72008	9.0156	9.37434	9.37126	9.30857	9.43764	9.24384	9.10008	8.99132	9.03421
chr1	86344719	86359455	17225153	NM_010880 // Ncl // nucleolin // 1 D|1 48.4 cM // 17975 /// ENSMUST00000027438 // Ncl /	Ncl	NM_010880	NM_010880 // RefSeq // Mus musculus nucleolin (Ncl), mRNA. // chr1 // 100 // 100 // 17		10.0298	10.7811	10.2893	10.1885	10.6638	10.7164	10.5624	10.1881	10.847	10.8894	10.0678	10.7581	10.0701	10.6616	10.5451	10.4678	10.3326	10.7195	10.6884	10.7247	10.5795	10.6541	10.7833	10.776	11.0224	10.8689	10.2467	10.4658	11.0657	11.0267	10.5875	10.7206	10.7581	10.7482	10.5936	10.5842	10.8471	10.5616	10.4858	10.5329	10.176
chr1	63445891	63596515	17213608	NM_011780 // Adam23 // a disintegrin and metallopeptidase domain 23 // 1 C2|1 31.5 cM /	Adam23	NM_011780	NM_011780 // RefSeq // Mus musculus a disintegrin and metallopeptidase domain 23 (Adam2		5.94792	5.48024	7.84307	7.46148	8.38669	7.3015	7.93194	6.98281	8.13726	8.17197	6.40359	6.99742	7.23632	7.53692	7.25759	6.0366	7.57863	8.34202	5.57464	6.11588	6.95485	6.5291	7.74599	6.59104	7.9295	6.85148	7.93877	5.36149	8.26204	7.99707	7.89474	8.17108	7.39386	7.65624	7.49483	7.34775	8.03694	7.57609	7.48685	8.13945	5.91096
chr1	53313624	53326343	17212828	NM_028091 // Osgepl1 // O-sialoglycoprotein endopeptidase-like 1 // 1 C1.1|1 0.0 cM //	Osgepl1	NM_028091	NM_028091 // RefSeq // Mus musculus O-sialoglycoprotein endopeptidase-like 1 (Osgepl1),		7.11294	7.75127	7.15243	7.76698	7.14137	7.28991	7.47737	7.70237	7.70121	7.88076	7.68359	7.73426	7.41339	7.83961	7.55621	7.81447	7.55228	7.56124	7.6031	7.80849	7.81134	7.61432	7.76068	7.76174	7.50359	6.90403	7.49166	7.64465	7.96565	8.19007	7.79835	7.74502	7.75709	7.97053	7.69777	7.29246	8.13649	7.57462	7.75043	7.69771	7.84409
chr1	55131231	55154899	17212888	NM_025283 // Mob4 // MOB family member 4, phocein // 1|1 C1 // 19070 /// ENSMUST0000016	Mob4	NM_025283	NM_025283 // RefSeq // Mus musculus MOB family member 4, phocein (Mob4), mRNA. // chr1		8.57935	9.24604	8.80856	9.31305	9.27198	8.8267	9.06761	9.59538	9.08535	9.52571	9.38245	9.05253	9.24835	9.08808	9.12608	9.2895	9.20649	9.09959	9.19883	9.32718	9.08501	9.28696	9.04768	9.331	9.24025	8.94777	9.05383	9.21104	9.29287	9.17043	9.20005	9.2699	9.36115	9.49796	9.25528	9.0283	9.65805	8.97029	9.24903	8.87631	8.09015
chr1	45908070	45925594	17222777	NM_016917 // Slc40a1 // solute carrier family 40 (iron-regulated transporter), member 1	Slc40a1	NM_016917	NM_016917 // RefSeq // Mus musculus solute carrier family 40 (iron-regulated transporte		7.96506	6.19293	6.69437	9.61703	6.61724	6.06288	8.34879	10.3262	7.37672	7.10331	8.68832	8.37825	7.35429	6.45864	7.83851	6.9523	6.91787	7.43326	6.99885	8.00521	6.52004	6.17489	7.20349	7.91736	5.58766	6.938	6.35079	6.82494	7.20003	7.83899	6.44574	7.85182	7.6676	8.40009	6.22703	6.8942	8.19627	7.39522	7.53922	8.31821	5.50187
chr1	92831645	92860198	17215820	NM_016696 // Gpc1 // glypican 1 // 1 D|1 // 14733 /// ENSMUST00000045970 // Gpc1 // gly	Gpc1	NM_016696	NM_016696 // RefSeq // Mus musculus glypican 1 (Gpc1), mRNA. // chr1 // 100 // 100 // 2		9.31438	8.85782	9.47664	8.46387	10.0315	9.25426	9.44175	8.25476	9.78612	9.45012	8.21491	9.02955	9.1828	9.25131	9.29449	9.17446	9.25767	9.81915	9.1569	8.96456	9.06957	9.33728	9.56932	9.09681	9.21932	7.90034	9.35168	9.30379	9.06677	9.33033	9.37116	9.67125	9.15779	8.98808	9.192	9.16185	9.29998	9.50304	9.40069	9.60621	9.51597
chr1	91928785	91931176	17225531	---		---	ENSMUST00000097644 // ENSEMBL // cdna:known chromosome:NCBIM37:1:93825362:93827753:-1 g		7.93004	8.58188	8.77599	7.82358	7.72865	8.37476	8.12354	8.05008	8.11041	7.97509	7.74685	8.67772	8.32733	8.94328	8.67668	8.53428	8.80488	8.44349	8.52911	8.55668	8.98234	8.81976	8.42711	8.59661	8.7838	7.24706	8.25824	8.74285	8.06991	8.09727	8.22935	8.12932	8.7999	8.7039	8.5986	8.7044	8.98911	8.5549	8.69204	8.33751	8.68961
chr1	52789413	52817688	17222940	NM_008384 // Inpp1 // inositol polyphosphate-1-phosphatase // 1 C1.1|1 27.1 cM // 16329	Inpp1	NM_008384	NM_008384 // RefSeq // Mus musculus inositol polyphosphate-1-phosphatase (Inpp1), mRNA.		7.05818	7.33414	7.45138	7.75268	7.89482	7.82679	7.42458	7.6275	8.00953	7.60763	7.61364	7.21798	7.40588	7.74761	7.66238	7.61942	7.43634	7.5415	7.24488	7.42409	7.634	7.44992	7.31197	7.42228	7.68243	6.86065	7.64271	7.80182	7.29188	7.61491	7.58685	7.58136	7.50652	7.16446	7.65521	7.07434	7.895	7.65005	7.42909	7.68985	7.2274
chr1	87386284	87394729	17225253	NM_001110227 // Kcnj13 // potassium inwardly-rectifying channel, subfamily J, member 13	Kcnj13	NM_001110227	NM_001110227 // RefSeq // Mus musculus potassium inwardly-rectifying channel, subfamily		4.19652	4.34113	4.5015	4.15648	4.20133	4.32917	4.21017	4.15975	3.78632	4.15537	4.20721	4.00771	4.20681	4.26683	4.53214	4.25887	4.3866	4.03769	3.86791	4.33996	3.96935	3.9822	4.19991	4.20081	4.56295	5.18128	4.37644	4.20116	4.3945	4.2704	4.4211	3.93568	4.2013	4.0896	4.40641	4.23877	4.49652	4.12836	4.00723	4.02256	4.43896
chr1	59704258	59704338	17213317	---		---	ENSMUST00000158887 // ENSEMBL // ncrna:snoRNA chromosome:NCBIM37:1:59761105:59761179:1		4.95429	5.72407	4.90049	5.78485	4.69947	5.07831	4.9263	5.60997	5.72327	5.24951	5.31031	4.43453	5.26172	4.64723	5.82969	5.05194	4.93099	5.37488	5.39859	5.21972	5.15104	5.43519	5.88798	5.57031	5.23004	4.62217	5.04051	4.88493	8.41008	5.68652	4.80076	4.93285	4.83391	5.13454	5.06538	4.28913	6.08265	4.82199	5.24298	4.77848	5.06595
chr1	76489133	76502028	17214656	NR_038012 // Gm17751 // predicted gene, 17751 // 1 C4|1 // 620079 /// NR_038013 // Gm17	Gm17751	NR_038012	NR_038012 // RefSeq // Mus musculus predicted gene, 17751 (Gm17751), transcript variant		3.92641	3.70016	3.88345	3.76014	3.85302	3.99215	3.94739	3.72806	3.83355	4.29052	4.00791	4.00018	3.90229	4.03911	3.90459	4.01418	3.92663	3.70743	3.79884	4.11031	3.85403	3.76521	3.81435	3.92535	4.1483	4.66343	4.05287	3.90696	4.26113	4.44757	4.32269	4.13017	3.87501	3.82652	4.07598	4.13886	4.05859	3.9598	3.74831	4.13558	4.04908
chr1	72427112	72536930	17224146	ENSMUST00000047786 // March4 // membrane-associated ring finger (C3HC4) 4 // 1 C3|1 //	2009-03-03	ENSMUST00000047786	ENSMUST00000047786 // ENSEMBL // cdna:known chromosome:NCBIM37:1:72473686:72583504:-1 g		6.96368	8.20691	8.07536	6.02087	7.28239	7.54608	7.51227	5.75748	7.11094	7.25171	5.80354	7.7073	7.64224	8.35378	7.88206	7.78148	8.22966	7.16622	7.81133	6.9408	8.46041	7.29117	7.70972	7.62136	7.40768	6.76339	8.53493	7.49185	7.3854	7.07567	8.14208	7.05349	7.94212	7.6272	7.85152	7.80416	9.10433	7.93465	8.20273	7.62841	7.80699
chr1	85717083	85778643	17225119	ENSMUST00000159122 // A630001G21Rik // RIKEN cDNA A630001G21 gene // 1 C5|1 // 319997 /	A630001G21Rik	ENSMUST00000159122	ENSMUST00000159122 // ENSEMBL // cdna:novel chromosome:NCBIM37:1:87613658:87675218:-1 g		5.58964	5.82899	5.74155	5.53134	6.07085	5.71856	5.96382	5.85401	5.74604	5.84372	5.81925	5.73425	5.62522	6.3118	5.63953	5.81175	5.81816	5.55213	5.89901	5.72695	5.86005	5.77623	5.75201	5.75465	5.76289	6.08862	6.12238	5.61779	6.13566	5.96035	5.82637	5.61102	5.97582	5.59859	5.74879	5.77416	6.10426	5.70659	5.94759	6.12855	5.91507
chr1	68032186	69108059	17223946	NM_010154 // Erbb4 // v-erb-a erythroblastic leukemia viral oncogene homolog 4 (avian)	Erbb4	NM_010154	NM_010154 // RefSeq // Mus musculus v-erb-a erythroblastic leukemia viral oncogene homo		8.1624	7.1087	8.39968	8.95116	9.38437	10.0907	10.1809	8.72896	10.7693	9.81674	9.57317	8.74475	9.66298	8.2407	9.6465	9.48449	8.28383	10.4038	7.33565	9.67023	9.27902	7.18022	10.2594	8.71311	9.11978	8.63311	8.92299	9.02877	10.1575	10.4004	10.0595	11.0525	8.73096	10.7144	9.82358	6.93882	10.5488	10.3175	9.39857	9.98895	8.61666
chr1	91351016	91354167	17548967	ENSMUST00000027533 // Klhl30 // kelch-like 30 (Drosophila) // 1|1 C5 // 70788 /// NM_02	Klhl30	ENSMUST00000027533	ENSMUST00000027533 // ENSEMBL // cdna:known chromosome:NCBIM37:1:93247593:93258993:1 ge		6.23304	6.35675	6.44981	6.28389	6.0632	6.40028	6.20814	6.25785	6.164	6.54341	6.3068	6.47079	6.18365	6.16926	6.42138	6.39544	6.27821	6.3182	6.21188	6.38737	6.45007	6.16681	6.44048	6.36771	6.50253	6.7176	6.14898	6.14605	6.49287	6.37054	6.37496	6.48449	6.3619	6.26974	6.41525	6.9123	6.21284	6.43589	6.54919	6.25363	6.76945
chr1	54397581	54438971	17223117	NM_001033194 // Gtf3c3 // general transcription factor IIIC, polypeptide 3 // 1 C1.1|1	Gtf3c3	NM_001033194	NM_001033194 // RefSeq // Mus musculus general transcription factor IIIC, polypeptide 3		7.91907	8.5905	8.19145	8.16397	7.98507	8.21356	8.28614	8.34779	8.44279	8.4319	8.17516	8.24528	8.17681	8.45776	8.30654	8.51502	8.19682	8.21082	8.2344	8.49321	8.44917	8.36524	8.32376	8.58752	8.40478	7.35951	8.0406	8.5211	8.63727	8.68839	8.46745	8.34189	8.32793	8.54186	8.38756	8.164	8.85268	8.02165	8.31512	7.93018	7.86595
chr1	66436082	66436232	17213806	---		---	ENSMUST00000083760 // ENSEMBL // ncrna:snRNA chromosome:NCBIM37:1:66482656:66482806:1 g		4.68444	6.59688	5.9127	5.22227	5.38871	5.93859	5.37551	4.64263	6.01651	6.87604	5.86801	6.51156	6.18915	6.85962	6.8454	6.26421	6.65393	6.36374	7.03496	6.21002	6.57904	6.7651	5.9881	7.23298	6.32285	4.19263	5.46578	6.42591	7.09676	6.57763	6.52761	6.1828	6.57243	6.31338	6.66286	6.29339	7.41148	6.08797	6.48389	6.06039	5.82984
chr1	74850895	74879953	17214395	---		---	ENSMUST00000159627 // ENSEMBL // cdna:known chromosome:NCBIM37:1:74897469:74926527:1 ge		3.87567	4.24976	4.43072	3.96924	4.22181	4.48646	4.07133	4.23092	4.05739	4.47216	4.25604	4.32353	3.77507	4.56195	4.47719	3.80824	4.2384	4.12251	4.45782	4.15119	4.32462	3.96909	4.1539	4.36973	4.11684	4.45087	4.11542	4.18882	3.9066	4.46246	4.27193	4.38007	4.51195	4.30725	4.29394	4.54461	4.23864	4.21353	4.23149	4.44126	4.2083
chr1	74565127	74588145	17224320	NM_029888 // Zfp142 // zinc finger protein 142 // 1 C3|1 41.5 cM // 77264 /// ENSMUST00	Zfp142	NM_029888	NM_029888 // RefSeq // Mus musculus zinc finger protein 142 (Zfp142), mRNA. // chr1 //		8.18428	8.81353	8.88025	8.1959	8.62836	8.93923	8.68709	8.29603	8.73353	8.44465	8.00822	8.61466	8.64017	8.51131	8.78098	8.90327	8.83352	8.59238	8.59497	8.99858	8.69853	8.94519	8.98169	8.5953	8.78766	7.64142	8.71494	8.73271	7.97485	9.17502	8.66181	8.52427	8.40613	8.65037	8.77105	8.41737	8.90273	8.84885	8.86358	8.48751	8.7076
chr1	93235841	93301065	17215932	ENSMUST00000062202 // Sned1 // sushi, nidogen and EGF-like domains 1 // 1 D|1 // 208777	Sned1	ENSMUST00000062202	ENSMUST00000062202 // ENSEMBL // cdna:known chromosome:NCBIM37:1:95132418:95197642:1 ge		6.26828	5.92167	7.10522	6.85952	7.00836	6.42218	6.73867	6.83166	7.03495	6.30158	6.19206	5.43491	6.44736	6.79552	6.62393	6.66356	6.63413	7.09682	6.90754	5.95636	6.22399	6.42438	6.18028	6.33699	6.02115	6.8696	7.47546	6.31198	6.80924	6.95651	6.21157	6.20449	6.43844	6.39481	6.17216	6.30402	6.29948	6.30212	6.1067	6.47898	7.21523
chr1	86275509	86301375	17225146	---		---	ENSMUST00000126385 // ENSEMBL // cdna:known chromosome:NCBIM37:1:88172084:88197950:-1 g		6.53601	6.93398	6.71664	6.50595	6.68006	6.43711	6.77819	6.29105	6.50805	6.4587	6.17176	7.13423	6.26219	6.93481	6.85791	6.86318	6.66708	6.78444	7.15037	6.86341	6.73235	6.77298	6.56247	7.09824	7.04359	5.69028	6.4726	6.39295	6.50375	6.60709	6.54579	6.67325	6.7913	6.21183	6.31384	6.46516	7.03655	6.54994	6.69833	6.71953	6.67251
chr1	58411988	58424088	17223353	NR_027854 // Clk1 // CDC-like kinase 1 // 1 C1.3|1 30.1 cM // 12747 /// NM_001042634 //	Clk1	NR_027854	NR_027854 // RefSeq // Mus musculus CDC-like kinase 1 (Clk1), transcript variant 3, non		8.58764	9.27443	8.63323	9.43974	9.29511	9.14533	9.15609	9.61855	9.21354	9.06544	9.48552	8.98744	9.50636	9.20457	9.16795	8.86911	8.71085	9.07889	9.07911	9.25162	9.21142	9.01585	8.92586	9.2739	9.38006	8.12197	8.95785	9.03464	9.43859	9.72379	9.18094	9.18018	9.23582	9.07452	9.2528	8.93586	9.6063	8.97469	9.12296	9.14299	8.26517
chr1	77898283	77898446	17224682	---		---	ENSMUST00000083281 // ENSEMBL // ncrna:snRNA chromosome:NCBIM37:1:77894858:77895021:-1		5.01632	5.24776	4.97259	4.57927	5.28535	4.94637	5.56113	4.66529	5.34853	5.12101	5.22636	5.96078	5.06806	5.11437	5.15935	5.23236	5.02837	4.82319	5.56407	5.30899	5.34226	5.66507	5.20918	4.96873	5.09158	5.04161	4.7879	5.48524	5.55999	5.12511	5.50275	5.10157	5.84053	4.93143	5.51224	6.51811	5.24466	5.26217	5.22665	4.92284	4.6291
chr1	88698225	88702221	17225360	NM_177305 // Arl4c // ADP-ribosylation factor-like 4C // 1 D|1 // 320982 /// ENSMUST000	Arl4c	NM_177305	NM_177305 // RefSeq // Mus musculus ADP-ribosylation factor-like 4C (Arl4c), mRNA. // c		7.73367	8.44439	8.64643	7.62727	8.43185	8.51828	8.12955	7.41075	8.50707	8.07711	6.84529	7.94107	7.74321	8.41088	8.09617	8.20731	8.3881	8.39436	8.22562	8.25071	8.16084	8.69058	8.18509	7.87439	8.46754	7.66185	8.3118	8.63739	8.19143	8.51378	8.30291	8.09921	8.25859	7.90434	8.49704	7.85345	8.97641	8.25386	8.18969	8.17871	8.23253
chr1	83060930	83061921	17548922	AK017438 // Krtap28-13 // keratin associated protein 28-13 // 1 C5|1 // 71386 /// XM_91	Krtap28-13	AK017438	AK017438 // GenBank HTC // Mus musculus 10 days neonate head cDNA, RIKEN full-length en		3.32582	3.57173	3.66659	3.75469	3.63422	3.95314	3.58396	3.48723	3.75142	3.74151	3.52748	3.41766	3.57525	3.27177	3.57347	3.41888	3.77791	3.59587	3.25921	3.64753	3.35365	3.6399	3.50533	3.46327	3.65575	4.27767	3.57408	3.52874	3.92652	3.42359	3.64484	3.32033	3.49081	3.32483	3.46002	3.5005	3.55573	3.5109	3.53623	3.64607	4.42954
chr1	67249200	67323609	17213937	---		---	BC108272 // GenBank // Mus musculus cDNA clone IMAGE:30050772. // chr1 // 100 // 65 //		3.85747	3.71618	3.98132	3.84346	3.81451	3.78957	3.48642	3.57417	3.64909	3.72352	3.67195	3.88023	3.83181	3.91963	4.08636	3.80566	3.80959	3.82808	3.87767	3.74148	4.11714	3.79657	4.06417	3.81275	3.65848	4.16758	3.59841	3.96478	3.89684	3.59169	3.72854	3.87869	3.59137	3.74656	3.7206	3.71374	3.56649	3.63244	3.73035	3.81065	3.52771
chr1	92596521	92597492	17215813	NM_146490 // Olfr1411 // olfactory receptor 1411 // 1 D-E1|1 // 258483 /// ENSMUST00000	Olfr1411	NM_146490	NM_146490 // RefSeq // Mus musculus olfactory receptor 1411 (Olfr1411), mRNA. // chr1 /		7.77797	7.51851	7.75246	7.68965	7.88242	7.61512	7.30705	7.62291	7.71485	7.79891	7.74071	7.8986	7.75837	7.60847	7.66061	7.70337	7.6947	7.66094	7.68392	7.42356	7.7759	7.61005	7.44241	7.44842	7.63609	7.34794	7.39702	7.6398	8.07664	8.02874	7.50331	7.4549	7.64832	7.82314	7.38013	7.82559	7.7874	7.39025	7.44706	7.83091	7.37098
chr1	63182691	63214543	17223710	ENSMUST00000050536 // Gpr1 // G protein-coupled receptor 1 // 1 C2|1 // 241070 /// NM_1	Gpr1	ENSMUST00000050536	ENSMUST00000050536 // ENSEMBL // cdna:known chromosome:NCBIM37:1:63229265:63261117:-1 g		4.02374	4.10021	4.01865	4.39463	4.34492	4.11883	4.17456	3.87914	4.15378	4.00802	4.21769	4.3168	4.01039	4.14299	3.91727	4.35467	4.15086	4.19519	4.10249	4.07241	3.99244	4.15558	4.21115	3.99807	4.18006	4.46955	4.18878	3.75875	4.38041	4.1774	3.99034	3.92545	4.21278	4.22237	4.00379	4.56121	4.31196	3.90027	3.86141	4.2225	4.94921
chr1	83254139	83408200	17224954	ENSMUST00000160953 // Sphkap // SPHK1 interactor, AKAP domain containing // 1 C5|1 // 7	Sphkap	ENSMUST00000160953	ENSMUST00000160953 // ENSEMBL // cdna:known chromosome:NCBIM37:1:83250714:83404775:-1 g		6.89643	5.04148	6.91764	5.96603	7.96263	7.49613	7.23201	6.3428	7.31169	7.32109	5.3906	6.35482	8.40312	5.46555	7.10743	4.99978	6.71995	8.51572	4.93844	5.1618	5.97149	4.7579	6.42167	4.96856	5.53628	5.50482	7.36966	4.87746	6.4925	6.78105	6.25374	8.95798	5.29633	4.96315	5.85956	5.39091	5.61236	8.02966	6.73717	4.86904	6.02233
chr1	89563360	89563474	17215597	---		---	ENSMUST00000157746 // ENSEMBL // ncrna:rRNA chromosome:NCBIM37:1:91459935:91460049:1 ge		7.29992	7.85351	7.78358	7.96045	7.93143	7.99177	7.59448	8.11396	7.52903	8.08757	8.61197	7.99013	7.82199	7.64979	7.90862	7.94288	7.97448	8.02093	7.9095	8.03471	7.44445	8.1313	7.61311	8.00731	8.06437	6.7273	7.52836	7.83198	7.84791	8.23897	7.82478	7.99631	7.44063	7.74125	7.88389	8.3038	8.17821	7.81967	7.82372	7.49723	7.07799
chr1	75474569	75479471	17224620	NM_001001565 // Chpf // chondroitin polymerizing factor // 1 C4|1 41.0 cM // 74241 ///	Chpf	NM_001001565	NM_001001565 // RefSeq // Mus musculus chondroitin polymerizing factor (Chpf), transcri		7.51393	7.80521	7.99348	7.78529	7.71982	7.9885	7.95801	7.51024	7.91486	7.53883	7.53562	7.51349	7.57445	7.54282	7.80151	7.60384	7.78883	7.96583	7.52028	7.78168	7.62008	7.66796	8.06634	7.49025	7.72493	7.53805	7.75238	7.69855	7.19386	8.07677	7.44859	7.62243	7.5486	7.66798	7.40401	7.70002	7.93181	7.79669	7.63272	7.90432	8.09116
chr1	73398968	73430779	17214120	NR_040605 // D530049I02Rik // RIKEN cDNA D530049I02 gene // 1|1 // 78718 /// NR_040605	D530049I02Rik	NR_040605	NR_040605 // RefSeq // Mus musculus RIKEN cDNA D530049I02 gene (D530049I02Rik), non-cod		5.30181	5.47103	5.65657	5.08752	5.85808	5.84765	5.31721	5.40526	5.37436	5.29449	5.95388	5.81078	5.52321	5.3543	5.35482	5.42733	5.44801	5.54588	5.47211	5.57096	5.62024	5.84479	5.45446	5.0396	5.63238	5.57378	5.7551	5.62775	5.39472	5.62389	5.4814	5.27946	5.62187	5.82479	5.91312	6.08197	5.57693	5.40287	5.34718	5.49281	5.88462
chr1	92973119	92986391	17215873	NM_022320 // Gpr35 // G protein-coupled receptor 35 // 1 D|1 // 64095 /// ENSMUST000001	Gpr35	NM_022320	NM_022320 // RefSeq // Mus musculus G protein-coupled receptor 35 (Gpr35), transcript v		6.11456	6.11086	6.21962	6.35889	6.30116	6.57431	6.56765	6.00009	5.96014	5.94259	6.06223	6.14834	6.07427	5.94055	6.38384	6.24992	6.07606	5.9275	6.05764	6.2793	6.16741	6.03884	6.27334	6.25138	6.18691	5.91631	6.40434	6.17596	5.81445	6.68186	6.1525	6.12748	5.96147	6.31083	5.93505	6.30208	6.12067	6.04254	6.00035	6.15515	6.45798
chr1	70596815	70596921	17213976	---		---	ENSMUST00000102000 // ENSEMBL // ncrna:snRNA chromosome:NCBIM37:1:70643389:70643495:1 g		8.63307	8.66553	7.30607	8.55428	7.80389	7.25729	6.71667	7.31346	7.71229	7.7005	8.04964	6.88438	8.41931	7.04057	7.43628	7.92488	8.12484	8.00177	7.84663	7.52618	7.98102	7.13852	7.85306	7.15385	7.01455	6.12952	8.42158	7.27723	9.15932	7.26274	7.48831	7.12023	6.96581	7.13122	6.63016	6.2851	8.34234	7.89827	7.44502	8.09326	6.97349
chr1	44551511	44796836	17212442	ENSMUST00000074525 // Gulp1 // GULP, engulfment adaptor PTB domain containing 1 // 1|1	Gulp1	ENSMUST00000074525	ENSMUST00000074525 // ENSEMBL // cdna:known chromosome:NCBIM37:1:44608356:44853678:1 ge		5.94486	4.28457	4.3562	6.32379	4.66779	4.2947	4.46855	6.31051	4.47055	4.6133	6.28881	4.35969	5.24353	4.31982	4.22972	4.52172	4.53284	4.31212	4.46658	4.24656	3.94965	4.1323	4.17471	4.53153	4.41519	6.70552	4.79026	4.43946	4.54285	4.68577	4.66467	4.27728	4.23242	4.29039	4.38335	4.38695	4.50305	4.56157	4.26793	4.91063	4.45578
chr1	88499871	88510066	17225356	ENSMUST00000067625 // Glrp1 // glutamine repeat protein 1 // 1 D|1 // 14659 /// NM_0081	Glrp1	ENSMUST00000067625	ENSMUST00000067625 // ENSEMBL // cdna:known chromosome:NCBIM37:1:90397698:90406461:-1 g		3.34817	3.48022	3.43294	3.46075	3.69268	3.68869	3.39883	3.49824	3.34301	3.65923	3.701	3.44098	3.3688	3.57964	3.22467	3.37827	3.45792	3.51799	3.39208	3.51413	3.41053	3.56377	3.63249	3.41926	3.58952	4.00168	3.28697	3.51798	3.79752	3.57004	3.47662	3.53891	3.48844	3.42193	3.69178	3.44747	3.66478	3.39789	3.42914	3.43474	4.35396
chr1	60778843	60803790	17213473	---		---	ENSMUST00000130082 // ENSEMBL // cdna:known chromosome:NCBIM37:1:60835687:60860634:1 ge		4.41074	4.24355	4.55046	4.07812	4.38818	4.53898	4.87853	3.70846	4.15489	4.44478	4.02351	4.57375	3.82099	4.32874	4.11636	4.52815	3.91256	4.21916	4.04154	4.18094	4.06107	4.02941	4.09157	4.15968	4.55803	5.50858	4.31711	4.46384	4.2779	4.02168	4.42402	4.1586	4.03973	4.33732	4.56882	4.91388	4.01133	4.36674	4.1103	4.44528	5.02957
chr1	87147655	87156521	17225224	ENSMUST00000161002 // Ecel1 // endothelin converting enzyme-like 1 // 1 D|1 // 13599 //	Ecel1	ENSMUST00000161002	ENSMUST00000161002 // ENSEMBL // cdna:known chromosome:NCBIM37:1:89044230:89053096:-1 g		6.48179	6.27754	7.00526	6.0832	9.82868	10.8249	11.4989	5.92255	11.6622	11.6722	6.18553	6.54216	11.3526	8.53489	10.7554	7.89287	8.62976	11.3945	6.44796	7.29012	7.83426	6.11731	11.6632	7.22786	6.52049	7.68612	9.32034	7.25999	11.6839	8.7173	7.11265	11.8249	8.20864	6.22209	8.16705	6.32983	9.02136	10.9392	7.77836	10.3161	8.07456
chr1	43888011	43888595	17548910	NM_001130408 // Arf1 // ADP-ribosylation factor 1 // 11|11 B2 // 11840 /// NM_007476 //	Arf1	NM_001130408	NM_001130408 // RefSeq // Mus musculus ADP-ribosylation factor 1 (Arf1), transcript var		11.7832	11.3893	11.3827	11.7724	11.2828	11.1446	11.3793	11.7326	11.5794	11.5685	11.6462	11.6533	11.705	11.2118	11.3683	11.4426	11.6012	11.3312	11.4645	11.5505	11.4178	11.4359	11.552	11.3173	11.3795	10.8266	11.5964	11.6289	11.0797	11.1041	11.6346	11.6568	11.283	11.5609	11.5279	11.2854	11.5417	11.4553	11.5623	11.5285	11.0428
chr1	92934376	92947948	17215853	ENSMUST00000027488 // Capn10 // calpain 10 // 1 D|1 // 23830 /// NM_011796 // Capn10 //	Capn10	ENSMUST00000027488	ENSMUST00000027488 // ENSEMBL // cdna:known chromosome:NCBIM37:1:94830953:94844518:1 ge		7.17835	7.54829	7.80243	7.18331	7.59332	7.8404	7.61506	7.07367	7.7685	7.49819	7.01869	7.50162	7.35103	7.54817	7.8119	7.55233	7.69317	7.53984	7.2995	7.88345	7.56984	7.85322	7.54927	7.68486	7.63947	6.63778	7.52646	7.62424	7.60295	7.94414	7.7368	7.58425	7.63463	7.58334	7.74013	7.78288	7.88199	7.78672	7.74313	7.47091	7.48972
chr1	61767415	61851540	17223649	ENSMUST00000063725 // Pard3b // par-3 partitioning defective 3 homolog B (C. elegans) /	Pard3b	ENSMUST00000063725	ENSMUST00000063725 // ENSEMBL // cdna:known chromosome:NCBIM37:1:61685408:61819450:1 ge		3.59979	3.6614	3.52829	3.36895	3.83718	3.92076	3.6708	3.43025	3.81857	3.81396	3.6867	3.55125	3.46863	3.59316	3.68944	3.67902	3.58911	3.49311	3.66513	3.56029	3.50791	3.48272	3.47033	3.29402	3.62977	3.91964	3.47784	3.72979	4.05834	3.45381	3.41119	3.25041	3.41991	3.48689	3.56772	3.60273	3.63529	3.41409	3.52541	3.63991	3.65765
chr1	56636044	56637451	17223279	NM_027661 // Hsfy2 // heat shock transcription factor, Y linked 2 // 1|1 C1 // 71066 //	Hsfy2	NM_027661	NM_027661 // RefSeq // Mus musculus heat shock transcription factor, Y linked 2 (Hsfy2)		3.01943	3.10392	3.24562	3.3328	3.15056	3.40402	3.24706	3.28904	3.17785	3.07732	3.03582	3.19202	3.16792	3.14584	3.0996	3.33124	3.04535	3.21549	3.52117	3.13262	3.2843	3.35801	3.36577	3.17976	3.06703	3.3104	3.20041	3.07893	3.56048	3.23081	3.42845	3.07306	3.01135	3.51884	3.11879	3.19717	3.17541	3.09214	3.25734	3.33361	3.61799
chr1	74435510	74544286	17224291	NM_176972 // Usp37 // ubiquitin specific peptidase 37 // 1 C3|1 // 319651 /// ENSMUST00	Usp37	NM_176972	NM_176972 // RefSeq // Mus musculus ubiquitin specific peptidase 37 (Usp37), mRNA. // c		8.94064	9.87187	9.39779	9.653	9.65796	9.66466	9.72995	9.87686	9.72449	9.70571	9.39369	9.63478	9.34471	9.56454	9.58037	9.83936	9.4974	9.64581	9.76369	9.7992	9.6678	9.78637	9.82719	9.74928	9.87836	8.88107	9.40894	9.80474	10.3446	10.3478	9.78477	9.78071	9.44862	9.92607	9.60808	9.64927	10.1357	9.58871	9.72885	9.46152	9.57329
chr1	55077834	55088243	17223228	ENSMUST00000027123 // Hspd1 // heat shock protein 1 (chaperonin) // 1 C1.2|1 // 15510 /	Hspd1	ENSMUST00000027123	ENSMUST00000027123 // ENSEMBL // cdna:known chromosome:NCBIM37:1:55134679:55144868:-1 g		10.2688	10.8692	10.6007	10.6693	10.1478	10.7884	11.098	11.2058	10.9289	11.1498	10.9007	10.6234	10.7403	10.8205	11.0615	10.9038	10.5952	11.0548	10.9224	11.0372	10.7664	11.1125	11.1735	11.1379	11.2047	9.89865	10.4218	11.0853	10.9279	11.2516	10.697	10.822	10.9788	11.1415	11.0383	10.9696	11.3752	10.8202	10.991	10.601	10.2387
chr1	87620312	87720508	17215309	NM_010566 // Inpp5d // inositol polyphosphate-5-phosphatase D // 1 C5|1 57.0 cM // 1633	Inpp5d	NM_010566	NM_010566 // RefSeq // Mus musculus inositol polyphosphate-5-phosphatase D (Inpp5d), tr		6.55567	5.87768	5.76586	7.06467	6.68904	6.08047	7.09925	6.71556	6.10904	6.22897	6.5306	6.07081	6.80184	5.6209	5.99066	6.57464	5.99134	5.99948	6.54533	6.55134	5.82982	5.32653	5.61626	6.24205	5.53184	8.27459	6.81853	5.53586	6.05758	6.64357	6.08745	6.51034	5.60512	6.25376	6.0896	5.4515	6.15709	6.06882	5.96372	6.73298	5.93902
chr1	68591618	68593686	17548961	AK051247 // Gm19335 // predicted gene, 19335 // --- // 100502712 /// XR_140440 // Gm193	Gm19335	AK051247	AK051247 // GenBank HTC // Mus musculus 12 days embryo spinal ganglion cDNA, RIKEN full		5.31559	5.15003	5.42477	6.34259	5.7011	6.09635	6.79724	5.77295	7.78054	7.30739	6.73513	5.22119	6.51766	5.28929	6.66568	5.9991	5.58748	6.9128	5.33391	6.39511	5.85596	5.2008	7.11759	6.11354	5.90347	5.5039	5.48917	5.8595	7.16547	7.28633	7.1357	8.30756	5.62785	7.20755	6.34681	4.75442	7.60588	6.81601	6.01373	6.18715	5.96555
chr1	56971469	57042515	17212923	NR_024325 // 9130024F11Rik // RIKEN cDNA 9130024F11 gene // 1 C1.3|1 // 329160	9130024F11Rik	NR_024325	NR_024325 // RefSeq // Mus musculus RIKEN cDNA 9130024F11 gene (9130024F11Rik), transcr		5.00766	5.24555	6.22249	5.28869	5.36809	6.90895	5.4502	5.29583	4.88006	5.48749	5.21021	6.20612	5.10339	5.20721	5.34565	5.88768	5.51348	5.54935	5.39072	6.07167	5.67101	6.53798	5.30715	6.09861	6.55535	5.81579	5.64859	5.40931	5.72392	5.48048	5.81759	5.25662	5.333	6.02855	5.63485	6.42461	5.85422	5.52658	5.32863	5.51589	6.22687
chr1	93015456	93101865	17225630	NM_008440 // Kif1a // kinesin family member 1A // 1|1 E1-E2 // 16560 /// NM_001110315 /	Kif1a	NM_008440	NM_008440 // RefSeq // Mus musculus kinesin family member 1A (Kif1a), transcript varian		8.9835	9.74135	10.1385	6.12531	10.4405	10.0756	9.83875	5.6009	10.3937	9.65518	6.33122	10.0531	10.0283	9.995	9.96774	9.94309	9.8031	10.1444	9.59076	9.56808	10.1151	9.87307	10.1591	9.62439	9.83362	9.0886	10.127	9.93604	9.6296	10.7959	9.73297	9.93251	9.79799	9.67064	9.99778	9.72887	10.1024	10.3818	10.0594	9.83568	9.7836
chr1	88406961	88426438	17215539	ENSMUST00000027518 // Spp2 // secreted phosphoprotein 2 // 1|1 C5 // 75396 /// NM_02926	Spp2	ENSMUST00000027518	ENSMUST00000027518 // ENSEMBL // cdna:known chromosome:NCBIM37:1:90303536:90323013:1 ge		3.80649	3.94017	4.12644	3.67481	4.06268	3.78317	4.03176	3.79298	3.81153	3.91018	3.79157	3.90817	3.75658	3.95673	4.04294	3.87035	3.57328	3.99925	3.91845	3.91105	3.82019	3.809	3.73878	3.85082	4.01198	3.82915	3.82118	3.69772	3.98872	4.00399	3.8627	3.79325	3.96236	3.98833	3.58033	3.87319	3.99337	3.91914	3.80043	3.74716	4.27225
chr1	40805601	40855267	17212301	NM_001081198 // Tmem182 // transmembrane protein 182 // 1 B|1 // 381339 /// ENSMUST0000	Tmem182	NM_001081198	NM_001081198 // RefSeq // Mus musculus transmembrane protein 182 (Tmem182), mRNA. // ch		8.76072	5.63383	5.9243	5.76832	6.27376	5.72696	6.0551	5.82767	5.92545	5.48493	8.03546	6.21654	6.43266	6.07131	5.9243	5.81126	6.23796	6.02293	5.96307	6.1166	6.14452	5.7136	6.30051	5.76423	5.97776	6.67325	5.7418	6.02134	6.09677	5.97732	6.01534	5.971	6.07983	6.02416	6.08108	6.02612	5.93538	6.31408	6.00041	6.034	5.86657
chr1	46020072	46030469	17222790	NR_037691 // Gm4776 // sperm motility kinase W // 1 C1.1|1 // 212225 /// NR_037690 // G	Gm4776	NR_037691	NR_037691 // RefSeq // Mus musculus predicted gene 4776 (Gm4776), transcript variant 1,		3.13674	3.12876	3.05245	3.37066	3.71749	3.49559	3.25193	3.952	3.52999	3.79275	3.84096	3.85937	3.15985	3.32893	3.24433	3.32614	3.42877	2.96397	3.48608	3.17595	3.4181	3.3999	3.6362	4.07627	3.38813	3.87959	3.45709	3.13659	3.12734	3.26399	3.0702	3.49998	3.15052	3.52175	3.16965	3.19153	3.77497	3.3875	3.35813	3.81087	3.31636
chr1	75210829	75215606	17214449	NM_011494 // Stk16 // serine/threonine kinase 16 // 1 C3|1 // 20872 /// ENSMUST00000027	Stk16	NM_011494	NM_011494 // RefSeq // Mus musculus serine/threonine kinase 16 (Stk16), mRNA. // chr1 /		8.60723	9.0922	9.00958	9.02318	8.64588	9.13003	9.16027	9.0019	9.0296	9.32677	9.14461	8.91882	9.12675	9.33279	9.0127	9.08097	9.30791	9.29372	8.72609	9.27914	9.1152	9.38518	9.34116	9.2269	9.20403	8.53114	9.19699	9.09875	8.91387	9.23365	9.16109	9.26491	9.19051	9.3467	9.17194	9.40429	9.57457	9.16273	9.10705	8.94744	9.30719
chr1	74391509	74397285	17214220	ENSMUST00000027367 // Ctdsp1 // CTD (carboxy-terminal domain, RNA polymerase II, polype	Ctdsp1	ENSMUST00000027367	ENSMUST00000027367 // ENSEMBL // cdna:known chromosome:NCBIM37:1:74438083:74443859:1 ge		8.32198	7.69538	8.1093	9.12704	8.11546	7.62654	7.92421	8.9478	7.63987	7.55057	8.66628	7.5537	8.1537	7.92538	7.97978	7.19863	7.85608	7.67349	7.90665	7.97511	7.80386	7.78743	7.70872	7.50071	7.36443	8.69727	7.99316	7.91493	6.94501	7.63777	7.78922	7.87163	8.34486	7.96395	7.77656	7.96451	7.51176	7.78894	7.86491	8.40876	8.406
chr1	86542994	86582547	17225179	ENSMUST00000027444 // Pde6d // phosphodiesterase 6D, cGMP-specific, rod, delta // 1 D|1	Pde6d	ENSMUST00000027444	ENSMUST00000027444 // ENSEMBL // cdna:known chromosome:NCBIM37:1:88439569:88479122:-1 g		10.6331	10.7063	10.6719	10.0769	9.97068	10.5534	10.5027	9.98471	10.4136	10.4967	9.89424	10.497	10.3322	10.9573	10.8045	10.5608	11.0535	10.7264	10.4622	10.7158	10.671	10.8142	10.652	10.7059	10.7755	9.77946	10.7884	10.8214	10.3597	10.525	10.6016	10.4443	10.7181	10.7556	10.58	10.685	11.0081	10.6012	10.7367	10.4911	10.9229
chr1	57422244	57422373	17223327	---		---	ENSMUST00000104588 // ENSEMBL // ncrna:snoRNA chromosome:NCBIM37:1:57479088:57479217:-1		3.75086	3.78347	4.19104	3.74078	4.55711	4.3687	4.33569	4.05528	4.21295	4.26705	3.73433	4.23077	3.84681	3.96902	3.91882	3.91548	3.92986	3.83302	4.0078	4.08792	3.81361	4.00914	3.92014	3.86393	4.38795	4.60074	3.78987	4.16651	3.90812	4.23948	3.94621	3.93821	4.41823	4.21776	4.23072	4.13685	4.05902	3.93714	3.94742	4.06734	4.53757
chr1	89360342	89406133	17225364	NR_040482 // C030007H22Rik // RIKEN cDNA C030007H22 gene // 1|1 // 77331	C030007H22Rik	NR_040482	NR_040482 // RefSeq // Mus musculus RIKEN cDNA C030007H22 gene (C030007H22Rik), non-cod		4.69365	4.74497	4.77639	4.52678	4.75736	4.46752	4.68249	4.73036	4.55397	4.19824	4.52853	4.72832	4.29665	4.5151	4.40637	4.68267	4.60139	4.59776	4.60186	4.51969	4.91337	4.60162	4.54129	4.4625	4.85201	4.82353	4.67246	4.60188	4.61109	4.64067	4.60377	4.56019	4.76208	4.55541	4.6182	4.83133	4.62036	4.69382	4.64083	4.6189	3.92787
chr1	86154711	86278284	17215067	NM_030184 // Armc9 // armadillo repeat containing 9 // 1 C5|1 // 78795 /// ENSMUST00000	Armc9	NM_030184	NM_030184 // RefSeq // Mus musculus armadillo repeat containing 9 (Armc9), transcript v		7.79177	7.84463	8.39433	7.73262	7.92861	8.09201	7.74348	7.63127	8.00855	7.93171	7.73133	7.94074	7.90315	8.00823	7.92636	7.93544	8.27811	7.94718	7.85495	8.33272	7.86991	8.23994	7.88863	7.95563	8.15301	8.38229	8.00225	7.9933	7.91599	8.21343	7.94894	7.89085	7.88484	7.96576	7.97342	7.94027	8.37644	7.99802	7.85844	7.98908	7.81441
chr1	74900652	74900726	17224395	NR_029876 // Mir375 // microRNA 375 // 1|1 // 723900	Mir375	NR_029876	NR_029876 // RefSeq // Mus musculus microRNA 375 (Mir375), microRNA. // chr1 // 100 //		6.65201	6.69196	6.52449	6.12443	6.8565	6.68285	6.42043	6.25965	6.76288	6.20104	6.35751	7.03204	6.16458	6.1203	6.48638	6.41049	6.48101	6.35559	6.12683	6.39879	6.18504	6.67834	6.56924	6.4803	6.90792	7.12382	6.60966	6.75168	6.08663	6.75199	6.66548	6.22727	6.74553	6.75433	6.42363	6.49038	6.43093	6.52354	6.35497	6.41691	5.57079
chr1	73391385	73407569	17224195	NR_003202 // Pinc // pregnancy induced noncoding RNA // 1 C3|1 // 723792 /// DQ059756 /	Pinc	NR_003202	NR_003202 // RefSeq // Mus musculus pregnancy induced noncoding RNA (Pinc), non-coding		3.71574	3.615	3.86175	3.65899	3.784	3.6415	3.5246	3.83151	3.74247	3.61423	3.24678	3.78894	3.68795	3.97825	3.58223	3.51764	3.74875	3.92814	3.5071	3.47074	3.57395	3.92042	3.87946	3.59201	3.74888	3.4841	3.49958	3.87215	3.92187	3.87371	3.687	3.754	3.74959	3.91479	3.49391	3.96624	3.67334	3.78902	3.51962	3.45125	4.55423
chr1	75180866	75191923	17224500	NM_001003917 // Atg9a // autophagy related 9A // 1 C3|1 // 245860 /// ENSMUST0000004068	Atg9a	NM_001003917	NM_001003917 // RefSeq // Mus musculus autophagy related 9A (Atg9a), mRNA. // chr1 // 1		7.94681	8.16724	8.47384	8.15403	8.5442	8.27555	8.30258	8.25702	8.48197	8.01239	8.09062	8.52384	8.51984	8.29754	8.29697	8.35345	8.21766	8.44261	7.82299	8.34514	8.25586	8.2636	8.51948	8.04473	8.24972	7.88305	8.51511	8.48306	8.04473	8.58499	8.24289	8.61272	8.2238	8.26567	8.27052	8.1392	8.35184	8.51474	8.40631	8.38553	8.06569
chr1	86016816	86029958	17215016	NM_027029 // Spata3 // spermatogenesis associated 3 // 1 C5|1 // 70060 /// NM_027300 //	Spata3	NM_027029	NM_027029 // RefSeq // Mus musculus spermatogenesis associated 3 (Spata3), transcript v		4.81511	4.62726	5.13078	4.79255	4.72459	4.99418	4.89922	4.90469	4.96439	4.94475	5.16134	4.84048	4.77802	5.02623	4.4373	5.05441	4.90474	5.02585	4.81144	4.84873	4.96559	5.09253	4.72422	4.85413	4.93041	5.12759	4.94262	5.05932	4.77489	4.81765	5.01874	4.85623	4.96057	4.99779	5.12345	5.18022	4.88381	4.89165	4.90599	4.97261	5.47801
chr1	82724890	82752394	17214825	NM_029409 // Mff // mitochondrial fission factor // 1 C5|1 // 75734 /// BC059229 // Mff	Mff	NM_029409	NM_029409 // RefSeq // Mus musculus mitochondrial fission factor (Mff), nuclear gene en		9.25062	9.73591	9.61603	8.75448	9.45518	9.71492	9.58978	8.79008	9.63583	9.71206	8.77024	9.68113	9.39129	9.9322	9.79871	9.72118	9.47427	9.68572	9.56036	9.55577	9.73692	9.79583	9.60106	9.76777	9.83728	9.29806	9.70915	9.94564	9.35625	9.94395	9.71937	9.62075	9.94317	9.5798	9.8459	9.66157	10.0518	9.78763	9.57668	9.58947	9.79353
chr1	58652641	58655831	17213189	NR_045007 // Gm20257 // caspase 8 pseudogene // --- // 100504501	Gm20257	NR_045007	NR_045007 // RefSeq // Mus musculus predicted gene, 20257 (Gm20257), non-coding RNA. //		3.50624	3.98173	3.61273	4.60385	3.48653	3.62154	3.78471	4.26638	3.74839	3.81755	4.34119	3.90146	4.40428	3.5948	3.70385	3.73738	3.89607	3.98106	3.60668	4.84093	4.17928	3.75131	3.75331	3.7112	3.6089	4.49521	3.78747	4.12148	3.58577	4.96316	3.86968	3.68378	4.02608	4.57294	3.81435	3.48583	4.39904	4.10281	4.13735	3.66532	3.59999
chr1	89016113	89022210	17215561	NR_040471 // 1700067G17Rik // RIKEN cDNA 1700067G17 gene // 1|1 // 73475 /// NR_040471	1700067G17Rik	NR_040471	NR_040471 // RefSeq // Mus musculus RIKEN cDNA 1700067G17 gene (1700067G17Rik), non-cod		4.37421	4.22373	4.53041	4.63171	4.62625	4.28213	4.42773	4.71479	4.58095	4.3573	4.60994	4.48618	4.43496	4.65272	4.46325	4.56014	4.50275	4.3399	4.40702	4.39314	4.40963	4.54017	4.12541	4.1727	4.50504	4.89921	4.63321	4.52689	4.39862	4.51578	4.21577	4.53031	4.69445	4.72837	4.5479	4.59865	3.99092	4.29831	4.4411	4.52563	4.98621
chr1	85939537	85961055	17225134	NM_001033290 // Gpr55 // G protein-coupled receptor 55 // 1 C5|1 // 227326 /// ENSMUST0	Gpr55	NM_001033290	NM_001033290 // RefSeq // Mus musculus G protein-coupled receptor 55 (Gpr55), mRNA. //		5.05875	4.95247	5.4611	5.02035	5.54507	5.44657	5.14114	5.18573	4.97364	5.33287	4.93082	4.84704	4.92168	5.28605	5.07612	5.19919	5.0468	5.24473	4.92	5.11869	5.16577	5.05311	5.14212	5.15381	5.00484	5.03626	5.03782	5.31586	4.6644	5.55684	4.72134	5.05515	5.44421	5.24569	5.15535	5.61237	5.08942	4.87932	5.09158	5.41907	5.56662
chr1	79434669	79440090	17224730	NM_009129 // Scg2 // secretogranin II // 1 C4|1 43.6 cM // 20254 /// ENSMUST00000049972	Scg2	NM_009129	NM_009129 // RefSeq // Mus musculus secretogranin II (Scg2), mRNA. // chr1 // 100 // 10		7.79088	6.0572	8.5305	5.87709	9.85196	10.5497	10.8007	6.30503	10.8934	11.3316	7.12239	9.6647	10.996	9.64658	10.2884	8.22097	8.72585	10.7777	6.58409	6.92627	8.647	6.04039	10.7591	8.61224	9.36237	8.05562	9.45777	7.89072	11.2874	10.888	7.87535	11.3951	8.40082	6.34872	8.82107	9.42297	10.0352	10.7338	8.22677	9.58733	8.35559
chr1	85599286	85599839	17214921	---		---	ENSMUST00000162784 // ENSEMBL // cdna:known chromosome:NCBIM37:1:87495861:87496414:1 ge		5.25777	3.52258	3.408	6.69143	3.89657	3.56231	4.59635	8.52435	3.59447	3.58009	7.97157	3.65603	5.54176	3.60407	3.23854	4.05309	3.99218	3.52168	4.30557	4.50679	3.26159	3.5972	3.63868	3.67925	3.43481	3.88837	3.93676	3.17388	3.14948	3.28054	3.53359	3.47978	3.63952	3.16854	3.88161	3.38512	3.97704	3.45493	3.40799	4.51496	4.67383
chr1	85484252	85485142	17548965	NM_033616 // Csprs // component of Sp100-rs // 8 B1.3|8 // 114564 /// NM_001081746 // G	Csprs	NM_033616	NM_033616 // RefSeq // Mus musculus component of Sp100-rs (Csprs), mRNA. // chr1 // 84		7.69782	5.13675	5.68366	8.07627	6.10552	5.40626	7.05519	9.81129	5.23975	5.8114	9.00582	5.28884	7.01089	4.74999	4.99728	5.69758	5.58896	5.03093	6.15241	6.17979	4.89317	5.22082	4.77405	5.48903	5.20558	6.40074	4.97102	4.98355	5.51921	5.69935	5.44513	5.70844	5.06104	5.17626	5.6119	4.8618	5.18556	5.05922	5.3147	5.37801	5.99481
chr1	72824480	72852474	17214106	NM_008342 // Igfbp2 // insulin-like growth factor binding protein 2 // 1 C3|1 36.1 cM /	Igfbp2	NM_008342	NM_008342 // RefSeq // Mus musculus insulin-like growth factor binding protein 2 (Igfbp		7.60925	7.35009	6.84479	7.55255	7.24739	6.46143	6.39442	7.1619	6.31648	6.55743	7.02099	6.97659	6.9063	6.39981	7.07398	7.33751	6.39256	6.55137	7.31362	6.38143	6.82151	6.87465	6.59616	6.60793	7.61653	6.82977	7.85285	7.17932	5.96529	6.60028	6.35778	6.67613	6.81691	6.59735	6.67754	7.15907	6.29006	6.77204	6.59419	7.03556	8.20528
chr1	91540565	91559590	17215788	NM_001039126 // Asb1 // ankyrin repeat and SOCS box-containing 1 // 1 D|1 57.0 cM // 65	Asb1	NM_001039126	NM_001039126 // RefSeq // Mus musculus ankyrin repeat and SOCS box-containing 1 (Asb1),		8.01923	8.61722	9.1153	7.13254	8.88223	8.86149	8.74952	7.19769	8.79131	8.47957	7.32772	8.63699	8.58564	9.01618	9.09309	8.74808	9.08956	8.78933	8.30518	9.0193	8.66154	8.8197	8.61005	8.73411	8.95129	7.06311	8.79264	8.8468	8.39568	8.59855	8.67867	8.69705	8.86421	8.84765	8.94247	8.89235	9.17614	8.87732	8.81295	8.79684	8.77162
chr1	87796467	87796817	17215374	---		---	ENSMUST00000097661 // ENSEMBL // cdna:known chromosome:NCBIM37:1:89693042:89693392:1 ge		5.59906	6.04678	5.58236	6.66213	6.30475	6.2368	5.35224	6.58061	6.36953	5.88833	6.77606	5.25196	6.62394	5.42425	5.93726	6.00406	6.00402	5.91163	6.03213	6.46289	6.2426	6.00716	6.18517	5.68616	5.72577	5.22167	6.12511	6.22519	6.05914	5.65256	5.9007	5.46022	5.66828	5.50437	5.77291	5.26388	6.66865	5.99355	6.43378	6.22015	5.39449
chr1	64029447	64122282	17223766	NM_033563 // Klf7 // Kruppel-like factor 7 (ubiquitous) // 1|1 C1-C3 // 93691 /// ENSMU	Klf7	NM_033563	NM_033563 // RefSeq // Mus musculus Kruppel-like factor 7 (ubiquitous) (Klf7), mRNA. //		7.69232	8.05048	8.04005	8.16443	8.39369	8.57388	8.06657	8.24572	8.49881	8.45261	7.71687	8.16674	8.32645	7.96082	7.98756	7.94298	8.33149	8.66251	7.77253	8.58094	8.56698	8.14264	8.53976	8.3609	8.31038	7.7311	8.73319	8.275	8.44011	7.92332	8.09442	8.45046	8.1765	7.9023	8.01877	8.13849	8.3242	8.53178	8.49941	8.18283	8.28992
chr1	53755506	53785224	17223069	NM_133810 // Stk17b // serine/threonine kinase 17b (apoptosis-inducing) // 1 C1.1|1 //	Stk17b	NM_133810	NM_133810 // RefSeq // Mus musculus serine/threonine kinase 17b (apoptosis-inducing) (S		9.49856	9.42876	9.89975	10.6406	9.89089	9.72952	10.1381	10.7748	9.48879	9.70188	10.6866	9.38	9.78238	9.99521	9.49555	9.48936	10.1852	9.37685	9.06655	10.2301	9.71032	9.84713	8.36814	9.46237	9.78462	10.095	9.89598	9.80976	9.65178	9.59727	9.79456	9.76772	9.96631	9.58384	9.95959	9.26027	10.1812	9.27903	9.97184	9.8814	8.82603
chr1	93299211	93305915	17225693	NM_178051 // Mterfd2 // MTERF domain containing 2 // 1 D|1 // 69821 /// ENSMUST00000027	Mterfd2	NM_178051	NM_178051 // RefSeq // Mus musculus MTERF domain containing 2 (Mterfd2), mRNA. // chr1		6.92421	7.30478	7.08723	7.3163	7.20183	7.35292	7.03886	7.23342	7.46306	7.2136	6.76632	6.97245	7.07174	7.18781	7.17076	7.22001	7.1417	7.11743	7.19442	7.29125	7.08267	7.16084	7.43787	7.2091	7.37149	6.90709	6.97401	7.21284	7.13335	7.47237	7.21967	7.14029	7.30306	7.14446	7.28198	7.15462	7.54374	7.26225	7.13318	7.25264	6.94136
chr1	92511048	92518515	17225582	NM_147039 // Olfr1414 // olfactory receptor 1414 // 1 D-E1|1 // 259041 /// ENSMUST00000	Olfr1414	NM_147039	NM_147039 // RefSeq // Mus musculus olfactory receptor 1414 (Olfr1414), mRNA. // chr1 /		6.02581	5.88519	6.10352	5.54056	6.01222	5.70406	5.81581	5.60759	5.53614	5.52182	5.7128	6.38224	5.71676	6.05002	5.79941	5.74037	5.83756	6.07738	5.6679	5.86256	5.95954	5.69404	5.66583	5.88094	5.92835	5.54156	5.78257	5.84538	5.45813	5.94961	5.87038	5.90726	5.97251	5.88237	5.83662	6.28833	5.78061	5.97181	5.86249	6.11027	5.331
chr1	57359222	57377544	17223308	NR_037999 // 4930558J18Rik // RIKEN cDNA 4930558J18 gene // 1|1 // 75323	4930558J18Rik	NR_037999	NR_037999 // RefSeq // Mus musculus RIKEN cDNA 4930558J18 gene (4930558J18Rik), non-cod		5.98699	6.67104	6.04505	5.55183	5.99282	6.17823	6.63161	5.65747	6.29118	6.32772	5.57181	6.62379	5.56003	6.39211	6.2447	6.74006	6.26011	6.29415	6.51911	6.57944	6.3626	6.31121	6.50497	6.77183	6.47488	5.90019	5.78454	6.72888	5.97138	6.90581	6.71348	6.17305	6.31392	6.62762	6.56695	6.44508	7.02586	6.41367	6.80139	6.09541	6.37497
chr1	51469488	51478399	17222825	NM_028696 // Obfc2a // oligonucleotide/oligosaccharide-binding fold containing 2A // 1|	Obfc2a	NM_028696	NM_028696 // RefSeq // Mus musculus oligonucleotide/oligosaccharide-binding fold contai		7.71633	8.00145	6.98443	8.38817	7.17137	7.71867	7.8634	8.47737	8.33514	7.83817	8.007	7.77467	7.67014	7.40233	7.62302	8.19193	7.15379	7.7849	7.91944	7.59887	7.68634	8.4172	8.10822	8.2178	7.98214	7.48968	7.70212	8.57868	8.17182	8.55286	7.62049	7.79624	7.56508	7.66226	7.73515	7.37143	8.11572	7.59762	7.84818	7.36858	6.82128
chr1	74889934	74893143	17224386	NM_021541 // Cryba2 // crystallin, beta A2 // 1 C3|1 40.8 cM // 12958 /// ENSMUST000000	Cryba2	NM_021541	NM_021541 // RefSeq // Mus musculus crystallin, beta A2 (Cryba2), mRNA. // chr1 // 100		5.80765	5.71297	5.82083	5.52603	6.01303	5.64462	5.77717	5.44675	5.56113	5.59419	5.51055	6.54359	5.36052	5.62536	5.74848	5.60327	5.67355	5.64494	5.69248	5.44745	5.53648	5.68143	5.45171	5.51442	5.74333	6.39013	5.61865	5.71377	5.45688	5.61068	5.58103	5.62035	5.67969	5.46119	5.63951	5.76812	5.76678	5.62625	5.49699	5.70356	5.99834
chr1	59626580	59626664	17213293	---		---	ENSMUST00000158651 // ENSEMBL // ncrna:misc_RNA chromosome:NCBIM37:1:59683424:59683508:		3.06217	3.32718	3.24329	3.511	2.91222	3.48648	3.28204	3.42791	3.82598	3.60166	3.92622	3.28537	3.28868	3.13848	4.36327	3.85501	3.62608	3.98511	2.95669	3.32453	3.35145	2.9998	3.19367	3.501	3.25313	4.87959	3.18253	3.31918	3.2682	3.41311	3.70749	3.21404	3.29594	3.23345	3.75706	3.50577	3.20711	3.47484	3.42085	4.09635	4.5096
chr1	87415255	87415349	17225259	---		---	ENSMUST00000158988 // ENSEMBL // ncrna:snRNA chromosome:NCBIM37:1:89311830:89311924:-1		3.32447	3.09546	3.27003	3.36062	3.27258	3.92878	3.06114	3.27319	2.95549	3.15642	3.24483	3.18307	3.34107	3.21029	3.17393	3.44386	3.0188	4.08524	3.25136	3.07009	2.85913	2.99508	3.29902	3.52399	3.08961	3.88551	2.91185	3.10387	3.54722	3.05263	3.29075	3.05972	3.02227	3.01841	3.20628	3.23676	3.51102	4.19788	3.47953	3.40823	4.86205
chr1	78417958	78488859	17224702	NM_011811 // Farsb // phenylalanyl-tRNA synthetase, beta subunit // 1 C4|1 // 23874 ///	Farsb	NM_011811	NM_011811 // RefSeq // Mus musculus phenylalanyl-tRNA synthetase, beta subunit (Farsb),		8.69265	9.27352	9.03382	9.17515	8.77611	9.11481	9.24857	9.0986	9.20841	9.52424	9.04105	9.32572	9.1611	9.22931	9.34343	9.28576	9.27764	9.26264	9.1921	9.56087	9.18694	9.36902	9.36372	9.32452	9.35413	8.73732	9.12617	9.29013	9.46848	9.40693	9.22172	9.21406	9.23377	9.48952	9.25316	9.10398	9.60417	9.20313	9.12885	8.97539	8.9696
chr1	87086690	87089928	17225196	NM_007433 // Alppl2 // alkaline phosphatase, placental-like 2 // 1 D|1 54.0 cM // 11650	Alppl2	NM_007433	NM_007433 // RefSeq // Mus musculus alkaline phosphatase, placental-like 2 (Alppl2), mR		4.36508	4.37235	4.43337	4.59915	4.70762	4.79001	4.81455	4.49995	4.77892	5.0185	4.49158	4.86861	4.51781	4.54191	4.78768	4.70219	4.6639	4.46673	4.83701	4.56976	4.47059	4.89467	4.52982	4.65444	4.72339	4.52234	4.69612	4.98491	5.11649	4.78319	4.50779	4.35038	4.62451	4.85499	4.62713	5.03237	4.86884	4.56236	4.50348	4.74282	5.10258
chr1	84963669	84964559	17548924	NM_033616 // Csprs // component of Sp100-rs // 8 B1.3|8 // 114564 /// NM_001081746 // G	Csprs	NM_033616	NM_033616 // RefSeq // Mus musculus component of Sp100-rs (Csprs), mRNA. // chr1 // 100		7.86171	5.1215	5.58245	8.6824	5.98932	5.33637	7.3018	10.1339	5.0794	5.856	9.10841	5.0038	7.3192	4.70145	4.78278	5.77326	5.49944	5.1683	6.16695	6.32165	4.91187	5.21508	4.81133	5.39986	4.9702	6.08914	4.99486	5.12565	5.34075	5.66089	5.69238	6.04676	5.00398	5.03499	5.40059	4.73014	5.21691	5.02191	5.39747	5.32991	5.48078
chr1	66924295	66945384	17223916	ENSMUST00000027151 // Myl1 // myosin, light polypeptide 1 // 1 C3|1 34.1 cM // 17901 //	Myl1	ENSMUST00000027151	ENSMUST00000027151 // ENSEMBL // cdna:known chromosome:NCBIM37:1:66970869:66991717:-1 g		9.46	6.47801	6.30449	5.27786	5.60305	7.47321	6.01522	5.46821	6.59843	6.27381	8.76352	5.60316	7.3646	5.01298	5.56266	6.57343	6.4541	7.03439	5.89819	5.69529	6.92867	6.55361	6.09499	5.51435	5.73919	6.70871	5.56568	5.65953	6.03392	5.4754	6.19914	5.50074	5.52149	5.50806	5.5596	5.59027	5.65632	6.26514	6.30588	6.08384	7.17895
chr1	85894281	85908698	17214998	ENSMUST00000027425 // Itm2c // integral membrane protein 2C // 1 C5|1 // 64294 /// NM_0	Itm2c	ENSMUST00000027425	ENSMUST00000027425 // ENSEMBL // cdna:known chromosome:NCBIM37:1:87790856:87805250:1 ge		9.43616	10.3162	10.228	9.5776	9.48767	10.0549	9.92089	9.54203	9.71088	9.83662	9.39767	9.22945	10.2672	10.1974	10.1196	9.58018	9.98441	9.71286	9.48817	8.99203	10.1645	9.47117	9.32094	9.48053	9.19722	8.92598	10.0239	10.0907	9.37495	10.1864	9.15694	9.5709	9.82774	8.94195	9.62433	9.62577	10.2338	9.75992	9.95345	10.0181	10.2108
chr1	54473000	54557684	17223138	NM_001163314 // Pgap1 // post-GPI attachment to proteins 1 // 1 C1.1|1 // 241062 /// EN	Pgap1	NM_001163314	NM_001163314 // RefSeq // Mus musculus post-GPI attachment to proteins 1 (Pgap1), mRNA.		10.4743	10.9643	10.83	10.5949	10.7028	10.6449	10.4549	10.6944	10.7498	10.7432	10.5516	11.1964	10.7302	10.8936	10.7223	10.9417	10.7141	10.6811	11.0815	10.9453	10.9394	10.8415	10.6197	10.7977	10.812	9.25507	10.5101	11.0799	10.521	10.9514	11.1256	10.6896	10.7321	10.7755	11.0798	10.7944	11.0767	10.8763	10.9685	10.5459	10.6206
chr1	90203980	90216751	17215605	ENSMUST00000065587 // Cxcr7 // chemokine (C-X-C motif) receptor 7 // 1 D|1 55.6 cM // 1	Cxcr7	ENSMUST00000065587	ENSMUST00000065587 // ENSEMBL // cdna:known chromosome:NCBIM37:1:92100555:92113326:1 ge		7.55302	7.41133	8.60629	7.68891	6.57926	8.03015	7.7121	7.28925	6.90912	7.17347	8.22086	7.58912	7.32089	8.88651	7.58229	7.47467	8.30379	7.13915	7.21422	7.32237	7.9938	8.23304	7.30144	7.58866	7.69576	7.48693	8.0991	7.55688	7.44801	7.48546	7.43109	7.17262	8.03075	7.38968	7.66603	8.0983	8.04352	7.47533	7.63607	7.19652	7.20651
chr1	75435930	75443176	17214543	ENSMUST00000113584 // Gmppa // GDP-mannose pyrophosphorylase A // 1|1 C3 // 69080 /// N	Gmppa	ENSMUST00000113584	ENSMUST00000113584 // ENSEMBL // cdna:known chromosome:NCBIM37:1:75432518:75439748:1 ge		9.18986	9.19659	8.55888	9.86909	8.82348	8.78271	9.01241	9.78589	8.79884	8.64732	9.82148	8.4056	9.17823	8.53751	8.89543	9.16753	8.64649	8.71198	9.00183	9.0742	8.89583	8.98956	9.20768	9.02992	8.42361	9.03974	9.02627	8.89459	8.24853	9.07226	8.86266	8.76664	8.56379	8.74728	8.83174	8.39445	9.11218	8.97415	8.92663	8.9649	8.9651
chr1	86303063	86304060	17225150	NM_145222 // B3gnt7 // UDP-GlcNAc:betaGal beta-1,3-N-acetylglucosaminyltransferase 7 //	B3gnt7	NM_145222	NM_145222 // RefSeq // Mus musculus UDP-GlcNAc:betaGal beta-1,3-N-acetylglucosaminyltra		5.5848	5.40515	5.53967	5.3746	5.30885	5.44896	5.72564	5.14427	5.18331	5.29877	5.16292	5.3604	5.44837	5.54754	5.2319	5.3916	5.35679	5.54896	5.34979	5.2935	5.71942	5.42686	5.46151	5.28051	5.43228	6.05824	5.13969	5.51279	5.30992	5.3584	5.49984	5.33163	5.29902	5.19674	5.27163	6.03721	5.4609	5.40557	5.2779	5.43162	5.31902
chr1	57200645	57214996	17223300	NR_037990 // BC055402 // cDNA sequence BC055402 // 1|1 // 407809 /// BC055402 // BC0554	BC055402	NR_037990	NR_037990 // RefSeq // Mus musculus cDNA sequence BC055402 (BC055402), non-coding RNA.		4.67405	4.34847	4.13128	4.63699	4.58776	4.71839	4.61594	4.55558	4.62901	4.69972	4.32805	4.54627	4.29581	4.33383	4.60542	4.54442	4.40835	4.40451	4.63298	5.36759	4.53095	5.00988	4.68713	4.93209	4.62334	5.06603	4.19199	4.14965	4.86264	4.34762	4.5164	4.53488	4.37697	4.55808	4.55448	4.67639	4.49853	4.40423	4.36409	4.71092	4.43124
chr1	85793441	85851577	17214983	NM_133781 // Cab39 // calcium binding protein 39 // 1 C5|1 // 12283 /// ENSMUST00000113	Cab39	NM_133781	NM_133781 // RefSeq // Mus musculus calcium binding protein 39 (Cab39), mRNA. // chr1 /		8.27026	8.55243	8.62284	8.83585	8.17924	8.36915	8.42498	8.91243	8.63592	8.41526	8.71335	8.3087	8.52289	8.64944	8.63089	8.28968	8.56716	8.55129	8.51598	8.6231	8.54671	8.5979	8.63706	8.50034	8.69322	8.58025	8.48295	8.3989	8.73521	8.61186	8.35538	8.47339	8.51588	8.45261	8.32439	8.30836	8.83978	8.2933	8.48095	8.52902	7.71637
chr1	66719243	66817595	17223880	NM_001122738 // Kansl1l // KAT8 regulatory NSL complex subunit 1-like // 1 C3|1 // 6869	Kansl1l	NM_001122738	NM_001122738 // RefSeq // Mus musculus KAT8 regulatory NSL complex subunit 1-like (Kans		7.78091	8.2692	8.44341	8.08494	7.5586	8.4208	8.18407	8.28347	8.01944	8.41452	8.30078	8.09489	8.07545	8.48969	8.31848	8.34474	8.51043	8.14285	8.21135	8.83954	8.7273	9.1606	7.88308	8.84276	8.3518	7.95536	8.1397	8.5594	8.54504	8.17616	8.53134	8.19751	8.31135	8.95522	8.53301	8.32044	8.66928	8.02031	8.3365	8.15571	8.33733
chr1	51507084	51512329	17222834	XR_104576 // Gm17767 // predicted gene, 17767 // 1|1 // 100045066	Gm17767	XR_104576	AK050026 // GenBank HTC // Mus musculus adult male liver tumor cDNA, RIKEN full-length		3.8188	3.62548	3.84558	3.81446	4.01704	4.35175	3.94882	3.90769	3.94366	3.72717	3.9155	4.04599	3.79674	3.80805	4.02801	3.91255	3.79685	3.51664	3.8752	3.655	3.98058	4.00256	3.80076	3.63103	3.87508	4.24274	3.8564	3.74958	3.92349	3.79473	3.83768	3.87849	3.79255	3.87403	4.22142	3.94142	3.81161	3.97517	3.65259	3.9867	4.62642
chr1	80383104	80385188	17224811	---		---	ENSMUST00000164487 // ENSEMBL // cdna:known chromosome:NCBIM37:1:80379679:80381763:-1 g		4.77526	5.10311	5.49302	4.82482	5.32058	5.03841	5.18142	4.92684	5.14177	5.12532	5.40328	5.28168	4.83103	5.72142	5.00272	5.19604	5.29292	4.70287	5.03837	5.22223	4.92957	5.11305	5.03291	4.69486	5.13869	6.2207	5.23993	5.07725	4.56461	5.34619	4.97506	5.10995	5.50928	4.95464	4.95412	5.20868	4.39877	4.9588	5.06388	5.21634	4.5857
chr1	69921473	69921747	17223995	---		---	ENSMUST00000158720 // ENSEMBL // ncrna:misc_RNA chromosome:NCBIM37:1:69968047:69968321:		4.19595	4.46279	4.86411	4.1829	4.32775	4.63634	4.2922	4.40074	4.57268	4.54248	4.30771	4.50737	4.02538	4.62349	4.42041	4.31773	4.53739	4.40918	4.2645	4.7891	4.38987	4.45583	4.30338	4.50078	4.26983	4.73417	4.79711	4.41086	4.44567	4.6381	4.30514	4.39249	4.36969	4.52502	4.46991	4.67642	4.67345	4.29724	4.28477	4.54563	4.97868
chr1	55052770	55072702	17212874	NM_001039710 // Coq10b // coenzyme Q10 homolog B (S. cerevisiae) // 1 C1.2|1 // 67876 /	Coq10b	NM_001039710	NM_001039710 // RefSeq // Mus musculus coenzyme Q10 homolog B (S. cerevisiae) (Coq10b),		8.07049	7.85272	8.21346	8.29486	8.12605	8.10392	7.99359	8.25565	7.93574	7.92513	8.11767	7.80054	7.92319	8.29219	7.94273	8.15092	8.42358	8.12639	8.23534	8.31905	7.96644	8.02658	8.10956	8.42441	8.42781	9.1684	8.33863	8.22878	7.91104	7.97182	7.90517	7.74572	8.20792	8.2152	8.13916	7.94867	8.46632	7.81779	8.19295	8.01582	7.68293
chr1	74601445	74636894	17214307	NM_175031 // Stk36 // serine/threonine kinase 36 (fused homolog, Drosophila) // 1|1 C3	Stk36	NM_175031	NM_175031 // RefSeq // Mus musculus serine/threonine kinase 36 (fused homolog, Drosophi		6.9723	7.02606	7.2372	6.88422	6.92422	7.25581	6.96447	6.48091	7.24022	7.02511	6.55399	7.03567	6.72194	7.00586	6.94681	7.11421	7.22418	6.95053	7.0319	7.73982	7.14146	7.58584	7.12456	7.25793	7.06468	7.18012	6.94067	7.22757	7.39438	7.70754	6.98879	7.1559	6.94816	7.14534	7.00084	7.23259	7.37853	7.24744	7.26168	6.97279	7.13895
chr1	91411483	91414038	17225499	NM_019479 // Hes6 // hairy and enhancer of split 6 (Drosophila) // 1 D|1 // 55927 /// E	Hes6	NM_019479	NM_019479 // RefSeq // Mus musculus hairy and enhancer of split 6 (Drosophila) (Hes6),		9.73111	8.63205	8.20312	7.22542	9.81602	8.38099	8.08587	7.74732	7.75873	7.33154	7.24623	9.0046	7.50049	7.88963	8.46928	7.89016	8.01485	8.20899	8.25495	8.80742	8.3093	8.89415	7.6806	8.32354	8.81221	7.6037	7.89435	8.93911	7.20939	8.85358	8.81542	7.88434	8.24459	9.15924	8.62134	8.67991	8.75151	7.98236	8.52839	8.31404	8.81159
chr1	83921918	83922041	17214881	---		---	ENSMUST00000104548 // ENSEMBL // ncrna:snoRNA chromosome:NCBIM37:1:83918493:83918616:1		3.54385	3.61233	2.91717	3.14376	3.82847	3.13334	3.23413	3.24141	3.41988	3.75614	3.44354	3.92684	3.50489	2.99113	3.52077	3.79688	3.43905	3.44727	4.19386	3.27663	3.96679	3.62149	3.36287	3.45001	3.78813	3.6883	3.22408	3.49243	3.20423	3.467	3.79936	3.34647	3.48343	3.54772	3.75476	3.23303	3.31621	3.29863	3.41447	3.54769	4.58622
chr1	85549687	85550577	17548926	NM_001081746 // Gm7609 // predicted pseudogene 7609 // 1 C5|1 // 665378 /// NM_033616 /	Gm7609	NM_001081746	NM_001081746 // RefSeq // Mus musculus predicted pseudogene 7609 (Gm7609), mRNA. // chr		7.86143	5.18606	5.56449	8.72725	5.90937	5.3073	7.34109	10.3719	4.98892	5.80482	9.16681	4.97955	7.30072	4.64972	4.60455	5.74162	5.49433	5.13763	6.12969	6.40677	4.80468	5.15585	4.76002	5.39384	4.91308	6.26457	4.88996	4.98095	5.3351	5.63459	5.66308	6.18078	4.99277	4.96801	5.31937	4.70082	5.1979	4.99348	5.37411	5.29608	5.67207
chr1	40772038	40790663	17222606	NM_172499 // Mfsd9 // major facilitator superfamily domain containing 9 // 1 B|1 // 211	Mfsd9	NM_172499	NM_172499 // RefSeq // Mus musculus major facilitator superfamily domain containing 9 (		6.48985	5.85573	6.30562	7.23742	6.58947	6.36271	6.385	7.40108	5.67267	5.62379	7.34793	6.28776	6.67688	6.00697	6.00172	5.91803	5.76351	5.6822	5.96649	6.13606	6.10385	6.12701	5.49677	5.81374	6.17468	6.44003	5.98897	6.06983	6.42837	6.41272	5.91971	5.84215	6.35811	6.04415	5.70288	6.14103	6.14439	6.11665	5.74217	6.24041	5.75626
chr1	85498215	85514957	17214910	XM_001473524 // Gm2427 // predicted gene 2427 // 1 C5|1 // 100039794	Gm2427	XM_001473524	XM_001473524 // RefSeq // PREDICTED: Mus musculus predicted gene 2427 (Gm2427), mRNA. /		6.38221	5.70682	6.20261	7.52786	5.86431	5.98514	6.63801	8.09876	5.80611	5.67645	7.67608	5.41571	5.66286	6.1962	5.92353	5.67182	5.5052	5.75957	5.60151	5.93206	5.75679	6.01642	5.97875	5.6419	5.91709	6.46691	5.47357	5.21376	5.64009	5.93482	5.59933	5.72221	5.73138	5.855	5.79989	5.95113	5.52247	5.59418	5.71934	5.71093	6.3576
chr1	87784556	87784820	17215372	NR_028519 // Scarna6 // small Cajal body-specific RNA 6 // 1|1 // 100217415 /// AF35734	Scarna6	NR_028519	NR_028519 // RefSeq // Mus musculus small Cajal body-specific RNA 6 (Scarna6), guide RN		9.02635	8.64921	10.0405	8.88135	9.91306	9.54788	9.10771	8.61091	9.08502	9.17955	9.33536	8.96	8.91606	8.50143	9.44376	8.98595	8.92684	9.20505	8.61167	8.85544	8.37211	9.21477	8.34098	9.02386	8.7623	10.1048	9.68819	8.73635	9.47735	9.61507	8.40366	8.48065	8.20179	8.10216	8.67408	8.6899	9.09561	8.9511	8.64064	9.35782	11.2162
chr1	87190652	87200070	17215192	NM_021600 // Chrnd // cholinergic receptor, nicotinic, delta polypeptide // 1 D|1 52.3	Chrnd	NM_021600	NM_021600 // RefSeq // Mus musculus cholinergic receptor, nicotinic, delta polypeptide		7.87067	8.24964	5.55302	4.86746	8.89118	5.45673	5.40882	4.79657	5.55374	5.17069	5.49675	5.96175	4.88918	5.70721	6.74961	8.02172	5.8777	6.56006	7.07548	5.52864	6.8509	5.62746	6.05351	5.72024	5.46932	5.973	5.69713	7.03402	5.56973	5.17527	6.39033	6.26281	5.64046	5.62442	6.26794	5.83469	5.75874	5.88956	6.92365	7.05178	7.17665
chr1	78310346	78420286	17214665	NM_001004173 // Sgpp2 // sphingosine-1-phosphate phosphotase 2 // 1 C4|1 // 433323 ///	Sgpp2	NM_001004173	NM_001004173 // RefSeq // Mus musculus sphingosine-1-phosphate phosphotase 2 (Sgpp2), m		7.02107	4.64486	5.03595	5.51428	6.72676	4.81445	4.37614	5.03414	4.89759	4.65458	5.03114	5.35541	4.40806	4.44318	4.95707	4.7149	4.7228	4.81241	4.71478	4.45108	4.54379	4.77797	4.47514	5.01789	4.97769	6.13295	4.71699	5.1169	4.67478	4.52383	4.89136	5.00093	4.57822	4.45756	4.56562	4.82139	4.58954	4.55681	4.85941	4.73248	4.69894
chr1	91305092	91321101	17225475	---		---	ENSMUST00000171768 // ENSEMBL // cdna:putative chromosome:NCBIM37:1:93201669:93217678:-		5.36563	5.34525	5.96204	5.44599	5.50845	5.65859	5.3787	4.97429	5.19083	5.49837	5.38668	5.78248	5.41407	5.61541	5.48897	5.48595	5.41951	5.51491	5.35876	5.21428	5.69545	5.55821	5.42972	5.57902	5.36071	5.76923	5.66286	5.55265	5.55838	5.40236	5.54938	5.40459	5.27822	5.32459	5.39893	6.00703	5.08901	5.4329	5.72735	5.31284	6.38786
chr1	58505148	58523230	17213166	AK053027 // Gm15834 // predicted gene 15834 // 1|1 // 100504455 /// AK144771 // Gm15834	Gm15834	AK053027	AK053027 // GenBank HTC // Mus musculus 15 days embryo head cDNA, RIKEN full-length enr		6.56587	7.0432	6.58919	7.03256	6.22792	6.75764	6.15849	6.87858	6.84172	6.59021	7.06184	5.82969	6.86665	6.96856	6.56725	6.75283	6.3163	6.45676	6.94749	7.00448	6.82771	6.35862	6.63127	7.11835	6.89325	6.43274	6.35756	6.91497	7.19602	7.15579	6.88555	6.81027	6.90074	6.52987	6.96856	6.60462	7.30172	6.39429	6.82873	6.83733	6.37333
chr1	70725715	70885397	17213978	NM_177164 // Vwc2l // von Willebrand factor C domain-containing protein 2-like // 1 C3|	Vwc2l	NM_177164	NM_177164 // RefSeq // Mus musculus von Willebrand factor C domain-containing protein 2		5.20302	5.13799	5.72808	4.82454	7.29751	6.3915	6.04428	4.90532	7.31844	7.50754	4.89288	6.3486	6.27271	6.24404	6.8482	5.57935	5.48133	6.79335	4.9135	5.42737	6.60442	5.56255	7.59283	5.3433	6.01137	6.23738	6.1694	6.11164	7.91249	6.09717	6.6532	8.74708	6.47849	5.92225	6.9212	5.43459	6.60084	7.21905	7.26202	5.76768	5.33432
chr1	58210397	58268597	17213060	NM_023631 // Aox4 // aldehyde oxidase 4 // 1 c1|1 23.2 cM // 71872 /// ENSMUST000000404	Aox4	NM_023631	NM_023631 // RefSeq // Mus musculus aldehyde oxidase 4 (Aox4), mRNA. // chr1 // 100 //		6.36278	4.72227	4.00782	4.13228	7.11925	4.8334	4.61495	4.16335	5.33386	4.52797	4.2706	4.56038	4.09051	4.42551	4.46103	4.47692	4.12796	5.47228	4.8528	4.28756	4.5413	4.48283	4.62009	4.32166	4.24925	4.09065	3.92211	4.4945	5.35782	4.77221	4.69758	5.57371	4.23739	4.33076	4.43065	4.17595	4.94185	4.60196	4.4523	4.60825	4.80741
chr1	74153989	74161246	17214142	NM_009909 // Cxcr2 // chemokine (C-X-C motif) receptor 2 // 1 C3|1 40.0 cM // 12765 ///	Cxcr2	NM_009909	NM_009909 // RefSeq // Mus musculus chemokine (C-X-C motif) receptor 2 (Cxcr2), mRNA. /		5.54512	5.82778	5.80902	5.82619	5.5717	5.56417	5.64705	5.72315	5.54343	5.23524	5.29293	5.60758	5.26001	5.7468	5.49517	5.52401	5.47018	5.28321	5.19668	5.47759	5.43985	5.49193	5.57044	5.61086	5.73856	8.28579	6.61741	5.38988	5.47636	5.71072	5.33317	5.49136	5.49775	5.51928	5.40267	5.79976	5.34577	5.14039	5.44887	6.42027	5.60057
chr1	60887000	60915832	17213478	NM_009843 // Ctla4 // cytotoxic T-lymphocyte-associated protein 4 // 1 C|1 30.1 cM // 1	Ctla4	NM_009843	NM_009843 // RefSeq // Mus musculus cytotoxic T-lymphocyte-associated protein 4 (Ctla4)		3.74203	4.03011	3.67326	3.94137	3.91085	3.71838	3.7247	3.83744	3.6752	3.99526	3.70047	4.0437	4.16781	3.82378	3.8767	3.85629	3.93362	3.85857	3.55772	3.95067	3.8996	3.73424	3.68182	3.67948	3.9192	5.27928	3.95219	3.92681	3.99781	3.91613	3.98469	3.64022	3.73338	4.11389	3.99052	3.92894	3.97759	3.66586	3.70635	3.90739	4.65545
chr1	92644218	92648841	17225595	NM_153114 // Otos // otospiralin // 1 D|1 // 260301 /// ENSMUST00000053144 // Otos // o	Otos	NM_153114	NM_153114 // RefSeq // Mus musculus otospiralin (Otos), mRNA. // chr1 // 100 // 100 //		5.81244	5.88954	5.85848	5.7278	5.93023	5.72274	6.00937	5.90579	5.88397	5.79789	5.60623	6.04207	5.83315	6.12294	5.72884	5.96192	5.93511	5.62971	5.78722	5.71992	5.9121	5.82464	5.87899	5.73053	5.95462	5.79008	5.77667	5.63275	6.09032	5.98425	5.87516	6.08749	5.96704	5.65712	5.67341	6.25913	5.84061	5.81148	5.95599	5.78854	5.98175
chr1	62131195	62136109	17223655	---		---	ENSMUST00000127498 // ENSEMBL // cdna:known chromosome:NCBIM37:1:62177769:62182683:-1 g		3.75965	3.5963	3.89215	3.51953	3.68594	3.7298	3.76899	3.62326	3.82182	3.58491	3.85169	3.6387	3.69467	3.87745	3.88602	4.07617	3.82573	3.78101	3.68923	3.84419	4.03953	3.73674	3.68827	3.65931	3.84998	4.10123	3.75729	3.80376	4.12706	3.61187	3.70223	3.77136	3.95405	3.6155	3.86071	4.17447	3.67625	3.92233	3.96872	3.90849	3.9936
chr1	48462173	48462293	17222817	---		---	ENSMUST00000083009 // ENSEMBL // ncrna:snRNA chromosome:NCBIM37:1:48519017:48519137:-1		3.38314	3.37732	3.71416	3.09169	3.50402	3.23933	3.39675	3.11096	3.2681	3.53558	3.37577	3.87096	3.44429	3.50486	3.37724	3.32363	3.52845	3.31899	3.35692	3.79524	3.44027	3.54724	3.24974	3.80153	3.82652	3.76115	3.7362	3.66784	3.43894	3.50361	3.62065	3.43128	3.48681	3.81168	3.4112	3.80537	3.84374	3.70627	3.4495	3.48199	3.60282
chr1	75521529	75537335	17214593	ENSMUST00000113553 // Stk11ip // serine/threonine kinase 11 interacting protein // 1|1	Stk11ip	ENSMUST00000113553	ENSMUST00000113553 // ENSEMBL // cdna:known chromosome:NCBIM37:1:75518127:75533507:1 ge		6.97212	7.45214	7.2917	7.25545	7.31177	7.23298	7.5156	7.27876	7.28935	7.18227	7.06871	7.26756	7.0082	6.91404	7.5519	7.38888	7.14242	7.21132	7.3509	7.4715	6.91092	7.52677	7.66857	7.36241	7.18856	7.15271	6.96504	7.45958	6.8705	7.7328	7.37006	7.24154	7.05208	7.2978	7.34769	7.35618	7.52152	7.46131	7.29737	7.42389	6.98081
chr1	92906989	92908620	17215834	NM_175118 // Dusp28 // dual specificity phosphatase 28 // 1 D|1 // 67446 /// ENSMUST000	Dusp28	NM_175118	NM_175118 // RefSeq // Mus musculus dual specificity phosphatase 28 (Dusp28), mRNA. //		7.7028	7.7368	7.76755	7.56944	7.83664	7.74661	7.4536	7.51907	7.77264	7.36639	7.57145	7.59949	7.82329	7.7972	7.5259	7.48189	7.87852	7.87144	7.37408	7.73538	8.0614	7.65184	7.85864	7.60513	7.68832	6.93602	7.4778	7.84068	7.03462	7.54662	7.85642	7.85549	7.8557	7.54937	7.67845	7.56882	8.09068	7.68904	7.64175	7.87625	7.63141
chr1	54985169	55027478	17223200	NM_031179 // Sf3b1 // splicing factor 3b, subunit 1 // 1 C1.2|1 28.9 cM // 81898 /// EN	Sf3b1	NM_031179	NM_031179 // RefSeq // Mus musculus splicing factor 3b, subunit 1 (Sf3b1), mRNA. // chr		10.9461	11.2145	11.1357	11.1093	11.2516	11.3008	11.2473	11.1973	11.1359	11.119	11.2548	11.2988	10.986	11.1396	11.0558	11.3092	11.0776	11.1238	11.3045	11.3776	11.2074	11.3698	11.1814	11.3336	11.5225	10.7646	11.0138	11.2803	11.4623	11.5145	11.2131	11.1687	11.1627	11.3941	11.2972	11.2197	11.4433	10.981	11.1167	11.0467	10.8946
chr1	60180599	60338328	17213369	NM_173444 // Nbeal1 // neurobeachin like 1 // 1 C2|1 // 269198 /// ENSMUST00000035569 /	Nbeal1	NM_173444	NM_173444 // RefSeq // Mus musculus neurobeachin like 1 (Nbeal1), mRNA. // chr1 // 100		8.39482	7.89247	7.59839	9.66179	8.19539	8.03951	8.17336	9.65349	7.78452	8.16454	9.5858	8.00545	8.43442	8.04831	7.98627	8.25033	7.98061	7.96116	8.27139	8.48683	7.96784	8.5807	7.87677	8.34386	8.03808	8.87648	7.85292	8.1877	8.37778	8.34499	8.21913	7.9282	8.02579	8.45519	8.07472	7.97086	8.58112	7.84972	8.13223	8.04088	7.30366
chr1	44147744	44181260	17212423	NM_011729 // Ercc5 // excision repair cross-complementing rodent repair deficiency, com	Ercc5	NM_011729	NM_011729 // RefSeq // Mus musculus excision repair cross-complementing rodent repair d		8.06426	8.34249	8.40077	8.26321	8.54619	8.32014	8.38823	8.29459	8.70078	8.62002	8.25542	8.06578	8.42793	8.56044	8.5796	8.37285	8.49796	8.50211	8.39308	8.79765	8.44367	8.66027	8.56069	8.69938	8.35043	8.46638	8.58726	8.60429	8.45279	8.88628	8.71748	8.53776	8.54132	8.27522	8.65995	8.46749	9.0273	8.39048	8.49424	8.72189	8.58122
chr1	59639434	59670834	17223574	NM_009460 // Sumo1 // SMT3 suppressor of mif two 3 homolog 1 (yeast) // 1|1 C2-C3 // 22	Sumo1	NM_009460	NM_009460 // RefSeq // Mus musculus SMT3 suppressor of mif two 3 homolog 1 (yeast) (Sum		9.65243	9.67662	9.22357	9.45537	9.11163	9.2235	9.07305	9.08072	9.3016	9.48866	9.33767	9.56024	9.26107	9.65612	9.56595	9.31034	9.37258	9.48761	9.78192	9.43334	9.45855	9.66511	9.41522	9.88964	9.78191	9.00167	9.11836	9.31015	9.92881	9.50321	9.45072	9.6237	9.42369	9.58961	9.29752	9.37078	9.6581	9.30352	9.41211	9.39707	8.29269
chr1	59691934	59692020	17213313	NR_028554 // Snord70 // small nucleolar RNA, C/D box 70 // 1|1 // 100217459	Snord70	NR_028554	NR_028554 // RefSeq // Mus musculus small nucleolar RNA, C/D box 70 (Snord70), small nu		3.17469	5.29477	4.0468	4.55861	3.843	3.89611	4.40312	4.93501	4.72086	4.9214	4.21256	3.95307	4.09436	4.11218	5.01195	4.73858	4.32559	4.39665	4.71496	4.66863	4.68873	5.08039	4.46668	5.30352	5.70435	2.91747	3.94397	4.22639	7.17869	5.0839	4.70108	5.1338	4.65146	5.3103	4.39328	4.25969	5.65142	4.51887	4.89675	4.11338	4.14883
chr1	57774162	57948397	17212947	NM_144882 // Spats2l // spermatogenesis associated, serine-rich 2-like // 1|1 C2 // 671	Spats2l	NM_144882	NM_144882 // RefSeq // Mus musculus spermatogenesis associated, serine-rich 2-like (Spa		8.19088	6.98186	7.13761	7.03495	8.49827	7.0238	7.28553	7.50604	7.3927	7.06279	6.70628	7.24945	7.36712	6.91015	7.50721	6.79104	7.33616	7.12759	6.72515	6.81971	7.1032	7.23282	6.62789	6.61794	6.8754	7.46699	6.70369	6.78964	7.18863	6.46946	6.74224	7.04485	6.60532	6.65097	6.88288	7.17372	6.93087	6.6814	7.00215	6.92256	6.48229
chr1	78216589	78218285	17224698	XM_001472451 // Gm2102 // predicted gene 2102 // 1 C4|1 // 100039210	Gm2102	XM_001472451	XM_001472451 // RefSeq // PREDICTED: Mus musculus predicted gene 2102 (Gm2102), mRNA. /		6.56625	6.49693	6.73039	6.58155	6.70551	6.57156	6.75794	6.78417	6.70475	6.54925	6.20386	6.56724	6.46253	6.55291	6.7219	6.6174	6.70668	6.53063	6.79994	6.3938	6.61683	6.81489	6.59048	6.56313	6.54762	6.7956	6.5554	6.57625	6.42906	6.66576	6.63666	6.43027	6.68003	6.55329	6.67402	6.67209	6.71521	6.59392	6.73059	6.66255	6.47393
chr1	87205811	87211835	17215208	NM_009604 // Chrng // cholinergic receptor, nicotinic, gamma polypeptide // 1 D|1 52.3	Chrng	NM_009604	NM_009604 // RefSeq // Mus musculus cholinergic receptor, nicotinic, gamma polypeptide		6.30999	5.96113	5.76331	5.57925	7.41878	5.8454	5.73276	5.78476	5.68444	5.79081	5.58832	5.9266	5.9217	6.06365	5.80641	6.14151	5.63882	5.88049	5.98884	5.60115	5.67976	6.22801	6.0829	5.32115	5.66645	6.12879	5.89434	6.17398	5.94636	5.09189	5.6592	5.54832	5.92498	6.00143	5.68314	6.3528	5.96003	5.78537	5.7557	6.70961	6.07511
chr1	74967139	75046639	17224440	NM_029342 // Nhej1 // nonhomologous end-joining factor 1 // 1|1 C3 // 75570 /// ENSMUST	Nhej1	NM_029342	NM_029342 // RefSeq // Mus musculus nonhomologous end-joining factor 1 (Nhej1), mRNA. /		7.22023	7.36311	7.19514	7.23079	7.21167	7.47702	7.32615	7.37718	7.40927	7.31209	7.16375	7.24756	6.89639	7.7612	7.35524	7.50626	7.51108	7.48383	7.5161	7.50883	7.11301	7.45838	7.41657	7.57567	7.3079	6.76353	7.36388	7.68625	7.51577	7.25882	7.39619	7.31654	7.68983	7.38606	7.35589	7.07501	7.77434	7.26164	7.49003	7.11661	7.28518
chr1	85928483	85940624	17215008	NR_037692 // 4933407L21Rik // RIKEN cDNA 4933407L21 gene // 1 C5|1 // 71141	4933407L21Rik	NR_037692	NR_037692 // RefSeq // Mus musculus RIKEN cDNA 4933407L21 gene (4933407L21Rik), non-cod		4.67514	4.89617	5.05952	4.0995	4.79238	4.88468	4.50715	4.8179	5.03225	4.84224	4.43182	4.9541	4.50443	5.16613	4.84065	5.04468	4.91575	4.72933	4.83815	4.74003	4.83727	5.1765	4.66992	4.85604	4.91005	4.29885	4.77145	5.15127	4.8756	5.50858	4.51515	4.4869	5.10346	4.44443	4.86236	4.94494	4.95558	4.776	5.00337	5.10572	4.69864
chr1	91415982	91459330	17225506	NM_011066 // Per2 // period homolog 2 (Drosophila) // 1|1 C5 // 18627 /// ENSMUST000000	Per2	NM_011066	NM_011066 // RefSeq // Mus musculus period homolog 2 (Drosophila) (Per2), mRNA. // chr1		7.59784	8.2601	8.45395	7.33464	9.18417	8.53589	8.08366	7.83347	7.7727	7.46787	7.01385	8.71632	8.10853	8.1816	8.26424	8.36654	8.49218	7.9228	8.19517	8.85597	8.59242	8.5728	7.60417	8.2868	8.39638	9.49876	8.55218	8.33826	7.80392	7.96501	8.37814	7.53928	7.99282	8.71717	8.45033	8.39719	8.38287	8.29267	8.70092	8.20752	8.368
chr1	42952872	43035449	17212334	NM_053107 // Gpr45 // G protein-coupled receptor 45 // 1|1 C1 // 93690 /// ENSMUST00000	Gpr45	NM_053107	NM_053107 // RefSeq // Mus musculus G protein-coupled receptor 45 (Gpr45), mRNA. // chr		5.09068	4.21956	4.55454	4.19928	5.1485	5.13046	4.99656	4.06354	5.31653	5.71833	4.36681	4.86683	5.40205	4.66452	5.14878	4.74048	4.7186	5.41899	4.60707	6.40708	5.22455	4.59169	6.15045	5.0325	5.23102	4.81269	5.05771	4.90242	5.14676	5.18792	5.50416	4.96445	4.63346	6.02477	4.6981	4.94216	5.32031	5.50601	5.30185	5.15965	5.27919
chr1	74902371	74907653	17214405	---		---	ENSMUST00000160540 // ENSEMBL // cdna:putative chromosome:NCBIM37:1:74948945:74954227:1		4.6391	5.06162	4.95727	4.43511	4.73194	4.52595	4.48857	4.95622	4.79277	4.82541	4.22566	4.78885	4.62393	4.81375	5.00417	4.73606	4.93167	4.76319	4.6051	4.84574	5.04567	4.98149	4.81756	5.01953	4.70253	5.13319	4.68128	4.76018	5.01447	4.79919	4.72946	4.72174	4.95884	4.80072	4.86294	5.0732	4.64512	4.92267	4.83258	4.67235	4.86626
chr1	55443695	55445063	17223277	NR_037965 // Gm6644 // Akr1b3 pseudogene // 1 C1.2|1 // 626009	Gm6644	NR_037965	NR_037965 // RefSeq // Mus musculus predicted gene 6644 (Gm6644), non-coding RNA. // ch		7.74737	7.54034	7.42605	8.98647	7.25522	7.3816	7.98895	8.38015	7.70422	7.81383	8.56526	7.33039	7.83098	7.53841	7.73132	7.70982	7.69761	7.78485	7.66762	7.34441	7.53079	7.63792	7.81392	7.5844	7.83876	7.53681	7.84748	7.7425	7.79318	7.35379	7.634	7.39748	7.68395	7.42839	7.56801	6.88313	7.65021	7.6216	7.64301	8.25536	7.90436
chr1	71243090	71414910	17224015	NM_175210 // Abca12 // ATP-binding cassette, sub-family A (ABC1), member 12 // 1 C3|1 /	Abca12	NM_175210	NM_175210 // RefSeq // Mus musculus ATP-binding cassette, sub-family A (ABC1), member 1		4.25309	4.39486	4.62005	4.30562	4.24555	4.38654	4.18169	4.22043	4.28008	4.4106	4.04894	4.46279	4.25742	4.28363	4.2774	4.33442	4.6409	4.2439	4.20401	4.14705	4.39904	4.18875	4.23611	4.13374	4.50138	4.72671	4.4076	4.48497	4.61508	4.08942	4.36693	4.22518	4.5445	4.44932	4.43133	4.51026	4.44343	4.33297	4.34468	4.29569	4.56458
chr1	77144753	77144846	17214663	---		---	ENSMUST00000158701 // ENSEMBL // ncrna:rRNA chromosome:NCBIM37:1:77141328:77141421:1 ge		5.94283	6.08438	6.15549	5.07196	6.24599	5.76448	5.3396	6.37119	5.47425	5.4504	5.85965	6.36	5.3827	5.33404	5.50573	5.75526	5.63078	5.80361	5.74605	5.57189	5.38081	4.98565	5.73013	6.00384	5.7608	7.08514	5.50634	5.94594	5.87794	5.45835	5.07946	5.33818	6.0451	5.96457	5.86096	6.69471	6.03539	5.46229	5.62942	5.57094	5.68019
chr1	87755870	87792428	17215345	NM_001205391 // Atg16l1 // autophagy related 16-like 1 (S. cerevisiae) // 1 D|1 // 7704	Atg16l1	NM_001205391	NM_001205391 // RefSeq // Mus musculus autophagy related 16-like 1 (S. cerevisiae) (Atg		8.46411	9.07056	9.05132	8.78196	8.88013	9.19324	8.94206	9.00834	8.97246	8.99866	8.67849	8.71923	8.88141	8.98342	9.06043	8.84602	9.04687	8.95698	8.86183	9.04776	8.99559	9.13872	8.97417	8.96283	9.19474	8.97673	9.0498	8.98258	8.76051	9.35398	9.09606	8.81901	8.94458	9.01089	9.05946	8.848	9.25152	8.99958	8.9452	8.84589	8.87142
chr1	60977914	61000320	17213490	NM_017480 // Icos // inducible T cell co-stimulator // 1 C2|1 32.0 cM // 54167 /// ENSM	Icos	NM_017480	NM_017480 // RefSeq // Mus musculus inducible T cell co-stimulator (Icos), mRNA. // chr		5.86257	5.77395	5.84046	5.95314	5.90694	5.77499	5.68356	5.68994	5.69594	5.76181	5.80335	5.86389	5.88513	5.712	6.11296	5.7234	5.84437	5.50882	5.94323	5.89174	5.55836	5.73099	5.8261	5.67115	5.81313	6.04388	5.69936	5.90063	5.77867	5.67764	5.764	5.42933	5.63849	5.66958	5.93802	5.60541	5.79153	5.6869	5.57099	5.71832	6.13844
chr1	83159762	83210574	17214865	NR_027636 // Wdr69 // WD repeat domain 69 // 1 C5|1 // 71227 /// NM_027725 // Wdr69 //	Wdr69	NR_027636	NR_027636 // RefSeq // Mus musculus WD repeat domain 69 (Wdr69), transcript variant 2,		3.46461	3.56225	3.51081	3.62682	3.44532	3.50499	3.45158	3.41647	3.26357	3.332	3.50031	3.3553	3.54399	3.30359	3.23265	3.6645	3.24246	3.28648	3.77001	3.42497	3.57626	3.68339	3.59699	3.62164	3.46924	3.93708	3.33552	3.39694	3.70729	3.51024	3.21067	3.34398	3.50757	3.49547	3.44608	3.38153	3.60632	3.36917	3.63832	3.3353	3.93529
chr1	92933526	92950590	17225627	NR_015525 // 9430060I03Rik // RIKEN cDNA 9430060I03 gene // --- // 100037260	9430060I03Rik	NR_015525	NR_015525 // RefSeq // Mus musculus RIKEN cDNA 9430060I03 gene (9430060I03Rik), non-cod		4.97012	5.23605	5.34418	5.12737	4.9121	5.33973	5.12585	5.17771	5.10712	5.16628	4.98002	5.06157	5.01458	5.31089	5.1094	5.06996	5.06929	5.1087	5.27749	5.39346	5.24145	5.41976	5.44885	5.20073	5.18257	5.32917	4.81352	5.43318	5.53154	5.516	5.41349	5.19392	5.24528	5.22466	5.36579	5.1848	5.22008	5.30462	5.30048	4.92713	5.81485
chr1	83116766	83119167	17214857	NM_016960 // Ccl20 // chemokine (C-C motif) ligand 20 // 1 C5|1 52.0 cM // 20297 /// NM	Ccl20	NM_016960	NM_016960 // RefSeq // Mus musculus chemokine (C-C motif) ligand 20 (Ccl20), transcript		5.61989	5.61355	6.15243	5.87686	5.66044	6.12753	5.83943	5.88869	5.8892	5.75956	5.82543	6.16903	5.50456	5.84089	6.0148	5.93908	5.64533	6.00173	6.03154	6.22399	5.72666	6.05628	5.87102	5.96173	5.87686	6.11437	5.90436	5.69597	5.69681	5.98178	5.87294	5.90395	6.11763	5.81142	5.82227	6.22344	5.9285	5.78116	5.87973	5.94136	5.83149
chr1	58997123	59003443	17223467	---		---	ENSMUST00000054653 // ENSEMBL // cdna:known chromosome:NCBIM37:1:59053967:59060287:-1 g		3.60942	3.45924	3.63629	3.28059	3.60932	3.43861	3.26016	3.32519	3.42018	3.56317	3.39112	3.51811	3.38796	3.38158	3.39917	3.72424	3.67206	3.57408	3.51956	3.44547	3.41629	3.2619	3.47433	3.39564	3.46717	3.87759	3.42743	3.33279	3.34726	3.55719	3.62231	3.36705	3.44635	3.26371	3.31794	3.54681	3.58167	3.408	3.44266	3.45938	3.89138
chr1	82233112	82235933	17214753	NM_010570 // Irs1 // insulin receptor substrate 1 // 1 C5|1 57.0 cM // 16367 /// ENSMUS	Irs1	NM_010570	NM_010570 // RefSeq // Mus musculus insulin receptor substrate 1 (Irs1), mRNA. // chr1		4.33416	4.54399	4.97176	4.52571	4.30044	4.60015	4.90251	4.38717	4.07682	4.29348	4.35933	4.64264	4.18538	4.75845	4.50288	4.34911	4.49432	4.49991	4.5308	4.34786	4.62293	4.48977	4.54068	4.15199	4.51225	4.66049	4.55238	4.46158	4.52482	4.43908	4.31928	4.56219	4.74258	4.45278	4.63824	4.45538	4.22945	4.35415	4.06386	4.55387	4.07556
[truncated: 87 more columns]
