# Supplementary material for: A Systems Genetics Approach Identifies CXCL14, ITGAX, and LPCAT2 as Novel Aggressive Prostate Cancer Susceptibility Genes
Source: PLoS Genet. 2014 Nov 20;10(11):e1004809. doi: 10.1371/journal.pgen.1004809 (PMC4238980; doi:10.1371/journal.pgen.1004809)
Supplement: Table S5 — Correlation analysis for the microarray expression level of transcripts located within the chromosome 11 DMFS QTL with DMFS. (XLSX) [file pgen.1004809.s010.xlsx]

## Sheet: DMFS Chr 11
Chromosome	Start	Stop	ID					ID	N183	N187	N265	N293	N380	N566	N574	N582	N591	N609	N614	N641	N822	N824	N832	N839	N892	N893	N912	N919	N946	N955	N961	N1007	N1130	N1202	N1214	N1216	N1217	N1226	N1227	N1229	N1263	N1357	N1363	N1407	N1426	N1442	N1443	N185	N197
								Distant Mets	0	0	0	0	0	0	0	0	0	0	0	0	0	0	0	0	0	0	0	0	0	0	0	0	0	0	0	0	0	0	0	0	0	0	0	0	0	0	0	1	1
chr11	62545690	62551041	17264031	XR_106243 // Gm12279 // predicted gene 12279 // 11|11 38.46 cM // 100503292	Gm12279	XR_106243	AK042014 // GenBank HTC // Mus musculus 3 days neonate thymus cDNA, RIKEN full-length e		5.3208	5.80458	5.65132	4.94654	6.00852	5.72965	5.28626	4.70496	6.08723	5.24197	4.20176	5.84525	5.29486	5.27171	5.3113	5.60289	5.60478	5.28849	5.44235	5.84944	5.71508	5.57694	5.69596	5.34378	5.31378	4.44459	5.79994	5.95103	5.53133	5.89432	5.63926	5.69247	5.63291	4.92281	5.65388	4.59662	5.33305	5.59244	5.52654	5.87139	5.8363
chr11	61505144	61512931	17250597	ENSMUST00000102657 // B9d1 // B9 protein domain 1 // 11 B2|11 // 27078 /// NM_013717 //	B9d1	ENSMUST00000102657	ENSMUST00000102657 // ENSEMBL // cdna:known chromosome:NCBIM37:11:61318646:61326433:1 g		8.11334	7.73672	8.17994	8.10271	7.84938	7.97135	8.04227	8.04118	8.43833	8.31816	7.87374	7.9046	8.14967	7.81003	7.95305	7.70466	8.31899	7.97685	7.77222	8.11996	7.69488	8.32288	7.65985	7.96322	7.83302	7.59777	8.09744	8.02541	8.1218	8.08295	8.06927	8.46491	7.97248	7.76654	8.01852	8.15722	7.86941	8.00009	7.97729	7.79962	8.82192
chr11	57741300	57741402	17249914	---		---	ENSMUST00000103967 // ENSEMBL // ncrna:snRNA chromosome:NCBIM37:11:57554802:57554904:1		6.07928	6.16542	5.66261	7.20795	6.34901	6.15671	6.2917	7.6246	6.23362	6.45873	7.54879	6.57033	5.27765	6.50011	6.34924	6.3192	6.32751	6.15902	6.48879	6.4235	6.27909	5.68329	6.77233	6.12925	5.8814	6.73193	5.95693	6.07544	5.58377	6.00279	6.27682	6.09877	6.48258	6.2269	5.61051	6.67762	6.52059	5.88459	5.85564	5.82238	5.56973
chr11	58307069	58314627	17250009	NM_182996 // Zfp692 // zinc finger protein 692 // 11 B1.3|11 // 103836 /// ENSMUST00000	Zfp692	NM_182996	NM_182996 // RefSeq // Mus musculus zinc finger protein 692 (Zfp692), transcript varian		9.16147	9.03018	9.07194	9.34704	9.37564	9.24138	9.07918	9.1817	9.2046	9.14226	8.9137	9.29701	8.95072	9.11467	9.11722	9.11831	9.0522	9.29101	8.87483	9.14336	9.10296	9.26511	9.53694	9.2945	9.255	9.29327	9.36091	9.32293	9.02606	9.55111	9.09488	8.85572	9.05031	9.18607	9.28127	9.01867	9.0446	9.29216	9.06914	8.73848	8.8924
chr11	53422181	53423170	17262644	NM_153069 // Leap2 // liver-expressed antimicrobial peptide 2 // 11 B1.3|11 // 259301 /	Leap2	NM_153069	NM_153069 // RefSeq // Mus musculus liver-expressed antimicrobial peptide 2 (Leap2), mR		3.09722	3.18882	3.41508	3.02743	3.20998	3.40142	3.19028	3.08991	3.34908	3.49487	3.04603	3.17203	3.25066	3.38558	3.56302	3.41956	3.27698	3.36907	3.11303	3.19352	3.42233	3.30497	3.32365	3.40807	3.31946	3.47598	3.24179	3.51666	3.19556	3.3398	3.58159	3.22069	3.3903	3.19648	3.22996	3.21186	3.19907	3.39642	3.46111	3.53877	3.75845
chr11	59775286	59780321	17263456	NM_201245 // Mprip // myosin phosphatase Rho interacting protein // 11 B1.3|11 // 26936	Mprip	NM_201245	NM_201245 // RefSeq // Mus musculus myosin phosphatase Rho interacting protein (Mprip),		5.78475	6.58133	6.34629	5.55513	5.93818	6.20171	5.9194	5.52109	6.19916	6.15875	5.84766	6.14488	5.97236	5.94027	6.46197	6.50454	6.02336	6.30774	6.41519	6.53785	6.60811	6.32261	6.11531	6.63154	5.89936	5.20155	5.79177	6.58069	5.73322	6.18594	6.31951	6.02225	6.10368	5.74146	6.02238	5.37528	6.48043	6.36945	6.17958	6.31912	6.1244
chr11	58126068	58128512	17249962	---		---	ENSMUST00000129126 // ENSEMBL // cdna:known chromosome:NCBIM37:11:57939570:57942014:1 g		5.27832	6.04105	5.85428	6.13041	5.69439	6.5327	5.84614	6.09368	6.58757	6.72987	5.81368	5.43598	6.50957	5.297	6.08753	5.27997	6.41528	5.28887	5.02106	5.81012	5.34372	5.75643	5.43173	5.66981	5.29861	4.22948	5.30215	5.8782	6.41171	6.2159	6.25825	7.56292	5.98188	5.18801	6.44549	4.94342	5.21922	6.26595	6.04448	5.13956	6.00327
chr11	44265563	44267209	17261990	---		---	ENSMUST00000145584 // ENSEMBL // havana:lincRNA chromosome:NCBIM37:11:44079065:44080711		3.81535	3.51287	3.95664	3.71422	3.56143	4.06248	3.95361	3.8278	3.91986	3.86611	3.95187	3.89386	3.77671	3.82319	3.80292	3.67473	3.72903	3.84921	3.62974	3.98477	3.78761	3.93755	3.73179	3.66915	3.80906	4.01623	3.90746	3.95952	4.01692	3.75213	4.03848	3.7836	3.84056	4.16955	3.688	4.1307	3.73149	3.67923	4.05994	3.58662	4.40544
chr11	55482694	55482833	17249851	NR_028480 // Gm12238 // predicted gene 12238 // 11|11 // 100303747	Gm12238	NR_028480	NR_028480 // RefSeq // Mus musculus predicted gene 12238 (Gm12238), small nucleolar RNA		6.32694	6.0572	5.74042	6.15531	5.89518	6.11186	5.76675	5.65881	5.99783	6.01858	5.84512	6.20013	5.576	5.89569	5.64486	5.82494	5.8414	6.00094	5.84202	6.00472	5.81078	5.98648	5.80319	6.24342	6.2002	7.13644	6.20194	5.98893	6.23197	5.9064	5.82722	6.02337	5.86603	6.16364	5.89496	5.88985	5.94046	6.1703	5.89839	5.63321	5.73642
chr11	58661178	58661309	17250087	---		---	ENSMUST00000157597 // ENSEMBL // ncrna:snoRNA chromosome:NCBIM37:11:58474680:58474811:1		3.21981	3.30966	3.53634	3.06067	3.24525	2.98335	3.12426	3.24726	3.18697	3.12784	3.08686	2.98346	2.79204	3.2755	3.069	3.07112	3.08373	3.62837	3.14279	3.12518	3.58071	3.24552	3.49704	3.44871	3.19289	3.78408	3.39038	3.19452	2.91837	3.24519	3.06455	3.29162	3.12651	3.24989	3.09619	3.17368	3.24692	3.11585	3.14036	3.56734	3.38977
chr11	59197793	59202431	17263374	NR_037964 // 2610507I01Rik // RIKEN cDNA 2610507I01 gene // 11|11 // 72203	2610507I01Rik	NR_037964	NR_037964 // RefSeq // Mus musculus RIKEN cDNA 2610507I01 gene (2610507I01Rik), non-cod		7.5406	7.62983	5.97201	8.35399	6.44385	6.24569	6.75402	8.26168	6.97859	6.82565	8.49216	7.14197	6.26831	6.80403	6.49288	7.81963	6.89997	7.4217	7.58995	6.21938	7.22888	6.61194	7.82529	7.18086	6.6573	7.413	6.24689	7.35999	5.4696	6.52207	6.61736	6.2726	6.55215	7.19915	6.46539	6.68401	8.19026	6.99597	7.0526	6.75676	5.96731
chr11	53462379	53463613	17262662	NM_027917 // Shroom1 // shroom family member 1 // 11 B1.3|11 // 71774 /// ENSMUST000001	Shroom1	NM_027917	NM_027917 // RefSeq // Mus musculus shroom family member 1 (Shroom1), mRNA. // chr11 //		5.31735	5.28392	5.41061	5.30588	5.34828	5.38511	5.55868	5.50417	5.40778	5.24153	5.4201	5.44305	5.08027	5.47896	5.05033	5.63546	5.44262	5.52389	5.51647	5.45538	5.64953	5.41572	5.65005	5.48551	5.64759	5.42104	5.28571	5.2052	5.12883	5.48456	5.50584	5.39992	5.55499	5.71963	5.76135	5.66559	5.47353	5.3473	5.56734	5.22663	5.03558
chr11	52126746	52126836	17249423	ENSMUST00000020608 // Ppp2ca // protein phosphatase 2 (formerly 2A), catalytic subunit,	Ppp2ca	ENSMUST00000020608	ENSMUST00000020608 // ENSEMBL // cdna:known chromosome:NCBIM37:11:51912183:51941280:1 g		3.72238	4.19256	4.29327	4.11806	4.06983	4.27839	3.7256	3.55279	3.75894	3.21551	3.75531	4.43576	3.90299	3.77965	3.75432	3.64794	4.76293	4.02208	3.92291	3.92119	3.34997	4.00347	4.95425	3.70806	4.94381	5.08315	4.59068	3.96649	4.80372	3.43808	3.99225	3.51179	3.47553	3.95877	3.6612	4.18234	4.14427	3.97472	3.58219	4.32147	4.6997
chr11	50717670	50718915	17262384	---		---	ENSMUST00000137567 // ENSEMBL // cdna:putative chromosome:NCBIM37:11:50531172:50532417:		5.20653	5.24442	5.47063	4.91943	5.21971	5.31697	5.08313	5.01512	5.24832	5.18376	5.28493	5.31771	5.47261	5.38032	5.08428	5.2063	4.97502	5.27525	5.2756	5.197	5.15071	5.1782	5.2373	5.18411	5.10913	6.02253	5.03773	5.36967	5.48837	5.48326	5.25372	5.12296	5.10296	5.09384	5.00792	5.25808	5.15821	5.24786	5.24559	5.29366	5.49045
chr11	69120054	69122589	17264519	ENSMUST00000024543 // Hes7 // hairy and enhancer of split 7 (Drosophila) // 11 B3|11 37	Hes7	ENSMUST00000024543	ENSMUST00000024543 // ENSEMBL // cdna:known chromosome:NCBIM37:11:68933906:68937557:1 g		4.66444	4.76899	4.45682	4.52102	4.95557	4.57246	4.46413	4.54304	4.63116	4.56117	4.62481	4.82112	4.71169	4.66095	4.38831	4.79977	4.77167	4.80101	4.60824	4.51708	4.62222	4.80816	4.86014	4.67101	4.73205	5.23416	4.96704	4.66757	4.6828	4.8973	4.49933	4.56161	4.72576	5.12443	4.5139	5.21189	4.73269	4.71236	4.62202	4.99329	4.76614
chr11	64840600	64843753	17264121	AK036759 // Gm12292 // predicted gene 12292 // 11 B3|11 // 626959	Gm12292	AK036759	AK036759 // GenBank HTC // Mus musculus adult female vagina cDNA, RIKEN full-length enr		4.63428	4.71767	4.85662	4.49445	4.57176	4.64741	4.83345	4.88723	5.03427	4.7216	4.3567	4.64948	4.71777	4.82245	4.89857	4.96712	4.60298	4.83403	4.71491	5.11251	5.04744	4.5675	4.75207	4.83825	4.96467	4.90108	4.43214	4.46376	4.59466	4.40924	4.74521	4.70223	4.81605	5.12562	4.64626	5.05601	5.02806	4.5235	4.9372	4.30397	5.10978
chr11	67798187	67816005	17251264	NM_001013013 // Dhrs7c // dehydrogenase/reductase (SDR family) member 7C // 11 B3|11 //	Dhrs7c	NM_001013013	NM_001013013 // RefSeq // Mus musculus dehydrogenase/reductase (SDR family) member 7C (		5.85497	4.95571	5.11373	4.61972	5.19435	5.37943	4.61951	4.53795	5.02062	4.82219	5.80077	4.78387	4.90836	4.73402	4.65115	5.01987	4.71819	5.00542	4.71068	5.07988	4.93584	4.94595	4.92616	4.85255	4.91556	5.44664	4.97963	5.00296	5.13478	4.78961	4.89282	4.66256	4.97221	4.95389	4.90379	5.05514	4.886	4.7982	4.70324	4.98967	5.26157
chr11	64012615	64015224	17250860	---		---	ENSMUST00000130860 // ENSEMBL // cdna:known chromosome:NCBIM37:11:63826117:63828726:1 g		4.85064	5.1005	5.31722	4.80419	4.9903	5.10067	5.10938	5.16661	5.09863	5.19644	5.12229	5.09688	5.16291	5.0189	5.12175	5.01605	5.23678	5.0932	5.10296	5.10836	5.37143	5.03431	4.99297	4.98824	5.17772	4.82375	5.22685	4.87127	5.08642	5.51816	5.05177	4.97081	5.08375	5.12413	5.02135	5.09042	5.13583	4.79097	4.87318	5.11482	5.46365
chr11	54400989	54402561	17249700	ENSMUST00000104954 // 3230401D17Rik // RIKEN cDNA 3230401D17 gene // 2 H3|2 // 66680 //	3230401D17Rik	ENSMUST00000104954	ENSMUST00000104954 // ENSEMBL // cdna:known chromosome:NCBIM37:2:163231589:163250433:-1		7.96698	8.73049	8.42915	8.5467	7.77422	8.7896	8.6377	8.59682	8.30255	8.52117	8.58171	7.77488	8.44342	8.28035	8.52741	8.42975	8.35084	8.4268	8.58156	8.65036	8.59778	8.35315	8.43316	8.47466	8.34413	8.36802	8.40102	8.77002	8.81477	8.36554	8.46968	8.50917	8.66743	8.24238	8.52873	7.54896	8.51285	8.60038	8.73886	8.63783	8.82242
chr11	60400624	60418457	17263594	NM_145427 // Atpaf2 // ATP synthase mitochondrial F1 complex assembly factor 2 // 11 B2	Atpaf2	NM_145427	NM_145427 // RefSeq // Mus musculus ATP synthase mitochondrial F1 complex assembly fact		8.51015	8.93672	8.48711	8.46309	8.11808	8.43604	8.4272	8.36896	8.25275	8.36514	8.30361	8.36424	8.2889	8.8953	8.55595	8.71562	8.75454	8.70307	8.54209	8.62215	8.80536	8.53349	8.94389	8.78819	8.65273	8.31951	8.53452	8.54659	7.58317	7.98191	8.59255	8.13577	8.60567	8.63376	8.62948	8.43865	8.65668	8.61677	8.63149	8.742	8.31453
chr11	57518664	57533817	17249888	NM_145426 // Mfap3 // microfibrillar-associated protein 3 // 11 B1.3|11 // 216760 /// N	Mfap3	NM_145426	NM_145426 // RefSeq // Mus musculus microfibrillar-associated protein 3 (Mfap3), transc		9.17537	9.63279	9.4242	9.19842	9.17322	9.54456	9.37339	9.06639	9.32547	9.42476	9.06758	9.25524	9.27007	9.15321	9.30281	9.14724	9.34563	9.3742	9.14623	9.48234	9.23676	9.50129	9.45705	9.27021	9.46301	8.43272	9.39689	9.52287	8.95603	9.68688	9.38484	9.4789	9.42809	9.54198	9.4145	9.23697	9.37938	9.45103	9.39489	9.46737	9.69888
chr11	51964382	51964489	17249373	---		---	ENSMUST00000175584 // ENSEMBL // ncrna:snRNA chromosome:NCBIM37:11:51777884:51777991:1		3.9111	3.78603	3.8432	3.74935	3.798	3.82193	3.38838	3.87659	3.97022	3.96504	3.69969	3.76916	3.75941	3.64362	3.90025	3.89896	3.87111	3.48552	3.65631	3.89337	3.46568	3.63239	3.82528	3.27463	3.65652	3.96355	3.45222	3.76529	3.92406	3.71524	3.86714	3.5275	3.83689	3.44004	4.1067	3.75481	3.64489	3.77342	3.64852	3.62965	3.48046
chr11	42897495	42897806	17248555	---		---	ENSMUST00000122678 // ENSEMBL // ncrna:misc_RNA chromosome:NCBIM37:11:42710997:42711308		3.79558	3.66618	3.93646	3.82152	3.95885	3.80613	3.7279	3.56995	3.58696	3.89734	3.41345	3.84877	3.68992	3.88086	3.83282	3.85504	4.01188	4.08211	3.74556	4.10968	3.81532	3.83005	3.36517	3.82279	3.61438	4.10262	3.77085	4.01003	3.43116	3.88699	3.81266	3.74135	3.86208	3.75764	3.768	3.90041	3.70185	3.58988	3.64286	4.05966	3.85464
chr11	68587021	68597966	17251358	NM_177779 // Ccdc42 // coiled-coil domain containing 42 // 11 B3|11 // 276920 /// ENSMU	Ccdc42	NM_177779	NM_177779 // RefSeq // Mus musculus coiled-coil domain containing 42 (Ccdc42), mRNA. //		5.18314	5.13581	5.62095	5.37687	5.44183	5.1742	5.24891	5.27397	5.35162	5.43345	5.32285	5.2237	5.29659	5.5419	5.31842	5.48622	5.28974	5.37865	5.52531	5.13573	5.41435	5.19111	5.15608	5.39891	5.2847	5.23728	5.23126	5.02202	5.5656	5.34221	5.47302	5.41546	5.39415	5.44998	5.28229	5.64967	5.48927	5.34957	5.21278	5.59646	5.50967
chr11	59541568	59566956	17250249	NM_145827 // Nlrp3 // NLR family, pyrin domain containing 3 // 11 B1.3|11 // 216799 ///	Nlrp3	NM_145827	NM_145827 // RefSeq // Mus musculus NLR family, pyrin domain containing 3 (Nlrp3), mRNA		4.64622	4.69008	5.00169	5.03692	5.01821	4.78951	5.01249	4.67306	4.5036	4.38695	4.92782	4.94613	4.43426	4.95873	4.75252	5.04472	5.04703	4.38022	4.86764	4.6203	4.93656	4.83896	4.61315	5.04773	4.84268	5.4614	4.98866	4.69943	4.65973	4.99492	4.80261	4.96088	4.84657	4.95882	4.75606	5.10202	4.6754	4.7202	4.57215	4.73457	5.24764
chr11	53431023	53437904	17249515	NM_008110 // Gdf9 // growth differentiation factor 9 // 11 B1.3|11 29.0 cM // 14566 ///	Gdf9	NM_008110	NM_008110 // RefSeq // Mus musculus growth differentiation factor 9 (Gdf9), mRNA. // ch		5.91217	5.93449	6.06144	5.80396	6.21	6.11303	6.01648	6.05463	6.09434	6.14181	5.78338	6.21351	5.85914	6.16124	5.95962	6.18566	6.05537	6.20338	6.07356	6.1116	6.09628	6.01663	6.43312	6.00085	6.33686	5.90231	5.9601	6.24401	6.03712	5.87915	6.16393	5.89471	6.01885	6.16177	6.10415	6.36668	6.02606	6.10938	5.9347	6.13274	5.7729
chr11	69156989	69169792	17251583	ENSMUST00000036424 // Alox12b // arachidonate 12-lipoxygenase, 12R type // 11 B3|11 37.	Alox12b	ENSMUST00000036424	ENSMUST00000036424 // ENSEMBL // cdna:known chromosome:NCBIM37:11:68970491:68983294:1 g		5.3637	5.32034	5.72639	5.04169	5.63166	5.44185	4.99433	5.38111	5.45114	5.58689	5.25722	5.21976	5.25191	5.54884	5.27586	5.31325	5.26512	5.31673	5.26205	5.2591	5.50101	5.34241	5.45281	5.30617	5.359	5.37543	5.38029	5.35315	5.7929	5.18016	5.16194	5.37278	5.55637	5.52436	5.40533	5.76166	5.36931	5.42942	5.44788	5.1976	5.35019
chr11	69343273	69369426	17264588	ENSMUST00000108661 // Chd3 // chromodomain helicase DNA binding protein 3 // 11 B3|11 /	Chd3	ENSMUST00000108661	ENSMUST00000108661 // ENSEMBL // cdna:known chromosome:NCBIM37:11:69156775:69182908:-1		9.38466	9.46011	9.97761	9.29115	9.4725	9.66444	9.5805	9.47191	8.99353	8.98368	9.36761	9.83479	9.2344	9.32366	9.38527	9.54838	9.64751	9.04318	9.70194	9.4209	9.07611	10.2041	8.88262	9.81496	9.54096	10.1195	9.53929	9.58836	9.28141	9.67723	9.57429	9.0208	9.20616	9.64475	9.47526	9.71426	9.47163	9.43124	9.31825	9.09085	9.51121
chr11	41710342	41973117	17248525	AK049168 // A230004M16Rik // RIKEN cDNA A230004M16 gene // 11|11 // 320922 /// AK038406	A230004M16Rik	AK049168	AK049168 // GenBank HTC // Mus musculus ES cells cDNA, RIKEN full-length enriched libra		3.83803	3.63116	3.84286	3.71692	3.97295	4.14206	3.89681	3.76232	3.8047	3.91148	3.87352	3.97643	3.83569	3.89968	3.80517	3.73397	3.82695	3.71745	4.11582	4.13578	4.1596	4.06066	3.82369	3.74357	3.99963	3.87621	3.81907	4.05273	4.10228	3.88532	3.93923	3.71572	3.95491	3.83995	4.09464	3.91687	3.87859	3.81429	3.60734	4.16011	4.24089
chr11	61864568	61868768	17263925	AK138613 // A530017D24Rik // RIKEN cDNA A530017D24 gene // 11|11 // 100504229 /// AK040	A530017D24Rik	AK138613	AK138613 // GenBank HTC // Mus musculus adult male spinal cord cDNA, RIKEN full-length		7.67717	8.06741	8.12076	7.78963	7.56572	7.89696	8.01712	8.19342	8.07769	8.10433	8.01292	8.11195	7.84098	8.16256	8.21025	8.19224	8.00782	8.05518	7.82331	8.2173	8.30729	8.10579	8.43424	8.35718	7.98601	6.99684	7.73922	8.36331	8.11409	7.84338	8.2028	8.06967	8.2098	8.19995	8.1546	7.53509	7.95818	8.05494	8.0334	8.23983	7.53443
chr11	55250609	55336564	17262964	ENSMUST00000068853 // Fat2 // FAT tumor suppressor homolog 2 (Drosophila) // 11 B1.3|11	Fat2	ENSMUST00000068853	ENSMUST00000068853 // ENSEMBL // cdna:known chromosome:NCBIM37:11:55064111:55150066:-1		5.49412	4.68269	4.80288	5.14866	4.84092	4.27464	4.3945	4.67622	4.44812	4.32339	4.95127	4.76802	4.48164	4.67301	4.50011	4.86831	4.2206	4.26152	4.65447	4.62272	4.72637	4.64911	4.72761	4.818	5.0013	4.23881	5.04332	4.33676	4.01989	4.64031	4.58192	4.42523	4.76015	4.47947	4.64522	5.09156	4.28514	4.59347	4.67497	5.51212	5.61865
chr11	48800866	48800932	17248890	ENSMUST00000142269 // Gnb2l1 // guanine nucleotide binding protein (G protein), beta po	Gnb2l1	ENSMUST00000142269	ENSMUST00000142269 // ENSEMBL // cdna:known chromosome:NCBIM37:11:48613834:48618476:1 g		6.97236	6.89369	7.08302	6.91376	6.84563	7.1738	6.96641	7.02602	7.55435	7.11491	6.68939	5.68095	6.88187	6.67916	6.89847	7.00628	7.13727	7.07714	6.90886	6.9882	6.59091	7.20079	7.44947	6.88473	6.48542	4.66416	7.0002	7.21916	6.3054	7.03341	7.10223	7.13737	6.80323	6.75257	7.06622	5.67516	6.66091	7.05186	7.01361	6.93173	7.04211
chr11	57795499	57801417	17263058	AK007998 // 2010001A14Rik // RIKEN cDNA 2010001A14 gene // 11 B1.3|11 // 76516	2010001A14Rik	AK007998	AK007998 // GenBank HTC // Mus musculus adult male small intestine cDNA, RIKEN full-len		5.81838	5.72531	5.63468	6.40366	5.5244	5.4	5.56625	6.45244	5.74786	5.68679	6.46249	5.34572	6.0784	5.42215	5.52377	5.55721	5.7659	5.83031	5.4497	5.36151	5.48298	5.43587	5.92235	5.48863	5.33782	6.12945	5.7324	5.60833	5.37843	5.78157	5.5159	5.63301	5.75237	5.34673	5.77008	5.38823	5.97208	5.51159	6.01859	5.86633	5.74164
chr11	54902453	54910382	17249787	NM_008161 // Gpx3 // glutathione peroxidase 3 // 11|11 B3-B5 // 14778 /// U13705 // Gpx	Gpx3	NM_008161	NM_008161 // RefSeq // Mus musculus glutathione peroxidase 3 (Gpx3), mRNA. // chr11 //		7.86589	6.48215	7.5436	8.62901	7.62325	7.54619	7.67502	7.84927	6.96529	7.6663	8.13709	7.0157	8.80921	7.11924	7.88661	7.16798	8.12931	7.04093	7.1613	7.18427	6.8843	6.77322	6.60364	7.33207	6.38522	8.97251	8.77743	6.5346	7.17671	7.62601	7.08535	7.64953	7.18671	6.76143	7.14398	6.44233	6.82984	6.83506	6.98472	7.36201	6.7682
chr11	62604884	62648523	17264046	NM_198861 // BC046404 // cDNA sequence BC046404 // 11 B2|11 // 192976 /// ENSMUST000000	BC046404	NM_198861	NM_198861 // RefSeq // Mus musculus cDNA sequence BC046404 (BC046404), mRNA. // chr11 /		9.63076	9.41752	9.78751	9.29283	9.48522	9.38121	10.0084	9.24112	9.94672	9.60907	9.12472	9.62061	9.90819	9.49085	9.62937	9.23314	10.0691	9.76115	9.31844	9.25444	9.51994	9.73646	9.67168	9.59924	9.56758	9.32081	9.51019	9.5871	9.63604	8.76143	9.3704	9.70074	9.66138	9.63814	9.57348	9.90333	9.18369	9.60582	9.44176	9.20117	9.60968
chr11	58097104	58098113	17263087	---		---	ENSMUST00000117585 // ENSEMBL // cdna:pseudogene chromosome:NCBIM37:11:57910606:5791127		6.97278	6.69355	6.81821	6.77322	6.60788	6.60151	6.54898	6.58293	6.77428	6.74972	6.31528	6.61436	6.51291	6.4509	6.91554	6.80255	6.7001	6.74797	6.47327	6.73267	6.74765	6.6151	6.72211	6.45303	6.74831	6.651	6.67683	6.51929	6.38119	6.42194	6.54821	6.54513	6.40087	6.82107	6.6336	6.60583	6.64785	6.65139	6.54352	6.29853	6.12271
chr11	58454915	58455980	17263148	NM_146878 // Olfr30 // olfactory receptor 30 // 11 B1|11 // 18329 /// ENSMUST0000005520	Olfr30	NM_146878	NM_146878 // RefSeq // Mus musculus olfactory receptor 30 (Olfr30), mRNA. // chr11 // 1		3.60813	3.67549	3.70453	3.61265	3.56576	3.2799	3.50729	4.0166	3.41734	3.9148	3.783	3.34886	3.60569	3.84437	3.84577	3.54967	3.65237	3.67	3.62145	3.59217	3.68648	3.7166	3.64242	3.65617	3.7491	4.21789	3.44318	3.43389	3.73255	3.71568	3.53824	3.45816	3.98976	3.47304	3.48779	3.68823	3.85065	3.64864	3.60711	3.28275	3.90176
chr11	49771833	49771909	17249034	---		---	ENSMUST00000175153 // ENSEMBL // ncrna:miRNA chromosome:NCBIM37:11:49585335:49585411:1		10.1984	9.27941	9.56738	8.64894	9.35982	9.38956	8.67276	9.55852	8.5918	8.69522	8.29134	10.1917	9.02876	9.96279	8.57215	8.84854	9.27363	8.85717	8.85022	9.02535	9.29226	8.92568	9.06137	8.76499	9.93966	11.649	9.83965	8.63443	9.74891	8.80687	8.61637	9.35475	9.52324	9.37827	8.78273	10.77	9.021	9.04931	8.81656	8.71127	8.18911
chr11	48803139	48803206	17248894	NR_028564 // Snord95 // small nucleolar RNA, C/D box 95 // 11|11 // 100216540 /// ENSMU	Snord95	NR_028564	NR_028564 // RefSeq // Mus musculus small nucleolar RNA, C/D box 95 (Snord95), small nu		7.9069	8.23069	8.31164	8.62144	8.32624	8.56385	8.30422	8.52896	8.80639	8.34822	8.35542	8.47539	8.32993	7.99865	8.47377	8.33948	8.2529	8.45625	8.35255	8.57171	8.20578	8.503	8.64048	8.5137	8.77083	6.25857	8.32385	8.51584	7.98482	8.56364	8.36678	8.35212	8.35107	8.45422	8.51802	8.0938	8.08024	8.53181	8.35579	8.37075	8.66303
chr11	59946889	59948147	17263506	NR_045273 // 1700013G23Rik // RIKEN cDNA 1700013G23 gene // 11|11 // 100504121	1700013G23Rik	NR_045273	NR_045273 // RefSeq // Mus musculus RIKEN cDNA 1700013G23 gene (1700013G23Rik), non-cod		6.64039	6.4467	5.88386	6.16494	6.02938	5.94654	6.096	6.31093	5.5329	6.33621	6.10881	6.35604	5.73296	6.60646	6.1505	6.74228	6.24912	6.75795	6.52174	6.3988	7.11556	6.36676	6.75137	6.779	5.88633	5.35239	5.89785	6.40826	5.78739	5.59004	6.36666	5.71181	6.1274	6.6804	6.23772	5.82873	6.85408	6.17353	6.66697	6.12967	5.94689
chr11	53482411	53487375	17262676	XR_106225 // Gm19835 // predicted gene, 19835 // --- // 100503690	Gm19835	XR_106225	AK138371 // GenBank HTC // Mus musculus adult male hypothalamus cDNA, RIKEN full-length		5.11148	5.11955	5.26605	4.88783	4.81879	4.87316	4.61886	4.73037	4.99247	5.21458	4.54755	4.90315	4.9055	4.80347	4.93576	5.03214	4.95124	5.13279	5.08794	5.10148	4.82121	4.99759	4.83557	4.65709	4.80716	4.90286	4.98211	4.69192	5.28325	5.0704	4.6734	4.92382	4.89331	4.97999	4.6584	4.64976	5.07411	4.81835	4.7173	4.88439	5.11492
chr11	57801637	57810615	17249918	NM_001081168 // Sap30l // SAP30-like // 11|11 B2 // 50724 /// ENSMUST00000020826 // Sap	Sap30l	NM_001081168	NM_001081168 // RefSeq // Mus musculus SAP30-like (Sap30l), mRNA. // chr11 // 100 // 10		8.69528	8.4961	8.96158	8.35067	8.31692	8.66832	8.83478	8.62637	8.71798	8.54018	8.45834	8.51019	8.49573	8.72209	8.87585	8.3542	9.00148	9.01874	8.60048	8.42421	9.08034	8.78572	9.03493	8.88037	8.59721	9.15026	8.94108	8.83869	8.42054	8.41851	8.60246	8.70342	8.6338	8.7452	8.6964	8.09023	8.82694	8.9073	8.77749	8.54898	8.15563
chr11	53519257	53549565	17249542	NM_033144 // Sept8 // septin 8 // 11 B1.3|11 28.75 cM // 20362 /// ENSMUST00000117061 /	2009-09-07	NM_033144	NM_033144 // RefSeq // Mus musculus septin 8 (Sept8), transcript variant 1, mRNA. // ch		8.31912	8.47173	9.16404	8.94436	8.37603	8.86934	8.95335	8.68328	8.81575	8.37287	8.90533	8.00978	8.86965	8.92197	8.78089	8.25884	8.97924	8.7416	8.37441	9.05809	8.60468	8.97754	8.44888	8.66535	8.39368	8.40196	8.8988	8.77238	8.59541	8.57926	8.68052	8.63512	8.50816	8.73189	8.45277	8.20287	8.68634	8.47773	8.7736	9.03583	8.70057
chr11	49901835	49980994	17249079	ENSMUST00000063444 // Rasgef1c // RasGEF domain family, member 1C // 11 B1.2-B1.3|11 //	Rasgef1c	ENSMUST00000063444	ENSMUST00000063444 // ENSEMBL // cdna:known chromosome:NCBIM37:11:49715663:49794496:1 g		4.08501	3.98369	4.01637	4.44406	4.0858	4.0572	3.88862	4.03163	4.16143	4.4419	4.13205	4.3677	4.27542	3.84758	4.00597	3.95477	3.78553	4.10213	3.85518	3.89067	4.02899	3.76678	3.98089	4.05991	3.8944	5.51529	4.01878	4.21182	4.1412	4.03531	3.95858	3.91159	4.04855	4.10956	3.99075	3.96832	4.07364	3.92102	4.11348	4.21658	4.12782
chr11	58816928	58818001	17250109	NM_146536 // Olfr313 // olfactory receptor 313 // 11 B1|11 // 258529 /// ENSMUST0000008	Olfr313	NM_146536	NM_146536 // RefSeq // Mus musculus olfactory receptor 313 (Olfr313), mRNA. // chr11 //		4.81003	4.78531	4.99451	4.8618	4.73711	4.53804	4.31586	5.0385	4.81632	4.47789	4.60086	4.61446	4.59254	4.68568	4.65903	4.86527	4.56384	4.71407	4.52771	4.66685	4.47508	5.17049	4.58918	4.7974	4.82706	4.83672	4.23152	4.78547	5.03535	4.73233	4.88938	4.59226	4.66233	4.84125	4.94196	4.84044	4.82853	4.82702	4.69422	4.79875	4.55693
chr11	59461197	59472474	17263416	NM_178417 // Zfp867 // zinc finger protein 867 // 11 B1.3|11 // 237775 /// ENSMUST00000	Zfp867	NM_178417	NM_178417 // RefSeq // Mus musculus zinc finger protein 867 (Zfp867), mRNA. // chr11 //		5.8236	6.22613	5.96565	6.28563	6.72856	6.11018	5.8333	5.76544	6.25933	6.17658	6.05749	6.32487	5.86038	5.98515	6.1979	6.13292	5.68339	5.76904	6.27332	6.53126	6.29999	6.03369	6.29497	6.47586	6.23411	6.35135	5.76895	6.52199	5.91377	6.37481	6.18161	6.37828	6.31063	5.99489	6.11045	5.64103	6.14796	6.0893	6.10571	6.7585	6.07218
chr11	54839289	54860656	17262848	ENSMUST00000020506 // Lyrm7 // LYR motif containing 7 // 11 B1.3|11 // 75530 /// NM_029	Lyrm7	ENSMUST00000020506	ENSMUST00000020506 // ENSEMBL // cdna:known chromosome:NCBIM37:11:54652791:54674158:-1		5.92034	6.03404	6.00326	5.47637	5.4328	5.72499	5.56987	5.17399	6.28	6.57001	5.84996	6.6297	6.20948	6.52073	6.06245	6.47546	6.62151	6.44614	6.28135	6.40615	6.68466	6.28292	6.94272	6.62184	6.08424	5.59041	6.15562	6.12902	5.6969	5.81845	6.34046	5.84777	6.03116	6.5996	6.53194	6.41517	6.85802	6.12046	6.66301	6.56845	5.33994
chr11	51189833	51220418	17262464	AK017220 // 5133400J02Rik // RIKEN cDNA 5133400J02 gene // 11 B1.3|11 // 71297	5133400J02Rik	AK017220	AK017220 // GenBank HTC // Mus musculus 10 days neonate intestine cDNA, RIKEN full-leng		5.04577	5.09955	4.98547	4.77805	5.27081	4.91547	4.74782	5.23011	4.8285	5.22369	5.10465	5.16374	4.77163	4.98603	5.10418	4.91311	4.81479	5.01923	5.02657	5.1402	5.143	5.05816	4.99919	5.13736	5.24828	5.34685	5.0275	5.1123	5.20142	4.91603	5.06818	5.1552	5.2668	5.0454	5.11753	5.21638	5.06644	4.80896	5.12901	4.8456	5.19694
chr11	65807175	65829239	17250909	NM_026107 // Zkscan6 // zinc finger with KRAB and SCAN domains 6 // 11 B3|11 33.0 cM //	Zkscan6	NM_026107	NM_026107 // RefSeq // Mus musculus zinc finger with KRAB and SCAN domains 6 (Zkscan6),		6.13476	6.55556	6.18172	6.71436	5.80046	6.43925	6.36157	6.71177	6.19287	6.38669	6.35684	6.36933	6.2266	6.23734	6.2729	6.11797	6.22195	6.26746	6.224	6.05083	6.16898	6.09739	6.43784	6.37469	6.33479	6.44438	6.09529	6.35822	6.59406	6.42424	6.20303	6.42657	6.38461	6.36729	6.31263	5.91029	6.4657	6.41184	6.41551	6.01643	6.01554
chr11	62267224	62281395	17263953	NM_027198 // Zswim7 // zinc finger, SWIM-type containing 7 // 11 B2|11 // 69747 /// ENS	Zswim7	NM_027198	NM_027198 // RefSeq // Mus musculus zinc finger, SWIM-type containing 7 (Zswim7), mRNA.		6.93409	6.60759	6.34499	6.53496	7.04348	6.67336	6.77209	6.45046	7.31581	6.9258	6.10183	7.3558	6.80354	6.50396	6.39316	6.86003	6.61592	7.08347	6.58767	6.36323	6.40757	6.30209	6.77495	6.25716	6.47377	6.94653	6.41354	6.78391	6.60345	6.9171	6.44706	6.84514	6.69042	6.38603	6.36006	6.91556	6.83354	6.55565	6.35647	7.1802	6.57085
chr11	57623698	57649494	17263050	---		---	ENSMUST00000142486 // ENSEMBL // cdna:known chromosome:NCBIM37:11:57437200:57462996:-1		4.1146	4.17862	4.44919	4.08709	4.38104	4.32303	4.21856	4.29042	4.20986	3.90405	4.56355	4.24485	4.13744	4.29198	4.1449	4.12436	4.29122	4.35519	4.3975	4.15838	4.31045	4.11461	3.88838	4.18743	4.19377	4.55381	4.11094	4.44903	4.41485	4.35567	4.16087	4.2843	4.2745	4.25032	4.15768	4.39386	4.29998	4.11059	4.13009	4.283	4.59658
chr11	52144593	52145528	17262594	NM_207227 // Olfr1373 // olfactory receptor 1373 // 11 B1.3|11 // 211472 /// ENSMUST000	Olfr1373	NM_207227	NM_207227 // RefSeq // Mus musculus olfactory receptor 1373 (Olfr1373), mRNA. // chr11		7.00203	7.17478	7.00327	6.84414	7.16169	7.15527	7.1087	7.10729	6.8719	6.91917	6.75411	7.29788	6.95406	7.19497	7.15739	7.13387	6.85991	7.03503	7.13128	6.8653	7.04992	6.84821	6.94617	7.19129	7.41054	7.52886	6.82814	7.02361	7.37133	7.17489	6.92762	6.84158	7.11053	7.09602	7.03769	7.5371	6.96027	7.09885	6.99589	7.13962	6.83569
chr11	43229563	43232264	17261936	---		---	AK087644 // GenBank HTC // Mus musculus 2 days pregnant adult female oviduct cDNA, RIKE		4.86946	4.90208	4.93952	4.92125	5.17056	4.97293	4.77393	5.36165	4.75315	4.82078	5.12657	5.1123	4.81016	4.8644	4.67404	4.97746	4.82199	4.84885	4.79704	4.9983	4.83502	4.78549	5.11724	4.9432	5.04515	5.10084	5.043	4.93674	5.33045	4.96118	5.20056	5.0711	4.95751	5.0258	5.09736	5.47386	5.26993	4.92035	4.93593	4.92936	5.10189
chr11	55191719	55197864	17262958	NR_046034 // 4921508A21Rik // RIKEN cDNA 4921508A21 gene // 11|11 // 74045	4921508A21Rik	NR_046034	NR_046034 // RefSeq // Mus musculus RIKEN cDNA 4921508A21 gene (4921508A21Rik), non-cod		3.6421	4.04717	3.86133	3.61895	4.17464	4.00172	3.95988	3.82214	3.86928	4.0374	3.55068	3.9347	3.55494	4.11544	3.9076	3.89669	3.6946	3.71921	3.75237	3.93364	3.99573	3.83571	3.74301	3.86549	4.08457	3.65998	3.64798	4.11253	3.92587	3.73912	4.18722	4.0334	3.77605	3.90424	4.02587	4.25757	3.95613	4.05269	3.99786	3.94794	4.52253
chr11	59183855	59192212	17263362	NM_008193 // Guk1 // guanylate kinase 1 // 11 B1.3|11 // 14923 /// ENSMUST00000170202 /	Guk1	NM_008193	NM_008193 // RefSeq // Mus musculus guanylate kinase 1 (Guk1), transcript variant 1, mR		8.31135	8.1795	8.01597	8.43225	8.51416	8.12893	8.27367	7.96445	8.34384	8.44737	8.40965	8.38565	8.09658	8.02315	8.19923	8.01972	8.18902	8.32339	8.0709	7.91773	7.97309	8.21665	8.31715	8.19947	8.0682	8.11608	8.02079	8.02724	7.76697	8.30801	8.03377	8.18482	8.13901	7.81426	7.9583	8.0756	8.27973	8.36406	7.99313	8.35696	8.20614
chr11	60804578	60804703	17250517	---		---	ENSMUST00000158331 // ENSEMBL // ncrna:snoRNA chromosome:NCBIM37:11:60618080:60618205:1		3.29212	3.59419	3.29637	3.16992	3.36753	3.13622	3.1633	3.09507	3.57838	3.19779	4.65617	4.10202	3.35562	3.07338	3.18639	3.29699	3.29265	3.15143	3.21812	3.34637	3.27874	3.36431	3.30845	3.23442	3.7938	4.46615	3.40163	3.29018	3.78506	3.58244	3.43415	3.35037	3.39783	3.84123	3.54084	3.52753	3.22518	3.32477	3.36046	3.42966	4.38798
chr11	44518964	44565520	17248666	NM_028862 // Rnf145 // ring finger protein 145 // 11 B1.1|11 // 74315 /// ENSMUST000000	Rnf145	NM_028862	NM_028862 // RefSeq // Mus musculus ring finger protein 145 (Rnf145), transcript varian		9.52608	9.50141	10.0514	9.28378	9.79049	9.68318	9.64153	9.38888	9.42487	9.43014	9.29573	10.0024	9.38378	9.89155	9.70968	9.28908	9.60239	9.59861	9.68785	9.47048	9.63786	9.6951	9.60435	9.75527	9.61398	8.97206	9.38668	9.4349	9.27264	9.4342	9.57108	9.61915	9.85601	9.70215	9.72792	9.69578	9.50224	9.63152	9.49944	9.91553	9.36595
chr11	61448442	61454131	17263789	ENSMUST00000054927 // Rnf112 // ring finger protein 112 // 11 B1.3|11 34.35 cM // 22671	Rnf112	ENSMUST00000054927	ENSMUST00000054927 // ENSEMBL // cdna:known chromosome:NCBIM37:11:61261944:61267507:-1		5.67376	5.26975	5.31267	4.80223	6.60634	5.6607	5.32672	4.84321	6.31926	6.18807	4.94447	5.59504	5.68448	5.58291	5.45713	5.94102	5.87434	6.15587	5.24964	5.12484	5.47258	5.62168	5.51661	5.74501	4.89806	5.91376	5.7494	5.83323	5.90786	5.4741	5.28529	5.5705	5.5286	5.16112	5.83037	4.98579	5.83225	6.10033	5.6362	5.81046	5.36359
chr11	62596906	62600305	17264042	ENSMUST00000151195 // Trpv2 // transient receptor potential cation channel, subfamily V	Trpv2	ENSMUST00000151195	ENSMUST00000151195 // ENSEMBL // cdna:known chromosome:NCBIM37:11:62387988:62413801:1 g		5.50404	5.67565	5.78294	5.49257	6.02165	5.55921	5.70044	5.49023	5.58617	5.57066	5.36051	6.12824	5.43423	5.65381	5.60714	6.12634	5.86039	5.88406	5.49658	5.66123	5.51319	5.61012	5.99207	5.3383	5.85138	6.12157	5.83415	5.59496	6.04227	5.25414	5.59401	5.62612	5.6788	5.92434	5.55629	5.97622	5.80854	5.52163	5.80651	5.74229	5.38252
chr11	44400063	44414033	17248654	NM_008352 // Il12b // interleukin 12b // 11 A5-B2|11 19.0 cM // 16160 /// ENSMUST000001	Il12b	NM_008352	NM_008352 // RefSeq // Mus musculus interleukin 12b (Il12b), mRNA. // chr11 // 100 // 1		4.91586	5.08391	5.15207	4.98432	5.07327	5.04706	4.88151	4.93275	5.16115	4.90081	5.00353	4.99565	4.7791	4.98582	4.9819	5.04574	4.92909	4.76326	4.86871	5.04112	5.02239	5.04633	4.89025	4.86053	4.81339	5.33091	5.20128	4.83587	5.33727	5.00439	5.14418	4.94539	4.95697	5.06338	4.61409	5.14082	4.97266	4.94973	5.02821	4.95945	4.70151
chr11	49551749	49552686	17248988	NM_146469 // Olfr1381 // olfactory receptor 1381 // 11 B1.2|11 // 258461 /// ENSMUST000	Olfr1381	NM_146469	NM_146469 // RefSeq // Mus musculus olfactory receptor 1381 (Olfr1381), mRNA. // chr11		6.32274	6.47298	6.63328	6.47095	6.38773	6.47864	6.47392	6.22361	6.54877	6.63651	6.43868	6.6957	6.53111	6.32868	6.55576	6.48356	6.38938	6.31538	6.53594	6.43516	6.58621	6.53999	6.50945	6.46598	6.52285	6.1525	6.34215	6.19875	6.62642	6.4414	6.25092	6.31946	6.60381	6.39722	6.4024	6.56029	6.7376	6.38853	6.39978	6.59219	6.84283
chr11	57645442	57787514	17249898	NM_134189 // Galnt10 // UDP-N-acetyl-alpha-D-galactosamine:polypeptide N-acetylgalactos	Galnt10	NM_134189	NM_134189 // RefSeq // Mus musculus UDP-N-acetyl-alpha-D-galactosamine:polypeptide N-ac		8.2014	7.42227	6.60509	9.38566	7.95468	7.4073	8.82667	9.20323	6.81707	7.01268	9.18533	7.83129	8.29615	7.11454	8.13967	7.47111	6.901	7.98688	7.46047	7.13805	7.17936	6.54701	8.39995	7.76376	6.69163	8.10085	7.84771	7.41483	7.60698	7.17223	7.0628	7.94718	7.15664	7.56251	6.87052	6.88537	7.76972	7.65627	7.52305	7.28948	7.38434
chr11	43681998	43722633	17248635	NM_027557 // Pwwp2a // PWWP domain containing 2A // 11 B1.1|11 // 70802 /// ENSMUST0000	Pwwp2a	NM_027557	NM_027557 // RefSeq // Mus musculus PWWP domain containing 2A (Pwwp2a), transcript vari		8.09653	8.1378	8.18759	8.67615	8.13264	8.32033	8.25752	8.53892	8.3054	8.38173	8.10917	8.32234	8.16696	8.21399	8.30653	8.31037	8.09605	8.15623	8.36435	8.57869	8.10422	8.64875	8.35829	8.59146	8.51382	7.23257	7.83392	8.30589	8.28927	8.19555	8.51696	8.36856	8.32644	8.49193	8.48712	8.12593	8.19448	8.33406	8.36164	8.39757	8.30297
chr11	58322988	58324439	17250025	NM_001256518 // Zfp672 // zinc finger protein 672 // 11 B1.3|11 // 319475 /// ENSMUST00	Zfp672	NM_001256518	NM_001256518 // RefSeq // Mus musculus zinc finger protein 672 (Zfp672), transcript var		6.52224	6.53727	6.64258	6.37853	6.32213	6.32945	6.33445	6.43901	6.32132	6.31976	5.83652	6.40771	6.50827	6.45727	6.35648	6.24315	6.42374	6.35891	6.40915	6.16961	6.44692	6.25047	6.58583	6.15498	6.51109	5.46726	6.5726	6.42301	6.7783	6.43189	6.20249	6.14635	6.15477	6.21563	6.36389	6.40248	6.5875	6.39381	6.49551	6.41176	6.50343
chr11	62757178	62760558	17264087	---		---	ENSMUST00000138105 // ENSEMBL // cdna:known chromosome:NCBIM37:11:62570680:62574060:-1		3.48437	3.58884	3.47969	3.66271	3.56372	3.55782	3.46624	3.43919	3.62839	3.95217	3.67872	3.61694	3.52036	3.70889	3.59716	3.71301	3.74709	3.62447	3.76363	3.37385	3.57973	3.75796	3.61583	3.80577	3.94906	3.70139	3.75283	3.70978	3.69752	3.69519	3.40067	3.65187	3.57344	3.55874	3.49932	3.72121	3.71393	3.32877	3.52042	3.97505	3.76742
chr11	58120001	58168539	17263089	NM_001166669 // Gemin5 // gem (nuclear organelle) associated protein 5 // 11 B1.3|11 //	Gemin5	NM_001166669	NM_001166669 // RefSeq // Mus musculus gem (nuclear organelle) associated protein 5 (Ge		8.16586	8.31432	8.27652	7.87147	8.01893	8.38016	8.52742	7.79879	8.75198	8.7029	7.77638	8.03564	8.11815	8.03778	8.30019	8.0938	8.23608	8.52788	8.08809	8.2827	8.08495	8.46712	8.79302	8.11032	8.12685	7.7324	8.00712	8.37424	8.37578	8.27781	8.15861	8.41697	8.12194	8.34196	8.13162	7.79437	8.23	8.35161	8.23546	8.22753	8.53041
chr11	50357785	50357879	17262355	NR_030529 // Mir804 // microRNA 804 // 11|11 // 100049547	Mir804	NR_030529	NR_030529 // RefSeq // Mus musculus microRNA 804 (Mir804), microRNA. // chr11 // 100 //		3.27265	3.70463	3.98648	3.547	3.24091	3.40151	3.74574	3.19392	3.81351	3.9324	3.21518	3.62227	3.52416	3.53716	3.86837	3.40218	3.57414	3.52133	3.84294	3.90448	3.87382	3.26157	3.63827	3.60538	3.46792	3.61959	3.37512	3.89662	3.17283	3.46839	3.70952	3.63713	3.61089	3.52526	3.72541	3.58977	3.76036	3.63164	3.69435	3.2296	3.37147
chr11	43385482	43387183	17248589	---		---	ENSMUST00000153791 // ENSEMBL // havana:lincRNA chromosome:NCBIM37:11:43198984:43200685		5.82796	5.98586	6.18109	5.82618	5.87848	5.99312	5.72162	5.81482	5.95534	5.79868	5.58112	5.80281	5.91358	5.72992	5.86287	5.99771	5.81965	5.84495	5.8869	5.80845	5.99434	5.94561	6.11753	5.76821	5.97598	5.56924	5.8271	5.81204	5.8964	5.93867	5.9672	5.83125	5.84097	6.02857	5.85722	5.73673	5.8615	5.82796	5.90205	6.04755	5.89762
chr11	68206292	68400823	17264405	ENSMUST00000108674 // Ntn1 // netrin 1 // 11 B3|11 // 18208 /// NM_008744 // Ntn1 // ne	Ntn1	ENSMUST00000108674	ENSMUST00000108674 // ENSEMBL // cdna:known chromosome:NCBIM37:11:68022866:68214325:-1		7.83778	7.13381	6.98885	7.26971	7.51775	6.84677	6.82776	7.31277	6.41012	6.61604	7.14028	7.27064	6.80129	6.78615	6.52188	6.60367	6.78479	6.3144	6.71488	6.52103	6.51115	6.86002	6.72102	6.56084	6.94005	7.28376	6.87229	6.4118	6.56373	6.84685	6.47383	6.53566	6.73337	6.72092	6.66546	7.57026	6.78035	6.49512	6.99037	6.41986	6.36038
chr11	60728663	60728726	17250507	NR_039559 // Mir5100 // microRNA 5100 // 11|11 37.81 cM // 100628625	Mir5100	NR_039559	NR_039559 // RefSeq // Mus musculus microRNA 5100 (Mir5100), microRNA. // chr11 // 100		6.46052	6.36182	6.74029	6.42594	6.67726	6.66347	5.84467	6.27966	6.57904	6.0772	6.04871	6.58394	5.86731	6.13909	6.41567	6.47445	6.83029	6.76836	6.51759	6.3191	6.71423	6.75194	6.41934	6.21018	6.47934	6.72223	6.11114	6.49343	6.48805	6.27688	6.04921	6.32323	6.31738	6.47365	6.78819	6.00863	6.56081	6.35772	6.48025	6.2008	6.98303
chr11	65734733	65734832	17264206	NR_030417 // Mir744 // microRNA 744 // 11|11 // 791070	Mir744	NR_030417	NR_030417 // RefSeq // Mus musculus microRNA 744 (Mir744), microRNA. // chr11 // 100 //		3.65521	4.14501	3.99713	4.09628	3.80022	3.83592	3.83419	3.71656	3.91937	3.7547	3.58545	4.35788	4.30093	3.72309	3.95048	3.66157	3.9904	3.64081	4.07496	3.93647	3.82533	4.02505	3.89511	3.98603	3.86495	3.99515	3.66939	3.86597	4.23195	4.13837	3.9632	3.74358	3.48172	3.93286	3.70804	4.15539	4.00737	3.78997	3.83024	3.76695	3.7354
chr11	50293957	50325673	17262336	NM_007597 // Canx // calnexin // 11 B1.3|11 30.0 cM // 12330 /// NM_001110499 // Canx /	Canx	NM_007597	NM_007597 // RefSeq // Mus musculus calnexin (Canx), transcript variant 1, mRNA. // chr		11.8536	11.9995	11.8336	12.2496	11.7548	12.0147	12.0787	12.2608	11.9495	11.9789	12.3134	12.1153	12.0374	11.9093	11.9868	12.0387	11.8888	12.0013	12.1149	11.9301	12.05	12.0678	11.9934	12.0965	12.1748	11.6372	11.8905	11.9072	12.2077	11.941	12.0341	12.0971	11.9956	12.1335	12.0369	12.0081	12.037	12.0511	12.0461	11.8526	11.1667
chr11	60920917	60931867	17263705	NR_027800 // Gm16516 // predicted gene, Gm16516 // 11 B2|11 // 24082 /// BC031537 // Gm	Gm16516	NR_027800	NR_027800 // RefSeq // Mus musculus predicted gene, Gm16516 (Gm16516), non-coding RNA.		7.12195	6.8892	6.76159	7.42308	6.68873	7.25239	7.52231	7.17994	7.40186	7.54133	7.36331	6.86413	7.26061	6.77337	7.00996	7.13627	7.12518	7.39386	6.79004	6.94953	7.19583	6.99436	7.59196	7.01662	6.80089	6.66243	7.0263	7.2631	6.22628	7.11271	7.14407	7.30255	6.76994	6.90836	7.18549	6.48817	7.29582	7.40978	7.14849	7.00669	7.18529
chr11	53480166	53481097	17249538	ENSMUST00000104955 // Sowaha // sosondowah ankyrin repeat domain family member A // 11	Sowaha	ENSMUST00000104955	ENSMUST00000104955 // ENSEMBL // cdna:known chromosome:NCBIM37:11:53290075:53293776:-1		4.42336	4.60927	4.88547	4.71799	4.75682	4.94376	4.96009	4.55377	5.12794	4.8768	4.72877	4.92797	4.59693	4.66268	4.60598	4.5535	4.81394	4.91284	4.81978	4.95248	4.67743	4.48686	4.77029	4.66715	4.90675	4.83334	4.61825	4.78638	4.91581	4.80095	4.72882	4.6853	4.77753	4.88673	4.96053	4.86554	4.68488	4.92204	4.66387	4.65987	5.03787
chr11	52154876	52157907	17262596	NR_034155 // Olfr1372-ps1 // olfactory receptor 1372, pseudogene 1 // 11 B1.3|11 // 257	Olfr1372-ps1	NR_034155	NR_034155 // RefSeq // Mus musculus olfactory receptor 1372, pseudogene 1 (Olfr1372-ps1		5.44202	5.16007	3.88587	5.89596	4.72758	3.94212	4.37847	5.81406	3.91942	3.94754	5.2377	3.41514	4.90513	4.51691	3.92953	5.09231	4.57753	4.93788	4.86636	3.78506	3.73431	3.16403	4.7384	3.51326	3.56447	4.61873	4.18132	3.81227	4.64737	4.44037	3.4674	4.44759	4.48771	3.13424	4.13508	3.52453	4.31151	3.95461	4.33872	4.07238	3.84152
chr11	58888153	58904225	17263200	NM_011758 // Zfp39 // zinc finger protein 39 // 11 B1.3|11 // 22698 /// ENSMUST00000102	Zfp39	NM_011758	NM_011758 // RefSeq // Mus musculus zinc finger protein 39 (Zfp39), mRNA. // chr11 // 1		7.75996	8.08897	7.28835	7.62206	7.62094	7.56466	7.72141	7.55014	7.90182	8.22478	8.01478	7.81241	7.86423	7.71152	7.63448	7.87985	7.67224	7.89807	7.55976	7.88311	8.46533	7.4523	8.3546	7.56232	7.72197	7.55319	7.9192	7.77819	7.80868	7.73144	7.78591	8.06001	7.79141	7.62861	7.36445	7.43936	7.88776	7.9622	8.01091	8.04024	7.5452
chr11	48800357	48806434	17248873	ENSMUST00000020640 // Gnb2l1 // guanine nucleotide binding protein (G protein), beta po	Gnb2l1	ENSMUST00000020640	ENSMUST00000020640 // ENSEMBL // cdna:known chromosome:NCBIM37:11:48613862:48619936:1 g		9.48943	9.34485	9.53556	9.43443	9.48427	9.75266	9.49475	9.5065	9.55154	9.47828	9.54883	9.41486	9.48107	9.36278	9.55709	9.40848	9.33488	9.6601	9.38467	9.54274	9.46953	9.63227	9.5676	9.69251	9.74373	8.46091	9.49713	9.34542	9.04097	9.6087	9.46846	9.55317	9.50333	9.52395	9.50736	9.36948	9.34446	9.61812	9.31898	9.58521	9.27593
chr11	62951193	62993095	17250824	NM_025496 // Cdrt4 // CMT1A duplicated region transcript 4 // 11 B2-B3|11 // 66338 ///	Cdrt4	NM_025496	NM_025496 // RefSeq // Mus musculus CMT1A duplicated region transcript 4 (Cdrt4), mRNA.		5.40747	5.73983	5.71826	5.23073	5.84134	5.74181	5.66286	5.71831	5.75614	5.59182	5.2326	5.70911	5.60352	5.90167	5.44222	5.60233	5.48247	5.78094	5.413	5.70961	5.83441	5.69315	5.8898	5.50812	5.87301	6.08924	5.66502	5.46821	5.73904	5.73754	5.50829	5.71637	5.72273	5.84316	5.69967	6.10814	5.57862	5.81997	5.77664	5.78017	5.32409
chr11	68556186	68558245	17251354	NM_146004 // Mfsd6l // major facilitator superfamily domain containing 6-like // 11 B3|	Mfsd6l	NM_146004	NM_146004 // RefSeq // Mus musculus major facilitator superfamily domain containing 6-l		5.99687	5.86389	5.871	5.94503	6.0727	5.80471	5.80422	5.84442	5.96202	6.02472	6.27922	6.03402	5.70948	5.58895	5.93196	5.84712	5.78297	6.14441	5.87393	5.74612	5.89785	5.72979	6.15269	5.77225	6.10469	5.95233	5.84142	5.7436	6.14338	5.92882	5.86686	5.54569	5.8624	5.89496	5.82734	6.08089	5.74425	5.85848	5.83675	5.83962	5.64766
chr11	51085087	51091835	17249272	NR_045865 // 9230009I02Rik // RIKEN cDNA 9230009I02 gene // 11 B1.3|11 // 619293	9230009I02Rik	NR_045865	NR_045865 // RefSeq // Mus musculus RIKEN cDNA 9230009I02 gene (9230009I02Rik), non-cod		3.4761	3.20797	3.28365	3.41661	3.20899	3.46423	3.35557	3.28063	3.96773	3.72192	3.32812	3.30588	3.20504	3.2676	3.41056	3.53238	3.70498	3.52145	3.41323	3.64316	3.59474	3.33904	3.61404	3.44137	3.51481	4.35832	3.4167	3.81424	3.88971	3.3798	3.60126	3.63541	3.46497	3.39109	3.87278	3.21689	3.56469	3.21331	3.8569	3.531	3.80612
chr11	68972484	68975185	17264469	ENSMUST00000038644 // Rangrf // RAN guanine nucleotide release factor // 11 B3|11 // 57	Rangrf	ENSMUST00000038644	ENSMUST00000038644 // ENSEMBL // cdna:known chromosome:NCBIM37:11:68785986:68787345:-1		6.29187	5.9696	6.12154	6.45337	5.9049	6.24822	6.2947	6.44858	5.91369	5.89365	6.03465	6.50447	5.94157	6.20182	6.11042	6.44612	6.33694	5.69217	5.96307	6.26535	5.95962	6.51331	6.251	6.33569	6.23789	6.04168	6.00532	5.81268	6.20373	6.05242	6.14895	5.84634	6.22905	6.14174	6.50474	6.55667	6.24982	6.19079	6.12543	5.89547	5.64118
chr11	69323980	69325793	17251607	ENSMUST00000102601 // Trappc1 // trafficking protein particle complex 1 // 11 B3|11 37.	Trappc1	ENSMUST00000102601	ENSMUST00000102601 // ENSEMBL // cdna:known chromosome:NCBIM37:11:69137565:69139295:1 g		9.4363	9.04422	8.66141	9.34416	9.04195	8.63204	8.82989	8.83706	9.29179	9.12305	9.10534	8.64531	9.1702	9.02962	8.70391	8.97968	9.13413	9.15989	9.04618	9.04544	9.10045	8.93199	9.19015	8.831	8.64574	8.30082	8.96395	9.11105	9.3358	8.71012	9.18253	9.2444	9.08432	8.686	8.91684	8.78561	8.95202	9.19447	9.11157	9.43386	9.1396
chr11	50898712	50916165	17262428	ENSMUST00000109128 // Zfp2 // zinc finger protein 2 // 11 B1.3|11 45.0 cM // 22678 ///	Zfp2	ENSMUST00000109128	ENSMUST00000109128 // ENSEMBL // cdna:known chromosome:NCBIM37:11:50712561:50729667:-1		7.02119	7.38251	7.0104	5.9908	7.4723	7.45062	7.11141	6.09232	7.60447	7.52631	6.27064	7.68953	7.18481	6.91491	7.15211	7.17531	7.09433	7.28473	7.4224	7.32248	7.29351	7.58105	7.68584	7.62331	7.52618	5.75185	6.69786	7.39288	7.93143	7.82327	7.52849	7.68662	7.29423	7.60037	7.46234	7.23358	7.17669	7.6125	7.48547	7.24865	7.12259
chr11	67455437	67688992	17251222	NM_001109657 // Gas7 // growth arrest specific 7 // 11 B3|11 // 14457 /// ENSMUST000001	Gas7	NM_001109657	NM_001109657 // RefSeq // Mus musculus growth arrest specific 7 (Gas7), transcript vari		5.95846	5.55176	6.11968	5.70815	5.87152	6.14443	5.9846	5.46609	5.72094	5.73799	6.31099	5.94178	6.45149	6.14921	6.48866	5.52989	6.1062	5.9823	5.66196	5.55868	6.31783	6.56623	5.51834	5.69264	5.66147	6.30564	6.42925	5.78476	5.82615	6.00127	5.64138	5.46705	6.19114	5.40962	6.05027	5.97701	6.11848	6.3709	5.4869	6.41192	5.66386
chr11	67237812	67260446	17251091	NM_010855 // Myh4 // myosin, heavy polypeptide 4, skeletal muscle // 11 B3|11 35.0 cM /	Myh4	NM_010855	NM_010855 // RefSeq // Mus musculus myosin, heavy polypeptide 4, skeletal muscle (Myh4)		10.4656	4.48455	4.70698	4.75028	4.54757	4.52292	5.35486	4.53605	5.72153	5.0454	10.9663	4.84424	6.68783	4.34214	4.75475	4.52201	4.4352	4.28906	4.62093	4.57375	4.28512	4.44045	4.45536	4.48319	4.628	5.11172	4.36937	4.80293	4.34538	4.27273	4.29595	4.30208	4.46722	4.2528	4.11161	4.6719	3.86039	4.27326	4.15312	4.42381	4.78014
chr11	49535187	49536122	17248986	NM_001011790 // Olfr1382 // olfactory receptor 1382 // 11 B1.2|11 // 257971 /// ENSMUST	Olfr1382	NM_001011790	NM_001011790 // RefSeq // Mus musculus olfactory receptor 1382 (Olfr1382), mRNA. // chr		6.85759	6.78996	6.75745	6.61768	7.19856	7.27058	6.91515	6.68872	7.04108	6.87452	6.65899	7.35117	6.52035	6.94162	6.97841	6.90344	6.7371	6.81035	6.69124	6.69198	6.88986	6.66637	6.95399	6.7519	7.10404	7.02036	6.82001	6.90246	7.45982	6.78684	6.9722	6.85188	7.14546	7.01565	7.18137	7.72718	7.00245	6.77677	6.84357	6.89345	6.48887
chr11	57655413	57657826	17263055	---		---	ENSMUST00000143009 // ENSEMBL // cdna:known chromosome:NCBIM37:11:57468917:57471328:-1		4.88182	5.06176	5.11892	5.04577	5.18581	4.86401	4.51613	5.01512	5.01487	4.76545	5.08364	4.75284	5.08255	4.82048	4.92838	4.9496	5.02675	4.99978	4.95539	4.91829	4.92511	4.76959	5.08294	4.71814	4.86524	4.75614	4.91673	4.77206	5.31666	4.78334	4.87814	5.00217	4.81165	5.07283	4.84616	4.72316	4.91719	5.11534	4.63371	5.02336	4.38635
chr11	49057194	49064212	17262250	ENSMUST00000128411 // Tgtp2 // T cell specific GTPase 2 // 11 B1.2|11 // 100039796 ///	Tgtp2	ENSMUST00000128411	ENSMUST00000128411 // ENSEMBL // cdna:known chromosome:NCBIM37:11:48873403:48877708:-1		5.44216	4.83531	4.04242	5.02405	4.5118	4.39773	4.9777	6.36332	4.10534	5.00071	6.62537	4.10389	5.11733	4.17701	4.73581	5.03884	4.72018	4.47372	4.78929	4.53027	4.39535	4.57722	4.33973	4.37976	4.14105	4.4488	4.62559	4.97444	5.18875	4.87764	4.26025	4.21201	4.74079	4.21324	4.60046	3.97781	5.9851	4.59104	4.39607	4.14413	3.96438
chr11	53770014	53778374	17249593	NM_001159396 // Irf1 // interferon regulatory factor 1 // 11 B1.3|11 29.0 cM // 16362 /	Irf1	NM_001159396	NM_001159396 // RefSeq // Mus musculus interferon regulatory factor 1 (Irf1), transcrip		7.30624	7.14677	7.28901	7.93571	7.35496	7.17391	7.14323	8.19495	6.90042	6.58388	7.52535	7.04906	7.14179	7.25593	6.82486	6.87024	6.98295	6.86171	7.11857	7.03149	7.02896	6.82204	6.85801	7.03779	7.03824	7.89882	6.96224	7.31712	7.06737	7.02846	6.88388	7.03993	7.19604	6.7252	6.83866	7.03169	7.09411	6.78361	6.88034	6.8813	6.36836
chr11	60573527	60633113	17250468	---		---	ENSMUST00000164058 // ENSEMBL // ensembl_lincrna:lincRNA chromosome:NCBIM37:11:60387029		5.71042	5.63047	5.98449	5.24099	5.37802	5.72145	5.45456	5.28553	5.59013	5.34691	5.16735	5.80824	5.55294	5.38604	6.04984	5.82308	5.73566	5.62001	5.82186	5.87525	5.75035	5.45225	5.97514	6.12528	5.49533	6.45084	5.48193	5.79189	5.75673	5.28332	5.56975	5.46635	5.80369	5.3487	5.46407	5.98379	5.65529	5.83903	5.6308	5.58075	6.25801
chr11	60353325	60394341	17250344	ENSMUST00000108723 // Lrrc48 // leucine rich repeat containing 48 // 11 B2|11 // 74665	Lrrc48	ENSMUST00000108723	ENSMUST00000108723 // ENSEMBL // cdna:known chromosome:NCBIM37:11:60166831:60207843:1 g		6.49737	6.96798	6.86619	6.18606	6.78829	6.73638	6.72251	6.13074	7.00942	6.65731	6.04917	6.20669	6.5123	6.67088	6.66582	6.88473	6.83302	6.66102	6.49648	6.98944	6.78586	6.9956	7.41525	7.02034	6.31107	6.31112	6.3699	6.95957	6.93158	6.99551	6.69564	6.85073	6.49991	6.20709	6.73229	6.19594	7.24307	6.51758	6.73766	7.01048	7.06591
chr11	49148259	49149212	17248925	NM_146877 // Olfr1395 // olfactory receptor 1395 // 11 B1|11 // 258877 /// ENSMUST00000	Olfr1395	NM_146877	NM_146877 // RefSeq // Mus musculus olfactory receptor 1395 (Olfr1395), mRNA. // chr11		5.68219	5.64222	5.98286	6.00119	5.56626	5.44034	5.34275	5.77874	5.45136	5.51934	5.41422	5.61079	5.35231	5.60496	5.36371	5.53306	5.3771	5.13855	5.2942	5.64179	5.6131	5.41731	5.49777	5.32895	5.37179	5.73079	5.83517	5.49082	5.8381	5.57405	5.16692	5.50181	5.79522	5.41416	5.36514	5.88745	5.57719	5.47666	5.42155	5.39586	5.83766
chr11	67854523	67922153	17264363	NM_173754 // Usp43 // ubiquitin specific peptidase 43 // 11 B3|11 // 216835 /// ENSMUST	Usp43	NM_173754	NM_173754 // RefSeq // Mus musculus ubiquitin specific peptidase 43 (Usp43), mRNA. // c		7.17307	6.54602	5.7575	8.31628	7.42487	6.47463	6.45106	8.42502	6.15424	6.19601	7.8058	6.10925	6.41289	6.47811	6.07032	6.40394	6.6828	6.51893	7.13656	6.26296	6.0253	6.04887	6.68914	5.94732	6.1426	7.14833	6.12376	6.40434	6.52733	5.68252	6.17852	6.44525	6.47038	5.97947	6.47292	6.16001	6.43834	6.17792	5.99022	6.37023	6.40322
chr11	51226036	51235458	17249277	---		---	ENSMUST00000126189 // ENSEMBL // cdna:known chromosome:NCBIM37:11:51046967:51048555:1 g		3.86186	3.92763	3.93626	3.49572	4.35106	4.03549	3.65334	4.03416	3.78314	3.7052	4.34395	4.22276	3.61706	3.84243	3.78642	4.07834	3.83583	3.80978	3.67187	3.9746	4.27019	4.00389	3.84351	3.81301	3.96311	4.67004	3.98183	4.16709	4.34041	3.99274	4.06818	3.66516	4.35293	3.75887	3.65172	4.15248	3.75584	4.5141	3.92064	3.95534	4.68437
chr11	46524212	46538156	17248821	NM_001163357 // Gm12169 // predicted gene 12169 // 11 B1.1|11 // 210535 /// ENSMUST0000	Gm12169	NM_001163357	NM_001163357 // RefSeq // Mus musculus predicted gene 12169 (Gm12169), mRNA. // chr11 /		3.75838	3.58589	3.78551	3.43266	3.73455	4.00631	3.52463	3.55633	3.71776	3.53755	3.87025	3.6198	3.43898	3.95189	3.60074	3.47519	3.73846	3.63267	3.65864	3.65267	3.70134	3.33871	3.87243	3.45261	3.59946	3.72035	3.82297	3.83414	3.79988	3.98285	3.62742	3.7011	3.70418	3.77092	3.42367	3.82825	3.78466	3.67371	3.55418	3.86468	4.14953
chr11	50354462	50359699	17249172	---		---	ENSMUST00000164067 // ENSEMBL // cdna:known chromosome:NCBIM37:11:50167964:50173201:1 g		4.84134	4.99517	4.78229	4.92723	5.03477	5.00319	5.26892	5.00657	5.03609	5.05307	4.86614	5.09884	4.83004	5.03314	4.71485	4.9843	4.89721	4.86069	5.0248	5.15846	5.39777	4.90652	4.98266	4.61915	4.9007	5.43198	4.86476	5.01722	4.55929	5.12299	4.71869	4.79458	5.30129	5.00654	5.07523	4.9094	4.81573	4.92319	5.09232	4.98399	4.91788
chr11	61729650	61762088	17263877	NM_144806 // Prpsap2 // phosphoribosyl pyrophosphate synthetase-associated protein 2 //	Prpsap2	NM_144806	NM_144806 // RefSeq // Mus musculus phosphoribosyl pyrophosphate synthetase-associated		8.87813	9.03964	8.54399	8.39645	8.61083	8.60819	8.87018	8.49549	9.48734	9.21494	8.30398	9.16021	8.90049	8.98517	8.80529	9.20045	9.16357	8.98504	8.99686	9.27896	9.23511	9.09194	9.41228	9.06533	8.9517	7.78497	8.76524	9.12147	9.08779	9.04082	9.00376	9.19292	9.07388	9.31713	9.01705	8.74797	9.10355	8.87028	9.02592	9.01618	8.71368
chr11	48945354	48979398	17262224	NM_001114679 // 9930111J21Rik1 // RIKEN cDNA 9930111J21 gene 1 // 11 B1.2|11 // 667214	9930111J21Rik1	NM_001114679	NM_001114679 // RefSeq // Mus musculus RIKEN cDNA 9930111J21 gene 1 (9930111J21Rik1), m		8.01359	7.65812	7.80997	7.99979	7.69783	7.6755	7.92549	7.94957	7.55407	7.72301	7.58696	7.69976	7.93697	7.59724	7.59209	7.90594	7.56789	7.41196	7.697	7.67261	7.48556	7.56036	7.38401	7.38436	7.79479	8.01123	7.56158	7.5035	7.83138	7.7482	7.16509	7.81015	7.34206	7.62142	7.69732	7.67909	7.61459	7.65599	7.48918	7.53425	8.1307
chr11	58954685	58973098	17250166	ENSMUST00000075141 // Trim17 // tripartite motif-containing 17 // 11|11 B1.2-B1.3 // 56	Trim17	ENSMUST00000075141	ENSMUST00000075141 // ENSEMBL // cdna:known chromosome:NCBIM37:11:58777304:58786600:1 g		5.83624	6.27697	6.38455	5.94753	6.0043	6.30069	6.16443	5.70523	6.11189	6.25736	6.01996	6.33515	5.73825	6.22829	6.2545	6.26473	6.29739	6.11973	6.23248	6.1017	6.00399	6.23476	6.04779	6.68827	6.32142	5.41052	6.06632	6.51556	6.35456	6.01789	6.01781	6.04637	6.56339	6.1341	6.15926	6.20021	6.17701	6.04163	5.77443	5.95823	5.38298
chr11	58786139	58787269	17250105	NM_001011760 // Olfr314 // olfactory receptor 314 // 11 B1.3|11 // 257917 /// ENSMUST00	Olfr314	NM_001011760	NM_001011760 // RefSeq // Mus musculus olfactory receptor 314 (Olfr314), mRNA. // chr11		4.89181	4.79407	4.48167	4.72263	4.55191	4.89526	4.11148	4.36221	4.95155	4.78595	4.44317	4.82884	4.38335	4.30628	4.78523	4.39983	4.4884	4.56517	4.54989	4.91918	4.75877	4.37107	4.40971	4.69186	4.86061	4.90843	4.77152	4.72908	4.76657	4.59693	4.34928	4.61364	4.82323	4.35978	4.99948	4.72387	5.08709	4.54377	4.3964	4.40444	4.88458
chr11	50389286	50431125	17262357	NM_172557 // Rufy1 // RUN and FYVE domain containing 1 // 11 B1.3|11 // 216724 /// ENSM	Rufy1	NM_172557	NM_172557 // RefSeq // Mus musculus RUN and FYVE domain containing 1 (Rufy1), mRNA. //		8.1918	8.11307	8.04053	8.79683	8.48114	8.29298	8.31317	8.76241	8.49402	8.55242	8.86824	8.68621	8.49702	8.11464	8.44999	8.19972	8.36479	8.35473	8.16954	8.07868	8.25725	8.16167	8.26704	8.25865	8.07983	8.56104	8.09795	8.29809	8.42675	8.20963	8.09392	8.60755	8.40904	8.45432	8.25722	8.405	8.04409	8.39258	8.11598	8.10746	7.94206
chr11	60560924	60561296	17547626	XR_141635 // LOC674295 // ubiquitin-60S ribosomal protein L40-like // 11|11 // 674295 /	LOC674295	XR_141635	ENSMUST00000120140 // ENSEMBL // cdna:pseudogene chromosome:NCBIM37:11:60374426:6037480		7.53771	7.1398	7.30013	7.16263	7.11534	7.16801	6.99404	7.12451	7.19704	7.2789	7.16478	7.35814	7.10228	7.19569	7.29357	6.96297	7.18128	7.18023	7.16737	7.10219	7.28536	6.83451	7.18573	6.95731	7.34045	7.7017	7.19467	6.6948	7.59297	7.2793	6.93781	7.21977	7.22289	7.02257	6.93235	7.29269	7.09067	7.14013	7.11845	7.24052	8.17708
chr11	59002910	59008728	17250193	NM_001171512 // Obscn // obscurin, cytoskeletal calmodulin and titin-interacting RhoGEF	Obscn	NM_001171512	NM_001171512 // RefSeq // Mus musculus obscurin, cytoskeletal calmodulin and titin-inte		5.37985	5.13395	5.00635	5.08585	5.18845	5.10836	4.87611	5.12763	4.76952	5.43752	5.03015	5.11219	4.70052	5.1223	4.99564	5.02467	5.29907	5.30124	5.33226	5.11352	5.10306	4.9531	4.99614	5.22437	5.50997	4.89695	5.1652	4.6293	5.79735	5.16559	5.09481	4.94604	5.50549	5.32555	5.33329	5.64476	5.13363	5.1912	5.05562	5.03483	4.88448
chr11	52276055	52286183	17249437	---		---	ENSMUST00000150973 // ENSEMBL // cdna:known chromosome:NCBIM37:11:52089557:52099681:1 g		5.98191	5.55973	5.68697	5.66074	5.88101	5.93417	5.7529	5.73561	5.51144	5.8281	5.71825	6.08131	5.61308	5.78363	5.83261	5.54311	5.63615	5.74455	6.02027	5.70567	5.75586	5.71583	5.89364	5.51426	5.8759	5.39202	5.56286	5.80015	5.35981	5.80398	5.84209	5.57551	5.73783	5.82769	5.61439	5.58188	5.35593	5.74552	5.8304	5.34719	6.11255
chr11	62879455	62916780	17250812	BC115504 // Fam18b // family with sequence similarity 18, member B // 11 B2|11 // 67510	Fam18b	BC115504	BC115504 // GenBank // Mus musculus family with sequence similarity 18, member B, mRNA		8.89476	8.79889	8.44804	9.2934	7.99399	8.53756	8.73891	9.62409	8.52358	8.79628	9.50879	8.56807	9.08634	8.53325	8.73915	8.69939	8.67816	8.53504	8.92483	8.67233	8.66513	8.93073	8.73742	8.93827	8.42058	7.2911	8.29637	8.94054	8.10728	8.51682	8.70805	8.76268	8.64834	8.3966	8.89604	8.48334	8.66075	8.64581	8.84671	8.29149	8.51497
chr11	60902246	60914750	17263698	NM_025294 // Gm16515 // predicted gene, Gm16515 // 11 B2|11 // 24083 /// ENSMUST0000001	Gm16515	NM_025294	NM_025294 // RefSeq // Mus musculus predicted gene, Gm16515 (Gm16515), mRNA. // chr11 /		8.428	7.89149	8.07619	8.02266	8.1475	7.81525	7.99296	8.13349	8.15667	7.77195	7.98858	8.16417	8.04061	7.88945	8.02034	7.73259	8.07762	8.0763	7.99919	8.17124	8.06102	8.15396	8.07721	8.07154	8.14763	8.37391	8.14526	8.1127	7.88193	7.96593	8.20568	8.02773	7.89657	8.29492	8.05655	8.07037	7.82388	8.16324	8.11204	8.22691	7.59039
chr11	67921504	67949306	17251278	NM_173754 // Usp43 // ubiquitin specific peptidase 43 // 11 B3|11 // 216835 /// ENSMUST	Usp43	NM_173754	NM_173754 // RefSeq // Mus musculus ubiquitin specific peptidase 43 (Usp43), mRNA. // c		5.75552	5.54423	5.09722	6.12261	5.65342	5.41117	5.41835	5.97599	5.29496	5.31365	6.25882	5.42852	5.70854	5.59613	5.43957	5.50415	5.52822	5.50745	5.69606	5.46325	5.45946	5.53113	5.66829	5.33787	5.32089	5.44742	5.12161	5.24087	5.41937	5.182	5.38632	5.71026	5.62241	5.22249	5.49155	5.50023	5.64317	5.26258	5.25498	5.49737	5.67535
chr11	43579602	43581116	17261959	---		---	ENSMUST00000130874 // ENSEMBL // cdna:putative chromosome:NCBIM37:11:43393104:43394618:		3.57956	3.45937	3.89907	3.71692	3.84213	3.69946	3.54967	3.72094	3.64263	3.90942	3.6855	3.86634	3.65414	3.70589	3.80183	3.69445	3.71616	3.92084	3.59456	3.74801	4.06449	3.66185	3.6328	3.765	3.91934	4.56638	3.52218	3.554	3.68837	4.00869	3.49421	3.93449	3.76151	3.90184	3.82989	3.9023	3.53135	3.60694	3.70616	3.73756	3.52014
chr11	48825346	48826655	17262193	ENSMUST00000104959 // Cdk2ap1 // CDK2 (cyclin-dependent kinase 2)-associated protein 1	Cdk2ap1	ENSMUST00000104959	ENSMUST00000104959 // ENSEMBL // cdna:novel chromosome:NCBIM37:11:48638848:48640157:-1		7.78504	7.98681	7.83798	7.54086	7.38804	8.39377	8.2868	7.43118	8.04191	8.12556	7.1808	7.93836	7.44711	8.32626	8.23556	7.89139	8.42425	8.29896	7.87976	8.29621	7.86883	8.65408	8.12175	8.41883	8.54294	7.79655	8.06797	8.00612	7.60232	7.96705	8.29219	7.92957	7.88669	8.52914	8.02753	8.39927	7.79059	7.98397	7.73037	8.17924	8.66086
chr11	59248033	59290752	17263388	NM_009522 // Wnt3a // wingless-related MMTV integration site 3A // 11 B1.3|11 32.0 cM /	Wnt3a	NM_009522	NM_009522 // RefSeq // Mus musculus wingless-related MMTV integration site 3A (Wnt3a),		5.55736	5.71617	6.18203	5.63888	5.83832	5.41523	5.72999	5.5105	5.93176	5.76312	5.55408	5.86864	5.75705	5.63808	5.59253	5.8485	5.81364	5.64879	5.82214	5.96287	5.75694	5.67758	5.66337	5.68138	5.93892	5.95688	5.67565	5.67356	5.64258	5.76569	5.43409	5.8395	5.80794	5.91634	5.79915	5.92952	6.01269	5.403	5.53333	5.99895	5.94362
chr11	60417145	60445277	17250365	NM_025757 // 4933439F18Rik // RIKEN cDNA 4933439F18 gene // 11 B2|11 // 66771 /// ENSMU	4933439F18Rik	NM_025757	NM_025757 // RefSeq // Mus musculus RIKEN cDNA 4933439F18 gene (4933439F18Rik), mRNA. /		10.2226	9.69788	9.85887	9.68489	9.78558	9.76328	10.3032	9.91774	10.313	10.053	9.76135	10.2955	10.1837	9.85652	9.97991	9.57382	9.8931	10.1408	10.1253	10.279	10.0112	10.1372	10.2838	9.93397	9.59612	9.71418	9.87561	10.1433	10.017	10.0785	10.2131	10.3642	9.9536	10.4189	10.1753	9.99498	10.007	10.2842	10.3873	9.8568	9.90816
chr11	64433135	64436674	17264117	NM_178870 // Hs3st3a1 // heparan sulfate (glucosamine) 3-O-sulfotransferase 3A1 // 11 B	Hs3st3a1	NM_178870	NM_178870 // RefSeq // Mus musculus heparan sulfate (glucosamine) 3-O-sulfotransferase		4.81634	6.33952	5.72441	5.01565	4.82732	5.60204	5.71045	5.21306	5.0334	5.7997	4.77513	5.74515	6.49392	6.05437	5.80809	5.92974	5.74838	5.77807	6.15167	5.82681	6.38923	6.00852	5.48986	5.50637	5.44037	5.27439	5.87666	6.16018	5.10385	5.51847	5.09536	5.46306	6.23312	5.53925	5.56796	5.64953	6.46059	5.70081	6.09257	6.51618	5.72574
chr11	67112461	67120080	17264306	NR_038055 // 2310065F04Rik // RIKEN cDNA 2310065F04 gene // 11 B3|11 // 74184	2310065F04Rik	NR_038055	NR_038055 // RefSeq // Mus musculus RIKEN cDNA 2310065F04 gene (2310065F04Rik), non-cod		5.89312	4.68273	4.80621	4.37183	4.80192	4.91481	4.52692	4.6344	4.3895	4.68989	5.84972	4.88977	4.27312	4.98583	4.24105	4.79899	4.71456	4.49921	4.71485	4.58628	4.7307	4.32643	4.3661	4.39387	4.70201	5.48036	4.94788	4.66226	5.09993	4.71794	4.54158	4.99388	4.90388	4.81543	4.69954	5.06558	4.56971	4.38032	4.49639	4.62241	5.48436
chr11	49443853	49444788	17248971	NM_146467 // Olfr1388 // olfactory receptor 1388 // 11 B1|11 // 258459 /// ENSMUST00000	Olfr1388	NM_146467	NM_146467 // RefSeq // Mus musculus olfactory receptor 1388 (Olfr1388), mRNA. // chr11		5.24841	5.44748	4.92185	5.17225	4.76079	4.99827	4.94349	5.02901	5.22445	4.7156	4.5218	5.20532	4.91552	4.85568	5.14458	5.21464	5.28419	5.11516	5.23323	5.1536	5.30755	5.14994	5.26151	5.11875	4.8991	5.02645	4.45511	5.14782	5.20346	4.99795	5.03058	4.89195	5.24039	5.13454	5.65163	5.04771	4.76822	5.32785	4.88245	5.40446	5.40103
chr11	62603079	62603150	17250740	NR_028526 // Snord49b // small nucleolar RNA, C/D box 49B // 11|11 // 100217426	Snord49b	NR_028526	NR_028526 // RefSeq // Mus musculus small nucleolar RNA, C/D box 49B (Snord49b), small		10.7932	9.87781	10.4169	9.85971	10.128	10.452	9.81554	9.82402	10.0054	10.0205	10.0204	10.0061	9.75713	9.72417	10.3351	9.60856	10.1843	10.2012	10.0144	9.60312	9.55441	9.72337	10.177	9.75011	10.4929	10.6754	10.3851	9.88116	12.4053	10.1273	9.65943	9.49699	9.71066	9.90525	9.85933	10.099	10.3425	9.85862	9.8027	9.80823	11.8861
chr11	49203292	49218816	17248929	NM_001024846 // Zfp62 // zinc finger protein 62 // 11 B1.2|11 28.0 cM // 22720 /// ENSM	Zfp62	NM_001024846	NM_001024846 // RefSeq // Mus musculus zinc finger protein 62 (Zfp62), transcript varia		8.61716	9.21194	8.72623	8.6827	8.60033	9.01645	9.0755	8.79585	9.01612	9.2015	8.91225	8.86744	8.99997	8.9779	8.96561	9.13476	9.00806	9.07596	9.23875	9.16868	9.2312	9.39718	9.05944	9.35193	9.0507	7.59462	8.6524	9.19549	9.16201	9.26068	9.25661	9.19459	9.0806	9.40168	9.35602	8.81145	9.16739	9.0995	9.25411	8.91811	8.5019
chr11	50069702	50069799	17249108	NR_029769 // Mir340 // microRNA 340 // 11|11 // 723845	Mir340	NR_029769	NR_029769 // RefSeq // Mus musculus microRNA 340 (Mir340), microRNA. // chr11 // 100 //		5.33788	6.26802	6.81163	6.80332	6.20012	7.30163	6.53724	6.70737	6.99074	6.8754	7.16316	7.14794	6.52778	5.96164	6.04159	5.9156	7.29665	6.3312	6.44839	6.75301	6.58227	6.77256	6.38313	6.70621	6.67316	5.01002	5.64544	6.08221	6.4003	6.54326	6.00973	6.32583	6.25945	5.99783	6.67825	6.9253	6.23028	6.14716	5.87043	6.47871	6.22036
chr11	58867216	58884338	17250129	BC058081 // 2810021J22Rik // RIKEN cDNA 2810021J22 gene // 11 B1.3|11 // 69944 /// ENSM	2810021J22Rik	BC058081	BC058081 // GenBank // Mus musculus RIKEN cDNA 2810021J22 gene, mRNA (cDNA clone MGC:66		6.89558	7.24431	7.25114	6.85698	7.4419	6.85227	6.92946	6.70414	7.05521	6.97265	6.95051	6.63636	6.9547	7.12572	7.04816	7.03152	6.95528	6.79022	6.82741	7.38133	7.26991	7.31002	7.07727	7.08176	6.98211	7.36587	7.02366	7.07423	6.89038	7.43696	7.15918	7.16914	7.10181	7.12078	7.15282	6.76559	7.15887	7.12407	7.1751	7.1918	7.17486
chr11	58865965	58867154	17250126	---		---	ENSMUST00000138391 // ENSEMBL // cdna:known chromosome:NCBIM37:11:58679467:58680656:1 g		3.62128	3.52293	3.54482	3.67307	4.33881	3.90151	3.6685	3.47235	3.84659	3.55342	3.8404	3.673	3.58621	3.5078	3.45955	3.78585	3.54082	3.7694	3.68717	3.81224	3.57955	3.50744	3.73232	3.67898	3.66849	3.44351	4.03592	3.84408	3.68613	4.08341	3.90872	3.71812	3.56773	3.54416	3.67619	3.69953	3.53375	3.56798	3.57185	3.87055	3.86838
chr11	55204340	55236374	17249811	NM_153139 // Slc36a1 // solute carrier family 36 (proton/amino acid symporter), member	Slc36a1	NM_153139	NM_153139 // RefSeq // Mus musculus solute carrier family 36 (proton/amino acid symport		7.96348	7.08573	8.94092	8.39037	8.5285	7.9649	7.71813	8.23091	7.69368	7.31943	8.9619	7.89528	8.39368	8.31898	7.85368	7.53132	8.30178	7.64936	7.39527	7.67175	7.87953	7.67326	7.39922	7.36411	7.85737	8.80211	8.52394	7.58602	7.18025	7.48346	7.77484	7.73359	7.84063	7.80474	7.8948	8.28354	7.14492	7.61512	8.09402	7.55642	7.70106
chr11	50850685	50866208	17249234	NM_173372 // Grm6 // glutamate receptor, metabotropic 6 // 11 B1.3|11 // 108072 /// ENS	Grm6	NM_173372	NM_173372 // RefSeq // Mus musculus glutamate receptor, metabotropic 6 (Grm6), mRNA. //		5.60578	5.47104	5.4466	5.27367	5.5812	5.57613	5.42043	5.5655	5.25577	5.58636	5.32585	5.31606	5.21485	5.53312	5.26454	5.55904	5.53227	5.41448	5.56007	5.54236	5.23893	5.69203	5.41931	5.19956	5.66927	5.49989	5.47391	5.18986	5.61505	5.60552	5.59832	5.3019	5.77182	5.71555	5.09694	5.89805	5.59993	5.22415	5.40248	5.01681	6.14317
chr11	55137044	55140193	17249808	---		---	ENSMUST00000155883 // ENSEMBL // cdna:known chromosome:NCBIM37:11:54950546:54953695:1 g		3.65639	3.67677	3.74296	3.65947	3.58904	3.60395	3.62616	3.5912	3.2331	3.55527	3.48592	3.54266	3.39854	3.51008	3.49132	3.64096	3.58831	3.56406	3.53559	3.62118	3.78237	3.67628	3.55859	3.75717	3.53555	4.25201	3.65833	3.74018	3.51973	3.34896	3.65996	3.61196	3.51681	3.66793	3.78183	3.64389	3.7146	3.58858	3.51974	3.54779	3.74923
chr11	59725917	59740154	17263448	NR_045476 // 1700007J10Rik // RIKEN cDNA 1700007J10 gene // 11|11 // 69320	1700007J10Rik	NR_045476	NR_045476 // RefSeq // Mus musculus RIKEN cDNA 1700007J10 gene (1700007J10Rik), non-cod		4.59613	4.6925	4.88151	4.65955	4.46719	4.93069	4.62119	4.7082	4.49004	4.75635	4.35288	4.78576	4.37677	4.93917	5.15479	4.5302	4.63383	4.56422	4.48466	4.53969	4.8225	4.48925	4.56257	4.93037	4.85968	5.13136	4.56838	4.82695	4.65955	4.81489	4.45537	4.50406	4.45876	4.7597	4.60381	4.87692	4.66531	4.77489	4.49007	4.76395	4.76229
chr11	67571622	67577466	17264335	---		---	ENSMUST00000152963 // ENSEMBL // cdna:putative chromosome:NCBIM37:11:67385124:67390968:		6.19635	6.09489	6.15819	5.85443	6.23923	6.29968	6.13415	5.95852	6.15584	5.97849	5.62528	6.43854	5.91485	6.02011	5.99706	6.14448	6.09778	5.81207	5.92612	5.95319	6.08497	6.09034	5.99182	6.27384	6.27148	7.02001	5.85305	5.95578	6.24697	6.13075	6.15148	6.09105	6.40717	6.2696	6.25834	6.58375	6.15092	6.32023	6.12034	6.0596	6.25737
chr11	62482797	62501704	17250695	---		---	ENSMUST00000153718 // ENSEMBL // cdna:putative chromosome:NCBIM37:11:62296299:62315206:		3.62121	3.77713	3.76023	3.82116	3.6716	3.53763	3.81305	4.03375	3.75263	3.91901	4.12361	3.834	3.77422	3.5422	3.95125	3.84923	3.94105	3.84163	3.89064	4.05772	3.87489	3.82701	3.93611	4.03567	3.64121	4.35029	3.53588	4.20284	4.33362	3.69201	3.69965	3.73135	3.61995	3.8104	3.96887	3.62926	3.86684	4.10595	3.8411	3.95026	3.77196
chr11	59783893	59787657	17263459	NM_183139 // Pld6 // phospholipase D family, member 6 // 11 B1.3|11 // 194908 /// ENSMU	Pld6	NM_183139	NM_183139 // RefSeq // Mus musculus phospholipase D family, member 6 (Pld6), mRNA. // c		7.32033	7.97694	7.26933	6.71065	7.32952	7.572	7.12078	7.10687	7.12714	6.62952	6.91051	7.45713	7.05529	7.235	7.34594	7.62182	7.41825	7.1249	7.48905	8.16399	7.63709	7.806	7.32709	7.64411	7.38332	7.51333	7.00155	7.92868	6.59597	7.69377	7.46844	7.10239	7.44064	7.73575	7.61389	6.93154	7.71058	7.4906	7.54819	7.4601	8.00056
chr11	45160943	45213656	17248716	---		---	AK144274 // GenBank HTC // Mus musculus adult male jejunal and colic lymph node cDNA, R		3.81542	3.8768	3.69604	3.79407	3.5345	3.44867	3.44589	3.32153	3.66425	3.46767	3.50111	3.93359	3.57179	3.65022	3.73895	3.80844	3.31532	3.73351	3.62199	3.57966	3.79063	3.32263	4.04019	3.68399	3.88608	4.18915	3.80842	4.03957	4.03801	3.79008	3.77841	3.7952	3.72259	3.69173	3.93822	3.63966	3.74334	3.71169	3.67733	3.55216	3.71807
chr11	50872720	50887651	17262416	ENSMUST00000163301 // Zfp454 // zinc finger protein 454 // 11 B1.3|11 // 237758 /// NM_	Zfp454	ENSMUST00000163301	ENSMUST00000163301 // ENSEMBL // cdna:known chromosome:NCBIM37:11:50686222:50701003:-1		7.78517	7.31357	7.14214	5.47028	6.91399	7.17138	7.39764	5.84731	7.73014	7.44888	6.41114	7.08009	7.28615	7.26741	7.4396	7.70242	7.46393	7.58514	7.82903	7.31849	7.70092	7.85002	7.85128	7.69269	6.83842	5.65107	6.93644	7.76405	7.24023	7.78007	7.69109	7.44082	7.07232	7.46005	7.62007	6.97588	7.6058	7.64125	7.6759	7.09137	7.59835
chr11	67195680	67199234	17264317	---		---	AK035006 // GenBank HTC // Mus musculus 12 days embryo embryonic body between diaphragm		3.72851	3.31979	3.22866	3.1953	3.54554	3.43858	3.58351	3.39827	3.35284	2.95342	3.64101	3.44259	3.43391	3.27428	3.16952	3.39909	3.25788	3.32893	3.30897	3.3151	3.1811	3.38862	3.09751	3.15607	3.17802	3.84537	3.55027	3.32704	3.53989	3.19355	3.33557	3.2799	3.38655	3.30726	3.39398	3.27616	3.53778	3.25926	3.37128	3.49177	3.63769
chr11	51059257	51072799	17249262	NM_009329 // Zfp354a // zinc finger protein 354A // 11 B1.3|11 28.0 cM // 21408 /// ENS	Zfp354a	NM_009329	NM_009329 // RefSeq // Mus musculus zinc finger protein 354A (Zfp354a), mRNA. // chr11		8.05946	8.40698	8.16646	6.88866	8.26755	8.34938	8.48853	6.89114	8.73383	8.43333	7.51939	8.32438	8.18787	8.12626	8.35056	8.35844	8.21237	8.39404	8.25886	8.52944	8.51198	8.82455	8.76156	8.47019	8.34431	6.17254	8.18632	8.78355	8.11495	8.78816	8.39794	8.47014	8.52726	8.5734	8.60494	8.00637	8.54828	8.45969	8.63445	8.09843	8.71652
chr11	44454571	44470548	17261995	NM_024475 // Ublcp1 // ubiquitin-like domain containing CTD phosphatase 1 // 11 B1.1|11	Ublcp1	NM_024475	NM_024475 // RefSeq // Mus musculus ubiquitin-like domain containing CTD phosphatase 1		4.86526	4.62286	5.00254	4.79566	4.77559	4.6908	5.02517	5.27385	5.151	5.20091	5.2503	5.38718	5.30502	5.4375	5.14788	5.63125	5.12911	5.06179	5.49115	5.18364	4.95825	5.05626	5.769	5.48185	4.99687	6.38856	5.0494	4.91486	4.59719	4.64245	5.23421	4.88227	5.02855	5.73051	5.39927	5.51465	5.36155	5.18877	5.18564	4.93569	4.87214
chr11	61956779	62223013	17250638	ENSMUST00000092415 // Specc1 // sperm antigen with calponin homology and coiled-coil do	Specc1	ENSMUST00000092415	ENSMUST00000092415 // ENSEMBL // cdna:known chromosome:NCBIM37:11:61890526:62036507:1 g		6.63341	6.08439	6.2973	6.89348	7.21646	6.03383	6.49498	7.57171	6.35066	6.18068	6.38314	6.29552	6.15533	5.99678	6.27395	6.28514	6.20256	6.36571	6.15709	6.08778	5.96369	5.96003	6.21826	6.44531	6.11654	7.20324	6.49395	6.02712	6.5023	6.22458	5.92781	6.27051	6.10297	6.34136	6.2477	6.29469	5.83226	6.39325	6.10171	5.96221	6.04798
chr11	58199556	58207592	17249980	NM_018738 // Igtp // interferon gamma induced GTPase // 11 B1.3|11 32.0 cM // 16145 ///	Igtp	NM_018738	NM_018738 // RefSeq // Mus musculus interferon gamma induced GTPase (Igtp), mRNA. // ch		7.48278	6.26325	6.11348	8.20997	5.80302	5.7698	6.74392	9.70694	5.97141	6.20549	7.84932	5.68272	7.59655	6.89428	6.21233	6.60092	7.51899	5.96959	6.84601	6.68739	6.26521	5.20525	5.68241	6.38709	5.62803	5.82447	6.13602	6.34433	5.32294	5.49908	5.66957	6.44403	6.77626	5.56626	6.17111	5.64166	7.52587	5.45802	6.19861	5.53684	5.972
chr11	61265145	61267185	17250582	ENSMUST00000074127 // Aldh3a2 // aldehyde dehydrogenase family 3, subfamily A2 // 11 B2	Aldh3a2	ENSMUST00000074127	ENSMUST00000074127 // ENSEMBL // cdna:known chromosome:NCBIM37:11:61058355:61080687:-1		6.17016	6.23156	6.83989	6.22786	6.30652	6.53028	6.24431	6.30988	6.08575	6.00917	6.16647	6.25304	6.13331	6.78282	6.43826	6.23306	6.26475	6.28695	6.11619	6.16445	6.36259	6.31187	6.31683	6.4632	6.42939	6.67253	6.25998	6.07752	6.11579	6.27191	6.19316	6.23255	6.239	6.14128	6.30018	6.467	6.02137	6.25861	6.32504	6.21669	6.34365
chr11	54728677	54734323	17249769	---		---	BC067249 // GenBank // Mus musculus cDNA clone IMAGE:949773, partial cds. // chr11 // 1		3.77819	4.12451	4.43103	3.82318	3.84377	3.76009	4.07935	3.8393	4.05843	3.87704	3.68553	4.19224	3.7132	4.23453	4.11532	3.90808	3.96453	4.04358	4.01812	3.97907	4.04619	4.11652	3.7767	3.97762	4.20965	3.8205	3.80982	3.74945	4.20489	4.00188	3.82848	3.92279	4.43612	3.99271	4.07367	4.0174	4.00647	4.1677	4.00795	4.06022	3.80575
chr11	43596049	43601540	17261963	ENSMUST00000020672 // Fabp6 // fatty acid binding protein 6, ileal (gastrotropin) // 11	Fabp6	ENSMUST00000020672	ENSMUST00000020672 // ENSEMBL // cdna:known chromosome:NCBIM37:11:43409551:43415042:-1		4.47783	4.55175	4.59461	5.69212	4.62369	4.18781	4.23554	4.92979	4.2695	4.61604	5.32429	4.34404	4.36702	4.40572	4.40173	4.68484	4.47414	4.49312	4.67496	4.60577	4.65692	4.55266	4.61277	4.20717	4.59362	4.86652	4.61212	4.49758	4.57199	4.50964	4.64018	4.51471	4.53212	4.31743	4.50547	4.305	4.6167	4.58777	4.46271	4.80139	4.67199
chr11	59921499	59921889	17250322	AK007947 // 1810063I02Rik // RIKEN cDNA 1810063I02 gene // 11|11 // 69854	1810063I02Rik	AK007947	AK007947 // GenBank HTC // Mus musculus 10 day old male pancreas cDNA, RIKEN full-lengt		5.27479	5.34571	5.3256	4.94589	4.9856	4.97664	4.86599	4.82147	5.03345	4.77031	4.76649	5.35609	5.24752	5.48193	4.94383	5.31574	4.98644	5.31585	5.39721	4.93733	5.53421	5.22797	5.09241	4.95704	5.39658	5.27101	5.07379	4.91502	5.00072	4.80851	5.23966	5.27758	5.22163	5.05774	5.16304	5.84349	5.31937	5.11901	5.22494	4.94025	4.688
chr11	46325150	46389515	17262102	NM_010583 // Itk // IL2 inducible T cell kinase // 11 B1.1|11 22.0 cM // 16428 /// ENSM	Itk	NM_010583	NM_010583 // RefSeq // Mus musculus IL2 inducible T cell kinase (Itk), mRNA. // chr11 /		4.49425	4.53549	4.53836	5.00989	4.19709	4.39212	4.27817	4.83012	4.68869	4.51672	4.60441	4.49084	4.58012	4.44969	4.49107	4.45327	4.42815	4.47391	4.64212	4.30475	4.51008	4.33881	4.23544	4.52673	4.61385	5.87295	4.64184	4.16562	4.35263	4.61197	4.41556	4.56799	4.49732	4.62995	4.50699	4.77537	4.73733	4.42208	4.38727	4.56703	4.51213
chr11	46735080	46779578	17248847	NM_134248 // Havcr1 // hepatitis A virus cellular receptor 1 // 11 B1.1|11 // 171283 //	Havcr1	NM_134248	NM_134248 // RefSeq // Mus musculus hepatitis A virus cellular receptor 1 (Havcr1), tra		4.12708	4.11355	3.62748	5.72553	3.91995	3.75134	3.90361	4.05234	3.78361	3.7192	4.37019	3.8332	3.99634	3.91567	3.76904	4.08336	3.64958	3.85969	4.07735	3.67779	4.00164	3.97214	3.86055	3.93701	3.90479	4.23159	3.96933	4.00532	4.06047	3.75694	3.77936	4.05963	4.09263	3.81554	4.03934	4.22665	3.55135	3.79826	3.93405	4.06121	4.1811
chr11	59306928	59333552	17250215	NM_139298 // Wnt9a // wingless-type MMTV integration site 9A // 11 B1.3|11 // 216795 //	Wnt9a	NM_139298	NM_139298 // RefSeq // Mus musculus wingless-type MMTV integration site 9A (Wnt9a), mRN		6.2808	6.0415	6.46926	5.977	6.22028	6.35224	5.8566	6.07051	5.85107	6.04605	5.83402	6.03741	5.57673	5.99951	6.01202	5.97696	6.19812	5.95407	6.00823	6.03599	6.02327	5.94872	5.93066	5.8909	6.07621	6.86542	6.45399	6.15484	5.79921	6.16171	5.98499	5.73934	6.23841	5.96947	6.2029	6.35721	5.99828	5.90694	5.85271	6.29326	5.74922
chr11	58214977	58222783	17249990	NM_019440 // Irgm2 // immunity-related GTPase family M member 2 // 11 B1.3|11 // 54396	Irgm2	NM_019440	NM_019440 // RefSeq // Mus musculus immunity-related GTPase family M member 2 (Irgm2),		7.96614	6.27004	6.03373	8.61538	6.07884	6.21515	6.99377	9.92524	6.16769	6.45702	9.08217	6.28809	7.95472	6.77626	6.51087	7.03092	7.13472	6.01546	7.82837	7.16735	6.67164	5.4905	5.74077	6.71402	5.89535	6.61907	6.6605	6.67856	5.48715	5.94155	6.20889	6.68209	6.92598	6.3071	6.64944	6.03857	7.87957	5.87272	6.74583	6.30876	6.80246
chr11	59948206	59963306	17250325	NM_138675 // Med9 // mediator of RNA polymerase II transcription, subunit 9 homolog (ye	Med9	NM_138675	NM_138675 // RefSeq // Mus musculus mediator of RNA polymerase II transcription, subuni		8.43619	8.38023	8.33651	8.31141	8.32716	8.32049	8.17872	8.28799	7.85968	7.94618	8.2189	8.36287	8.2004	8.57377	8.33731	8.30377	8.29125	8.36543	8.14417	8.38511	8.45963	8.34628	8.39706	8.44622	8.25973	8.08197	8.28282	8.30838	7.25122	7.88042	8.18061	8.14264	8.29157	8.25437	8.31161	8.57812	8.33033	8.23458	8.24786	8.8614	8.33475
chr11	58421111	58426024	17250055	NM_027239 // 1810065E05Rik // RIKEN cDNA 1810065E05 gene // 11 B1.3|11 // 69864 /// ENS	1810065E05Rik	NM_027239	NM_027239 // RefSeq // Mus musculus RIKEN cDNA 1810065E05 gene (1810065E05Rik), mRNA. /		3.3583	3.49113	3.59729	3.58456	3.43494	3.32438	3.30342	3.25747	3.50571	3.44031	3.6919	3.50291	3.4006	3.62737	3.4614	3.41969	3.54795	3.47488	3.49223	3.43862	3.58493	3.50723	3.54199	3.38268	3.41239	4.08381	3.26518	3.32805	3.66389	3.27777	3.69459	3.48436	3.39657	3.30644	3.34631	3.47468	3.45543	3.67381	3.45778	3.46559	3.76143
chr11	41218837	41221096	17248522	---		---	AK145778 // GenBank HTC // Mus musculus blastocyst blastocyst cDNA, RIKEN full-length e		7.9545	8.20211	8.32817	8.26027	7.98337	8.3234	8.21328	8.46539	8.24181	8.27787	8.26134	8.34582	8.15422	8.15079	8.16253	8.29762	8.06804	8.18006	8.45255	8.18323	8.19948	8.28566	8.02599	8.28798	8.3678	7.44511	7.83647	8.02592	8.41989	8.31194	8.35673	8.60749	8.20485	8.29057	8.16885	8.41367	8.33437	8.37698	8.20751	7.94407	8.57367
chr11	59970614	60046489	17263516	ENSMUST00000000310 // Pemt // phosphatidylethanolamine N-methyltransferase // 11 B1.3|1	Pemt	ENSMUST00000000310	ENSMUST00000000310 // ENSEMBL // cdna:known chromosome:NCBIM37:11:59784116:59859979:-1		6.4438	6.63449	6.35712	6.55189	6.40057	6.83188	6.69899	6.52433	6.61919	6.97759	6.43914	6.937	6.63451	6.74492	6.49198	6.65013	6.76489	6.63074	6.10546	6.49219	6.50513	6.51017	6.96652	6.32132	6.52012	6.65996	6.5683	6.75657	6.81005	6.54437	6.26595	6.74131	6.40316	6.35339	6.15716	6.88395	6.73089	6.57835	6.48503	6.96312	6.54231
chr11	46727801	46728693	17547573	ENSMUST00000058437 // Rpl7 // ribosomal protein L7 // 1 A3|1 // 19989 /// NM_011291 //	Rpl7	ENSMUST00000058437	ENSMUST00000058437 // ENSEMBL // cdna:known chromosome:NCBIM37:1:16091376:16094743:-1 g		9.71866	9.5508	9.0402	9.91608	9.00009	9.64763	9.46745	9.69042	9.5117	9.58167	9.48918	9.19573	9.42593	9.28091	9.80734	8.92347	9.12081	9.73272	9.14189	9.22271	9.32198	9.37321	9.35693	9.83152	10.4762	11.8901	9.28947	9.24532	9.74726	9.8699	9.44758	9.63011	9.34958	10.0617	9.19479	9.10245	9.77854	9.80475	9.39421	9.48849	9.00675
chr11	62753377	62789462	17264070	ENSMUST00000054654 // Zfp286 // zinc finger protein 286 // 11 B2|11 // 192651 /// NM_13	Zfp286	ENSMUST00000054654	ENSMUST00000054654 // ENSEMBL // cdna:known chromosome:NCBIM37:11:62591889:62602964:-1		6.91839	7.14202	6.36776	5.21529	6.68565	6.59094	7.03261	5.75592	7.06878	7.2297	5.24363	6.40427	6.56309	6.6641	6.9645	7.09241	6.60855	7.12241	7.33694	7.00547	7.05433	7.29739	7.08852	7.33002	6.70235	5.2729	6.41863	7.50901	7.14808	7.28109	7.29237	7.28545	6.93647	7.07572	7.06521	6.30648	7.31767	7.06559	7.16431	6.59673	6.94155
chr11	53457205	53467766	17249524	NM_027917 // Shroom1 // shroom family member 1 // 11 B1.3|11 // 71774 /// ENSMUST000001	Shroom1	NM_027917	NM_027917 // RefSeq // Mus musculus shroom family member 1 (Shroom1), mRNA. // chr11 //		7.43644	5.94413	5.19701	8.67239	6.34171	5.67714	5.48585	8.33079	5.34432	5.22173	9.06817	5.58558	7.04221	5.46585	4.89807	6.58808	5.45207	5.59786	6.87395	5.59348	5.14104	5.16731	6.53844	5.55926	5.47832	8.23677	6.55396	5.76062	5.5354	5.9242	5.11294	5.14255	5.78797	5.17749	5.27766	5.80658	6.26337	5.18883	4.98432	5.69745	6.15608
chr11	60679728	60680088	17547628	XR_141635 // LOC674295 // ubiquitin-60S ribosomal protein L40-like // 11|11 // 674295 /	LOC674295	XR_141635	ENSMUST00000120446 // ENSEMBL // cdna:pseudogene chromosome:NCBIM37:11:60432848:6043322		7.2659	6.98234	7.03651	6.81764	6.8448	6.892	6.67596	6.85914	6.89451	7.03394	6.85348	7.0332	6.83902	6.91497	7.02436	6.68696	6.98029	6.91911	6.90414	6.82079	7.01953	6.56652	6.92554	6.75707	7.06239	7.49683	6.92416	6.43461	7.33532	6.9383	6.66218	6.94815	6.94149	6.75852	6.6878	6.8833	6.79689	6.83859	6.85858	7.00894	7.91125
chr11	59963181	59964944	17263511	NM_009026 // Rasd1 // RAS, dexamethasone-induced 1 // 11|11 B2 // 19416 /// ENSMUST0000	Rasd1	NM_009026	NM_009026 // RefSeq // Mus musculus RAS, dexamethasone-induced 1 (Rasd1), mRNA. // chr1		7.48512	5.88459	6.12079	8.69815	7.00677	7.06047	6.95328	8.26579	6.45637	6.74607	8.52262	6.99516	7.74195	6.06188	6.38531	5.68611	6.68909	7.32169	6.68945	6.11354	6.08909	5.91056	6.48558	6.13325	5.96577	9.18617	6.95147	5.46532	6.42463	5.95618	5.8476	7.75674	6.04758	5.42541	5.88252	6.00617	5.44272	6.32286	5.71965	7.14008	6.29464
chr11	59791408	59810016	17263463	ENSMUST00000102697 // Flcn // folliculin // 11 B1.3|11 // 216805 /// NM_146018 // Flcn	Flcn	ENSMUST00000102697	ENSMUST00000102697 // ENSEMBL // cdna:known chromosome:NCBIM37:11:59604910:59623518:-1		8.06958	8.13511	8.24112	7.93672	7.82922	8.115	8.17747	8.23833	8.12791	7.95249	8.22503	8.01977	8.26727	8.05607	8.00044	8.13082	8.03226	7.91937	7.99533	7.82245	8.20515	8.04405	8.30069	8.0608	8.1316	7.99416	8.03684	8.09934	7.56308	8.03726	8.05686	7.93911	8.02511	8.0036	8.29599	8.26585	8.14018	8.15352	8.13359	8.01094	8.15803
chr11	63173914	63188454	17250849	AK021026 // B430319H21Rik // RIKEN cDNA B430319H21 gene // 11 B3|11 // 77849	B430319H21Rik	AK021026	AK021026 // GenBank HTC // Mus musculus 4 days neonate male adipose cDNA, RIKEN full-le		5.20952	5.27855	5.52615	4.92961	6.3296	5.59975	5.77365	5.36348	6.10688	5.88087	4.91648	5.66996	5.14211	5.48835	5.43913	5.37863	5.66326	5.68313	5.4991	5.31616	5.54996	5.32883	5.51178	4.98514	5.51731	5.42318	5.88603	5.43889	5.56188	5.43583	5.12067	5.77299	5.46185	5.00092	5.54385	5.66204	5.39905	5.33574	5.45283	6.17602	5.0222
chr11	59202486	59206134	17250197	ENSMUST00000045697 // Mrpl55 // mitochondrial ribosomal protein L55 // 11|11 B2 // 6721	Mrpl55	ENSMUST00000045697	ENSMUST00000045697 // ENSEMBL // cdna:known chromosome:NCBIM37:11:59015994:59019636:1 g		8.32373	8.48961	7.92758	7.80968	7.99719	8.02978	7.91558	7.86612	8.14925	7.86471	7.76451	8.13037	7.95723	8.18881	8.03955	8.25683	7.92918	8.73819	8.18109	8.08803	8.13954	8.18841	8.49258	8.23446	8.11877	7.29345	7.91864	8.31824	7.96885	7.87693	8.0052	7.83426	8.13834	8.25746	7.94648	8.04693	8.39977	8.06307	8.16375	8.39268	8.4691
chr11	48806404	48817391	17262178	NM_145377 // Trim41 // tripartite motif-containing 41 // 11 B1.2|11 // 211007 /// ENSMU	Trim41	NM_145377	NM_145377 // RefSeq // Mus musculus tripartite motif-containing 41 (Trim41), mRNA. // c		8.42574	8.37883	8.297	8.34117	8.48618	8.57566	8.36867	8.46157	8.34478	8.08366	8.41025	8.166	8.25016	8.36063	8.45155	8.29816	8.45996	8.29585	8.19342	8.39968	8.15333	8.34978	8.44325	8.48599	8.41023	8.93768	8.34809	8.28271	8.17554	8.3195	8.26927	8.43627	8.42481	8.58382	8.29815	8.31555	8.22231	8.28597	8.39972	8.47382	8.48986
chr11	46440362	46447248	17262124	NM_025426 // Med7 // mediator complex subunit 7 // 11|11 B1.2 // 66213 /// NM_001104530	Med7	NM_025426	NM_025426 // RefSeq // Mus musculus mediator complex subunit 7 (Med7), transcript varia		4.36354	4.47074	5.25046	4.19287	4.77983	5.07433	4.53239	4.11987	4.5874	4.45584	4.64536	4.50617	4.43496	4.94728	4.52203	4.17407	4.66731	4.06406	4.42009	4.21361	4.68889	4.52036	4.56371	4.69523	4.73437	5.20944	4.51646	4.32708	4.6021	4.26496	4.59038	4.20771	4.39522	4.47761	4.35682	4.55504	4.34852	4.52436	4.48874	4.61888	5.17753
chr11	52764634	53188538	17249461	ENSMUST00000036796 // Fstl4 // follistatin-like 4 // 11 B1.3|11 // 320027 /// NM_177059	Fstl4	ENSMUST00000036796	ENSMUST00000036796 // ENSEMBL // cdna:known chromosome:NCBIM37:11:52578136:53002040:1 g		5.62448	6.70773	5.34861	4.83908	6.54069	5.76072	5.38589	5.16225	5.12523	5.43227	5.2386	6.17866	5.10842	5.1755	5.30332	5.83313	5.24017	6.0771	5.44022	5.21316	6.48831	5.68668	5.7384	6.07895	5.3683	5.88288	5.22508	5.85883	5.39274	5.6036	5.22483	5.68753	5.12271	5.71524	5.06515	5.78886	5.38885	6.03457	5.65006	5.53216	5.13575
chr11	55469685	55504838	17249833	ENSMUST00000018727 // G3bp1 // Ras-GTPase-activating protein SH3-domain binding protein	G3bp1	ENSMUST00000018727	ENSMUST00000018727 // ENSEMBL // cdna:known chromosome:NCBIM37:11:55283187:55318340:1 g		9.26003	9.11934	9.31837	9.15066	9.25592	9.26794	9.31576	9.36554	9.16401	9.43723	9.08967	9.07871	8.92922	9.26318	9.31308	9.16724	9.32612	9.39637	9.19356	9.27286	9.19466	9.36516	9.63691	9.46365	9.37374	8.33228	9.18805	9.26407	8.9332	9.16426	9.27163	9.33721	9.34368	9.45963	9.33169	8.90757	9.05442	9.28385	9.33925	9.15544	9.37455
chr11	67305836	67308633	17264330	NM_177369 // Myh8 // myosin, heavy polypeptide 8, skeletal muscle, perinatal // 11 B3|1	Myh8	NM_177369	NM_177369 // RefSeq // Mus musculus myosin, heavy polypeptide 8, skeletal muscle, perin		4.7298	4.59144	4.88135	4.47956	4.64203	4.90232	4.55622	4.48832	4.68791	4.08853	4.52239	4.66952	4.24899	4.75162	4.38603	4.47182	4.39224	4.51704	4.29879	4.52359	4.70575	4.64024	4.6394	4.52499	4.50884	5.41213	4.55557	4.53966	4.76983	4.29936	4.30974	4.57405	4.80104	4.62103	4.8222	4.81726	4.54137	4.47302	4.54415	4.25109	4.71224
chr11	51027004	51027945	17249258	NM_010997 // Olfr54 // olfactory receptor 54 // 11 B1.3|11 // 18354 /// ENSMUST00000072	Olfr54	NM_010997	NM_010997 // RefSeq // Mus musculus olfactory receptor 54 (Olfr54), mRNA. // chr11 // 1		4.16129	4.10894	4.25572	3.98659	4.19172	4.00941	3.9848	4.12336	4.1368	4.15095	3.98331	4.2072	4.01177	3.87242	4.30468	3.93406	4.4335	4.08297	4.08796	3.93755	4.42317	4.22153	4.20054	4.0357	4.06208	4.17763	3.67771	4.32383	4.47254	4.24272	4.1384	3.5237	4.22257	4.18444	4.19679	4.02275	4.19084	4.11594	3.73889	3.95355	3.92811
chr11	49794155	49838620	17249036	NM_013529 // Gfpt2 // glutamine fructose-6-phosphate transaminase 2 // 11 B1.2|11 26.0	Gfpt2	NM_013529	NM_013529 // RefSeq // Mus musculus glutamine fructose-6-phosphate transaminase 2 (Gfpt		7.30088	5.33884	6.1152	8.45806	6.73484	6.9956	7.03087	8.51128	6.39375	6.53511	8.79236	5.62778	7.25438	5.94215	5.96299	7.24396	6.465	6.15299	7.10709	5.73014	5.71902	5.38159	6.57324	5.98949	6.02384	8.00811	8.67548	5.41912	6.38943	7.44522	6.00064	5.82085	5.77172	5.86978	7.43061	5.26492	6.333	6.25415	5.67211	5.92285	6.2527
chr11	52396428	52408728	17249453	NM_153117 // 9530068E07Rik // RIKEN cDNA 9530068E07 gene // 11 B1.3|11 // 213673 /// EN	9530068E07Rik	NM_153117	NM_153117 // RefSeq // Mus musculus RIKEN cDNA 9530068E07 gene (9530068E07Rik), mRNA. /		8.76402	8.67156	8.57952	9.09739	8.68131	8.59841	8.61464	8.83049	8.81345	8.62754	8.82411	8.65512	8.83869	8.57712	8.57761	8.57056	8.66547	8.64334	8.64331	8.82734	8.66582	8.52381	8.76167	8.67566	8.59134	7.67185	8.76326	8.75254	8.21868	8.62257	8.75691	8.75901	8.57063	8.68322	8.50832	8.63115	8.73786	8.6293	8.61995	8.95081	8.45187
chr11	51985146	52000762	17262575	NM_009458 // Ube2b // ubiquitin-conjugating enzyme E2B // 11 B1.3|11 // 22210 /// ENSMU	Ube2b	NM_009458	NM_009458 // RefSeq // Mus musculus ubiquitin-conjugating enzyme E2B (Ube2b), mRNA. //		10.1073	9.89335	9.5065	9.45105	9.45519	9.60593	9.72743	9.53369	9.68813	9.78531	9.57913	9.79659	9.79761	9.75078	9.81844	9.83452	9.58892	9.78944	9.76514	9.6768	9.9762	9.87168	9.69076	10.2106	10.0154	9.28043	9.6804	9.88611	9.30302	9.7017	9.80226	9.89938	9.84349	10.1242	10.0035	9.86978	9.86466	9.76682	9.87918	9.7367	9.60182
chr11	60777525	60788287	17250511	NM_001085440 // Smcr8 // Smith-Magenis syndrome chromosome region, candidate 8 homolog	Smcr8	NM_001085440	NM_001085440 // RefSeq // Mus musculus Smith-Magenis syndrome chromosome region, candid		8.3296	8.90467	8.72765	8.72568	8.6672	8.75333	9.00933	9.07097	8.98156	8.6749	8.72219	8.88531	8.93148	8.67216	8.72175	8.80143	8.85005	8.73838	8.66848	9.04898	8.8812	9.09429	8.93755	9.05162	8.89949	9.02798	8.79221	9.0803	8.32756	8.84323	8.85986	8.96502	8.64623	9.15114	8.95486	8.92637	8.70482	8.82517	9.13601	8.69936	9.18625
chr11	53390402	53390508	17249513	---		---	ENSMUST00000082785 // ENSEMBL // ncrna:snRNA chromosome:NCBIM37:11:53203904:53204010:1		7.77284	7.9439	7.56948	7.87435	7.03053	7.47174	7.21852	7.72876	8.05688	8.05113	7.78545	7.79447	7.77756	8.11546	8.10622	7.99196	8.22649	7.6582	8.11477	7.77184	8.10851	7.87467	7.85402	8.29037	7.78951	6.9031	7.30676	7.47611	8.36575	8.17893	8.18925	7.55305	7.59499	7.63325	7.92945	7.21949	8.21439	7.78817	7.70851	7.49939	7.67128
chr11	55049731	55078131	17262915	NM_177471 // Ccdc69 // coiled-coil domain containing 69 // 11 B1.3|11 28.5 cM // 52570	Ccdc69	NM_177471	NM_177471 // RefSeq // Mus musculus coiled-coil domain containing 69 (Ccdc69), mRNA. //		6.11117	5.96704	5.78181	5.88055	6.21058	5.53282	6.35649	5.96946	5.66612	6.1426	6.33731	5.85732	5.69713	6.30623	5.6207	5.96444	6.26632	5.70399	5.74597	5.95357	5.95879	5.76926	5.88914	5.73633	5.82683	5.74284	5.88864	6.21518	5.8662	5.7424	6.018	6.30186	6.17553	5.80354	5.92199	5.96307	5.9878	5.73771	6.26628	6.27679	6.24678
chr11	53324679	53333301	17249483	NM_026479 // Zcchc10 // zinc finger, CCHC domain containing 10 // 11 B1.3|11 28.5 cM //	Zcchc10	NM_026479	NM_026479 // RefSeq // Mus musculus zinc finger, CCHC domain containing 10 (Zcchc10), m		7.16959	7.27598	7.0007	7.27787	6.5582	7.17107	6.96535	7.25183	7.22598	7.22566	7.49867	6.85439	7.18097	7.29976	7.02172	7.24738	7.31948	7.03951	7.2599	7.39589	7.29254	7.51752	7.30277	7.67643	7.40547	6.01625	6.88378	7.06174	7.50793	7.03176	7.29785	7.10198	7.04297	7.28466	7.18649	7.08246	7.29064	6.89122	7.21969	6.89215	7.13268
chr11	56024987	56041010	17263024	NM_153079 // Nmur2 // neuromedin U receptor 2 // 11 B1.3|11 // 216749 /// ENSMUST000000	Nmur2	NM_153079	NM_153079 // RefSeq // Mus musculus neuromedin U receptor 2 (Nmur2), mRNA. // chr11 //		5.62504	5.60975	5.32455	7.8784	5.52293	5.61175	5.14268	7.86235	5.64188	5.17657	7.6919	5.81232	5.47253	5.60324	5.34565	5.46945	5.27295	5.51475	5.39448	5.42961	5.50351	5.35522	5.31207	5.13594	5.55277	8.72023	6.25717	5.37495	5.50592	5.28597	5.32835	5.53832	5.60988	5.57533	5.30263	5.80559	5.35641	5.4635	5.29779	5.69005	5.39375
chr11	61775598	61855092	17263893	NM_013881 // Ulk2 // unc-51 like kinase 2 // 11 B2|11 // 29869 /// ENSMUST00000004920 /	Ulk2	NM_013881	NM_013881 // RefSeq // Mus musculus unc-51 like kinase 2 (Ulk2), mRNA. // chr11 // 100		9.41767	9.18639	9.40286	8.5866	9.09806	9.21448	9.27669	8.62483	9.66086	9.49684	8.66361	10.0051	9.58386	9.28982	9.58598	9.22622	9.3632	9.40692	9.34058	9.62699	9.60396	9.46488	9.48913	9.44794	9.37541	8.52689	9.33849	9.49807	9.68346	9.33022	9.65599	9.7032	9.4737	9.71768	9.59743	9.37673	9.53719	9.71346	9.70747	9.59377	9.38506
chr11	65151910	65159891	17264153	---		---	ENSMUST00000020855 // ENSEMBL // cdna:known chromosome:NCBIM37:11:64965412:64973392:-1		6.7316	6.61056	6.39391	5.63291	6.86615	6.20652	6.05589	5.50683	6.42527	6.63796	6.07243	6.56439	6.38593	6.13787	6.27505	6.81265	6.35317	6.8803	6.61161	6.06045	6.6134	6.4416	6.46816	6.13693	6.0645	5.67296	6.19745	6.24784	6.51796	6.55469	6.26475	6.23391	6.26316	6.07574	6.0582	6.06647	6.44574	6.68146	6.41721	6.24938	5.45244
chr11	68269558	68270879	17264418	---		---	AK042227 // GenBank HTC // Mus musculus 3 days neonate thymus cDNA, RIKEN full-length e		7.54876	7.34691	7.16587	6.95231	7.32896	6.55972	6.77339	6.52947	6.80116	6.76399	7.09929	6.85161	6.85812	7.14065	7.12147	7.07027	7.06122	7.16711	7.26631	7.00135	7.09918	6.78404	6.89173	7.21268	6.90959	6.91176	6.70035	6.43898	6.78916	7.16391	6.95029	6.86753	6.87576	6.85543	6.74579	7.23679	7.07436	6.97818	7.18553	6.96363	6.61189
chr11	53949965	53980332	17262768	ENSMUST00000076493 // Slc22a21 // solute carrier family 22 (organic cation transporter)	Slc22a21	ENSMUST00000076493	ENSMUST00000076493 // ENSEMBL // cdna:known chromosome:NCBIM37:11:53763467:53793834:-1		6.45516	7.40153	7.73729	7.42121	6.72889	7.14874	6.92362	7.1899	6.37586	6.92462	7.25888	6.93966	6.99632	7.5656	7.09866	7.14576	7.40551	6.54896	6.60731	6.90433	7.17384	7.19938	7.09655	6.69764	6.98022	7.78427	7.11334	6.97163	6.60137	7.21153	6.7872	6.60894	7.34026	6.57909	7.01692	6.67878	7.08527	7.07198	6.85412	7.01986	7.29694
chr11	69340461	69342647	17251634	NR_027827 // A030009H04Rik // RIKEN cDNA A030009H04 gene // 11 B3|11 // 80515	A030009H04Rik	NR_027827	NR_027827 // RefSeq // Mus musculus RIKEN cDNA A030009H04 gene (A030009H04Rik), non-cod		7.22072	7.60354	7.69184	6.56404	7.20863	7.66293	7.35425	6.68498	7.68604	7.9329	6.40759	7.93014	7.39397	7.41084	7.22434	7.5689	7.45778	7.42838	7.32143	7.17653	7.44176	7.88282	7.55335	7.56356	7.8401	5.89055	7.3477	8.04847	6.88785	8.00947	7.52767	7.72359	7.72035	7.49758	7.65328	7.55376	7.41076	7.92126	7.65787	7.45877	8.18907
chr11	69218117	69237036	17264538	NM_008192 // Gucy2e // guanylate cyclase 2e // 11 B3|11 37.0 cM // 14919 /// ENSMUST000	Gucy2e	NM_008192	NM_008192 // RefSeq // Mus musculus guanylate cyclase 2e (Gucy2e), mRNA. // chr11 // 10		4.69764	5.14442	5.08155	5.00099	5.11443	5.11588	5.03305	4.87115	5.04799	5.01093	4.96266	4.91209	4.8511	4.93734	5.01335	5.1074	4.95225	5.13731	5.11054	5.1539	4.96443	5.10605	4.99323	4.89909	5.23904	5.03049	4.76649	5.04793	4.9983	5.34605	5.13978	4.92129	5.05192	4.88234	4.83339	5.04545	5.05842	4.98237	4.96795	4.83767	5.39706
chr11	54829711	54829880	17249778	---		---	ENSMUST00000157606 // ENSEMBL // ncrna:snRNA chromosome:NCBIM37:11:54643213:54643382:1		4.3654	4.28603	4.86935	4.19534	4.40491	3.96971	4.24544	4.79882	3.82675	4.86365	4.97835	4.40479	3.92008	4.42568	3.97352	4.65487	4.07827	4.05372	4.56951	4.42663	4.28007	4.43245	4.23417	4.10362	4.57805	4.77433	4.15473	5.02313	4.89748	4.36459	4.47707	4.26736	4.42734	4.6144	4.74415	4.54549	4.26321	3.80871	3.91419	4.14813	4.07066
chr11	60714143	60727263	17263609	NM_022009 // Flii // flightless I homolog (Drosophila) // 11 B|11 34.0 cM // 14248 ///	Flii	NM_022009	NM_022009 // RefSeq // Mus musculus flightless I homolog (Drosophila) (Flii), mRNA. //		8.57698	8.16996	8.37918	9.27213	8.55227	8.12431	8.69288	9.14338	8.5419	8.29961	8.82503	8.22811	8.57178	8.16305	8.45285	8.323	8.61449	8.40219	8.1694	8.5535	8.29681	8.43665	8.4068	8.32886	8.28549	9.49877	8.51203	8.55432	8.30748	8.39006	8.40155	8.45296	8.44202	8.23379	8.47918	8.17286	8.16185	8.69082	8.50719	8.37789	8.12935
chr11	46436925	46442721	17248800	NM_025426 // Med7 // mediator complex subunit 7 // 11|11 B1.2 // 66213 /// NM_001104530	Med7	NM_025426	NM_025426 // RefSeq // Mus musculus mediator complex subunit 7 (Med7), transcript varia		7.45779	7.65012	7.11351	7.38193	7.64415	7.49399	7.31012	7.09312	7.728	7.50783	7.53324	7.33438	7.54058	7.49816	7.33954	7.38623	7.59571	7.62817	7.48361	7.66026	7.63232	7.71018	7.69704	7.532	7.55771	7.14797	7.51748	7.53439	7.47561	7.52936	7.54431	7.48277	7.48718	7.59369	7.51421	7.13254	7.66487	7.38743	7.61476	7.58324	7.32872
chr11	53631323	53634702	17262695	NM_008355 // Il13 // interleukin 13 // 11 B1.3|11 29.0 cM // 16163 /// ENSMUST000000206	Il13	NM_008355	NM_008355 // RefSeq // Mus musculus interleukin 13 (Il13), mRNA. // chr11 // 100 // 100		6.0244	6.07731	6.41518	5.9912	5.97045	6.01001	5.99302	6.27249	5.89114	5.82855	6.14089	6.40797	5.96459	6.05946	6.15249	6.47956	6.1254	6.12132	6.03982	6.15426	6.13811	6.30502	6.20244	6.17677	6.14834	6.47731	5.97071	6.26921	6.17858	6.22703	6.07943	5.97193	6.13134	6.28747	6.12117	6.4093	6.20525	6.0883	6.28663	6.26286	6.4933
chr11	43259791	43311088	17261939	---		---	ENSMUST00000144024 // ENSEMBL // cdna:putative chromosome:NCBIM37:11:43073293:43124590:		4.51446	4.54029	4.53444	5.3959	4.20463	4.3674	4.42859	5.20354	4.29968	4.41675	4.8332	4.57773	4.55952	4.38033	4.32323	4.48236	4.2723	4.41774	4.34319	4.47188	4.20139	4.55298	4.3021	4.24901	4.59809	5.19173	4.31641	4.6188	4.30876	4.21247	4.37206	4.36605	4.62846	4.45869	4.55697	4.31415	4.30334	4.4532	4.10475	4.32006	4.64822
chr11	61301631	61342860	17263744	NM_001033542 // Slc47a2 // solute carrier family 47, member 2 // 11 B2|11 // 380701 ///	Slc47a2	NM_001033542	NM_001033542 // RefSeq // Mus musculus solute carrier family 47, member 2 (Slc47a2), mR		5.35119	5.48786	5.83782	5.12269	5.74266	5.73546	5.58298	5.46642	5.34995	5.80188	5.38377	5.62945	5.40462	5.76748	5.53373	5.45445	5.4321	5.56289	5.52508	6.18111	5.53364	5.66153	5.42344	5.2227	5.71448	5.46341	5.5006	5.47727	5.89679	5.87746	5.53159	5.84393	5.74188	5.50687	5.63447	5.67612	5.64913	5.26557	5.29259	5.59518	5.52141
chr11	49327413	49328348	17248963	NM_146468 // Olfr1391 // olfactory receptor 1391 // 11 B1|11 // 258460 /// ENSMUST00000	Olfr1391	NM_146468	NM_146468 // RefSeq // Mus musculus olfactory receptor 1391 (Olfr1391), mRNA. // chr11		4.12991	4.23453	4.47312	4.23611	4.31594	4.7164	4.25284	4.60026	4.2552	4.44657	3.95945	4.35621	4.00678	4.27206	4.30847	4.10478	4.16549	4.05603	4.51161	4.14215	4.73475	3.91157	4.38853	4.2669	4.02753	4.37252	4.52177	4.17778	4.66988	4.55557	4.12169	4.31032	4.44667	4.61245	4.31279	4.51858	4.48629	4.18452	4.34825	4.42996	5.00522
chr11	60728398	60732951	17250500	NM_001009927 // Smcr7 // Smith-Magenis syndrome chromosome region, candidate 7 homolog	Smcr7	NM_001009927	NM_001009927 // RefSeq // Mus musculus Smith-Magenis syndrome chromosome region, candid		6.52882	5.98907	5.9853	6.43339	6.14628	6.11501	6.55946	5.9399	5.98727	6.14533	6.47652	6.18258	6.18638	5.78738	6.29447	6.44213	6.36164	6.22617	5.99707	6.15548	5.94274	6.14623	6.12419	6.32924	6.39044	5.21424	5.97362	6.28538	5.1596	5.75202	6.35457	6.02674	6.12698	6.50477	6.61783	6.03782	6.10533	6.13764	6.12234	6.44531	6.07423
chr11	62602877	62604807	17250734	NR_030738 // 2410006H16Rik // RIKEN cDNA 2410006H16 gene // 11 B2|11 // 69221	2410006H16Rik	NR_030738	NR_030738 // RefSeq // Mus musculus RIKEN cDNA 2410006H16 gene (2410006H16Rik), non-cod		10.6361	10.9876	10.5347	9.7806	10.3925	10.9395	10.6611	9.65973	11.2097	10.7982	9.78383	11.3552	10.2326	10.3928	10.5617	10.029	10.0822	10.7527	9.97152	10.0983	10.5983	10.4163	11.0005	10.4861	11.3142	11.4998	10.6874	10.4616	10.633	10.9153	10.3007	10.6521	10.8271	10.618	10.5024	10.9945	10.6061	10.6949	10.3889	10.7961	11.2611
chr11	62648664	62666359	17250755	ENSMUST00000129162 // Mmgt2 // membrane magnesium transporter 2 // 11 B2|11 // 216829 /	Mmgt2	ENSMUST00000129162	ENSMUST00000129162 // ENSEMBL // cdna:known chromosome:NCBIM37:11:62462951:62479856:1 g		8.33973	7.51556	7.61388	9.19331	7.38275	7.29261	7.9682	8.91132	8.02152	7.53535	9.22815	8.1662	8.63076	7.6091	7.68979	7.77481	7.94752	7.91077	8.12937	7.84184	7.65707	7.88614	7.81486	8.00905	7.78944	7.91269	7.68956	7.89899	7.41878	7.36396	7.87521	7.83936	7.57423	8.19194	7.79426	7.96505	7.36003	7.78055	7.67633	7.28812	7.99193
chr11	50851332	50852582	17262413	NM_173372 // Grm6 // glutamate receptor, metabotropic 6 // 11 B1.3|11 // 108072 /// ENS	Grm6	NM_173372	NM_173372 // RefSeq // Mus musculus glutamate receptor, metabotropic 6 (Grm6), mRNA. //		4.5128	4.41395	4.56549	4.28135	4.19089	4.41307	4.23972	4.35851	4.46264	4.45306	4.52197	4.36674	4.20784	4.21844	4.51746	4.37957	4.39871	4.30996	4.26258	4.36912	4.42684	4.21929	4.3746	4.34974	4.38329	4.27669	4.35945	4.44363	4.64885	4.36498	4.38824	4.22694	4.45401	4.33338	4.21351	4.20564	4.30145	4.39235	4.34557	4.37107	4.3601
chr11	49459681	49460616	17248973	NM_146473 // Olfr1387 // olfactory receptor 1387 // 11 B1|11 // 258465 /// ENSMUST00000	Olfr1387	NM_146473	NM_146473 // RefSeq // Mus musculus olfactory receptor 1387 (Olfr1387), mRNA. // chr11		4.136	4.70686	4.19794	4.14781	4.48022	4.38086	4.25494	4.42452	4.00623	4.2849	4.28539	4.32335	4.49323	4.61728	4.26419	4.49921	4.18966	3.98324	4.41199	4.11765	4.57597	4.90836	4.66803	4.23758	4.72228	4.06648	3.95243	4.12059	3.94203	4.36748	4.29703	4.3187	4.60383	4.42588	4.52733	5.02701	4.08418	4.52452	4.67389	4.22421	5.86724
chr11	67052670	67067440	17250948	NM_001040026 // Sco1 // SCO cytochrome oxidase deficient homolog 1 (yeast) // 11 B3|11	Sco1	NM_001040026	NM_001040026 // RefSeq // Mus musculus SCO cytochrome oxidase deficient homolog 1 (yeas		7.22621	7.6257	7.09036	7.55562	7.38275	7.54398	7.49777	7.60733	7.71741	7.63611	7.24439	7.33078	7.13317	7.43657	7.47901	7.535	7.47269	7.42082	7.39334	7.41967	7.30558	7.63505	7.62238	7.57955	7.66029	7.12376	7.09233	7.74607	7.68389	7.36703	7.51281	7.57054	7.57399	7.67092	7.35155	7.26685	7.38645	7.35851	7.62483	7.48305	7.28502
chr11	68053335	68053460	17251299	---		---	ENSMUST00000158974 // ENSEMBL // ncrna:rRNA chromosome:NCBIM37:11:67866837:67866962:1 g		4.70958	4.90572	4.42976	5.58905	4.43247	4.24323	4.27206	5.04405	4.73913	4.81392	5.24944	4.73082	4.67867	3.9097	4.59623	4.41752	4.25922	4.59183	5.11649	4.52138	4.39238	4.51201	4.52187	5.00559	4.56229	4.8697	4.14685	4.45696	5.62541	4.73272	4.68166	4.81872	4.24824	4.75391	4.7134	4.43779	4.8716	4.62043	4.68051	4.57392	4.9251
chr11	59485520	59526751	17263423	NM_172941 // Zkscan17 // zinc finger with KRAB and SCAN domains 17 // 11 B1.3|11 // 268	Zkscan17	NM_172941	NM_172941 // RefSeq // Mus musculus zinc finger with KRAB and SCAN domains 17 (Zkscan17		8.7836	9.0363	8.91305	8.3447	8.95153	8.84859	8.8719	8.53224	9.04178	8.66264	8.3681	8.94735	8.49526	8.63121	8.78237	8.74813	8.72092	8.85276	8.73968	9.12713	9.00724	9.1243	9.09189	8.81409	8.90964	8.20182	8.83087	9.09949	8.40598	8.84441	9.10562	9.07661	8.7411	9.02616	8.92194	8.7363	8.70649	9.02669	8.88881	9.06658	9.3396
chr11	68583264	68586957	17264421	---		---	ENSMUST00000148019 // ENSEMBL // cdna:known chromosome:NCBIM37:11:68396766:68400459:-1		3.81872	3.82684	4.04939	4.00467	3.72167	3.88252	3.82417	3.8731	4.10754	3.80007	3.87365	4.05196	3.76503	4.0866	3.91744	3.98127	3.89064	3.99545	4.0305	3.8885	4.26763	3.91584	3.9141	3.90177	3.89432	4.08976	3.80192	4.08614	4.15678	4.028	3.80751	4.04848	4.13144	4.00395	3.87347	3.98683	3.92388	3.92611	3.87457	4.10413	3.9002
chr11	43106140	43116294	17261926	---		---	ENSMUST00000142108 // ENSEMBL // havana:lincRNA chromosome:NCBIM37:11:42919642:42929796		4.86798	4.66872	4.92595	4.72361	4.81655	4.79852	4.58976	4.60265	4.58033	4.80855	4.49075	4.82087	4.69956	4.75069	5.01751	4.84617	5.18386	4.80673	4.83361	5.05617	5.18364	4.67306	4.76617	4.6235	4.85037	4.04561	5.05779	3.90167	4.65695	4.65962	4.57643	4.67049	4.9558	4.91183	4.69332	4.83547	4.6445	4.46513	4.68769	4.97192	3.81728
chr11	59375461	59379905	17250221	---		---	ENSMUST00000133698 // ENSEMBL // cdna:putative chromosome:NCBIM37:11:59188963:59193407:		4.01937	4.34746	4.11744	4.15068	4.45095	4.1275	4.27831	4.26455	4.36508	4.39836	4.33297	4.60365	4.16216	4.14862	4.3412	4.18596	4.2878	4.16598	4.15248	4.30763	4.2579	4.21538	4.37031	4.74681	4.53007	4.36409	4.11345	4.10051	4.58782	4.64799	4.56167	4.27654	4.26332	4.20049	4.13957	4.59768	4.12958	4.18912	4.28705	4.50382	4.29432
chr11	53111451	53120056	17262616	NR_046047 // Gm11186 // predicted gene 11186 // --- // 790909	Gm11186	NR_046047	NR_046047 // RefSeq // Mus musculus predicted gene 11186 (Gm11186), non-coding RNA. //		4.77696	4.8724	4.67399	4.60857	4.89804	4.98645	4.94902	4.81894	5.02287	4.73839	4.63939	4.93324	5.03965	5.09079	4.8618	4.53027	4.70731	4.73415	4.65846	4.70979	4.87079	4.85388	4.76006	4.75221	4.70222	4.50312	4.86757	4.7236	4.99573	4.86996	4.81672	5.26319	4.79809	4.92807	4.59932	5.40756	5.01535	4.58977	5.10527	4.74095	3.95196
chr11	43420248	43426251	17261944	NM_013917 // Pttg1 // pituitary tumor-transforming gene 1 // 11 A5|11 // 30939 /// ENSM	Pttg1	NM_013917	NM_013917 // RefSeq // Mus musculus pituitary tumor-transforming gene 1 (Pttg1), transc		7.74821	7.85869	8.36242	7.67707	7.94895	8.40041	8.28617	7.6964	7.92159	8.04225	7.61456	8.08701	7.59739	6.60366	8.14952	6.66824	8.34489	6.24399	6.32588	8.83617	8.12454	8.48268	6.33943	6.21723	7.67972	7.78353	8.20758	8.78513	8.21532	8.35376	8.23234	8.69573	8.20369	7.56614	8.25207	7.59379	6.3391	8.05836	8.1965	5.97702	8.39543
chr11	49244191	49263030	17248941	NM_001110148 // Mgat1 // mannoside acetylglucosaminyltransferase 1 // 11 B1.2|11 28.5 c	Mgat1	NM_001110148	NM_001110148 // RefSeq // Mus musculus mannoside acetylglucosaminyltransferase 1 (Mgat1		6.89677	6.81348	6.85597	7.06752	6.70216	6.94815	6.96537	7.10749	6.83994	6.84296	6.84728	6.98312	6.84915	6.91815	6.78255	7.07579	6.76842	6.77449	6.91271	7.01772	6.93842	6.74498	6.92472	7.11818	7.00517	6.10538	6.78798	7.13684	6.85755	6.78409	7.00311	6.89239	6.82614	6.88247	7.02428	6.94736	6.83841	6.95262	7.02475	6.86738	7.04114
chr11	46054502	46147343	17248754	NM_009616 // Adam19 // a disintegrin and metallopeptidase domain 19 (meltrin beta) // 1	Adam19	NM_009616	NM_009616 // RefSeq // Mus musculus a disintegrin and metallopeptidase domain 19 (meltr		6.6652	7.11497	7.46366	6.61657	7.21293	7.21211	7.00981	6.03234	7.46855	7.12068	6.29943	6.62835	6.94701	7.52031	7.2149	7.27875	7.65224	7.05596	6.69635	7.51561	7.08716	7.16547	6.80282	6.78181	6.56764	6.86538	7.82593	7.63177	7.5144	7.6003	7.64657	6.5967	7.14821	7.20187	7.51026	6.5709	7.78165	7.47659	7.77883	7.29802	6.90618
chr11	65277654	65365798	17264180	NR_040280 // Gm12295 // predicted gene 12295 // 11 B3|11 // 327946	Gm12295	NR_040280	NR_040280 // RefSeq // Mus musculus predicted gene 12295 (Gm12295), non-coding RNA. //		5.46663	5.39868	5.71597	5.26928	5.60096	5.52715	5.28166	5.45453	5.32585	5.63313	5.33578	5.9033	5.3168	5.77697	5.4523	5.52706	5.58562	5.42526	5.52407	5.55858	5.74898	5.48359	5.46639	5.42216	5.32333	5.34702	5.64615	5.62565	5.97967	5.43642	5.68196	5.3358	5.6379	5.41147	5.58688	5.89027	5.48076	5.67846	5.44516	5.63634	5.72046
chr11	59208321	59210738	17250205	NM_024210 // 2310033P09Rik // RIKEN cDNA 2310033P09 gene // 11|11 B2 // 67862 /// ENSMU	2310033P09Rik	NM_024210	NM_024210 // RefSeq // Mus musculus RIKEN cDNA 2310033P09 gene (2310033P09Rik), mRNA. /		8.91005	9.27637	8.51439	9.18664	8.85461	8.77811	8.88694	8.96688	9.38636	9.13797	8.93249	9.00822	8.92367	8.85521	8.99766	9.28745	9.05796	9.24545	9.13334	9.104	8.95829	9.12457	9.47758	9.22943	8.70447	9.05065	8.88628	9.2544	8.95626	9.09877	9.16852	9.26869	9.00942	9.11628	9.10382	8.93334	9.0595	9.03249	9.17469	9.15352	8.87687
chr11	58580813	58581877	17250072	NM_207153 // Olfr325 // olfactory receptor 325 // 11 B1.3|11 // 258261 /// ENSMUST00000	Olfr325	NM_207153	NM_207153 // RefSeq // Mus musculus olfactory receptor 325 (Olfr325), mRNA. // chr11 //		3.22322	3.65637	3.52755	3.61718	3.17327	3.31049	3.41758	3.30385	3.90915	3.79146	3.44207	3.01108	3.43425	3.3229	3.41276	3.42596	3.4322	3.76493	3.11503	3.46231	3.58053	3.51591	3.56317	3.13372	3.02352	3.20085	3.03736	3.12844	3.72082	3.27243	3.24233	3.58631	3.07569	3.17671	3.03919	3.16139	3.42865	3.40197	3.27944	3.65225	3.36161
chr11	46571513	46589232	17248839	BC052651 // BC053393 // cDNA sequence BC053393 // 11 B1.1|11 // 407814 /// BC052651 //	BC053393	BC052651	BC052651 // GenBank // Mus musculus cDNA sequence BC053393, mRNA (cDNA clone MGC:60735		3.72234	3.71367	3.67994	3.53039	3.86828	3.94005	3.4145	3.44415	3.3489	3.86691	3.65331	3.58906	3.51588	3.52752	3.76164	3.54668	3.72358	3.66419	3.64108	3.65466	3.7912	3.68417	3.77446	3.9476	3.67482	3.71683	3.64922	3.51122	3.69466	3.55809	3.82202	3.54071	3.67542	3.61176	3.61279	3.8564	3.40864	3.59868	3.64913	3.69125	3.66266
chr11	53469749	53470479	17262665	---		---	ENSMUST00000057722 // ENSEMBL // cdna:known chromosome:NCBIM37:11:53283251:53283981:-1		4.2041	4.25644	4.50663	4.53176	4.39783	4.21948	4.50002	4.39765	4.34788	4.56036	4.43882	4.23397	4.30652	4.32828	4.42657	4.19429	4.20536	4.24745	4.65425	4.31416	4.5193	4.20715	4.44625	4.41621	4.17202	4.47101	4.49447	4.22222	4.36323	4.56333	4.59296	4.34318	4.2952	4.38071	4.56512	4.70425	4.37919	4.48614	4.16719	4.66076	4.61746
chr11	69240599	69240703	17251602	---		---	ENSMUST00000158813 // ENSEMBL // ncrna:snRNA chromosome:NCBIM37:11:69054101:69054205:1		5.25656	5.1074	5.38356	4.83188	5.38223	4.90512	4.95414	4.79576	5.02421	4.94562	5.3175	4.99238	5.04654	4.80853	4.91796	5.45452	4.96313	4.73106	5.3106	5.0122	4.91472	5.16476	5.03572	5.05532	5.02847	5.72265	4.99437	4.88243	5.62779	4.78332	4.95635	4.99644	4.95127	5.17154	5.0285	5.04128	5.05145	4.98596	4.96398	5.29071	4.59045
chr11	60105013	60199197	17250330	NM_009021 // Rai1 // retinoic acid induced 1 // 11|11 B2 // 19377 /// NM_001037764 // R	Rai1	NM_009021	NM_009021 // RefSeq // Mus musculus retinoic acid induced 1 (Rai1), transcript variant		8.69697	8.60348	8.92077	8.43659	8.91113	8.72586	8.63692	8.30366	8.54029	8.43924	8.33404	8.65655	8.40297	8.59711	8.6808	8.59124	8.69994	8.5944	8.62221	8.75251	8.48978	8.5621	8.72247	8.65003	8.47523	8.16438	8.58208	8.70778	8.35694	8.7483	8.49144	8.69568	8.39792	8.55096	8.568	8.58887	8.31162	8.79584	8.57538	8.66011	8.80084
chr11	68943154	68957480	17264448	ENSMUST00000108671 // Arhgef15 // Rho guanine nucleotide exchange factor (GEF) 15 // 11	Arhgef15	ENSMUST00000108671	ENSMUST00000108671 // ENSEMBL // cdna:known chromosome:NCBIM37:11:68756659:68770982:-1		5.94861	6.15407	6.0447	5.70907	6.30074	6.13415	6.00033	5.74846	6.05451	5.74326	5.51222	5.6728	6.04539	6.04741	6.06992	6.43885	6.28898	5.97777	6.27061	5.88125	5.94702	6.0006	5.91779	6.31091	5.71049	6.20349	6.14908	6.10733	5.7862	5.66927	6.05778	6.03776	5.71085	5.8485	5.93233	5.86917	6.09246	5.71076	6.10638	5.78449	6.3461
chr11	58994256	59136402	17263223	NM_001171512 // Obscn // obscurin, cytoskeletal calmodulin and titin-interacting RhoGEF	Obscn	NM_001171512	NM_001171512 // RefSeq // Mus musculus obscurin, cytoskeletal calmodulin and titin-inte		6.40145	4.9782	5.18787	4.86557	5.41283	5.17531	5.15532	5.05464	5.3076	5.10908	5.68989	5.12326	4.93795	5.14921	4.84346	5.05766	5.00773	5.1959	5.09458	5.02739	5.01241	4.99004	5.24957	4.83135	5.13716	5.09446	5.02408	4.98488	5.10793	5.15371	4.90174	4.98457	5.15658	5.1037	5.07177	5.20892	4.99576	5.11382	4.88701	5.28283	4.89141
chr11	57572512	57574595	17249895	---		---	ENSMUST00000128521 // ENSEMBL // havana:lincRNA chromosome:NCBIM37:11:57386014:57388097		3.81126	3.98756	4.01338	3.85704	4.08571	4.1811	4.04757	3.90853	3.84728	3.73467	4.30365	4.18008	3.86838	3.77865	3.94666	3.98698	4.00807	3.87965	3.79791	4.09897	3.86858	3.93036	3.86194	3.86882	3.95049	3.84259	3.99691	4.01271	4.21558	4.12897	4.0262	3.99106	4.039	4.12208	4.0715	4.03201	4.29495	3.90989	3.83286	4.20357	3.93627
chr11	49678620	49679143	17262295	NM_009083 // Rpl30 // ribosomal protein L30 // 15 B3.1|15 14.7 cM // 19946 /// NM_00116	Rpl30	NM_009083	NM_009083 // RefSeq // Mus musculus ribosomal protein L30 (Rpl30), transcript variant 1		11.4416	11.5186	11.1709	11.7967	11.2349	11.7731	11.7674	11.87	11.7201	11.4893	11.6284	11.4412	11.8241	11.4923	11.5425	11.3454	11.3939	11.648	11.4838	11.5864	11.6317	11.5407	11.599	11.7227	11.563	11.6358	11.6329	11.3641	11.5387	11.7084	11.5937	11.4936	11.3644	11.4456	11.4904	11.2031	11.3464	11.5905	11.3452	11.5897	10.9584
chr11	67078300	67102291	17250958	ENSMUST00000108689 // Myh3 // myosin, heavy polypeptide 3, skeletal muscle, embryonic /	Myh3	ENSMUST00000108689	ENSMUST00000108689 // ENSEMBL // cdna:known chromosome:NCBIM37:11:66891802:66915788:1 g		3.69251	4.00704	3.99476	4.14355	4.09791	3.8827	3.58759	3.54643	3.82889	3.84474	3.67978	3.97633	3.86687	3.80424	4.19326	3.99019	3.93575	3.78426	3.77334	3.9219	4.0297	3.54104	3.80531	3.7081	4.30234	4.66437	3.79367	4.14807	3.97951	3.71105	3.92418	3.63468	4.04559	4.14051	4.11974	4.1119	3.97651	3.78061	3.85588	3.78385	3.68404
chr11	61488812	61494406	17263811	ENSMUST00000079080 // Mapk7 // mitogen-activated protein kinase 7 // 11 B2|11 // 23939	Mapk7	ENSMUST00000079080	ENSMUST00000079080 // ENSEMBL // cdna:known chromosome:NCBIM37:11:61302314:61307798:-1		8.0724	8.09475	8.14127	7.65804	8.32569	8.32427	8.28778	7.65983	8.24794	8.42137	7.38161	8.27563	7.90311	8.10742	8.21262	8.24452	8.30356	8.38073	8.22839	8.39429	8.29558	8.39798	8.43319	8.44705	8.29233	7.70296	8.10083	8.41477	8.1026	8.37932	8.45754	8.21677	8.16052	8.63404	8.24103	8.35307	8.17066	8.51925	8.28091	8.06574	8.29296
chr11	57482990	57518644	17263033	NM_001168668 // Fam114a2 // family with sequence similarity 114, member A2 // 11|11 B2	Fam114a2	NM_001168668	NM_001168668 // RefSeq // Mus musculus family with sequence similarity 114, member A2 (		7.67672	7.84215	7.30086	8.13281	7.4585	7.44442	7.70496	8.32308	7.65211	7.54214	8.21217	7.89439	7.61161	7.45954	7.53005	7.80729	7.42353	7.5621	7.66652	7.89981	7.86862	7.91674	7.64817	7.96403	7.78239	7.38914	7.42249	7.77645	7.97598	7.41624	7.86352	7.84839	7.78257	7.92876	7.89441	7.49595	7.88716	7.74017	7.70877	7.5883	7.31417
chr11	46396559	46407982	17248793	NM_001013783 // Fam71b // family with sequence similarity 71, member B // 11 B1.1|11 //	Fam71b	NM_001013783	NM_001013783 // RefSeq // Mus musculus family with sequence similarity 71, member B (Fa		4.24878	4.52018	4.50482	4.45337	4.39395	4.50512	4.32432	4.20646	4.3309	4.58611	4.56305	4.65736	4.2441	4.56529	4.35806	4.35063	4.59363	4.35105	4.41293	4.39793	4.46982	4.37332	4.27579	4.40928	4.35901	4.98371	4.23385	4.34782	4.55027	4.35783	4.36345	4.39654	4.7202	4.46391	4.47875	4.50526	4.50377	4.43814	4.64451	4.31434	4.79585
chr11	69350518	69350661	17264634	---		---	ENSMUST00000157256 // ENSEMBL // ncrna:snoRNA chromosome:NCBIM37:11:69164020:69164163:-		9.23657	8.69746	9.39985	8.36955	8.94623	9.07685	8.51675	8.51772	8.60578	8.48938	8.51117	8.89662	8.50917	8.88731	8.63471	8.73219	8.77852	8.78976	8.69463	8.81344	8.53695	9.06938	8.38918	8.88855	8.94664	8.96031	8.99979	8.86122	9.26255	8.73425	8.50197	8.37436	8.78634	8.51892	8.64411	9.31896	8.68752	8.51643	8.33731	8.78729	9.94262
chr11	63964226	63968040	17250855	---		---	ENSMUST00000146915 // ENSEMBL // cdna:known chromosome:NCBIM37:11:63777728:63781542:1 g		4.95336	5.33308	5.77353	5.06992	4.88202	5.71663	5.19106	4.89248	5.08393	5.84339	4.9294	5.13589	4.60333	5.6788	5.89234	5.25582	5.47078	4.74617	4.92179	5.18973	5.39693	5.3445	5.12158	5.59125	5.23837	5.16573	5.03422	5.08906	5.32087	5.00711	4.98824	4.98412	5.38495	5.03694	5.18002	5.52072	5.47677	5.11425	5.36104	5.29526	5.48221
chr11	50236469	50238616	17262316	NM_008521 // Ltc4s // leukotriene C4 synthase // 11|11 B1.1-B1.2 // 17001 /// ENSMUST00	Ltc4s	NM_008521	NM_008521 // RefSeq // Mus musculus leukotriene C4 synthase (Ltc4s), mRNA. // chr11 //		6.51466	5.88244	6.2302	6.13909	5.65925	6.12934	6.01545	6.20427	6.11121	5.98442	6.18324	5.79636	6.20844	6.05398	5.86622	5.81702	5.906	5.89214	5.91435	5.47232	6.15846	5.72809	6.05256	5.6743	5.97582	6.42917	6.19232	5.92603	5.82591	5.53551	5.6859	5.92748	5.97122	5.93913	6.16239	5.96465	5.8467	5.81406	5.86382	5.63688	6.22006
chr11	52233724	52236619	17249434	AK158209 // Skp1a // S-phase kinase-associated protein 1A // 11 B1.3|11 31.0 cM // 2140	Skp1a	AK158209	AK158209 // GenBank HTC // Mus musculus adult inner ear cDNA, RIKEN full-length enriche		6.77182	6.94772	5.61246	6.55689	6.25097	6.14295	6.25109	6.60241	6.87988	6.63922	6.75536	5.92609	6.70996	5.71935	6.19184	6.76123	6.35705	6.73463	6.68521	6.82853	6.94746	6.7563	6.97415	6.36044	6.06713	5.10998	6.7537	6.60994	6.33192	6.5606	6.6895	6.51394	6.27258	6.36087	6.40218	5.58814	6.78342	6.78308	6.8186	6.37912	6.65434
chr11	48826138	48851187	17248896	ENSMUST00000046903 // Trim7 // tripartite motif-containing 7 // 11 B1.2|11 // 94089 ///	Trim7	ENSMUST00000046903	ENSMUST00000046903 // ENSEMBL // cdna:known chromosome:NCBIM37:11:48650967:48664057:1 g		5.56688	4.99594	4.88168	5.52927	5.11729	4.53065	4.73424	5.25792	5.17386	4.88687	5.61106	4.60679	5.12237	4.70486	4.78154	5.02893	4.76103	4.48719	5.14181	4.78923	4.64242	4.78883	4.93189	4.63497	4.59218	5.23673	4.62687	5.05535	4.7237	4.86477	4.69443	4.73234	4.7177	4.40314	4.82379	4.8433	5.15693	5.04482	4.72463	5.19514	4.62581
chr11	45409042	45420784	17262020	---		---	ENSMUST00000129432 // ENSEMBL // havana:lincRNA chromosome:NCBIM37:11:45222544:45234286		4.56148	5.22738	5.1122	3.87598	5.28075	4.73988	4.77433	4.27369	4.96134	5.56489	4.10759	5.03966	4.90643	4.87646	5.44628	5.02392	5.40703	5.58889	4.75384	4.62241	4.96431	4.55409	5.08486	4.70147	5.09083	4.25993	5.08668	4.84046	5.31465	4.94075	5.13791	4.95004	5.17016	5.68231	5.27915	4.81553	5.35196	5.32474	5.19012	5.33856	5.30011
chr11	49671503	49712723	17262277	NM_212484 // Cnot6 // CCR4-NOT transcription complex, subunit 6 // 11 B1.2|11 // 104625	Cnot6	NM_212484	NM_212484 // RefSeq // Mus musculus CCR4-NOT transcription complex, subunit 6 (Cnot6),		10.3202	10.5983	10.8056	10.4451	10.5698	10.6748	10.66	10.5784	10.5949	10.4925	10.2972	10.8007	10.2015	10.6998	10.6423	10.621	10.4932	10.6878	10.7241	10.6775	10.5322	10.8417	10.7108	10.776	10.9835	9.67756	10.3906	10.6073	11.0606	10.6975	10.6232	10.5836	10.643	11.0033	10.4548	10.726	10.7022	10.3927	10.4974	10.7349	10.4246
chr11	49470054	49471181	17248975	NM_001011741 // Olfr1386 // olfactory receptor 1386 // 11 B1.2|11 // 257888 /// ENSMUST	Olfr1386	NM_001011741	NM_001011741 // RefSeq // Mus musculus olfactory receptor 1386 (Olfr1386), mRNA. // chr		3.78004	3.71638	3.78729	3.33655	3.44309	3.60171	3.61059	3.58644	3.55297	3.85026	4.09372	3.61997	3.41823	3.47939	4.10468	3.45933	3.65737	3.83848	3.5274	3.53387	3.79332	3.92643	3.61608	3.84459	3.59803	4.34195	3.64377	3.69094	3.58408	3.57425	3.74867	3.37703	3.72706	3.50444	3.45155	3.58791	3.64175	3.43929	3.68236	3.56848	4.62833
chr11	57970244	57973134	17263070	---		---	AK131837 // GenBank HTC // Mus musculus 10 day old male pancreas cDNA, RIKEN full-lengt		4.63796	4.67558	4.7372	4.93921	4.74712	4.69388	4.68796	4.81431	4.72563	4.35931	4.9706	4.75698	4.71557	4.98812	4.78848	4.72216	4.75724	4.68983	4.64989	4.43937	4.70442	4.38318	4.8396	4.51425	4.64183	5.6049	4.6919	4.78375	4.69069	4.71623	4.70228	4.67161	4.75209	4.51413	4.50309	4.90563	4.67853	4.6626	4.79322	4.7735	4.9681
chr11	50811085	50827731	17262394	NM_013922 // Zfp354c // zinc finger protein 354C // 11 B1.3|11 25.0 cM // 30944 /// ENS	Zfp354c	NM_013922	NM_013922 // RefSeq // Mus musculus zinc finger protein 354C (Zfp354c), mRNA. // chr11		9.14285	9.71413	9.33034	7.15739	9.54015	9.671	9.67421	6.9894	9.90483	9.72609	7.34126	9.60342	9.0684	9.40808	9.52818	9.82713	9.47291	9.72591	9.76266	9.60212	9.71437	9.91547	9.96723	9.88133	9.73578	7.93843	9.29059	9.72374	9.26988	9.82722	9.55915	9.50928	9.46882	9.71514	9.58575	9.25435	9.84112	9.68455	9.60348	9.69814	9.77134
chr11	46810799	46844333	17248860	NM_178759 // Timd4 // T cell immunoglobulin and mucin domain containing 4 // 11 B1.1|11	Timd4	NM_178759	NM_178759 // RefSeq // Mus musculus T cell immunoglobulin and mucin domain containing 4		5.49219	4.45627	4.45069	4.44974	4.72354	4.386	4.28773	4.73975	4.99421	4.47063	5.42467	4.96794	5.25267	4.50152	4.54597	4.50155	4.81741	4.57074	4.79851	5.02515	4.79606	4.88709	4.37311	4.39419	4.59964	4.78135	4.72518	5.14157	5.26728	4.54413	4.7449	5.28765	4.61315	4.81559	4.79998	4.70251	4.78252	4.9144	4.54966	5.03243	4.86072
chr11	59589067	59590168	17263444	ENSMUST00000061293 // Olfr223 // olfactory receptor 223 // 11 B1|11 // 258421 /// NM_14	Olfr223	ENSMUST00000061293	ENSMUST00000061293 // ENSEMBL // cdna:known chromosome:NCBIM37:11:59402569:59403670:-1		3.48808	3.57059	3.43538	3.33379	3.43807	3.47533	3.50592	3.43185	3.91307	3.42482	3.38862	3.27489	3.42003	3.50826	3.53102	3.62068	3.68953	3.55413	3.46794	3.5272	3.40617	3.4083	3.52542	3.43066	3.3072	3.84477	3.63674	3.66106	3.84554	3.50276	3.63059	3.3284	3.47531	3.51637	3.54824	3.47104	3.40564	3.39605	3.3906	3.39658	4.22335
chr11	62574486	62600515	17250710	NM_011706 // Trpv2 // transient receptor potential cation channel, subfamily V, member	Trpv2	NM_011706	NM_011706 // RefSeq // Mus musculus transient receptor potential cation channel, subfam		6.49415	7.50107	7.78615	6.36992	7.77529	7.74791	8.07346	6.43805	8.33997	7.62669	6.37997	6.79769	7.93457	8.06737	8.1032	7.64947	8.22854	8.12343	7.40576	6.9334	8.02395	7.09443	8.04333	7.46668	7.18676	7.00968	7.93534	7.55378	7.40237	6.9302	7.15399	7.83275	7.75756	6.78824	7.5726	6.375	7.42508	8.02573	8.08046	7.6454	6.72867
chr11	51623673	51635896	17262491	NM_025346 // Rmnd5b // required for meiotic nuclear division 5 homolog B (S. cerevisiae	Rmnd5b	NM_025346	NM_025346 // RefSeq // Mus musculus required for meiotic nuclear division 5 homolog B (		8.94693	9.19106	9.02823	8.8856	8.65326	8.9874	9.16807	8.46118	8.79883	8.8088	8.8247	8.87406	9.04025	9.24383	9.2682	9.18381	9.19639	8.88033	8.86985	9.17726	8.97867	9.00961	9.04758	9.03526	9.12109	7.61912	8.93189	9.03129	8.2419	8.71146	8.87969	8.95572	9.12769	8.8612	8.90331	8.87901	8.98951	8.94854	8.99676	9.07858	9.05836
chr11	61416402	61416815	17547630	XM_890719 // Gm12271 // predicted gene 12271 // 11 B2|11 // 626150	Gm12271	XM_890719	ENSMUST00000121719 // ENSEMBL // cdna:pseudogene chromosome:NCBIM37:11:61229904:6123031		3.46932	3.30116	3.43881	3.69575	3.51078	3.74907	3.25816	3.53664	3.65088	3.93204	3.63478	3.34159	3.58949	3.51915	3.72433	3.63336	3.41034	3.87378	3.68916	3.45679	3.51121	3.24655	3.48382	3.70139	3.78628	3.91915	3.57661	3.32244	4.03991	3.53648	3.4733	3.26767	3.49859	3.47462	3.34043	3.62538	3.54842	3.5472	3.52425	3.57551	4.22269
chr11	58372174	58372271	17263140	---		---	ENSMUST00000157757 // ENSEMBL // ncrna:snoRNA chromosome:NCBIM37:11:58185676:58185773:-		3.58418	3.80035	3.50175	3.39896	3.68968	3.87242	3.81641	3.75768	3.53694	3.48849	3.96943	3.81031	3.5363	3.88028	3.60425	3.84721	3.5935	3.60877	3.79305	3.46971	3.40107	3.67115	3.43115	3.68106	3.77368	3.41878	3.61161	3.62815	3.37736	3.58804	3.73551	3.78272	3.85092	3.52841	3.8066	3.74538	3.53986	3.40228	4.08712	3.72072	4.5272
chr11	59175564	59183213	17263355	NM_175452 // Gjc2 // gap junction protein, gamma 2 // 11 B1.3|11 34.0 cM // 118454 ///	Gjc2	NM_175452	NM_175452 // RefSeq // Mus musculus gap junction protein, gamma 2 (Gjc2), transcript va		5.51965	5.35936	5.84738	5.56422	5.48427	5.43954	5.2864	5.56378	5.00234	5.66128	5.87963	5.61971	5.46654	5.74933	5.4168	5.74223	5.55378	5.42681	5.69376	5.47963	5.58321	5.55524	5.4828	5.34923	5.45658	5.47096	5.58281	5.4372	5.31532	5.6459	5.43692	5.32266	5.54066	5.61814	5.62031	5.89615	5.55854	5.5124	5.44718	5.70379	4.91073
chr11	58778089	58779086	17250101	NM_146538 // Olfr315 // olfactory receptor 315 // 11 B1|11 // 258531 /// ENSMUST0000008	Olfr315	NM_146538	NM_146538 // RefSeq // Mus musculus olfactory receptor 315 (Olfr315), mRNA. // chr11 //		5.59579	5.70768	5.78261	5.34509	5.63328	5.90112	5.67598	5.59247	5.59597	5.9233	5.72066	5.75749	5.33282	5.85344	5.82797	5.86614	5.66269	5.70684	5.81382	5.79814	5.69665	5.5319	5.11834	5.63767	6.02081	5.38221	5.56509	5.66395	5.8877	5.90353	5.54297	5.48734	5.87609	5.98964	5.63405	5.92314	5.6354	5.47599	5.90666	6.06347	6.01842
chr11	51650954	51657681	17249355	NR_027958 // D930048N14Rik // RIKEN cDNA D930048N14 gene // 11 B1.3|11 // 97775	D930048N14Rik	NR_027958	NR_027958 // RefSeq // Mus musculus RIKEN cDNA D930048N14 gene (D930048N14Rik), non-cod		7.3306	6.71189	6.57723	8.42012	7.06631	6.35426	6.72031	8.07952	6.34589	6.47385	8.17452	6.89915	6.74071	6.63292	6.62943	6.8517	6.69625	6.6308	6.93378	6.50436	6.94965	6.32878	7.10153	6.86273	6.66222	6.55047	6.58387	6.40281	6.2917	6.60455	6.48815	6.67878	6.70493	6.46596	6.56242	6.82683	6.67384	6.3706	6.65613	6.56982	6.04455
chr11	66956653	66965016	17250930	AK018665 // 9130409J20Rik // RIKEN cDNA 9130409J20 gene // 11 B3|11 // 71576	9130409J20Rik	AK018665	AK018665 // GenBank HTC // Mus musculus adult male cecum cDNA, RIKEN full-length enrich		8.40715	5.14169	5.29553	9.98109	5.37251	4.91914	5.10513	9.315	4.86129	5.20726	9.94939	5.04633	8.97661	5.14298	5.25916	4.9008	5.51659	4.89243	6.65613	5.28482	5.1033	5.45148	4.96767	5.0641	5.56625	6.55738	6.41247	4.89012	5.58882	5.01399	5.5368	4.53207	5.46259	5.11239	5.26312	5.31956	5.05968	5.18889	4.99426	5.87281	5.0497
chr11	50131360	50172785	17249110	NM_029745 // Tbc1d9b // TBC1 domain family, member 9B // 11 B1.3|11 // 76795 /// ENSMUS	Tbc1d9b	NM_029745	NM_029745 // RefSeq // Mus musculus TBC1 domain family, member 9B (Tbc1d9b), mRNA. // c		9.2178	8.90662	8.85711	9.53576	8.72429	8.74532	8.86607	8.98202	9.09182	8.84315	9.32705	8.85254	9.28393	8.59059	8.97777	8.67705	8.9765	9.15898	8.6257	8.87435	8.84628	9.04631	8.97035	8.97366	8.59418	8.87606	8.97061	9.10144	9.01602	8.78436	8.90587	9.01029	8.75514	8.80374	8.85253	8.20679	9.04278	9.28542	8.88235	8.90247	8.80866
chr11	54978962	55033471	17262887	NM_013472 // Anxa6 // annexin A6 // 11 B1.3|11 29.5 cM // 11749 /// NM_001110211 // Anx	Anxa6	NM_013472	NM_013472 // RefSeq // Mus musculus annexin A6 (Anxa6), transcript variant 1, mRNA. //		8.91831	8.25732	9.67858	10.0976	8.80259	8.99713	10.0434	9.93296	9.12813	9.82304	9.83077	7.80251	9.82193	9.98025	9.65952	8.94744	10.0535	9.50582	8.58111	8.59883	9.39172	8.85133	8.67207	8.86354	8.56166	9.35421	9.78015	8.54629	9.58545	8.45808	8.68767	9.73341	9.68852	8.74141	8.99006	9.43584	8.75444	9.0853	9.43302	9.46577	8.47941
chr11	54370652	54426790	17249684	NM_029105 // 4930404A10Rik // RIKEN cDNA 4930404A10 gene // 11 B1.3|11 // 74847 /// ENS	4930404A10Rik	NM_029105	NM_029105 // RefSeq // Mus musculus RIKEN cDNA 4930404A10 gene (4930404A10Rik), mRNA. /		3.39916	3.38863	3.34711	3.61241	3.59003	3.39188	3.5457	3.47261	3.45772	3.62714	3.88037	3.47412	3.63315	3.43568	3.37967	3.2518	3.63339	3.30701	3.51622	3.40418	3.44102	3.58141	3.70331	3.38731	3.47305	4.04436	3.45278	3.48431	3.73157	3.33623	3.50682	3.44339	3.50689	3.42711	3.3396	3.53947	3.37472	3.32662	3.46552	3.7431	4.02183
chr11	60240810	60241930	17250341	NM_001039093 // Tom1l2 // target of myb1-like 2 (chicken) // 11 B2|11 // 216810 /// ENS	Tom1l2	NM_001039093	NM_001039093 // RefSeq // Mus musculus target of myb1-like 2 (chicken) (Tom1l2), transc		6.09891	6.40613	6.78131	6.18439	6.39575	6.46223	6.29557	5.881	6.25602	6.66969	6.2212	6.34268	6.0172	6.84006	6.54532	6.0959	6.51338	6.49975	6.2301	6.15582	6.24873	6.30768	6.26021	6.27435	6.53539	6.15219	5.95079	6.14176	6.27641	6.35443	6.22685	5.91828	6.65399	6.04353	6.53233	6.24071	6.34238	6.25429	6.33928	6.23348	6.2602
chr11	61343400	61378345	17263765	NM_026183 // Slc47a1 // solute carrier family 47, member 1 // 11 B2|11 // 67473 /// ENS	Slc47a1	NM_026183	NM_026183 // RefSeq // Mus musculus solute carrier family 47, member 1 (Slc47a1), mRNA.		6.24054	5.15591	5.61252	5.28831	5.30995	5.38177	5.3398	5.27841	5.36284	5.32777	6.03202	5.47678	5.31905	5.3345	5.21983	5.28146	5.15513	5.29499	5.33955	5.48177	5.38791	5.37332	5.1916	5.26565	5.36559	5.40786	5.71636	5.25931	5.33421	5.23052	5.02901	5.31678	5.44529	5.61858	5.33546	5.48566	5.19436	5.06115	5.34427	6.41033	5.74442
chr11	55772088	56070848	17249856	---		---	ENSMUST00000134285 // ENSEMBL // cdna:known chromosome:NCBIM37:11:55585590:55884350:1 g		6.63735	6.78484	6.82394	6.7495	6.72449	6.8645	6.7315	6.8015	6.80358	6.78466	6.3995	6.91374	6.64332	6.6027	6.41368	6.60025	6.64975	6.77035	6.55672	6.60061	6.6867	6.61064	6.66592	6.58838	6.57965	7.58392	6.5368	6.61671	6.88869	6.78686	6.63107	6.51563	6.6089	6.8738	6.61625	6.646	6.65102	6.54431	6.56397	6.4276	6.70779
chr11	50510902	50511177	17262379	---		---	ENSMUST00000158741 // ENSEMBL // ncrna:misc_RNA chromosome:NCBIM37:11:50324404:50324679		3.9524	3.71721	3.73614	4.06567	3.69697	3.75743	3.56123	3.79968	3.6988	3.95099	3.91426	3.89904	3.64433	3.79873	3.79396	3.68784	3.59111	3.68965	4.35798	3.92659	3.92323	3.73028	3.43847	3.84207	3.90522	4.22025	3.92303	4.33966	4.3937	3.81564	4.15506	3.55946	3.73387	3.90687	4.23319	3.93777	4.00761	4.22219	3.90759	3.68713	3.96257
chr11	62316426	62458541	17263959	ENSMUST00000101066 // Ncor1 // nuclear receptor co-repressor 1 // 11 B2|11 // 20185 ///	Ncor1	ENSMUST00000101066	ENSMUST00000101066 // ENSEMBL // cdna:known chromosome:NCBIM37:11:62130192:62270834:-1		10.421	10.3503	10.2099	10.4867	10.5726	10.2515	10.493	10.6262	10.3006	10.2102	10.5964	10.3363	10.2887	10.2143	10.1837	10.3059	10.3256	10.2313	10.5208	10.5482	10.4026	10.6591	10.3864	10.4944	10.2535	10.9258	10.437	10.3576	10.4501	10.389	10.3803	10.3354	10.2241	10.5952	10.3551	10.0584	10.2192	10.4486	10.4535	10.3328	10.3264
chr11	59211412	59228270	17263379	NM_007476 // Arf1 // ADP-ribosylation factor 1 // 11|11 B2 // 11840 /// ENSMUST00000061	Arf1	NM_007476	NM_007476 // RefSeq // Mus musculus ADP-ribosylation factor 1 (Arf1), transcript varian		9.6485	9.21218	9.18539	9.54145	8.82401	9.14272	9.20175	9.39621	9.28133	9.39142	9.29147	9.07469	9.33148	9.19554	9.27295	9.1629	9.31235	9.23502	9.18763	9.17699	9.37927	9.22973	9.275	9.36274	9.21664	8.87532	9.11218	9.40396	8.90653	9.02095	9.35978	9.21081	9.36944	9.17261	9.40407	9.04982	9.21241	9.17583	9.23542	9.26055	9.09427
chr11	43528784	43586997	17248621	NM_001045530 // Ccnjl // cyclin J-like // 11 B1.1|11 // 380694 /// ENSMUST00000050574 /	Ccnjl	NM_001045530	NM_001045530 // RefSeq // Mus musculus cyclin J-like (Ccnjl), mRNA. // chr11 // 100 //		5.76104	5.80473	5.76528	6.09944	6.08367	6.05946	6.37778	5.94178	6.9053	6.42777	5.5357	6.14872	5.30226	5.36104	5.58194	6.14993	5.92024	6.53815	6.32437	5.88594	5.97265	5.77697	6.70156	6.17308	6.02053	6.30348	6.26344	5.6283	5.90065	6.75386	5.89311	6.24092	5.45067	6.06999	6.06832	5.81682	6.28953	6.30937	5.93846	5.75877	6.29346
chr11	54177772	54213288	17262812	NR_045506 // 4933405E24Rik // RIKEN cDNA 4933405E24 gene // --- // 71056	4933405E24Rik	NR_045506	NR_045506 // RefSeq // Mus musculus RIKEN cDNA 4933405E24 gene (4933405E24Rik), non-cod		4.02815	4.15445	4.34756	4.15177	3.83261	3.97618	4.03399	4.16994	4.01935	4.10619	4.0539	4.10258	3.93199	4.18718	4.21064	4.0545	4.09705	4.17137	4.14589	4.02934	4.17753	3.92751	4.13774	4.17309	3.96227	4.8331	3.97173	3.98406	4.12684	4.08467	4.03301	3.97846	4.31802	4.1271	4.0895	4.26955	3.83732	3.87287	4.152	3.84244	4.44461
chr11	59372669	59375657	17263394	NM_001045521 // Prss38 // protease, serine, 38 // 11 B1.3|11 // 216797 /// ENSMUST00000	Prss38	NM_001045521	NM_001045521 // RefSeq // Mus musculus protease, serine, 38 (Prss38), mRNA. // chr11 //		4.33795	4.29527	4.12522	4.16764	4.28353	4.10089	4.0034	4.14687	4.24543	4.50692	3.78964	4.29043	4.0385	4.31792	4.12762	4.29919	4.11072	4.18751	4.17962	3.97677	4.26213	4.1683	3.81446	3.97973	4.34471	4.51379	4.06456	4.48406	4.43499	3.90423	4.29016	4.27175	4.22646	4.2745	4.27554	4.47881	4.23743	4.41839	4.08262	4.21278	4.37075
chr11	62551171	62553213	17250700	ENSMUST00000019649 // Ubb // ubiquitin B // 11 B2|11 35.0 cM // 22187 /// ENSMUST000001	Ubb	ENSMUST00000019649	ENSMUST00000019649 // ENSEMBL // cdna:known chromosome:NCBIM37:11:62364673:62366715:1 g		6.36653	6.83128	6.58336	5.49718	6.67671	6.73152	6.76173	6.34519	6.70884	6.58233	5.85579	6.88159	6.63709	6.56984	6.69034	6.42895	7.01976	7.01944	6.50164	6.32848	6.47028	6.80684	6.88094	6.45938	7.09534	5.83683	6.63722	7.03038	6.50351	6.7406	6.57557	6.86114	6.62487	6.8559	6.45794	6.62813	6.49491	6.69923	7.0801	6.61669	7.44246
chr11	50720082	50725544	17262387	---		---	ENSMUST00000144876 // ENSEMBL // cdna:known chromosome:NCBIM37:11:50533584:50539046:-1		6.99567	7.158	7.28065	6.93272	7.33122	7.30861	7.10641	6.89441	6.88748	7.36675	6.82684	7.21731	6.93447	7.10733	7.23148	7.15943	7.24931	7.12425	7.18438	7.03678	7.13138	7.11206	7.13461	6.94213	7.09918	7.36914	6.96909	6.77418	7.24747	7.31911	7.03667	7.12151	7.06465	7.20728	7.10297	7.19398	7.08207	7.0647	7.04047	7.06886	7.11059
chr11	58917908	58927158	17250149	NM_138678 // Btnl10 // butyrophilin-like 10 // 11 B1.3|11 // 192194 /// ENSMUST00000020	Btnl10	NM_138678	NM_138678 // RefSeq // Mus musculus butyrophilin-like 10 (Btnl10), mRNA. // chr11 // 10		5.02799	5.20304	5.36136	4.9472	5.22065	5.36086	5.00294	5.15547	5.18853	5.27371	5.2154	5.27641	5.05481	5.3475	5.20941	5.1931	5.14448	5.02617	5.03946	5.34334	5.16667	5.21069	5.13046	5.03689	5.08174	5.02225	5.22455	5.20766	5.37848	5.33528	5.20662	5.24483	5.44901	5.27127	5.24207	5.64929	5.38439	5.2569	5.13983	5.15459	5.47272
chr11	51813455	51857653	17262551	ENSMUST00000020655 // Phf15 // PHD finger protein 15 // 11 B1.3|11 // 76901 /// NM_1992	Phf15	ENSMUST00000020655	ENSMUST00000020655 // ENSEMBL // cdna:known chromosome:NCBIM37:11:51626957:51671155:-1		7.14829	6.32319	6.54032	8.26755	6.58583	6.09789	6.46942	8.18584	6.22123	6.0776	7.9656	6.71552	7.55756	6.20216	6.30297	6.28881	6.49505	6.15139	6.5701	6.02411	6.50007	5.87717	6.01272	6.17322	6.08125	8.46251	6.85494	5.74742	6.68451	6.20685	5.91703	6.333	6.24797	5.95561	6.24411	6.39521	6.43234	6.1899	6.01608	6.43954	6.06265
chr11	52213050	52213987	17262598	NM_207253 // Olfr1371 // olfactory receptor 1371 // 11 B1.3|11 // 276865 /// ENSMUST000	Olfr1371	NM_207253	NM_207253 // RefSeq // Mus musculus olfactory receptor 1371 (Olfr1371), mRNA. // chr11		5.79023	5.68549	5.63518	5.79712	5.76908	5.60896	5.2321	5.97355	5.61208	5.21397	5.65223	5.64541	5.48595	5.85496	5.24296	5.65738	5.54941	5.71774	5.63232	5.38031	5.62142	5.54228	5.58438	5.17316	5.82607	5.77681	5.6645	5.33879	5.69903	5.72415	5.41269	5.49028	5.70365	5.39082	5.47247	5.8641	5.78003	5.2398	5.20477	5.45197	5.68154
chr11	50950806	50953751	17262457	NM_008936 // Prop1 // paired like homeodomain factor 1 // 11 B1.3|11 25.0 cM // 19127 /	Prop1	NM_008936	NM_008936 // RefSeq // Mus musculus paired like homeodomain factor 1 (Prop1), mRNA. //		5.74548	5.78299	6.16542	5.58733	5.94337	5.67178	5.9024	6.00437	5.83152	5.7401	5.78183	5.96672	5.5777	6.02168	5.66427	6.0056	5.67082	5.87206	5.67941	6.07922	5.90378	5.85258	5.82545	5.85067	5.88558	6.39308	5.86978	5.86512	6.23834	6.04957	5.91706	5.86511	5.83648	5.82409	6.03866	6.13485	5.9291	5.70935	5.95988	5.68036	5.95965
chr11	45102866	45116928	17262016	NR_045100 // Gm12159 // predicted gene 12159 // 11 B1.1|11 27.39 cM // 100504255	Gm12159	NR_045100	NR_045100 // RefSeq // Mus musculus predicted gene 12159 (Gm12159), non-coding RNA. //		4.06674	3.89951	4.23121	4.29234	4.2611	4.2869	4.20444	4.20139	4.09952	3.93964	4.20656	4.19343	3.88606	4.3463	3.80402	4.21536	4.22523	4.11287	4.05611	4.30627	4.0569	4.02416	4.29082	4.03369	4.08017	4.23598	4.07763	4.18125	4.3809	4.16949	3.98944	4.16508	4.21617	3.88154	4.04764	4.33448	3.97894	3.89343	4.10214	4.21373	4.02347
chr11	54265085	54267279	17262823	NM_010556 // Il3 // interleukin 3 // 11 B1|11 28.5 cM // 16187 /// ENSMUST00000019058 /	Il3	NM_010556	NM_010556 // RefSeq // Mus musculus interleukin 3 (Il3), mRNA. // chr11 // 100 // 100 /		3.96073	3.84818	4.31711	3.73428	4.21619	4.42845	4.05894	4.20335	3.98471	4.00886	3.88612	3.96677	3.90928	4.02332	4.08848	3.99806	3.95842	3.858	3.92551	4.07448	4.15746	4.03797	4.00214	4.19935	4.24572	4.91629	3.9944	4.14806	4.22514	3.87302	4.01509	4.33187	4.25849	4.00688	4.09192	4.03244	4.41823	3.75713	3.83037	3.73982	4.2764
chr11	44659522	44662676	17262013	---		---	ENSMUST00000130493 // ENSEMBL // cdna:putative chromosome:NCBIM37:11:44473024:44476178:		3.38126	3.39922	3.64407	3.3661	3.7965	3.63641	3.52528	3.59679	3.7523	3.5267	3.5062	3.61561	3.39463	3.69062	3.72747	3.54279	3.35491	3.67463	3.45802	3.57373	3.43135	3.48594	3.60344	3.66111	3.52064	4.81417	3.52592	3.58185	3.8528	3.77228	3.35996	3.63015	3.60062	3.68531	3.55026	3.66021	3.71319	4.05666	3.5382	3.59098	4.24311
chr11	49160016	49160954	17248927	NM_146276 // Olfr1394 // olfactory receptor 1394 // 11 B1|11 // 258273 /// ENSMUST00000	Olfr1394	NM_146276	NM_146276 // RefSeq // Mus musculus olfactory receptor 1394 (Olfr1394), mRNA. // chr11		4.57974	4.40556	4.23471	4.22295	4.16666	4.38454	4.04959	4.45646	4.31337	4.24186	4.41179	4.58949	4.35621	4.1853	4.59308	4.49577	4.54293	4.30787	4.44258	4.22026	4.40881	4.40313	4.77105	4.32362	4.66219	4.493	4.54371	4.58969	4.92027	4.51771	4.37007	4.62833	4.37155	4.39023	4.50279	4.23281	4.42967	4.20726	4.28935	4.59208	4.3701
chr11	55514238	55608198	17263011	ENSMUST00000102716 // Glra1 // glycine receptor, alpha 1 subunit // 11 B1.3|11 30.0 cM	Glra1	ENSMUST00000102716	ENSMUST00000102716 // ENSEMBL // cdna:known chromosome:NCBIM37:11:55327740:55421700:-1		4.28688	4.25276	4.24546	4.11346	4.65055	4.20991	4.17273	4.18948	4.52903	4.20556	4.23437	4.38564	4.22817	4.3053	4.26324	4.2704	4.35047	4.61285	4.20742	4.17686	4.24833	4.0816	4.52437	4.10239	4.1776	4.58759	4.21748	4.33154	4.37557	4.75318	4.20595	4.47094	4.32394	4.19088	4.3739	4.29643	4.23889	4.26528	4.22181	4.40703	4.56
chr11	58683875	58684802	17250093	NM_207230 // Olfr320 // olfactory receptor 320 // 11 B1.3|11 // 216783 /// ENSMUST00000	Olfr320	NM_207230	NM_207230 // RefSeq // Mus musculus olfactory receptor 320 (Olfr320), mRNA. // chr11 //		5.09155	5.23529	5.20993	4.98971	5.06331	4.70385	5.04574	5.54276	4.65203	5.02435	4.98528	5.17826	4.74065	5.01874	5.35854	5.19253	4.93416	4.89248	4.93405	5.03688	4.94785	4.96406	5.29179	5.07199	5.18579	5.13046	5.12187	5.04677	5.16998	4.95283	4.89663	5.0377	4.7954	4.97544	5.03349	5.12223	5.18742	5.04625	5.04103	5.14653	5.21569
chr11	58640465	58652404	17250080	NM_001039047 // Trim58 // tripartite motif-containing 58 // 11 B1.3|11 // 216781 /// EN	Trim58	NM_001039047	NM_001039047 // RefSeq // Mus musculus tripartite motif-containing 58 (Trim58), mRNA. /		4.10675	4.25299	4.38725	3.86949	4.47957	4.63813	4.52613	4.26939	4.36705	5.79461	4.38927	4.33515	3.97423	4.84402	3.85172	4.25847	4.14615	4.26119	4.01351	4.41974	4.15724	4.42171	4.10798	4.1613	4.42785	4.83721	4.11496	4.38366	4.3945	4.27465	4.30629	4.41202	4.43915	4.23591	4.30986	4.55235	4.65935	4.18028	4.22135	4.23429	4.22091
chr11	57828705	57832818	17263063	NM_008213 // Hand1 // heart and neural crest derivatives expressed transcript 1 // 11 B	Hand1	NM_008213	NM_008213 // RefSeq // Mus musculus heart and neural crest derivatives expressed transc		5.36268	5.30716	5.63716	5.13796	5.44299	5.62618	5.43999	5.35092	5.59826	5.45515	5.18605	5.51293	5.25911	5.50503	5.17736	5.42301	5.33208	5.16112	5.31537	5.50636	5.44482	5.37482	5.40834	5.56168	5.56438	5.84263	5.43747	5.36198	5.52384	5.62651	5.22407	5.40114	5.72407	5.63212	5.39338	5.86866	5.10303	5.48544	5.54079	5.48451	5.41971
chr11	45928269	45944935	17262026	NM_028185 // Lsm11 // U7 snRNP-specific Sm-like protein LSM11 // 11 B1.1|11 // 72290 //	Lsm11	NM_028185	NM_028185 // RefSeq // Mus musculus U7 snRNP-specific Sm-like protein LSM11 (Lsm11), mR		8.06809	7.90768	8.28852	7.06226	7.85834	7.88895	8.08904	7.35493	8.13031	7.98252	6.91419	7.75077	7.35515	7.85764	8.02698	7.98778	8.13936	8.16662	8.02426	7.96212	8.08709	8.15139	8.53614	8.01223	7.78488	6.56867	7.92357	8.10912	7.62261	7.97957	8.02482	7.98589	7.93577	7.94888	7.93394	7.64045	8.0594	8.34197	8.20823	8.20524	7.51779
chr11	51048109	51049050	17249260	---		---	ENSMUST00000073543 // ENSEMBL // cdna:known chromosome:NCBIM37:11:50861611:50862552:1 g		3.84331	3.64694	3.78568	4.43866	3.77115	4.34624	3.94912	4.04537	3.97791	3.77576	3.35051	3.81588	3.4426	3.71886	3.43858	3.87506	3.77842	3.74009	3.6414	3.6727	4.05588	4.07818	3.57915	4.13471	3.30484	3.96778	4.09119	3.41569	2.99643	4.08344	3.37487	3.89175	3.35622	3.94393	4.16233	4.32628	3.89622	3.77828	3.67069	3.76955	4.70669
chr11	46668960	46707104	17262141	NM_001161355 // Timd2 // T cell immunoglobulin and mucin domain containing 2 // 11 B1.1	Timd2	NM_001161355	NM_001161355 // RefSeq // Mus musculus T cell immunoglobulin and mucin domain containin		3.60989	3.46073	3.75629	3.84451	3.593	3.27989	3.70888	3.82526	3.45561	3.81812	3.90528	3.54388	3.76355	3.88837	3.60236	3.59941	3.50336	3.45408	3.93837	3.22444	3.75286	3.46026	3.65236	3.56648	3.658	4.56636	3.43726	3.44004	3.17581	3.54877	3.31497	3.20146	3.40738	3.48793	3.16231	4.04209	3.23421	3.59847	3.29033	3.54298	4.28266
chr11	48843648	48853493	17262198	NM_053166 // Trim7 // tripartite motif-containing 7 // 11 B1.2|11 // 94089 /// ENSMUST0	Trim7	NM_053166	NM_053166 // RefSeq // Mus musculus tripartite motif-containing 7 (Trim7), mRNA. // chr		4.20535	4.29166	4.54032	4.35423	4.34899	4.45028	4.36107	4.33769	4.37489	4.33924	4.35294	4.51574	4.40343	4.3871	4.46249	4.46487	4.24587	4.48254	4.15757	4.285	4.36686	4.29545	4.57299	4.27784	4.51348	4.97293	4.49784	4.27918	4.68368	4.36541	4.29449	4.31585	4.45532	4.49837	4.26668	4.64243	4.6469	4.35092	4.42754	4.2748	4.83711
chr11	54100095	54131667	17249611	NM_001136076 // P4ha2 // procollagen-proline, 2-oxoglutarate 4-dioxygenase (proline 4-h	P4ha2	NM_001136076	NM_001136076 // RefSeq // Mus musculus procollagen-proline, 2-oxoglutarate 4-dioxygenas		6.70497	7.52193	7.08554	7.56677	6.77709	7.73984	7.70553	8.15482	6.1429	6.92351	7.27943	6.65811	6.47568	7.02226	6.87459	7.68528	7.02453	6.89164	7.56333	7.29026	7.37486	8.25636	7.94916	7.63818	8.09157	7.27033	6.88025	7.67924	6.71649	8.2281	7.38177	6.95671	6.89796	7.5323	7.24509	7.4731	6.37826	7.20071	7.08012	6.96221	7.68712
chr11	62751911	62754421	17250765	---		---	ENSMUST00000101060 // ENSEMBL // cdna:known chromosome:NCBIM37:11:62565413:62567923:1 g		3.79651	3.53788	3.7604	3.56312	3.86027	3.83479	3.50754	4.10468	3.78743	3.71143	3.95687	3.82776	3.49872	4.00084	3.6666	3.73981	3.83443	3.74826	3.94787	3.77662	3.77102	3.74123	3.98611	3.81589	3.95197	3.42231	3.85957	3.66165	4.05151	3.96624	3.77177	3.84306	3.86935	3.86558	3.78921	4.01234	3.48334	3.7031	3.60359	3.70262	4.32492
chr11	65688243	65788297	17264189	NM_009157 // Map2k4 // mitogen-activated protein kinase kinase 4 // 11 B3|11 33.0 cM //	Map2k4	NM_009157	NM_009157 // RefSeq // Mus musculus mitogen-activated protein kinase kinase 4 (Map2k4),		8.91146	9.07434	8.98823	9.31153	8.92535	9.10741	9.04972	8.99097	9.13027	9.40099	9.12837	9.30947	9.03901	8.99011	9.31813	9.195	9.04148	9.22911	9.22679	9.20554	9.00782	9.17266	9.11191	9.27617	9.05139	8.56002	8.94688	9.11533	9.18053	9.04115	9.29692	9.29961	9.13487	9.18989	8.94068	8.92033	9.07251	9.16794	9.12565	9.00686	8.60131
chr11	68691559	68816632	17251370	ENSMUST00000092984 // Myh10 // myosin, heavy polypeptide 10, non-muscle // 11 B3|11 40.	Myh10	ENSMUST00000092984	ENSMUST00000092984 // ENSEMBL // cdna:putative chromosome:NCBIM37:11:68505818:68630126:		9.75637	10.0337	9.63199	8.33642	10.1456	9.89604	10.0386	8.73664	9.9154	10.0018	8.29739	9.92004	9.48198	9.83563	9.68299	10.1619	9.65909	10.0233	10.1265	9.72789	9.90805	9.99391	10.1966	9.93265	9.9726	8.50906	9.52759	10.154	10.043	10.122	9.90575	10.1075	9.75434	9.82269	10.0364	9.78956	10.063	10.0337	9.99518	9.88173	9.62056
chr11	52098681	52127778	17249409	ENSMUST00000020608 // Ppp2ca // protein phosphatase 2 (formerly 2A), catalytic subunit,	Ppp2ca	ENSMUST00000020608	ENSMUST00000020608 // ENSEMBL // cdna:known chromosome:NCBIM37:11:51912183:51941280:1 g		8.53663	8.96064	9.00933	8.49366	8.86154	8.93262	8.82622	8.67456	8.703	8.91911	8.45127	9.11806	8.78234	9.14509	8.84816	9.08069	9.01139	8.82512	9.09815	9.06197	8.88693	9.04063	9.02902	8.99567	9.05962	8.07359	8.93237	9.04409	8.92596	8.6263	8.93718	8.96026	9.03385	8.94147	8.94651	9.00833	8.96193	8.80511	8.84393	8.73516	8.87473
chr11	46636506	46645006	17262136	NR_028066 // Gm4926 // T-cell immunoglobulin and mucin domain containing 2 pseudogene /	Gm4926	NR_028066	NR_028066 // RefSeq // Mus musculus predicted gene 4926 (Gm4926), non-coding RNA. // ch		3.99083	4.06177	3.96378	4.14279	4.3293	3.78089	3.88826	3.98528	4.10732	4.1199	4.04839	4.07923	4.05323	3.98142	3.71212	3.84689	3.95825	3.83987	3.70242	4.0459	3.85477	4.11172	4.09071	3.87866	4.02064	4.17021	3.84106	3.89488	3.42471	3.91799	4.05345	3.96943	3.89943	4.10848	3.90871	4.30084	3.89466	4.29322	3.98765	3.83752	3.86932
chr11	42419757	42632591	17248539	NM_008070 // Gabrb2 // gamma-aminobutyric acid (GABA) A receptor, subunit beta 2 // 11	Gabrb2	NM_008070	NM_008070 // RefSeq // Mus musculus gamma-aminobutyric acid (GABA) A receptor, subunit		4.45974	4.7376	5.53179	4.59163	4.94389	5.25167	4.69946	4.93537	4.88782	4.8013	4.62189	5.09978	4.62219	4.8719	4.75223	4.7815	4.76391	4.78521	4.82034	4.77123	4.87508	4.86585	4.94481	4.75323	6.21834	5.28162	5.04649	4.98542	4.492	5.11799	4.88309	5.17941	4.87988	4.92217	4.85463	4.80952	4.87333	4.92186	4.96367	4.95882	5.00544
chr11	58757604	58758614	17250097	ENSMUST00000073005 // Olfr316 // olfactory receptor 316 // 11 B1.3|11 // 258064 /// NM_	Olfr316	ENSMUST00000073005	ENSMUST00000073005 // ENSEMBL // cdna:known chromosome:NCBIM37:11:58571106:58572116:1 g		4.14304	4.78983	4.9324	4.43576	4.63826	4.36423	3.94255	4.7128	4.14884	4.67173	3.65325	4.96568	4.58813	5.03079	4.23886	4.78582	4.39411	4.34999	4.73493	5.04147	4.69966	4.64402	4.51167	4.35699	4.80335	4.52526	4.91875	4.36764	4.59999	4.12206	4.44333	4.40168	4.84924	5.33167	4.61793	5.22826	4.1861	4.44525	4.41839	4.7058	4.13003
chr11	53783418	53859256	17262740	NR_033332 // Gm12216 // predicted gene 12216 // 11 B1.3|11 // 622459	Gm12216	NR_033332	NR_033332 // RefSeq // Mus musculus predicted gene 12216 (Gm12216), non-coding RNA. //		5.75841	5.96122	5.93647	5.9889	5.71964	5.92184	5.34083	6.07216	6.03308	5.76146	6.0829	6.02087	6.20397	5.8004	5.53192	5.88606	5.66815	5.9357	5.9223	5.76581	6.05436	5.46675	5.96326	5.59082	5.63475	6.17296	6.12604	5.7465	6.02373	5.69202	5.72998	5.76521	5.89247	5.61899	5.33286	6.19509	6.1064	5.88271	5.70556	5.76586	6.13224
chr11	53259814	53300479	17262621	NM_008300 // Hspa4 // heat shock protein 4 // 11 B1.3|11 29.0 cM // 15525 /// ENSMUST00	Hspa4	NM_008300	NM_008300 // RefSeq // Mus musculus heat shock protein 4 (Hspa4), mRNA. // chr11 // 100		11.001	11.0262	10.7682	11.0369	10.6829	10.9274	10.8515	11.0415	10.8937	11.1264	10.9673	10.9882	10.7867	11.021	10.8987	11.1954	10.9405	11.0958	11.1679	11.0094	10.9911	11.1929	11.1291	11.285	11.0441	10.6151	10.7625	11.0628	11.0823	10.8859	10.9998	10.8631	10.945	11.1219	11.0405	10.9117	11.078	10.9955	10.9719	10.7415	10.5859
chr11	43474276	43491525	17248613	NM_026979 // C1qtnf2 // C1q and tumor necrosis factor related protein 2 // 11|11 B1.1 /	C1qtnf2	NM_026979	NM_026979 // RefSeq // Mus musculus C1q and tumor necrosis factor related protein 2 (C1		4.48863	3.98584	4.57503	4.71241	4.57344	4.43096	4.06068	4.39634	4.13152	4.45932	4.39523	4.14868	4.17767	4.4053	4.18895	4.39163	4.39268	4.3641	4.15916	4.36217	4.27386	4.05322	4.07431	4.22285	4.32489	4.9935	4.75351	4.19745	4.13804	4.27784	4.19828	4.36839	4.32602	4.20171	4.4628	4.44579	4.29408	4.46077	4.15844	4.41878	4.71182
chr11	58597345	58598466	17250076	NM_001011743 // Olfr324 // olfactory receptor 324 // 11 B1.3|11 // 257892 /// ENSMUST00	Olfr324	NM_001011743	NM_001011743 // RefSeq // Mus musculus olfactory receptor 324 (Olfr324), mRNA. // chr11		4.03067	4.07465	4.16691	3.84964	4.4097	4.0624	3.93791	3.92667	3.77446	4.09762	3.93232	3.65743	3.41807	3.9683	4.12623	4.15176	4.03228	3.71731	4.10123	4.04233	4.01718	3.8124	3.73235	3.71834	3.71956	3.6052	4.15098	4.35495	4.34665	3.87517	3.89969	3.97379	3.92353	3.91946	4.03434	4.0841	4.32027	3.85453	3.80323	4.02835	4.92642
chr11	69095217	69109960	17251527	NM_001159367 // Per1 // period homolog 1 (Drosophila) // 11|11 B // 18626 /// ENSMUST00	Per1	NM_001159367	NM_001159367 // RefSeq // Mus musculus period homolog 1 (Drosophila) (Per1), transcript		7.91398	8.07643	8.80041	8.48672	9.6376	8.76333	8.03468	8.43583	8.7384	7.26189	8.4376	8.78777	9.04445	8.92324	8.35229	7.80007	8.30057	7.79324	7.63662	7.97076	8.52321	7.69175	8.08749	7.59462	9.06487	10.6943	9.75231	7.58297	8.16988	8.15484	7.39946	7.71937	8.35764	7.68197	7.89964	8.36655	7.46382	7.93002	8.08343	8.66167	8.43862
chr11	68908020	68908122	17251439	---		---	ENSMUST00000158285 // ENSEMBL // ncrna:snRNA chromosome:NCBIM37:11:68721522:68721624:1		3.52752	3.82684	3.53192	3.7389	3.6006	3.70147	3.63177	3.39633	3.76978	3.35741	3.57301	4.46385	4.09145	3.50848	3.4679	3.64247	3.84661	3.75016	3.82865	3.43056	3.82939	4.04074	3.82572	3.74539	3.81645	3.57769	3.96677	3.57871	3.81631	3.67295	3.66979	3.68217	3.54843	3.80296	3.41954	3.83012	3.69425	3.69954	3.62204	3.65337	4.08957
chr11	53350767	53421830	17249489	NM_033565 // Aff4 // AF4/FMR2 family, member 4 // 11 B1.3|11 // 93736 /// ENSMUST000000	Aff4	NM_033565	NM_033565 // RefSeq // Mus musculus AF4/FMR2 family, member 4 (Aff4), mRNA. // chr11 //		10.7862	10.8628	10.8459	10.7849	11.0012	10.883	10.79	10.7993	10.8452	10.6555	10.8957	10.926	10.7808	10.7936	10.7592	10.8288	10.6966	10.7955	10.7912	10.8406	10.8211	10.9297	10.743	10.9397	10.9321	11.1633	10.9069	10.6748	11.2198	10.9705	10.6926	10.8435	10.8347	10.845	10.7435	10.8903	10.8263	10.7524	10.806	10.9588	10.548
chr11	54717415	54787703	17262836	NM_178626 // Cdc42se2 // CDC42 small effector 2 // 11 B1.3|11 // 72729 /// BC048935 //	Cdc42se2	NM_178626	NM_178626 // RefSeq // Mus musculus CDC42 small effector 2 (Cdc42se2), mRNA. // chr11 /		9.52333	9.93282	10.4934	8.92559	9.40675	9.9848	9.53168	8.84006	9.486	9.69394	8.80495	10.2851	9.8063	10.6044	10.0709	9.71327	10.3508	9.61033	9.93477	10.0731	10.2191	10.2139	9.71199	10.0195	10.1768	8.28987	10.1778	10.1168	9.57543	9.63395	10.3472	9.52307	10.6002	10.0956	10.2219	10.2257	10.0243	9.86055	10.3816	9.9064	9.85751
chr11	52231995	52246858	17249425	ENSMUST00000109072 // Skp1a // S-phase kinase-associated protein 1A // 11 B1.3|11 31.0	Skp1a	ENSMUST00000109072	ENSMUST00000109072 // ENSEMBL // cdna:known chromosome:NCBIM37:11:52045691:52060360:1 g		11.043	10.9801	10.9555	10.9556	10.7316	10.9733	10.9079	10.8915	11.0289	11.1561	10.766	10.9972	11.0143	11.0617	11.0849	10.8963	10.9183	11.0906	11.0374	10.8808	10.9563	10.9467	11.0156	11.0912	11.0442	10.7295	10.7552	10.9058	11.2131	10.8818	11.0476	11.1618	10.8805	10.9944	10.8678	10.7758	11.0439	11.0398	10.8251	11.0059	10.5554
chr11	58608204	58616075	17263174	ENSMUST00000108821 // 2210407C18Rik // RIKEN cDNA 2210407C18 gene // 11 B1.3|11 // 7835	2210407C18Rik	ENSMUST00000108821	ENSMUST00000108821 // ENSEMBL // cdna:known chromosome:NCBIM37:11:58421706:58429577:-1		4.08076	4.36372	4.28899	5.46597	4.26475	4.26041	4.36498	4.84164	4.04119	4.34053	5.08693	4.29879	4.25714	4.10578	4.23468	4.32615	4.16601	4.3231	4.50254	4.46364	4.30741	4.34902	4.11682	4.35852	4.16728	5.00267	4.28472	4.38168	4.16928	4.18057	4.37573	4.16471	4.12073	4.19235	4.15983	4.33119	4.20713	4.29133	4.28469	4.19316	4.36219
chr11	65067709	65067807	17264151	---		---	ENSMUST00000102439 // ENSEMBL // ncrna:miRNA chromosome:NCBIM37:11:64881211:64881309:-1		3.40538	2.97743	3.28152	3.01368	3.64009	3.03596	3.22913	2.8428	3.92096	3.58444	2.8851	3.27944	3.36388	3.25838	3.42233	3.1188	3.70972	3.64387	3.13958	3.14075	3.38113	3.35082	3.30699	3.32424	3.16616	3.58418	2.86881	3.15581	3.95996	3.53257	3.26068	3.01125	3.06015	3.04099	3.16584	3.21289	3.6999	3.48504	3.59682	3.31754	2.96304
chr11	62820231	62842948	17250775	NM_053169 // Trim16 // tripartite motif-containing 16 // 11 B2|11 // 94092 /// ENSMUST0	Trim16	NM_053169	NM_053169 // RefSeq // Mus musculus tripartite motif-containing 16 (Trim16), mRNA. // c		7.46834	6.1008	6.14835	8.25083	5.81999	5.7313	6.47505	8.06019	5.84623	5.92419	7.69101	6.15058	6.42403	5.95591	5.82948	6.30261	6.0695	5.68338	6.29622	6.1088	6.01733	6.30087	5.88244	6.23994	6.37947	8.44152	6.57955	5.78542	5.97073	6.25613	6.16719	6.11214	6.18646	6.11093	5.92211	5.96646	5.99766	5.88664	5.9937	6.17918	5.91271
chr11	69045643	69051664	17251485	NM_011496 // Aurkb // aurora kinase B // 11 B3|11 40.0 cM // 20877 /// ENSMUST000000212	Aurkb	NM_011496	NM_011496 // RefSeq // Mus musculus aurora kinase B (Aurkb), mRNA. // chr11 // 100 // 8		10.4622	10.9578	10.8484	9.69082	11.0149	10.9438	11.0956	9.68849	11.0464	11.1124	9.38655	11.0701	10.3735	10.9188	10.6954	10.8678	10.9037	11.0392	10.6109	10.9783	10.8061	11.0255	11.18	10.9904	11.2721	8.56011	10.5803	11.1163	10.5267	10.8211	11.0873	11.2407	10.7829	11.3392	11.0923	11.0609	10.7143	10.973	11.0538	11.0081	11.0866
chr11	46342287	46345020	17248790	NM_010583 // Itk // IL2 inducible T cell kinase // 11 B1.1|11 22.0 cM // 16428 /// ENSM	Itk	NM_010583	NM_010583 // RefSeq // Mus musculus IL2 inducible T cell kinase (Itk), mRNA. // chr11 /		4.60817	4.67251	4.70502	4.65217	4.71633	4.46106	4.85749	4.64409	4.51211	4.67773	4.60608	4.89122	4.58709	4.77283	4.58029	4.63033	4.67888	4.79579	4.84407	4.49403	4.70216	4.52287	4.61224	4.44252	4.91109	4.77801	4.83753	4.2687	5.04206	4.52185	4.6162	4.54028	4.7865	4.69649	4.73181	5.33877	4.68072	4.56867	4.63471	4.62727	5.56796
chr11	58501505	58510091	17263154	NM_001011861 // Olfr331 // olfactory receptor 331 // 11 B1.3|11 // 100502887 /// ENSMUS	Olfr331	NM_001011861	NM_001011861 // RefSeq // Mus musculus olfactory receptor 331 (Olfr331), mRNA. // chr11		4.3078	4.83886	4.61973	4.64164	4.87539	4.36299	4.47373	4.72273	4.72115	4.06484	4.90702	5.88603	4.49812	5.02805	4.8124	4.81085	4.30167	4.41705	4.34208	4.82407	4.38269	4.67109	3.92458	4.64403	5.17031	5.69244	4.5378	3.91186	5.45968	4.97196	4.33381	4.76511	4.30152	5.32275	4.65122	6.30349	4.18767	4.36682	4.46272	4.49274	5.14312
chr11	48802032	48802112	17248892	NR_028563 // Snord96a // small nucleolar RNA, C/D box 96A // 11|11 // 100216534 /// ENS	Snord96a	NR_028563	NR_028563 // RefSeq // Mus musculus small nucleolar RNA, C/D box 96A (Snord96a), small		5.55864	5.69203	5.1402	6.73202	5.67509	5.64857	5.60259	6.12217	6.05271	5.75082	6.15108	5.37077	5.63086	5.47296	5.75475	5.88538	5.84492	5.71988	6.02934	5.86731	5.91499	6.50456	5.93909	6.11634	6.03837	4.57291	5.52497	6.04853	5.19643	5.8064	5.90139	5.80641	5.90132	6.2223	5.95057	5.19778	5.69997	5.91948	5.93286	5.60231	5.1716
chr11	56263165	56263240	17263031	NR_028569 // Snord1c // small nucleolar RNA, C/D box 1C // 11|11 // 100216536 /// NR_02	Snord1c	NR_028569	NR_028569 // RefSeq // Mus musculus small nucleolar RNA, C/D box 1C (Snord1c), small nu		4.95719	5.75628	5.82029	5.68921	5.06977	5.62342	5.64522	4.94698	5.99052	6.42896	5.59402	5.05509	5.5023	5.47143	6.08193	5.60944	5.75979	5.94303	5.76693	5.37537	5.74072	6.0537	5.76261	6.25904	5.69498	4.08415	5.48057	5.7448	6.33026	5.60513	5.88125	5.90896	5.64459	5.83624	5.79785	4.94704	5.8799	5.33964	5.64068	5.38819	5.4544
chr11	51692263	51756834	17262521	NM_175255 // Sec24a // Sec24 related gene family, member A (S. cerevisiae) // 11 B1.3|1	Sec24a	NM_175255	NM_175255 // RefSeq // Mus musculus Sec24 related gene family, member A (S. cerevisiae)		8.9606	8.48593	8.93732	9.27502	8.80301	8.89433	8.82081	9.25014	8.76403	8.67393	9.43586	8.92916	8.88941	8.53504	8.65701	8.8532	8.72241	8.63312	8.61361	9.0854	8.58576	9.01594	8.80607	8.99159	8.80042	9.16471	8.81571	8.69021	8.81798	8.83638	8.74434	8.59986	8.63573	8.99142	8.72254	8.69906	8.6695	8.57527	8.88628	8.75555	8.09402
chr11	51289920	51583925	17249301	NM_153393 // Col23a1 // collagen, type XXIII, alpha 1 // 11 B1.3|11 // 237759 /// ENSMU	Col23a1	NM_153393	NM_153393 // RefSeq // Mus musculus collagen, type XXIII, alpha 1 (Col23a1), mRNA. // c		6.80058	6.45169	7.04354	6.8383	7.32269	6.45602	6.73867	6.91438	6.51498	6.65964	6.71559	6.69414	6.79549	6.92599	6.98367	6.48267	6.57192	6.71586	6.54958	6.65399	6.39292	6.64249	6.58571	6.36672	6.7029	6.47431	6.6645	6.39516	6.98198	6.62116	6.51086	6.65088	7.01358	6.66468	6.66396	6.93669	6.79829	6.54276	6.53062	6.64625	6.57401
chr11	68921835	68927081	17264440	NM_145746 // Odf4 // outer dense fiber of sperm tails 4 // 11 B3|11 // 252868 /// ENSMU	Odf4	NM_145746	NM_145746 // RefSeq // Mus musculus outer dense fiber of sperm tails 4 (Odf4), mRNA. //		4.66513	4.93145	4.65276	4.35903	5.6901	4.81442	4.64917	4.61205	4.61974	4.60499	4.76246	4.91276	4.35674	4.51743	4.66867	5.2127	4.9018	4.7267	4.8875	4.82215	4.51446	5.34042	4.8864	4.96303	4.79854	4.67665	4.62867	4.51417	4.95801	4.80703	4.35184	4.23094	4.64773	4.61066	4.6323	5.00142	4.66198	4.89459	4.57936	4.63762	4.53104
chr11	62919079	62921592	17264090	---		---	ENSMUST00000148598 // ENSEMBL // cdna:known chromosome:NCBIM37:11:62732581:62735094:-1		4.59251	4.63076	4.9211	4.42601	4.70677	4.76192	4.51797	4.62486	4.46186	5.07942	4.91222	4.96235	4.5846	4.68861	4.72059	4.51666	4.73556	4.30717	4.5868	4.34764	4.41076	4.31019	4.52454	4.78604	4.71016	4.81899	4.42069	4.86082	4.5103	4.8445	4.51783	4.64415	4.7591	5.06211	4.7844	4.85391	4.6454	4.49835	4.56482	4.71589	4.64378
chr11	63413169	63417888	17250852	AK044916 // B130011K05Rik // RIKEN cDNA B130011K05 gene // 11|11 // 320424	B130011K05Rik	AK044916	AK044916 // GenBank HTC // Mus musculus 9.5 days embryo parthenogenote cDNA, RIKEN full		5.13187	5.36778	5.86403	5.1145	5.4556	5.26573	5.0935	4.8848	5.2867	5.10316	4.58616	5.14499	5.27562	5.19948	5.23074	5.12482	5.67665	5.35836	5.21788	5.35429	5.26424	5.11141	5.04772	4.96167	5.32653	5.22319	5.77324	5.26803	5.68732	5.05653	5.15343	4.98976	5.11277	5.00148	5.36461	5.59059	5.04921	5.17801	5.45678	5.59348	5.27609
chr11	62564477	62566383	17264039	---		---	AK037448 // GenBank HTC // Mus musculus 16 days neonate thymus cDNA, RIKEN full-length		6.20185	6.53907	6.52873	6.30802	6.50243	6.36893	6.39459	6.49749	6.37913	6.82865	6.14956	6.66495	6.39988	6.56705	6.35764	6.52733	6.54369	6.33341	6.52005	6.53244	6.72393	6.49343	6.41897	6.48003	6.48795	6.52379	6.61336	6.23402	6.37644	6.58639	6.37184	6.53347	6.41892	6.42315	6.51555	6.83735	6.47612	6.59162	6.57244	6.52267	6.12152
chr11	68821434	68871858	17264424	NM_023668 // Ndel1 // nuclear distribution gene E-like homolog 1 (A. nidulans) // 11 B3	Ndel1	NM_023668	NM_023668 // RefSeq // Mus musculus nuclear distribution gene E-like homolog 1 (A. nidu		8.81529	8.93337	9.07256	8.7818	8.54656	8.96559	9.04259	8.89754	8.85568	8.86406	8.53853	9.08252	9.07975	8.90347	8.97961	8.8703	9.09513	8.64511	8.70219	9.0257	9.08356	9.09028	8.84359	9.05054	9.29452	8.67944	9.06136	8.97196	9.00385	8.78351	8.93373	9.00398	9.19613	9.18303	9.20452	9.05012	8.88048	8.912	9.12351	8.79575	8.44301
chr11	69329825	69332122	17264585	NM_010599 // Kcnab3 // potassium voltage-gated channel, shaker-related subfamily, beta	Kcnab3	NM_010599	NM_010599 // RefSeq // Mus musculus potassium voltage-gated channel, shaker-related sub		5.3953	6.05004	6.0501	5.5643	5.83048	5.71028	5.53953	5.51969	5.07059	5.77566	5.63418	5.59852	5.29046	5.69188	5.56111	5.76434	5.8149	5.5452	5.75282	5.55436	5.8281	5.83687	5.71637	6.02737	5.73838	5.3245	5.38167	5.74586	5.39239	5.60093	5.66158	5.45019	5.69524	5.40839	5.8395	5.72043	5.6869	5.68681	5.83131	5.92563	5.93144
chr11	46193849	46312859	17262065	NM_133769 // Cyfip2 // cytoplasmic FMR1 interacting protein 2 // 11|11 B1.2 // 76884 //	Cyfip2	NM_133769	NM_133769 // RefSeq // Mus musculus cytoplasmic FMR1 interacting protein 2 (Cyfip2), tr		9.58172	9.75019	10.0837	6.24905	10.1733	10.1305	9.93673	6.92363	10.5157	9.7468	7.13872	10.235	9.78708	9.79034	9.86252	9.97618	9.98726	10.4292	9.6996	10.1811	10.1196	10.0764	10.3378	9.88972	9.89691	8.51575	10.1809	10.0738	9.737	10.037	10.149	10.0708	9.76878	10.0685	10.0682	10.5398	9.73093	10.388	10.1277	9.98815	9.77939
chr11	49846751	49886421	17249057	NM_016961 // Mapk9 // mitogen-activated protein kinase 9 // 11 B1.2|11 // 26420 /// NM_	Mapk9	NM_016961	NM_016961 // RefSeq // Mus musculus mitogen-activated protein kinase 9 (Mapk9), transcr		9.05648	9.15469	9.29429	9.96529	9.02141	9.22848	9.19341	9.9309	9.36757	9.37534	9.90182	9.76541	9.6819	9.34048	9.18441	9.45217	9.44488	9.34513	9.27012	9.38791	9.54898	9.42943	9.34671	9.34169	9.42156	9.07594	9.38758	9.43598	9.23358	9.49449	9.35702	9.62046	9.50863	9.61175	9.46598	9.30157	9.39304	9.43169	9.48695	9.54768	8.71783
chr11	50025331	50104758	17249097	NM_021540 // Rnf130 // ring finger protein 130 // 11|11 B1.2 // 59044 /// ENSMUST000001	Rnf130	NM_021540	NM_021540 // RefSeq // Mus musculus ring finger protein 130 (Rnf130), mRNA. // chr11 //		10.2198	9.38761	10.1762	10.581	9.89249	10.1952	9.99324	10.5052	9.72454	9.97585	10.4589	9.88946	10.2469	9.78878	9.84998	9.80431	10.0797	9.82339	9.71862	9.75551	9.93898	10.2855	9.76416	9.80357	9.78698	9.51186	9.84869	9.24383	9.48592	9.85989	9.56865	9.98107	9.85937	9.80035	9.75719	10.1259	9.56271	9.77283	9.78344	9.67825	9.88184
chr11	48985327	48994172	17262234	ENSMUST00000146439 // Tgtp2 // T cell specific GTPase 2 // 11 B1.2|11 // 100039796 ///	Tgtp2	ENSMUST00000146439	ENSMUST00000146439 // ENSEMBL // cdna:known chromosome:NCBIM37:11:48800983:48807674:-1		6.19464	5.86878	6.04464	6.21923	5.39573	5.99165	5.97721	6.06265	6.19304	6.19912	6.16975	6.09916	5.94426	5.53828	6.02094	5.50729	5.92287	5.94001	6.01652	5.96564	5.75356	5.87195	6.19993	5.61883	5.78283	5.70019	5.90614	5.42682	6.38241	5.94931	6.00318	5.89794	6.13775	6.40309	5.81577	6.06676	5.88214	5.90198	5.81974	5.70402	4.49196
chr11	46896253	47988969	17262156	NM_011891 // Sgcd // sarcoglycan, delta (dystrophin-associated glycoprotein) // 11|11 B	Sgcd	NM_011891	NM_011891 // RefSeq // Mus musculus sarcoglycan, delta (dystrophin-associated glycoprot		6.97467	5.05663	6.95765	6.34954	7.28279	5.89072	7.43247	6.28195	6.77119	6.26167	6.87663	4.57575	7.04394	7.09651	5.8054	5.43432	5.3824	7.67185	5.29117	5.79691	5.93165	5.03738	6.13022	5.06222	5.07922	6.10451	5.9203	5.32347	6.7971	5.54077	5.36968	6.01149	6.31208	6.39532	5.23912	6.23058	5.18339	6.08792	5.46433	5.48181	5.29294
chr11	58489719	58492499	17263151	NM_001011770 // Olfr332 // olfactory receptor 332 // 11 B1.3|11 // 257932 /// ENSMUST00	Olfr332	NM_001011770	NM_001011770 // RefSeq // Mus musculus olfactory receptor 332 (Olfr332), mRNA. // chr11		4.85401	4.96397	4.8638	4.77757	4.98939	4.6165	4.64025	4.57847	4.57402	4.83352	5.05115	4.84036	4.99031	4.76188	4.91189	4.95443	4.78966	4.48795	4.9276	4.80136	5.08026	5.05	4.75882	4.6739	4.92633	5.02191	4.65021	4.7756	5.08607	4.82434	4.98147	5.05835	4.88994	4.71379	4.70479	5.29813	5.0646	4.7356	5.02017	4.67391	4.73277
chr11	67966193	68207148	17251282	ENSMUST00000021285 // Stx8 // syntaxin 8 // 11 B3|11 // 55943 /// NM_018768 // Stx8 //	Stx8	ENSMUST00000021285	ENSMUST00000021285 // ENSEMBL // cdna:known chromosome:NCBIM37:11:67779695:68020650:1 g		7.36604	7.05558	6.61911	7.69082	6.94329	7.0743	7.10165	7.45542	7.06597	6.80897	7.32632	6.95661	7.18483	7.02979	6.92369	7.18985	7.17664	6.90816	7.05948	7.18414	6.99015	7.08656	7.00797	7.14231	6.88181	6.9885	7.09773	7.34137	6.89256	6.87803	6.91101	7.27922	7.22083	6.82599	7.03968	6.63313	6.93758	7.03679	7.00933	7.2913	6.2994
chr11	50210890	50235103	17249151	NM_145926 // Mgat4b // mannoside acetylglucosaminyltransferase 4, isoenzyme B // 11 B1.	Mgat4b	NM_145926	NM_145926 // RefSeq // Mus musculus mannoside acetylglucosaminyltransferase 4, isoenzym		7.85499	8.06867	8.77954	7.93063	8.1384	8.68852	8.40179	6.92943	8.2209	8.18815	7.14694	8.50655	8.0881	8.26568	8.50882	7.85215	8.48021	8.31611	7.96039	8.52786	8.12923	8.3602	8.39774	8.36791	8.25886	8.06454	8.29182	8.05556	7.93389	8.04282	8.42483	8.2651	8.11239	8.33745	8.47268	7.88907	7.82146	8.45564	8.2765	8.57537	8.30941
chr11	50237009	50288839	17249168	---		---	AK157916 // GenBank HTC // Mus musculus adult inner ear cDNA, RIKEN full-length enriche		5.70441	5.50145	5.06422	5.79572	5.5261	5.15789	5.17476	5.41688	5.3635	5.20085	5.5362	5.26005	5.00242	4.96206	5.05916	5.14848	5.06652	5.08593	5.48631	5.06708	5.08065	5.08918	5.53927	5.57078	4.99934	4.84746	4.97495	5.44974	5.05166	5.00409	5.53834	5.36944	5.1036	4.98875	5.08844	4.6634	4.9826	5.27247	5.28731	4.81202	5.8662
chr11	45829618	45830031	17547620	NM_010240 // Ftl1 // ferritin light chain 1 // 7 B4|7 // 14325 /// NM_010240 // Ftl1 //	Ftl1	NM_010240	NM_010240 // RefSeq // Mus musculus ferritin light chain 1 (Ftl1), mRNA. // chr11 // 96		7.31494	7.51278	7.65565	6.61953	6.77701	7.6487	7.46416	7.07851	7.31637	7.47341	6.80491	7.06962	7.16176	7.02675	7.4625	7.00331	7.46207	7.21366	7.43285	6.94102	7.21762	7.4789	7.32494	7.55424	7.43277	7.1045	7.13992	7.08982	7.41813	7.19781	7.34289	7.21214	7.26589	7.28923	7.40057	7.33118	7.4297	7.06487	7.23049	6.993	7.88277
chr11	65176561	65269989	17264159	NM_145136 // Myocd // myocardin // 11 B3|11 // 214384 /// ENSMUST00000108695 // Myocd /	Myocd	NM_145136	NM_145136 // RefSeq // Mus musculus myocardin (Myocd), transcript variant A, mRNA. // c		5.99397	5.79127	5.76802	7.81141	5.73367	5.90414	5.49412	7.30949	6.70142	6.34451	7.15526	5.84023	5.93707	5.78277	5.97152	5.80345	5.51681	6.00582	5.83724	5.80665	5.54196	5.67689	5.73893	5.60065	5.88803	8.87629	6.665	5.49967	6.75353	6.15038	5.60386	5.70515	5.85639	5.70439	5.78443	6.01905	5.90185	5.7446	5.53256	6.40817	5.1762
chr11	53427922	53430831	17262650	ENSMUST00000061326 // Uqcrq // ubiquinol-cytochrome c reductase, complex III subunit VI	Uqcrq	ENSMUST00000061326	ENSMUST00000061326 // ENSEMBL // cdna:known chromosome:NCBIM37:11:53241424:53244329:-1		7.52525	7.11288	7.11514	7.08688	7.16758	7.46857	6.99312	6.69016	7.14009	7.18417	6.54747	6.96772	7.05973	7.14531	7.07848	6.87712	7.50354	7.28542	6.9795	6.92099	6.93808	7.16932	7.61615	6.89403	7.48197	7.12102	7.31341	7.24823	6.29611	7.08086	7.06095	7.07188	7.03718	6.7274	6.98829	6.74964	7.06714	7.39213	7.08262	7.13376	7.71808
chr11	60788104	60811718	17263673	ENSMUST00000018744 // Shmt1 // serine hydroxymethyltransferase 1 (soluble) // 11 B2|11	Shmt1	ENSMUST00000018744	ENSMUST00000018744 // ENSEMBL // cdna:known chromosome:NCBIM37:11:60601606:60624767:-1		8.77858	8.74708	8.82636	9.6263	8.3863	8.87648	9.09582	9.91524	9.25155	9.00019	9.39183	8.79707	8.57133	8.47746	8.76333	8.62447	8.56761	8.68358	8.75307	8.48723	8.64474	8.89606	9.09972	8.67089	8.98104	8.10452	8.37141	9.01532	8.41647	9.17325	8.70872	8.97362	8.74113	9.02199	9.00498	8.89561	8.90267	8.94464	8.86216	8.57884	8.8267
chr11	58104153	58118594	17249950	ENSMUST00000108843 // Cnot8 // CCR4-NOT transcription complex, subunit 8 // 11 B1.3|11	Cnot8	ENSMUST00000108843	ENSMUST00000108843 // ENSEMBL // cdna:known chromosome:NCBIM37:11:57917731:57932096:1 g		7.55667	7.71	7.6824	7.2177	7.52653	7.87462	7.9384	7.44159	8.08771	8.0158	7.08177	7.57173	7.57153	7.70463	7.8419	7.67165	7.68625	7.91259	7.51039	7.72025	7.54835	7.79104	8.54518	7.91107	7.92271	7.301	7.44146	7.86341	7.85609	7.67465	7.78662	8.12074	7.69065	7.81487	7.65384	7.74265	7.82742	7.8814	7.76706	7.95323	8.11377
chr11	66211725	66526126	17264282	NM_001034874 // Shisa6 // shisa homolog 6 (Xenopus laevis) // 11 B3|11 // 380702 /// EN	Shisa6	NM_001034874	NM_001034874 // RefSeq // Mus musculus shisa homolog 6 (Xenopus laevis) (Shisa6), mRNA.		6.20874	7.16636	6.56285	4.65905	7.00708	5.85488	5.97926	4.57631	5.24162	6.23294	4.80973	6.02218	6.8498	6.99068	6.62309	6.84357	6.37306	6.26348	6.99436	5.42572	6.9497	5.64862	6.86511	5.34276	6.37413	5.45239	7.09347	6.67792	6.4868	6.99403	6.6645	6.48717	7.34619	6.03641	6.40168	4.92331	6.33865	7.24572	8.15145	4.43975	6.9759
chr11	51598870	51606881	17262478	NM_001048061 // Hnrnpab // heterogeneous nuclear ribonucleoprotein A/B // 11 B1.3|11 //	Hnrnpab	NM_001048061	NM_001048061 // RefSeq // Mus musculus heterogeneous nuclear ribonucleoprotein A/B (Hnr		12.3673	12.3471	12.2086	12.166	12.292	12.2034	12.2531	12.2141	12.2921	12.3499	12.0481	12.3851	12.1772	12.3756	12.2483	12.4049	12.3836	12.4135	12.4793	12.3866	12.378	12.4238	12.435	12.37	12.4609	11.4873	12.1564	12.358	12.4545	12.3579	12.4539	12.4522	12.361	12.5134	12.3966	12.2939	12.3605	12.3773	12.4044	12.2127	11.9866
chr11	50199366	50210827	17262300	ENSMUST00000102774 // Sqstm1 // sequestosome 1 // 11|11 B1.2 // 18412 /// NM_011018 //	Sqstm1	ENSMUST00000102774	ENSMUST00000102774 // ENSEMBL // cdna:known chromosome:NCBIM37:11:50013654:50024329:-1		11.0546	11.3128	11.4116	10.9213	10.8407	11.3611	11.3447	10.8443	11.211	10.9149	10.9005	10.9878	11.4273	11.2531	11.2776	11.0795	11.2194	11.1528	10.8139	10.8027	11.1896	11.0254	11.1641	11.0911	10.9425	11.1371	11.3803	11.1189	11.132	11.0165	10.8234	11.3843	11.1273	10.7522	11.1111	11.0434	11.0228	11.1839	11.2072	11.1443	11.1119
chr11	62604515	62604586	17250744	NR_028541 // Snord65 // small nucleolar RNA, C/D box 65 // 11|11 // 100217444	Snord65	NR_028541	NR_028541 // RefSeq // Mus musculus small nucleolar RNA, C/D box 65 (Snord65), small nu		8.55631	9.17078	9.18529	8.75916	8.94171	9.50727	8.75529	8.5232	9.41881	9.52944	8.84553	9.90214	9.00803	9.32168	9.52827	9.02599	9.23588	9.34236	9.17821	8.96254	9.31811	9.04494	9.12955	9.30017	9.92808	6.27987	8.96737	9.07262	9.73274	9.21274	9.23332	9.28297	9.14168	9.63891	9.27474	9.52792	8.94877	9.04738	9.06812	9.09674	10.414
chr11	43149877	43262285	17248561	NM_176999 // Atp10b // ATPase, class V, type 10B // 11 A5|11 // 319767 /// ENSMUST00000	Atp10b	NM_176999	NM_176999 // RefSeq // Mus musculus ATPase, class V, type 10B (Atp10b), mRNA. // chr11		6.84337	4.29557	4.75014	9.29791	4.70316	4.53867	4.09664	9.32434	4.66055	4.25378	7.98046	4.92025	5.93733	4.36265	4.27345	4.64581	4.36613	4.62767	5.52706	5.80656	4.38991	5.37207	4.54541	5.03903	5.37645	7.05756	6.38337	4.5823	5.31921	4.45731	4.75228	4.50035	4.13877	4.76219	4.84462	4.63856	4.51623	4.48181	4.47395	5.97659	5.18837
chr11	42130939	42182930	17261896	ENSMUST00000020707 // Gabra1 // gamma-aminobutyric acid (GABA) A receptor, subunit alph	Gabra1	ENSMUST00000020707	ENSMUST00000020707 // ENSEMBL // cdna:known chromosome:NCBIM37:11:41944441:41996432:-1		4.52017	4.2772	4.6305	4.7505	4.27975	5.6455	4.51143	4.15652	4.42479	4.73976	4.32473	5.3716	4.19348	4.55492	4.53826	4.512	4.43891	4.20517	4.75942	4.51692	5.19411	4.41184	4.57244	5.06463	5.22232	5.11785	4.78178	4.54699	4.68269	4.49315	4.80382	4.57826	4.72279	4.90696	5.81763	4.47609	4.43741	4.91147	4.84475	4.29782	5.01561
chr11	58948911	58949530	17250162	NM_030082 // Hist3h2ba // histone cluster 3, H2ba // 11|11 B2 // 78303 /// ENSMUST00000	Hist3h2ba	NM_030082	NM_030082 // RefSeq // Mus musculus histone cluster 3, H2ba (Hist3h2ba), mRNA. // chr11		5.44288	4.78455	5.24535	4.27772	6.07502	5.75838	5.85453	3.97097	5.42958	6.44236	3.96129	5.10635	5.02144	4.06027	4.82564	4.92894	5.62119	5.52498	4.88067	5.48372	4.9227	5.5892	5.09594	5.40245	5.16538	3.41416	5.13127	4.94912	5.1208	5.28419	4.48014	6.09272	5.24454	4.71663	5.29892	4.80676	4.97265	5.02567	4.83656	4.61628	5.42192
chr11	45452399	45468504	17262023	---		---	ENSMUST00000123422 // ENSEMBL // havana:lincRNA chromosome:NCBIM37:11:45265901:45282006		4.21106	4.32376	4.60427	3.93603	4.00181	4.21421	4.32645	4.11589	4.16528	3.98663	4.17433	4.13096	4.20831	4.57471	4.23764	4.48152	4.06691	4.29759	4.36829	4.26781	4.27273	4.63846	4.35635	4.53472	4.40612	4.71413	3.84852	4.45494	4.58287	4.27984	4.736	4.14991	4.30717	4.67251	4.23721	4.20305	4.06341	4.21456	4.31395	4.5385	4.49921
chr11	67924806	67965651	17264382	NM_027963 // Wdr16 // WD repeat domain 16 // 11 B3|11 // 71860 /// ENSMUST00000021287 /	Wdr16	NM_027963	NM_027963 // RefSeq // Mus musculus WD repeat domain 16 (Wdr16), mRNA. // chr11 // 100		5.93288	5.98746	6.07856	5.80171	6.06959	6.20287	6.01395	5.99011	5.77983	5.84851	5.89163	6.35368	5.77193	5.99372	6.10772	5.85599	5.93292	5.96862	6.11912	5.86273	6.03933	6.15049	5.8054	5.643	5.9749	5.77217	5.8263	5.96851	5.99737	5.86267	6.19222	6.08278	6.01833	5.78787	6.1801	6.12221	6.05463	5.88102	5.85952	5.99689	6.17589
chr11	54247270	54249899	17262816	NM_009969 // Csf2 // colony stimulating factor 2 (granulocyte-macrophage) // 11 B1.3|11	Csf2	NM_009969	NM_009969 // RefSeq // Mus musculus colony stimulating factor 2 (granulocyte-macrophage		3.55489	3.75915	3.73287	3.93745	3.75609	3.49863	3.96305	3.79815	3.79731	3.8775	3.47989	3.56325	3.6702	3.62765	3.72262	3.69356	3.87602	3.65256	3.53695	3.69692	3.60839	3.47871	3.79387	3.67942	3.67664	4.14877	3.66251	3.75385	3.9222	3.7583	3.7263	3.62927	3.74205	3.72497	3.78099	3.79933	3.9267	3.73556	3.68733	3.70088	4.2176
chr11	58183843	58190198	17249977	NM_001135115 // Gm12250 // predicted gene 12250 // 11 B1.3|11 // 631323 /// DQ508487 //	Gm12250	NM_001135115	NM_001135115 // RefSeq // Mus musculus predicted gene 12250 (Gm12250), mRNA. // chr11 /		6.11589	5.22528	5.09145	5.78117	5.14232	5.51281	5.71879	7.73542	4.87933	5.46612	6.25257	5.21497	5.50946	5.40947	5.07503	5.45086	5.6091	5.05189	5.72259	5.65883	5.3475	5.39396	5.08956	5.63767	5.52825	5.332	5.3348	5.60267	5.25718	5.5062	4.95423	5.44476	5.70114	5.13481	5.56065	5.26852	5.55774	5.18083	5.45088	5.17518	5.45384
chr11	53720794	53725106	17249586	NM_010558 // Il5 // interleukin 5 // 11 A5/B1|11 29.2 cM // 16191 /// ENSMUST0000004860	Il5	NM_010558	NM_010558 // RefSeq // Mus musculus interleukin 5 (Il5), mRNA. // chr11 // 100 // 100 /		4.49082	4.59617	4.80947	4.54133	4.91118	4.74875	4.59367	5.14454	4.99924	4.84451	4.69074	5.10655	4.76204	5.10643	4.85069	5.02061	4.37343	4.65766	4.68774	5.1651	4.46317	4.58386	4.96052	4.78376	4.93773	4.36907	4.83792	4.70915	4.76745	4.71602	4.72802	4.69166	4.8392	4.78436	4.93967	5.14247	4.72241	4.57807	4.56688	4.59531	4.46722
chr11	50376990	50386528	17249176	ENSMUST00000109142 // Hnrnph1 // heterogeneous nuclear ribonucleoprotein H1 // 11|11 B1	Hnrnph1	ENSMUST00000109142	ENSMUST00000109142 // ENSEMBL // cdna:known chromosome:NCBIM37:11:50190492:50200030:1 g		10.1335	10.7123	10.5712	10.1077	10.7041	10.6921	10.5364	10.2478	10.6663	10.751	10.0377	10.617	10.3681	10.7588	10.686	10.7458	10.4838	10.6585	10.7556	10.8135	10.6667	10.8597	10.5249	10.9108	10.9603	9.38772	10.2606	10.6436	10.8503	10.6471	10.8715	10.82	10.6313	10.9207	10.8116	10.6268	10.5292	10.6424	10.6728	10.3286	9.78485
chr11	58315114	58330339	17263123	NM_001256519 // Zfp672 // zinc finger protein 672 // 11 B1.3|11 // 319475 /// NM_001256	Zfp672	NM_001256519	NM_001256519 // RefSeq // Mus musculus zinc finger protein 672 (Zfp672), transcript var		7.07868	7.14239	6.85337	7.05719	6.79278	6.87704	7.10835	7.36922	7.38007	7.32885	7.23727	6.89377	7.1097	7.15782	7.24955	7.56395	7.12288	7.30745	7.21932	7.41314	7.52369	7.4463	7.54722	7.59531	6.87022	6.70083	6.91037	7.47768	6.85679	6.96985	7.49709	7.22699	7.31307	7.41142	7.36353	6.84167	7.42062	7.17541	7.38391	7.37494	6.86356
chr11	59155369	59163742	17263345	NM_173785 // A230051G13Rik // RIKEN cDNA A230051G13 gene // 11 B1.3|11 // 216792 /// BC	A230051G13Rik	NM_173785	NM_173785 // RefSeq // Mus musculus RIKEN cDNA A230051G13 gene (A230051G13Rik), mRNA. /		4.80536	5.0434	4.74038	5.30212	4.7467	4.84627	5.03867	4.91181	4.89409	4.67075	4.86102	5.01647	4.59127	4.63446	4.7559	4.84584	4.79642	4.8704	4.89874	4.70592	5.00006	5.0386	4.96851	5.09891	5.03537	4.72465	4.5087	4.9993	4.30248	4.48247	4.80008	4.9619	4.8777	5.04855	4.78873	4.97814	4.76363	4.9309	4.93649	4.97714	5.13724
chr11	67277124	67308634	17251133	NM_177369 // Myh8 // myosin, heavy polypeptide 8, skeletal muscle, perinatal // 11 B3|1	Myh8	NM_177369	NM_177369 // RefSeq // Mus musculus myosin, heavy polypeptide 8, skeletal muscle, perin		7.58183	4.45227	4.10869	4.47351	4.23997	4.02799	4.24023	4.31253	4.09838	4.25539	6.30464	4.37931	4.54702	4.38991	4.2939	4.21464	4.15478	4.26146	4.33602	4.00123	4.2269	4.37589	4.03659	4.25238	4.08885	4.15011	3.92242	4.23864	4.34429	4.09839	4.10931	4.2367	4.34912	4.09581	4.41125	4.06188	4.4589	4.1332	4.34435	4.19174	4.247
chr11	68901566	68906989	17251430	NM_009080 // Rpl26 // ribosomal protein L26 // 11 B3|11 // 19941 /// ENSMUST00000167436	Rpl26	NM_009080	NM_009080 // RefSeq // Mus musculus ribosomal protein L26 (Rpl26), mRNA. // chr11 // 10		6.56515	6.6834	6.42649	6.2604	6.47961	6.76396	6.42758	6.24534	6.57853	6.47589	6.06063	6.69977	6.32034	6.83972	6.17345	6.3518	6.36395	6.51588	6.52789	6.58827	6.59253	6.65029	6.44797	6.46826	6.94465	6.89299	6.33397	6.33527	6.00059	6.63949	6.45567	6.4186	6.43374	6.53287	6.2798	6.91124	6.06902	6.32578	6.23005	6.17054	6.77543
chr11	55394499	55395463	17249829	XR_141093 // LOC100862216 // uncharacterized LOC100862216 // --- // 100862216 /// XR_14	LOC100862216	XR_141093	XR_141093 // RefSeq // PREDICTED: Mus musculus uncharacterized LOC100862216, transcript		5.44025	6.02577	7.74798	5.83114	5.8126	8.04659	6.61044	5.65599	5.32385	5.61023	5.83655	6.11078	5.37009	6.52133	7.48013	6.04769	5.87977	5.80622	5.49821	5.63399	5.40611	5.51523	5.3542	7.35811	6.50767	6.53323	6.23161	5.72215	5.09315	6.76466	5.5458	5.51304	5.90678	6.00102	5.90158	5.89753	5.34951	5.80898	5.35601	6.36088	5.91048
chr11	69015911	69036473	17251454	NR_026565 // 1500010J02Rik // RIKEN cDNA 1500010J02 gene // 11 B3|11 // 68964 /// NM_00	1500010J02Rik	NR_026565	NR_026565 // RefSeq // Mus musculus RIKEN cDNA 1500010J02 gene (1500010J02Rik), transcr		9.62967	9.81697	9.69259	9.09405	9.6934	9.5992	9.49285	9.1831	9.87685	9.45722	8.87861	9.927	9.45368	9.63839	9.73911	9.5385	9.70485	9.62041	9.57305	9.69724	9.77083	9.60038	10.0125	9.66618	9.55599	8.38958	9.71933	9.78331	9.51589	9.60929	9.83575	9.91974	9.57904	9.60413	9.71168	9.65262	9.66316	9.9178	9.86893	9.53946	9.55558
chr11	46143783	46147116	17262050	NM_009616 // Adam19 // a disintegrin and metallopeptidase domain 19 (meltrin beta) // 1	Adam19	NM_009616	NM_009616 // RefSeq // Mus musculus a disintegrin and metallopeptidase domain 19 (meltr		4.38002	4.20523	4.36681	4.3392	4.18785	4.38397	4.4179	4.1664	4.61042	4.36721	4.27355	4.33044	4.25827	4.65705	4.45082	4.29133	4.71105	4.58853	4.13711	4.15195	4.30933	4.2984	4.70051	4.37042	4.42754	4.62267	4.59893	4.16201	4.319	4.24148	4.3937	4.19579	4.35889	4.38249	4.66899	4.39337	4.25786	4.28424	4.44079	4.49845	4.5239
chr11	63128982	63159547	17250839	NM_008885 // Pmp22 // peripheral myelin protein 22 // 11 B3|11 34.45 cM // 18858 /// EN	Pmp22	NM_008885	NM_008885 // RefSeq // Mus musculus peripheral myelin protein 22 (Pmp22), mRNA. // chr1		8.56043	9.19781	9.2345	7.83602	8.73924	8.97059	9.68929	7.73069	9.52013	9.19316	8.23295	9.1858	8.98866	9.37711	8.9163	9.05031	9.5616	9.36345	8.98886	8.55761	9.4153	8.78068	9.28865	8.66386	9.03455	8.9928	9.39624	9.3339	8.78843	8.77736	9.38348	9.70534	9.32892	9.17723	9.33485	9.07684	9.48884	9.3167	9.60894	9.35341	8.81222
chr11	65002039	65162961	17264124	NM_175003 // Arhgap44 // Rho GTPase activating protein 44 // 11 B3|11 // 216831 /// ENS	Arhgap44	NM_175003	NM_175003 // RefSeq // Mus musculus Rho GTPase activating protein 44 (Arhgap44), transc		8.06137	7.36663	7.56058	6.64687	8.20167	7.503	7.51507	6.28011	8.04706	8.12754	7.19857	7.84885	7.79833	7.27507	7.59789	7.54251	7.60756	7.9981	7.21604	6.8966	7.48385	7.36269	8.07272	7.08475	6.93759	6.99353	7.64732	7.67101	7.39973	7.6822	7.17724	7.69572	7.33307	7.12216	7.50189	7.38644	7.66009	7.87532	7.62107	7.62708	7.37897
chr11	53649519	53707319	17262702	NM_009012 // Rad50 // RAD50 homolog (S. cerevisiae) // 11 A5-B1|11 28.9 cM // 19360 ///	Rad50	NM_009012	NM_009012 // RefSeq // Mus musculus RAD50 homolog (S. cerevisiae) (Rad50), mRNA. // chr		8.16074	8.34109	7.7165	8.90627	8.14937	7.88637	8.08262	9.03309	8.23235	8.06495	9.06571	8.26918	8.24363	8.18326	7.87352	8.24966	7.9544	8.18717	8.42016	8.23397	8.1937	8.34098	8.36511	8.45039	7.93848	8.28746	7.8063	8.36063	8.80423	8.19473	8.08734	8.1983	8.15113	8.26548	8.13318	7.69505	8.20567	8.02061	8.21142	8.18557	7.87678
chr11	59817795	59839838	17263482	ENSMUST00000019517 // Cops3 // COP9 (constitutive photomorphogenic) homolog, subunit 3	Cops3	ENSMUST00000019517	ENSMUST00000019517 // ENSEMBL // cdna:known chromosome:NCBIM37:11:59631297:59653340:-1		9.47293	9.7641	9.47252	9.26687	9.52873	9.48144	9.56536	9.32158	9.739	9.85709	9.32164	9.42243	9.55165	9.82309	9.61083	9.61546	9.72441	9.74933	9.51156	9.56983	9.67049	9.61664	9.65382	9.72731	9.64649	8.38418	9.46002	9.62646	9.85169	9.37232	9.6367	9.78186	9.82516	9.72171	9.65233	9.40979	9.56876	9.41199	9.69598	9.57679	9.55864
chr11	57969342	57969612	17249927	---		---	ENSMUST00000158655 // ENSEMBL // ncrna:misc_RNA chromosome:NCBIM37:11:57782844:57783114		7.30872	6.54737	7.04989	6.71751	6.76907	6.7793	6.46592	6.61765	6.93304	7.27684	6.48458	6.92127	6.81339	6.69344	6.97896	6.74413	6.61667	6.93115	7.25989	7.09109	6.66779	6.83409	6.76948	6.89756	7.18689	6.18869	6.72616	6.68174	7.1688	7.0926	6.93285	6.951	6.79948	6.93998	6.75742	7.05529	6.899	6.64037	6.72959	6.87422	6.72617
chr11	48887422	48902152	17262209	ENSMUST00000109212 // Gm5431 // predicted gene 5431 // 11 B1.2|11 // 432555 /// NM_0010	Gm5431	ENSMUST00000109212	ENSMUST00000109212 // ENSEMBL // cdna:known chromosome:NCBIM37:11:48701631:48715654:-1		5.00479	4.05443	4.41455	5.65655	4.25821	3.65254	4.57924	8.16262	4.09292	4.89765	6.53978	3.62666	5.97085	3.97563	3.93923	4.71113	4.43033	3.81188	5.55305	5.00834	3.76287	3.90957	3.97775	4.57163	4.02087	5.00672	4.56719	3.67609	3.94079	4.2105	4.67272	4.51882	4.29127	3.48081	4.72014	3.82955	4.14826	4.25994	4.00029	3.67361	5.49633
chr11	55394500	55420080	17262990	NM_009242 // Sparc // secreted acidic cysteine rich glycoprotein // 11 B1|11 29.9 cM //	Sparc	NM_009242	NM_009242 // RefSeq // Mus musculus secreted acidic cysteine rich glycoprotein (Sparc),		9.60626	8.58523	8.91721	10.0763	9.45186	9.13547	9.72336	9.48265	8.55575	8.64619	9.18816	7.99622	9.5844	8.8495	9.01856	9.25845	9.02388	8.73094	8.78398	8.95451	6.51722	7.96944	7.14833	9.73092	8.46076	9.75185	9.74361	8.80163	8.28491	9.92917	8.88836	9.1744	8.43056	8.66807	9.05914	8.3519	8.79048	9.15749	8.96037	9.54668	9.20621
chr11	50599298	50602448	17262381	---		---	AK031735 // GenBank HTC // Mus musculus 13 days embryo male testis cDNA, RIKEN full-len		5.50703	5.50097	5.67786	5.71015	6.15287	6.11046	6.29769	5.69861	6.04788	6.40891	5.33414	5.79164	5.86727	5.61813	6.01354	5.34132	5.61681	6.38137	5.63587	5.51251	5.75019	5.71674	6.58541	5.23917	5.86523	7.27763	5.93207	5.87129	5.9754	6.21042	5.91335	6.09247	5.98405	5.55923	5.76825	6.01298	5.89612	6.05463	5.75029	6.06386	5.32782
chr11	59813137	59813273	17250305	---		---	ENSMUST00000158325 // ENSEMBL // ncrna:rRNA chromosome:NCBIM37:11:59626639:59626775:1 g		3.67615	3.69051	3.6368	3.38373	3.80077	3.77923	3.9498	3.63591	4.30068	3.92297	4.0486	4.08516	3.64285	3.48667	3.85859	3.45089	3.97746	4.14671	3.57941	3.59697	3.82342	3.79057	3.84676	3.95703	3.79439	3.29737	3.80261	4.30833	4.16627	4.10045	3.84257	3.7518	3.82476	3.80544	3.57038	3.55025	4.28838	3.41077	3.77163	3.51277	4.01204
chr11	62603450	62603521	17250742	NR_028550 // Snord49a // small nucleolar RNA, C/D box 49A // 11|11 // 100217455	Snord49a	NR_028550	NR_028550 // RefSeq // Mus musculus small nucleolar RNA, C/D box 49A (Snord49a), small		7.66938	7.54195	7.82185	7.52418	7.59003	7.78556	7.0829	7.12774	7.65986	7.65225	7.36954	7.35421	7.35281	7.62629	8.13679	7.47437	7.86178	7.94771	7.65179	7.36395	7.38542	7.51698	7.70887	7.58344	7.89687	6.6751	7.55851	7.5008	9.78022	7.62255	7.50955	7.43678	7.51119	7.52733	7.63529	7.05841	7.74135	7.76425	7.66745	7.34997	8.86223
chr11	61871307	61930257	17263929	NM_019921 // Akap10 // A kinase (PRKA) anchor protein 10 // 11 B2|11 // 56697 /// ENSMU	Akap10	NM_019921	NM_019921 // RefSeq // Mus musculus A kinase (PRKA) anchor protein 10 (Akap10), nuclear		8.01817	8.20602	8.03673	8.28139	8.08686	7.99793	8.01739	8.33784	8.06535	8.16104	8.2595	8.01778	8.06759	8.09327	8.11348	8.23946	8.03494	7.97691	8.17667	8.0927	8.19069	8.15606	8.16735	8.25754	7.92268	8.21098	8.01853	8.15041	8.11127	7.97714	8.14042	8.07488	8.05576	8.27049	8.14795	7.54765	8.09907	8.06037	8.09657	8.1036	7.85376
chr11	50255634	50292336	17262326	NM_175334 // Maml1 // mastermind like 1 (Drosophila) // 11 B1.3|11 // 103806 /// ENSMUS	Maml1	NM_175334	NM_175334 // RefSeq // Mus musculus mastermind like 1 (Drosophila) (Maml1), mRNA. // ch		7.30599	7.10898	7.39713	7.36557	7.43498	7.15469	7.18695	7.38254	7.30973	6.92888	7.36956	7.18671	7.13803	7.15065	7.19244	7.11625	7.32071	7.27575	7.37243	7.63409	7.09346	7.75679	7.35261	7.28158	7.24877	7.8388	7.44251	7.37305	6.65714	7.35343	7.24926	7.27274	7.1698	7.48255	7.24833	7.12268	6.95518	7.305	7.20521	7.45093	7.42242
chr11	49609263	49652739	17248992	NM_008029 // Flt4 // FMS-like tyrosine kinase 4 // 11 A5-B1|11 25.0 cM // 14257 /// ENS	Flt4	NM_008029	NM_008029 // RefSeq // Mus musculus FMS-like tyrosine kinase 4 (Flt4), mRNA. // chr11 /		6.51771	6.07323	6.48891	6.22685	6.41769	6.06467	6.65505	6.36572	5.72907	5.99499	6.1735	6.67906	6.3959	6.07266	6.38684	6.30694	6.19298	6.03972	6.12623	5.94549	5.79647	5.88737	5.70015	6.34062	6.45579	7.64543	6.45219	6.15025	6.14209	6.09878	6.06406	6.2681	6.23168	6.41343	6.24114	6.5874	6.02531	6.34072	6.34609	6.03064	6.17792
chr11	54054928	54069017	17262798	NM_019417 // Pdlim4 // PDZ and LIM domain 4 // 11 B1.3|11 28.5 cM // 30794 /// ENSMUST0	Pdlim4	NM_019417	NM_019417 // RefSeq // Mus musculus PDZ and LIM domain 4 (Pdlim4), mRNA. // chr11 // 10		7.28993	6.51392	6.63461	8.38601	6.62524	7.51433	7.97267	7.99404	7.15421	6.76674	7.8776	6.29279	7.05727	6.16579	7.24478	6.39666	6.21245	7.61076	6.6401	6.38398	6.28268	6.56706	8.195	6.53239	6.34161	7.58502	6.77814	6.28538	6.91081	7.64905	6.01147	7.98829	6.30258	6.47604	6.16954	6.24041	6.11509	7.19125	6.03996	6.52753	6.0398
chr11	62700356	62731885	17264053	NM_133208 // Zfp287 // zinc finger protein 287 // 11 B2|11 // 170740 /// ENSMUST0000014	Zfp287	NM_133208	NM_133208 // RefSeq // Mus musculus zinc finger protein 287 (Zfp287), mRNA. // chr11 //		7.55615	8.02927	8.086	7.58568	8.27018	8.03203	8.08124	7.49995	8.40366	8.16429	7.64439	7.63652	7.94873	8.1699	7.95988	8.15172	8.12338	8.15233	8.07688	8.17965	8.12771	8.37309	8.13603	8.19951	7.84648	7.55593	7.67692	8.29885	8.25613	7.94907	8.11961	8.31788	8.1082	7.86755	8.14941	7.38563	8.18157	8.11798	8.14693	7.99162	8.29483
chr11	46607010	46629274	17262127	NM_178247 // Dppa1 // developmental pluripotency associated 1 // 11 B1.1|11 // 347708 /	Dppa1	NM_178247	NM_178247 // RefSeq // Mus musculus developmental pluripotency associated 1 (Dppa1), tr		3.72058	4.15054	3.82659	3.8924	3.84707	3.96126	3.90733	3.9875	3.85576	4.08318	4.36264	4.01484	3.72261	3.84007	3.74392	4.15498	4.14737	3.87097	4.09292	4.00772	3.91153	3.97797	4.08293	3.70456	4.0622	3.96351	4.48092	4.16448	4.28396	4.06659	3.74682	3.98855	4.24083	4.04529	4.13715	4.06075	3.91807	4.15891	3.97132	4.21561	4.71407
chr11	60651012	60661518	17250471	XR_106239 // Gm20095 // predicted gene, 20095 // --- // 100504161 /// XR_106239 // Gm20	Gm20095	XR_106239	ENSMUST00000120140 // ENSEMBL // cdna:pseudogene chromosome:NCBIM37:11:60374426:6037480		6.2143	6.4394	6.66196	6.30209	6.39317	6.49889	6.38919	6.15924	6.38768	6.15322	5.9493	6.44498	6.18704	6.27641	6.42957	6.35316	6.62818	6.40423	6.35822	6.17442	6.5532	6.21315	6.14644	6.21695	6.40875	5.90945	6.39043	6.19995	6.34149	6.28308	6.40769	6.00011	6.45626	6.31327	6.48738	6.61661	6.4247	6.07148	6.43533	6.39483	6.374
chr11	67037880	67052618	17264295	NM_025510 // 2310004I24Rik // RIKEN cDNA 2310004I24 gene // 11 B3|11 // 66358 /// ENSMU	2310004I24Rik	NM_025510	NM_025510 // RefSeq // Mus musculus RIKEN cDNA 2310004I24 gene (2310004I24Rik), mRNA. /		6.64235	7.0234	6.65897	6.804	6.64225	6.92963	6.84332	6.66929	7.17586	6.84642	6.67369	6.9257	7.04819	6.72031	6.60475	6.95371	6.88647	6.7427	6.94158	6.88081	7.24097	7.26692	7.01356	6.97367	6.82329	7.08292	6.70346	7.17804	6.21205	6.82747	7.13796	6.95961	6.92194	7.29705	7.18064	7.16083	6.89204	6.95663	7.06939	6.42283	7.26767
chr11	59661305	59780860	17250266	NM_012027 // Mprip // myosin phosphatase Rho interacting protein // 11 B1.3|11 // 26936	Mprip	NM_012027	NM_012027 // RefSeq // Mus musculus myosin phosphatase Rho interacting protein (Mprip),		10.7868	10.4896	10.6919	11.1166	10.7202	10.6602	10.7821	10.8925	10.5186	10.5199	10.7367	10.5083	10.4113	10.5016	10.6723	10.5578	10.4961	10.5315	10.5278	10.6025	10.279	10.6566	10.7525	10.5272	10.5275	11.3021	10.6171	10.5786	10.754	10.6776	10.5727	10.6414	10.4009	10.6888	10.433	10.4338	10.4356	10.6721	10.4678	10.7665	10.45
chr11	61504386	61505059	17263835	---		---	ENSMUST00000137010 // ENSEMBL // cdna:known chromosome:NCBIM37:11:61317888:61318561:-1		5.51915	5.51569	5.45861	5.06303	5.74593	5.60451	5.57273	5.02426	5.31964	5.51204	4.68563	5.48594	5.2222	5.43581	5.433	5.64608	5.78751	5.60818	5.40211	5.78447	5.90925	5.60077	5.36669	5.55272	6.23657	5.42936	5.66549	5.60626	4.75815	5.55666	5.30925	5.30601	5.55637	5.62877	5.86826	5.03976	5.24867	5.60847	5.79354	5.62704	5.44444
chr11	59505662	59513647	17250236	NR_015585 // 4933439C10Rik // RIKEN cDNA 4933439C10 gene // 11 B1.3|11 // 74476 /// BC0	4933439C10Rik	NR_015585	NR_015585 // RefSeq // Mus musculus RIKEN cDNA 4933439C10 gene (4933439C10Rik), non-cod		7.05236	7.07751	7.01765	7.03761	8.14325	6.64724	6.82995	7.07696	6.89974	6.81773	6.57615	6.96804	6.99633	7.46074	7.02847	7.01873	7.23574	7.08072	7.15256	7.16758	7.46211	7.0123	7.08742	6.94815	6.9014	6.81511	7.27247	7.19958	6.41597	6.72364	7.34373	7.05928	7.25386	7.09141	7.33937	6.84911	6.9856	7.26015	7.27205	7.3185	7.01453
chr11	49112777	49114874	17262255	NM_146337 // Olfr1396 // olfactory receptor 1396 // 11 B1|11 // 258334 /// ENSMUST00000	Olfr1396	NM_146337	NM_146337 // RefSeq // Mus musculus olfactory receptor 1396 (Olfr1396), mRNA. // chr11		3.32181	3.70417	3.36576	3.35901	3.64965	3.36004	3.49504	3.1301	3.57085	3.46765	3.63492	3.53489	3.50075	3.60794	3.53767	3.47346	3.51553	3.6199	3.35263	3.55523	3.61391	3.6061	3.4824	3.44879	3.48885	4.00501	3.50456	3.40437	3.76184	3.34829	3.58799	3.53258	3.48654	3.51196	3.15665	3.42822	3.78398	3.51	3.49176	3.3914	4.17289
chr11	62990453	63004134	17264097	---		---	ENSMUST00000130177 // ENSEMBL // cdna:known chromosome:NCBIM37:11:62812617:62817636:-1		5.07922	5.10229	5.11412	4.97439	4.89043	4.42423	4.66402	4.54623	4.72756	4.64896	4.6045	4.71919	4.53128	4.77839	4.43187	4.9376	4.6118	4.65801	4.71573	4.79535	4.72896	4.98184	4.67219	4.4525	4.82763	5.30759	4.94243	4.78643	4.96691	4.80577	4.62794	4.64528	4.88009	4.52911	4.68526	5.05911	4.94033	4.77543	4.56824	4.77767	4.70355
chr11	58432559	58441622	17250063	NM_001045542 // Gm12253 // predicted gene 12253 // 11 B1.3|11 // 624860 /// ENSMUST0000	Gm12253	NM_001045542	NM_001045542 // RefSeq // Mus musculus predicted gene 12253 (Gm12253), mRNA. // chr11 /		3.47777	3.72494	3.66734	3.80465	3.43654	3.66482	3.48953	3.9254	3.55098	3.53824	3.71953	3.71166	3.52556	3.75194	3.69794	3.44018	3.75041	3.66472	3.60316	3.63713	3.6462	3.50545	3.5236	3.23988	3.75409	3.75947	3.76398	3.7632	3.45475	3.66932	3.69939	3.50672	3.51425	3.50787	3.62459	3.65836	3.82523	3.67851	3.64291	3.61516	3.84388
chr11	60864452	60879272	17263692	ENSMUST00000062677 // Tmem11 // transmembrane protein 11 // 11 B2|11 // 216821 /// NM_0	Tmem11	ENSMUST00000062677	ENSMUST00000062677 // ENSEMBL // cdna:known chromosome:NCBIM37:11:60677954:60692774:-1		6.94946	6.91409	6.97203	6.86054	6.89525	7.30026	6.84093	6.8685	7.24159	6.84756	6.87965	6.75468	6.8467	6.50791	6.92498	6.72934	7.00246	6.83901	6.4531	6.80804	6.56334	6.84888	7.00136	7.03908	7.28026	6.85617	6.96114	6.80971	6.30218	6.82241	6.65631	6.86586	7.02445	6.90178	7.17741	6.84876	6.98775	6.94315	6.8681	6.68989	6.52751
chr11	44586317	44591229	17248686	AK016402 // 4930597A21Rik // RIKEN cDNA 4930597A21 gene // 11 B1.1|11 // 75389	4930597A21Rik	AK016402	AK016402 // GenBank HTC // Mus musculus adult male testis cDNA, RIKEN full-length enric		4.69366	4.91231	4.8508	4.83485	4.70722	4.73322	4.46525	4.61001	4.77502	4.69282	4.43952	4.85512	4.36054	4.50922	4.81519	4.89618	4.93141	4.59563	4.75245	4.75404	4.71219	4.99795	4.65979	4.63003	4.75541	5.33006	4.78372	4.56557	4.97158	4.64834	4.50345	4.55398	4.7204	4.73837	4.42355	4.81589	4.67714	4.81949	4.65877	4.56362	5.23408
chr11	67211256	67237573	17264320	---		---	ENSMUST00000149070 // ENSEMBL // cdna:known chromosome:NCBIM37:11:67037698:67050783:-1		4.62074	4.36238	4.30647	4.5301	4.31489	4.24693	4.14176	4.58864	4.50964	4.35499	4.81631	4.41438	4.20312	4.29499	4.28454	4.51345	4.2285	4.15441	4.23881	4.21113	4.3929	4.37956	4.20912	4.34848	4.50838	4.8676	4.51221	4.52087	4.25401	4.38376	4.05428	4.17342	4.3077	4.14183	4.35289	4.38862	4.38239	4.11625	4.34665	4.44725	4.46634
chr11	53567379	53604244	17249561	NM_008443 // Kif3a // kinesin family member 3A // 11 A5-B1|11 29.5 cM // 16568 /// ENSM	Kif3a	NM_008443	NM_008443 // RefSeq // Mus musculus kinesin family member 3A (Kif3a), mRNA. // chr11 //		8.193	8.97471	8.76187	7.59688	8.45468	8.88163	8.80305	7.81199	9.2024	9.01326	7.59438	8.73056	8.7757	8.77265	8.7205	8.94799	8.92948	8.9038	8.65115	9.0205	8.85905	9.12719	8.94935	9.17026	8.89046	7.40511	8.56686	8.94243	9.18519	9.31075	8.81122	8.86069	8.82418	8.87317	9.09734	8.71236	9.44033	8.93013	9.07531	8.91051	8.31298
chr11	56482949	56483044	17249861	---		---	ENSMUST00000157603 // ENSEMBL // ncrna:snoRNA chromosome:NCBIM37:11:56296451:56296546:1		3.20344	3.39136	3.39052	3.11965	3.5934	3.51296	3.54004	3.70259	3.56835	3.06549	3.37685	3.73077	3.53764	3.68692	3.24615	3.4307	3.24526	3.50781	3.3387	3.31357	3.41817	3.34446	3.17609	3.16289	3.14504	3.52689	3.44105	3.44846	3.46315	3.53978	3.53374	3.48125	3.51197	3.52011	3.28821	3.48185	3.17522	3.367	3.71239	3.2682	3.35991
chr11	69057718	69060483	17264515	NM_028005 // 2310047M10Rik // RIKEN cDNA 2310047M10 gene // 11 B3|11 // 71923 /// ENSMU	2310047M10Rik	NM_028005	NM_028005 // RefSeq // Mus musculus RIKEN cDNA 2310047M10 gene (2310047M10Rik), mRNA. /		6.80193	6.67573	6.82227	6.64242	6.8397	6.77633	6.54753	6.74539	6.8366	6.86865	6.8267	6.82331	6.76391	6.46897	6.66588	6.69416	6.65934	6.87935	6.69383	6.70592	6.63986	6.64659	6.8599	6.54854	6.82773	7.35842	6.7585	6.67358	6.56871	6.75823	6.61791	6.54386	6.73239	6.82645	6.70268	6.89636	6.62719	6.52168	6.74678	6.90085	6.61095
chr11	53564668	53567313	17262679	AK038603 // A430108G06Rik // RIKEN cDNA A430108G06 gene // 11|11 // 319650 /// XR_10622	A430108G06Rik	AK038603	AK038603 // GenBank HTC // Mus musculus adult male hypothalamus cDNA, RIKEN full-length		6.59949	6.28327	6.36482	6.48408	6.46086	6.21736	6.07617	6.1869	6.34588	6.42669	6.36709	6.39338	6.4289	6.33044	6.1418	6.57985	6.37643	6.28715	6.39747	6.4219	6.4105	6.35374	6.30389	6.2011	6.3981	6.60183	6.25496	6.12875	6.75402	6.32039	6.26124	6.18678	6.29362	6.28973	6.31541	6.55921	6.61801	6.19302	6.18264	6.25487	5.56131
chr11	50940711	50943765	17262452	---		---	ENSMUST00000156329 // ENSEMBL // cdna:known chromosome:NCBIM37:11:50755200:50757243:-1		5.25094	5.26825	5.4484	5.0173	5.68698	5.33768	5.27286	5.28916	5.28623	5.13882	5.44729	5.4589	5.30003	5.32384	5.25576	5.35676	5.26826	5.42901	5.3402	5.30318	5.48988	5.24868	5.38295	5.10775	5.35285	5.51056	5.44836	5.25566	5.54968	5.37413	5.54613	5.17996	5.33622	5.11339	5.37143	5.65033	5.27869	5.43553	5.15453	5.561	5.6913
chr11	43774606	43901210	17261982	ENSMUST00000067258 // Adra1b // adrenergic receptor, alpha 1b // 11 B1.1|11 19.0 cM //	Adra1b	ENSMUST00000067258	ENSMUST00000067258 // ENSEMBL // cdna:known chromosome:NCBIM37:11:43588108:43714712:-1		4.72987	4.77552	5.07304	4.97018	5.19351	5.18971	5.64819	5.09705	4.67017	4.94874	4.89372	4.80915	4.77351	5.0482	5.34723	4.81649	5.10317	4.9883	4.88897	4.90438	5.16526	4.83922	4.91448	5.04685	5.09984	4.98132	4.67954	4.73605	4.85837	5.18609	4.65746	5.22162	5.03146	4.98602	4.64948	4.86696	4.92554	5.30255	5.0897	4.71407	4.67164
chr11	50969020	50969967	17249250	NM_146910 // Olfr1378 // olfactory receptor 1378 // 11 B1|11 // 258912 /// ENSMUST00000	Olfr1378	NM_146910	NM_146910 // RefSeq // Mus musculus olfactory receptor 1378 (Olfr1378), mRNA. // chr11		3.80075	3.66548	3.77128	3.71966	3.65748	3.99626	3.65239	3.87212	3.93474	3.82584	4.03495	3.98131	3.73661	3.74919	3.51337	3.88707	3.78264	4.00737	3.67897	3.85272	3.7355	3.80752	3.60919	3.93783	3.86114	5.19712	3.7177	4.17559	3.748	4.03652	3.64805	3.64182	3.78265	3.87532	3.74812	4.02813	3.63713	3.72178	3.548	3.51121	4.1736
chr11	62248984	62266453	17250660	NM_007413 // Adora2b // adenosine A2b receptor // 11 B2|11 // 11541 /// ENSMUST00000018	Adora2b	NM_007413	NM_007413 // RefSeq // Mus musculus adenosine A2b receptor (Adora2b), mRNA. // chr11 //		6.7588	6.08839	6.15541	6.35173	6.35763	6.2653	6.3156	6.46036	5.9583	6.11539	6.10232	7.14039	6.31971	6.14995	5.83936	6.05726	5.92704	6.30195	6.10172	6.03977	5.58498	5.99698	5.78007	6.49183	6.09331	5.79918	6.87934	6.00953	5.86616	6.2713	6.04231	6.17279	6.10265	5.9465	6.01643	6.36548	5.93771	6.02681	5.93403	6.32294	6.39178
chr11	50984658	50985720	17249252	ENSMUST00000075177 // Olfr1377 // olfactory receptor 1377 // 11 B1|11 // 258913 /// NM_	Olfr1377	ENSMUST00000075177	ENSMUST00000075177 // ENSEMBL // cdna:known chromosome:NCBIM37:11:50798160:50799222:1 g		4.6417	4.5009	4.46121	4.34447	4.36363	4.69356	4.02774	4.36423	4.46102	4.54016	4.7965	4.13927	4.46045	4.05341	4.29084	4.4366	4.47036	4.29264	4.21142	3.87792	4.42977	4.23461	4.37774	3.74454	3.8307	3.93428	4.27723	4.43619	4.85273	4.23743	4.32739	4.11233	4.30338	3.92521	3.84916	4.41965	4.41706	4.63747	4.31028	4.3355	4.94112
chr11	61126755	61149372	17250556	ENSMUST00000010286 // Tnfrsf13b // tumor necrosis factor receptor superfamily, member 1	Tnfrsf13b	ENSMUST00000010286	ENSMUST00000010286 // ENSEMBL // cdna:known chromosome:NCBIM37:11:60940257:60962874:1 g		4.07125	3.78942	4.18509	4.24543	3.92287	4.05783	3.90328	4.19428	4.3073	4.15299	4.26882	4.0542	4.17057	4.18713	4.07682	4.28703	4.05695	3.76458	4.18603	4.30935	3.73317	3.91165	4.08163	3.95533	4.17359	4.05446	3.99763	4.14456	4.06303	4.18527	4.2008	3.99824	4.04878	4.07894	4.12114	3.98125	4.14201	4.37505	4.40314	3.84664	4.27656
chr11	69326258	69333042	17251617	NM_010599 // Kcnab3 // potassium voltage-gated channel, shaker-related subfamily, beta	Kcnab3	NM_010599	NM_010599 // RefSeq // Mus musculus potassium voltage-gated channel, shaker-related sub		7.46033	8.00736	7.8735	7.47345	8.66327	7.69229	7.19366	6.64691	6.85733	6.95274	7.10711	7.60061	7.32433	7.70893	7.22665	8.617	7.75089	7.36166	8.34023	7.73079	7.58098	8.20307	7.51028	7.9887	8.03227	6.67929	7.67016	8.80656	7.03612	7.2689	8.05591	7.66712	7.74767	8.07193	7.93318	7.05976	7.1066	7.64602	7.94916	7.95531	7.72129
chr11	69364019	69369408	17251639	ENSMUST00000108661 // Chd3 // chromodomain helicase DNA binding protein 3 // 11 B3|11 /	Chd3	ENSMUST00000108661	ENSMUST00000108661 // ENSEMBL // cdna:known chromosome:NCBIM37:11:69156775:69182908:-1		6.16401	6.81856	8.80685	6.21695	6.06209	7.77798	6.53008	6.14125	6.17108	6.5833	6.00893	6.36539	6.06149	7.39828	7.3856	6.58222	7.20996	6.63288	6.10436	6.09566	6.07816	6.93994	6.15916	7.12014	6.5978	7.58718	6.35961	6.49483	6.04324	6.38014	6.3873	6.37841	6.90291	6.25589	6.87106	6.9435	6.6618	6.54299	6.05177	6.42211	6.77108
chr11	59898374	59907319	17250317	---		---	ENSMUST00000143391 // ENSEMBL // havana:lincRNA chromosome:NCBIM37:11:59711876:59720821		4.84802	4.98867	5.14553	4.84491	5.01422	4.74436	4.65421	4.99323	4.9674	4.89523	4.7101	4.88233	4.59612	4.87661	4.63087	4.97276	4.93405	5.12611	4.64816	4.87057	4.89278	4.94212	4.888	4.96361	4.85662	5.40418	4.84017	4.987	4.76691	4.97762	5.02339	4.82435	4.88111	4.85662	4.83221	4.7713	4.85347	4.5452	4.78278	4.7209	5.67597
chr11	44469013	44469066	17248664	---		---	ENSMUST00000175148 // ENSEMBL // ncrna:miRNA chromosome:NCBIM37:11:44282515:44282568:1		5.30987	5.0597	5.93165	4.60856	4.64478	5.11741	4.88265	5.18195	4.56568	4.32637	4.98819	4.92802	5.12224	4.80498	5.14907	4.64766	5.30299	4.57335	4.74526	5.30802	5.184	5.54012	4.5901	4.42112	4.85177	5.22289	5.03437	4.30853	4.71895	4.86056	4.52197	4.35843	4.87864	5.39138	4.32081	5.37816	5.07148	4.47556	4.44858	4.98176	4.39011
chr11	52124530	52127779	17262591	ENSMUST00000020608 // Ppp2ca // protein phosphatase 2 (formerly 2A), catalytic subunit,	Ppp2ca	ENSMUST00000020608	ENSMUST00000020608 // ENSEMBL // cdna:known chromosome:NCBIM37:11:51912183:51941280:1 g		4.79021	5.39676	5.35706	4.90672	4.65425	4.95674	4.61134	4.65228	4.78622	4.63024	4.16978	5.13724	4.60022	5.02641	4.97897	5.02605	5.16704	4.97437	4.99833	4.81403	4.83774	4.9008	4.78899	4.83904	5.09095	4.79222	4.76332	4.84798	4.59376	4.64247	4.9725	4.66477	4.96286	4.70161	5.00948	5.02354	5.17752	4.68906	4.5807	5.0172	4.25835
chr11	57764427	57764545	17249916	---		---	ENSMUST00000083872 // ENSEMBL // ncrna:rRNA chromosome:NCBIM37:11:57577929:57578047:1 g		6.01497	6.1348	6.21611	6.47153	6.08979	6.22661	6.17563	6.38305	6.43115	6.48355	6.4989	6.26144	6.28336	6.15289	5.97902	6.1956	6.40237	6.0505	6.16754	6.23908	6.256	5.75485	6.24815	5.83751	6.324	5.05433	5.87375	6.34128	6.91253	6.28996	6.09433	6.46073	6.27523	6.30573	6.10827	6.467	6.31646	5.96524	6.20581	6.2385	5.72446
chr11	49280150	49281085	17248955	NM_146471 // Olfr1393 // olfactory receptor 1393 // 11 B1|11 // 258463 /// ENSMUST00000	Olfr1393	NM_146471	NM_146471 // RefSeq // Mus musculus olfactory receptor 1393 (Olfr1393), mRNA. // chr11		5.06641	5.5527	5.38089	4.71995	5.51278	5.33073	4.8035	4.62159	5.09742	5.17562	4.71479	5.34335	4.73083	5.29066	5.21805	5.06997	5.24414	4.73877	5.1931	5.36967	5.20989	5.20531	5.01239	5.19541	5.39174	4.76648	5.43653	5.19647	5.22339	5.23867	5.26987	5.00612	5.32864	5.28005	5.19988	5.75945	5.42528	4.73185	4.91873	5.47051	4.33609
chr11	58965748	58978050	17263220	AK080053 // 2310058D17Rik // RIKEN cDNA 2310058D17 gene // 11|11 // 75694 /// XR_106232	2310058D17Rik	AK080053	AK080053 // GenBank HTC // Mus musculus adult male aorta and vein cDNA, RIKEN full-leng		7.9547	7.81862	7.26444	7.75129	7.39305	7.35216	7.83329	7.80569	7.63792	7.91485	8.09855	8.04295	8.0684	7.055	7.74016	7.59224	7.51817	7.55629	7.7794	8.16353	7.71858	8.08942	7.8441	7.82695	8.10233	6.22032	7.48384	7.87357	7.364	7.87543	7.97492	7.99067	7.62261	8.40114	8.06695	7.85639	7.6847	7.78572	8.12029	7.18614	8.10058
chr11	68149883	68151887	17547575	XR_141104 // Gm20169 // predicted gene, 20169 // --- // 100504320	Gm20169	XR_141104	AK047196 // GenBank HTC // Mus musculus 10 days neonate cerebellum cDNA, RIKEN full-len		6.17158	6.43883	5.96134	6.92969	6.36285	6.11671	6.08298	7.20357	6.28203	6.55163	6.91445	6.50062	6.10917	5.70344	5.93215	6.21589	6.10236	6.13003	6.29823	6.38633	5.76285	6.43027	6.1006	6.42514	6.14377	5.06263	5.68455	6.34408	6.05865	6.50221	6.23624	6.39993	6.25847	6.43536	6.2442	6.25119	6.55232	6.15271	6.1302	6.40392	5.50839
chr11	46148155	46166508	17262055	ENSMUST00000020679 // Nipal4 // NIPA-like domain containing 4 // 11 B1.1|11 // 214112 /	Nipal4	ENSMUST00000020679	ENSMUST00000020679 // ENSEMBL // cdna:known chromosome:NCBIM37:11:45961657:45980010:-1		6.2675	6.13887	6.09459	6.8606	6.11138	5.98106	6.14374	6.50469	6.10816	6.06755	6.77484	6.03714	6.09696	5.95863	5.70452	6.13357	6.06645	6.11672	5.90054	6.04851	6.16293	6.34619	5.96309	6.15171	6.38547	6.50977	6.83865	6.17006	5.97956	5.96229	6.10968	6.05436	5.94314	6.12321	6.05203	6.09842	6.28551	5.94646	6.0497	6.81494	6.16881
chr11	42306437	42321072	17261913	NM_001099641 // Gabra6 // gamma-aminobutyric acid (GABA) A receptor, subunit alpha 6 //	Gabra6	NM_001099641	NM_001099641 // RefSeq // Mus musculus gamma-aminobutyric acid (GABA) A receptor, subun		3.08179	3.28409	3.10679	3.32108	3.0799	3.28813	3.48635	3.12326	3.20723	3.14409	3.34134	3.2139	3.28157	3.28125	3.17078	3.14224	3.2674	3.33892	3.13529	3.39715	3.28921	3.27993	3.22824	3.11676	3.14328	3.44234	3.21516	3.18394	3.27254	3.25099	3.32227	3.29683	3.31361	3.21577	3.29151	3.20516	3.36673	3.34862	3.25468	3.06623	3.50941
chr11	62524944	62539261	17264021	NM_028448 // Cenpv // centromere protein V // 11 B2|11 // 73139 /// ENSMUST00000018653	Cenpv	NM_028448	NM_028448 // RefSeq // Mus musculus centromere protein V (Cenpv), mRNA. // chr11 // 100		10.4856	10.3995	10.2305	9.84583	10.3295	10.2399	9.93316	9.97513	10.5763	10.2998	9.89843	10.2262	10.2699	10.3922	10.3431	10.4416	10.4165	10.6669	10.5214	10.138	10.6253	10.5198	10.7687	10.4178	10.4783	9.4305	10.3359	10.5909	10.0437	10.1448	10.3568	10.1691	10.2307	10.3218	10.3198	9.99787	10.2393	10.6229	10.5666	10.2246	10.4405
chr11	50134082	50135004	17262297	---		---	ENSMUST00000144990 // ENSEMBL // cdna:putative chromosome:NCBIM37:11:49947584:49948506:		4.84619	4.86619	5.34565	4.75111	4.83309	5.20018	4.90636	4.86776	5.12928	5.16962	4.96794	4.97346	4.96211	4.9509	5.48681	5.1091	5.09222	5.21448	5.04101	5.16472	4.97629	5.1382	5.27064	5.11371	5.35939	4.53796	4.91285	5.04958	5.10547	5.22272	5.05439	4.89183	4.90305	4.94001	5.06441	4.96616	5.12948	5.04516	5.02802	4.94747	5.6073
chr11	61653265	61672784	17250615	ENSMUST00000004959 // Grap // GRB2-related adaptor protein // 11 B2|11 // 71520 /// NM_	Grap	ENSMUST00000004959	ENSMUST00000004959 // ENSEMBL // cdna:known chromosome:NCBIM37:11:61466767:61486286:1 g		5.65583	5.39991	5.55564	5.47616	5.30665	5.2675	5.66062	5.28656	5.26977	5.30065	5.35012	5.34068	5.51157	5.16715	5.3246	5.46042	5.31583	5.30221	5.18766	5.38545	5.41972	5.50857	5.30899	5.37005	5.2676	5.70282	5.42947	5.3241	4.84235	5.8855	5.25864	5.45787	5.32839	5.06491	5.63911	5.41482	5.42571	5.45706	5.45914	5.46652	5.96709
chr11	53864542	53891703	17262755	NM_011396 // Slc22a5 // solute carrier family 22 (organic cation transporter), member 5	Slc22a5	NM_011396	NM_011396 // RefSeq // Mus musculus solute carrier family 22 (organic cation transporte		7.42353	7.19372	7.43562	7.93188	6.99225	7.42815	7.42976	7.86313	7.16367	7.4966	8.23897	7.59513	7.54506	7.15971	7.52622	7.22561	7.47859	7.47217	7.21409	7.44482	7.27355	7.37068	7.58634	7.11903	7.45986	8.44689	7.19536	7.29287	7.42738	7.43698	7.40985	7.18565	7.43972	7.53064	7.53038	7.4968	7.58034	7.3835	7.19825	7.43915	7.57945
chr11	60112219	60115230	17263532	AK029606 // 4930412M03Rik // RIKEN cDNA 4930412M03 gene // 11 B1.3|11 // 100504140 ///	4930412M03Rik	AK029606	AK029606 // GenBank HTC // Mus musculus adult male testis cDNA, RIKEN full-length enric		5.70793	5.63295	5.87331	6.09221	5.62982	5.55004	5.3922	5.63969	5.45769	5.35004	6.45654	5.2676	5.51481	5.6537	5.53639	5.41514	5.44004	5.63121	5.16578	5.15314	5.60655	5.48901	5.29395	5.57013	5.50332	5.96256	5.67464	5.46395	4.85598	5.56505	5.23531	5.49944	5.44098	5.17347	5.33161	5.52792	5.44858	5.42158	5.49976	5.47773	6.33199
chr11	58063811	58104270	17263073	XR_106221 // Gm12248 // predicted gene 12248 // 11 B1.3|11 // 676527 /// XR_106670 // G	Gm12248	XR_106221	ENSMUST00000137124 // ENSEMBL // cdna:pseudogene chromosome:NCBIM37:11:57877330:5788643		5.12813	4.79073	5.0411	5.45931	5.21014	5.28715	4.97956	4.90998	5.30603	4.99379	5.44028	5.06784	5.18404	4.81546	4.99315	5.04947	4.86496	4.89686	5.1316	4.85932	4.92349	4.79244	5.2286	4.57331	5.14708	5.30262	5.05393	4.86863	5.21833	4.89138	4.8624	5.09696	4.71338	4.79445	4.8874	4.8861	4.89889	4.87644	4.8032	4.89825	4.7294
chr11	51737779	51737922	17262549	---		---	ENSMUST00000122795 // ENSEMBL // ncrna:snoRNA chromosome:NCBIM37:11:51551281:51551424:-		7.9709	7.63567	7.427	8.46189	8.18381	7.95832	7.58769	8.34298	8.21647	7.98245	8.25709	7.80186	7.5863	7.27633	7.65449	7.3919	7.00155	7.72035	7.77749	7.16386	7.35837	7.62212	7.7321	7.65328	7.92359	11.578	7.65859	7.28191	7.62862	8.35121	7.52587	7.76914	6.90751	7.43926	6.92152	7.34706	7.58962	7.69997	7.03866	7.81605	8.79168
chr11	59810080	59818491	17250301	NR_045686 // Gm16062 // predicted gene 16062 // 11|11 // 100504104	Gm16062	NR_045686	NR_045686 // RefSeq // Mus musculus predicted gene 16062 (Gm16062), non-coding RNA. //		4.74048	4.61895	5.06908	4.75716	4.59317	4.9078	4.95677	4.29903	4.75728	4.96264	4.35583	4.6456	4.53996	4.64478	4.87583	4.60233	4.65752	4.56378	4.73348	4.68683	4.61942	4.62592	4.83849	4.63167	4.92502	4.76828	4.261	4.86103	4.57608	4.69261	4.62739	4.46797	4.76735	4.85594	4.72775	4.75913	4.73815	4.56573	4.86473	4.53881	5.33883
chr11	58732096	58733223	17263189	NM_001011769 // Olfr317 // olfactory receptor 317 // 11 B1.3|11 // 257931 /// ENSMUST00	Olfr317	NM_001011769	NM_001011769 // RefSeq // Mus musculus olfactory receptor 317 (Olfr317), mRNA. // chr11		4.04668	3.61193	3.83288	3.98443	3.77015	4.18669	3.5771	3.72644	4.24799	3.947	3.70447	3.79067	4.36679	3.74025	4.1865	4.1945	3.97977	4.18751	3.8728	3.52062	4.09014	4.03455	4.12821	4.30881	3.95102	4.09239	3.97474	3.85038	4.04585	4.23997	3.67706	3.71891	3.8485	4.05897	4.08665	3.76661	4.06545	4.28431	3.8383	3.68787	3.57741
chr11	41910195	42000857	17261878	ENSMUST00000070725 // Gabrg2 // gamma-aminobutyric acid (GABA) A receptor, subunit gamm	Gabrg2	ENSMUST00000070725	ENSMUST00000070725 // ENSEMBL // cdna:known chromosome:NCBIM37:11:41723705:41814359:-1		7.09819	4.95091	5.97454	4.68801	5.43728	5.88636	4.98855	4.77447	5.38419	5.09625	5.03824	5.50562	5.94404	5.10986	5.45543	5.3976	5.4106	7.41042	5.0847	4.84824	6.43053	4.89637	6.3684	5.19811	6.36961	5.93363	5.54803	5.74951	7.56736	7.29238	5.02764	6.40723	5.22614	5.21956	5.9306	5.43891	7.82197	6.87648	5.87612	4.79065	4.82184
chr11	69183885	69197843	17264521	NM_009661 // Alox8 // arachidonate 8-lipoxygenase // 11|11 B4 // 11688 /// ENSMUST00000	Alox8	NM_009661	NM_009661 // RefSeq // Mus musculus arachidonate 8-lipoxygenase (Alox8), mRNA. // chr11		4.92683	4.81993	4.80502	4.77719	4.75351	5.08399	4.91305	4.88667	4.91038	4.751	4.57832	4.8567	4.84737	4.78331	4.71259	4.91054	4.94999	4.7624	4.83742	4.68334	4.88314	4.78587	4.68667	4.85654	4.88999	5.3161	4.93628	4.82404	4.59053	4.98232	4.9202	4.69274	4.65229	5.03464	4.74706	4.88581	4.79809	5.15771	4.8136	4.72261	4.92411
chr11	60199089	60222581	17263535	NM_011480 // Srebf1 // sterol regulatory element binding transcription factor 1 // 11 B	Srebf1	NM_011480	NM_011480 // RefSeq // Mus musculus sterol regulatory element binding transcription fac		8.41341	7.62737	8.04004	8.90621	8.01908	7.55992	7.63396	8.48344	7.16997	6.84686	8.89452	7.89668	7.63183	8.04641	7.51523	7.68983	7.98468	7.1932	7.52544	7.61487	7.24876	7.54627	7.32226	7.38834	7.52831	6.96386	7.69238	7.69226	6.86474	7.21478	7.44944	7.34431	7.72653	7.64683	7.27455	7.81661	7.73922	7.26911	7.46528	7.50182	7.91372
chr11	68503019	68552698	17251328	NM_001081566 // Pik3r6 // phosphoinositide-3-kinase, regulatory subunit 6 // 11 B3|11 /	Pik3r6	NM_001081566	NM_001081566 // RefSeq // Mus musculus phosphoinositide-3-kinase, regulatory subunit 6		5.8921	5.63518	5.74477	5.86107	5.73353	5.83859	5.92489	5.65189	5.49631	5.7251	5.93043	5.58548	6.01072	5.7598	5.63654	5.73911	5.91304	5.64167	5.56396	5.74727	5.41935	5.77884	5.51061	5.35359	5.56412	6.26045	6.11473	5.44522	5.43256	5.62388	5.64058	5.63797	5.84604	5.79558	5.49526	5.81912	5.67871	5.47551	5.61071	5.78207	5.29388
chr11	46051354	46052321	17262046	ENSMUST00000093169 // Sft2d1 // SFT2 domain containing 1 // 17 A1|17 // 106489	Sft2d1	ENSMUST00000093169	ENSMUST00000093169 // ENSEMBL // cdna:known chromosome:NCBIM37:11:45864856:45865813:-1		7.66691	7.03048	6.59876	8.39674	6.64006	6.60564	7.05902	8.3774	6.89647	7.07615	8.20217	7.68497	7.35039	7.18361	7.61405	6.91109	7.10852	7.4571	7.26001	6.6869	6.97069	7.29832	7.07659	7.51155	7.41871	7.60716	6.85699	6.93207	5.81434	7.12748	7.12693	7.05624	6.65476	7.65175	7.06114	6.43062	6.79212	7.35313	7.29666	6.87639	4.71566
chr11	63061654	63094964	17250829	NM_027660 // Tekt3 // tektin 3 // 11|11 B2 // 71062 /// ENSMUST00000035732 // Tekt3 //	Tekt3	NM_027660	NM_027660 // RefSeq // Mus musculus tektin 3 (Tekt3), mRNA. // chr11 // 100 // 100 // 2		4.31639	4.30336	4.38335	4.16924	4.34141	4.15378	4.2957	4.32139	4.18843	3.93948	4.15775	4.27293	4.00961	4.72583	4.50263	4.35283	4.32522	4.1714	4.32511	4.27967	4.61766	4.47746	4.4452	4.13374	4.23095	4.46087	4.25319	4.57667	4.62975	4.1674	4.39382	4.32963	4.24109	4.17967	4.10796	4.17244	4.45837	4.15661	4.55535	4.23247	4.45551
chr11	58847158	58861958	17250117	---		---	ENSMUST00000139337 // ENSEMBL // cdna:known chromosome:NCBIM37:11:58660660:58672151:1 g		6.91598	7.19162	6.89865	7.0649	7.40789	7.20521	6.95204	6.69909	7.30886	7.48081	7.0478	7.56618	7.1659	7.251	7.18613	7.21979	7.0893	7.35666	7.1786	7.26885	7.63113	7.14642	7.36758	7.39007	7.02199	6.99719	6.77799	7.52941	6.5416	7.52474	7.37166	7.3911	7.46669	7.19909	6.96097	7.14686	7.46508	7.36379	7.36584	6.86448	6.77843
chr11	52038850	52039471	17262586	---		---	ENSMUST00000133940 // ENSEMBL // cdna:known chromosome:NCBIM37:11:51852352:51852973:-1		3.25509	3.25072	3.32688	3.15765	2.95755	3.52142	3.21632	2.99575	3.14558	3.56611	3.17575	3.25216	3.19406	3.39998	3.57792	3.16099	3.26412	3.55842	3.23961	3.12087	3.41297	3.16927	3.07866	3.74851	3.3784	3.652	3.34668	3.3763	3.03841	3.66405	3.41219	3.12236	3.56442	3.338	3.09288	3.37398	3.15126	3.40303	3.16498	3.28666	3.03391
chr11	69120404	69124055	17251557	ENSMUST00000024543 // Hes7 // hairy and enhancer of split 7 (Drosophila) // 11 B3|11 37	Hes7	ENSMUST00000024543	ENSMUST00000024543 // ENSEMBL // cdna:known chromosome:NCBIM37:11:68933906:68937557:1 g		6.98386	6.98549	7.26571	6.97937	7.33903	7.24347	7.07941	7.06587	7.04525	7.10385	6.68047	7.12902	7.08065	7.48102	7.05174	7.21217	7.0834	7.10014	6.95263	7.16596	7.28738	6.98954	7.04931	6.93757	7.3364	7.37417	7.22319	6.94817	6.69137	6.99873	6.81251	7.10185	7.43499	6.92265	7.03067	7.60066	7.10037	7.14782	7.05854	7.27144	7.13517
chr11	51619735	51623714	17249347	ENSMUST00000127405 // Nhp2 // NHP2 ribonucleoprotein homolog (yeast) // 11 B1.3|11 28.5	Nhp2	ENSMUST00000127405	ENSMUST00000127405 // ENSEMBL // cdna:known chromosome:NCBIM37:11:51433237:51437216:1 g		8.30014	8.18903	7.6547	8.51924	8.41217	8.18218	8.43015	8.53222	8.33337	8.77558	8.06771	8.2654	7.90814	7.82653	8.21196	8.22482	8.07444	8.61834	8.48978	8.25811	8.01338	8.19121	8.63858	8.44562	8.38029	8.58397	8.03158	8.2703	7.47695	8.14554	8.24086	8.26068	7.79007	8.13875	8.16809	7.73975	8.19487	8.30369	7.98976	8.55472	8.94212
chr11	43959089	44134987	17248646	---		---	AK090039 // GenBank HTC // Mus musculus colon RCB-0549 Cle-H3 cDNA, RIKEN full-length e		6.16035	6.15543	6.24983	5.93374	6.21268	5.94437	5.6791	6.16286	6.07798	6.10116	5.74029	6.00536	5.60404	5.9258	5.84749	6.12913	5.89101	5.9865	5.78673	5.84875	6.02305	5.96512	6.09745	5.85565	5.80328	5.80794	6.08585	5.80604	6.41894	5.90751	5.96488	6.04868	6.01951	6.1108	5.79865	6.04181	6.06668	5.94697	6.04716	5.68773	6.10111
chr11	58792797	58801960	17263193	NM_029283 // Fam183b // family with sequence similarity 183, member B // 11 B1.3|11 //	Fam183b	NM_029283	NM_029283 // RefSeq // Mus musculus family with sequence similarity 183, member B (Fam1		5.96731	5.39552	6.80181	5.13965	6.13169	6.72934	5.40193	5.19686	5.72116	5.36951	5.2725	6.05158	6.94466	7.12213	6.11427	5.17455	6.2702	5.4062	5.41895	6.44141	6.23598	6.69328	5.16638	5.42806	5.56717	5.36492	6.71817	5.82362	7.15784	6.93704	5.81457	6.11729	6.84575	5.37707	6.05342	6.63937	5.3844	5.68233	6.35217	4.92809	4.72805
chr11	58171654	58179580	17249965	NM_175001 // Mrpl22 // mitochondrial ribosomal protein L22 // 11 B1.3|11 // 216767 ///	Mrpl22	NM_175001	NM_175001 // RefSeq // Mus musculus mitochondrial ribosomal protein L22 (Mrpl22), nucle		6.40409	6.08688	6.37752	6.31573	6.29115	5.98911	6.1364	6.25355	6.34722	6.27798	5.91398	6.48191	6.31186	6.27751	6.45586	6.31848	6.40526	6.41557	6.35368	6.48243	6.24157	6.524	6.43517	6.44473	6.38444	6.2775	5.97489	6.30811	5.95344	6.35266	6.38047	6.15469	6.18793	6.37265	6.22784	6.25505	6.05351	6.08675	6.29325	6.12119	6.45976
chr11	67661502	67771153	17264342	NM_175681 // Glp2r // glucagon-like peptide 2 receptor // 11 B3|11 // 93896 /// ENSMUST	Glp2r	NM_175681	NM_175681 // RefSeq // Mus musculus glucagon-like peptide 2 receptor (Glp2r), mRNA. //		4.30279	4.25689	4.63324	4.95016	4.5125	4.37664	4.20376	5.44216	4.56987	4.17811	4.63659	4.52458	4.16803	4.33717	4.5552	4.47343	4.22591	4.54933	4.33106	4.22195	4.43213	3.98809	4.29303	4.23488	4.29556	4.83361	4.45147	4.31875	4.28426	4.23119	4.26515	4.18611	4.29941	4.40026	4.42086	4.46301	4.31108	4.08983	4.19441	4.29648	4.4806
chr11	62522741	62523542	17250698	---		---	ENSMUST00000143382 // ENSEMBL // cdna:known chromosome:NCBIM37:11:62336243:62337044:1 g		4.0431	4.20041	4.02857	4.13436	4.12195	4.05396	4.20871	3.95366	3.90424	4.49057	4.16999	4.08744	3.80827	3.98107	3.93709	4.31185	3.6444	4.25956	3.87007	3.8762	4.20316	4.72362	4.08495	3.89908	4.23983	3.46059	4.0549	4.31797	4.36258	4.38127	4.19573	3.87076	4.18681	4.52161	3.93922	3.9589	3.69266	3.36096	3.88339	3.91265	4.12099
chr11	53201268	53201970	17249481	---		---	---		5.16934	5.91385	5.24221	5.62983	5.2933	5.56725	5.4307	5.7241	5.85486	5.61478	5.42356	5.3409	5.08735	5.60447	5.40463	6.12969	5.79807	5.47255	5.51781	5.28838	5.55946	5.72893	5.53387	6.10494	5.44696	5.84107	5.54694	5.98309	5.32454	5.43687	6.0973	5.80451	5.68437	5.51455	5.78884	5.17704	5.75257	5.43888	5.52529	4.91204	5.60561
chr11	45946843	45955494	17262032	ENSMUST00000011398 // Thg1l // tRNA-histidine guanylyltransferase 1-like (S. cerevisiae	Thg1l	ENSMUST00000011398	ENSMUST00000011398 // ENSEMBL // cdna:known chromosome:NCBIM37:11:45760345:45768996:-1		6.50733	6.81961	5.83824	6.71659	6.26848	6.44479	6.519	6.78758	6.94504	6.73645	6.37665	6.24669	6.4804	6.30206	6.43222	6.42726	6.55929	6.78555	6.41163	6.89232	6.50049	6.59285	6.72504	6.50115	6.59389	6.54634	6.37042	6.69483	6.26594	6.50877	6.87298	6.78467	6.6038	6.9658	6.62862	6.60778	6.80711	6.53614	6.56612	6.57297	6.79852
chr11	55023703	55029520	17249798	XR_106228 // Gm19911 // predicted gene, 19911 // --- // 100503818	Gm19911	XR_106228	AK141981 // GenBank HTC // Mus musculus 12 days embryo spinal ganglion cDNA, RIKEN full		5.0949	5.22246	5.49532	5.16824	5.06917	5.61684	5.3195	5.18562	5.16837	5.32947	5.06685	5.25509	5.21719	5.53125	5.25033	5.29611	5.37087	5.28148	5.17942	5.29971	5.17302	5.36894	5.4089	5.13961	5.1961	5.40865	5.18719	5.22153	5.50817	5.16863	5.28418	5.15619	5.2976	5.24219	5.29765	5.50374	5.27687	5.20073	5.31026	5.51947	5.24659
chr11	52000853	52001911	17249379	---		---	ENSMUST00000147412 // ENSEMBL // cdna:known chromosome:NCBIM37:11:51814355:51815413:1 g		4.71029	4.9778	5.1323	4.58661	5.07587	4.80518	4.86477	4.91723	4.76094	4.63962	4.73162	5.06558	4.7008	5.16481	4.91358	5.01882	4.69729	4.89471	4.94697	4.71871	5.1883	5.17781	4.97435	4.77944	5.22696	4.68832	4.96439	4.9609	4.64393	4.78435	4.58202	5.05858	5.03961	5.18485	5.22923	5.25377	4.59462	4.68479	4.94675	4.77133	4.79363
chr11	49015874	49051242	17262241	BC066104 // 9930111J21Rik2 // RIKEN cDNA 9930111J21 gene 2 // 11 B1.2|11 // 245240 ///	9930111J21Rik2	BC066104	BC066104 // GenBank // Mus musculus RIKEN cDNA 9930111J21 gene, mRNA (cDNA clone IMAGE:		6.36874	4.76204	4.18702	7.15975	5.98785	4.38807	7.0892	7.26715	4.89431	5.42401	6.92185	3.83365	6.48165	4.55062	4.88113	5.83638	4.87547	5.16754	6.3234	5.49595	4.38014	4.57645	3.67955	5.701	3.95602	7.52984	5.35833	4.85048	4.53371	5.89043	4.82695	5.4509	4.68511	4.50388	5.08185	3.80965	5.49905	5.31051	5.10417	4.97338	4.60456
chr11	65831282	66168551	17264208	ENSMUST00000080665 // Dnahc9 // dynein, axonemal, heavy chain 9 // 11 B3|11 33.0 cM //	Dnahc9	ENSMUST00000080665	ENSMUST00000080665 // ENSEMBL // cdna:known chromosome:NCBIM37:11:65644784:65982035:-1		5.49722	5.45381	5.67295	5.38106	5.78363	5.54764	5.32432	5.59415	5.45504	5.4769	5.21364	5.81388	5.32813	5.63681	5.39054	5.40019	5.47906	5.37072	5.48234	5.50882	5.44687	5.51318	5.3552	5.17629	5.51091	5.43413	5.42582	5.36013	5.64276	5.48715	5.55175	5.47475	5.65058	5.32535	5.61962	5.7237	5.2132	5.38885	5.4788	5.18962	5.39896
chr11	45980310	46017994	17248747	NM_173384 // Sox30 // SRY-box containing gene 30 // 11 B1.1|11 21.0 cM // 214105 /// EN	Sox30	NM_173384	NM_173384 // RefSeq // Mus musculus SRY-box containing gene 30 (Sox30), mRNA. // chr11		5.04276	4.88783	4.92633	4.86513	4.75172	4.89408	4.88614	4.48064	4.66951	4.94254	4.66404	4.94295	4.52691	5.28364	4.91997	4.88661	4.99273	4.70993	4.60537	4.91227	4.59821	4.77718	4.92042	4.99151	5.0894	5.04161	5.0651	4.81636	5.07943	4.78876	4.67569	4.76303	5.2946	5.30804	4.85921	5.33589	4.81044	4.8113	4.84461	4.8466	5.24701
chr11	67171027	67197517	17251001	NM_001039545 // Myh2 // myosin, heavy polypeptide 2, skeletal muscle, adult // 11 B3|11	Myh2	NM_001039545	NM_001039545 // RefSeq // Mus musculus myosin, heavy polypeptide 2, skeletal muscle, ad		6.31454	5.19535	5.46647	5.60966	5.4918	5.22024	5.47693	5.7817	5.46203	5.23431	6.08815	5.58164	5.30941	5.00866	5.07333	5.50741	4.97258	5.07312	5.11939	5.58623	4.93454	5.44473	5.4858	5.06515	5.33204	5.47858	4.95677	5.44914	5.17781	5.44714	5.00395	5.02009	5.49561	5.22858	5.36935	5.4597	5.0195	4.90391	4.89739	5.16699	4.46787
chr11	54866383	54870501	17249780	NM_008248 // Hint1 // histidine triad nucleotide binding protein 1 // 11 B1.3|11 // 152	Hint1	NM_008248	NM_008248 // RefSeq // Mus musculus histidine triad nucleotide binding protein 1 (Hint1		10.7618	10.5428	10.5852	10.1564	10.736	10.6602	10.5741	10.0905	10.6687	10.7074	10.1715	10.8172	10.5464	11.0138	10.6916	10.6099	10.8701	10.726	10.6226	10.6822	10.6994	10.7772	10.7336	10.7095	10.6585	10.1281	10.6048	10.7666	10.5162	10.6419	10.753	10.7433	10.7814	10.4324	10.6979	10.249	10.6584	10.7357	10.6327	10.8536	10.557
chr11	50809651	50809763	17249232	---		---	ENSMUST00000157580 // ENSEMBL // ncrna:rRNA chromosome:NCBIM37:11:50623153:50623265:1 g		3.54449	4.01906	3.77831	4.09811	4.44545	4.18872	4.51206	3.74046	4.54791	5.09137	3.83556	3.39325	4.0894	3.53181	4.23308	3.88615	3.62262	4.91968	3.60812	3.60307	3.79323	3.73962	4.46798	4.06598	3.72646	4.56227	4.03819	4.00369	4.36896	4.0027	3.85693	5.13677	3.85201	3.58516	3.67911	3.68636	3.60409	4.02669	3.57316	4.46815	3.81234
chr11	48861968	48871683	17262202	NM_008326 // Irgm1 // immunity-related GTPase family M member 1 // 11 B1.2|11 // 15944	Irgm1	NM_008326	NM_008326 // RefSeq // Mus musculus immunity-related GTPase family M member 1 (Irgm1),		6.0735	5.51007	5.56833	6.9399	5.63763	5.36005	6.30786	7.75631	6.02883	5.89716	7.0874	4.39454	6.57713	6.17368	5.84042	5.51873	6.27747	5.35775	6.11412	5.76952	6.01842	5.19512	5.71558	5.73204	4.95478	6.63728	5.37626	5.76482	5.72977	5.60059	5.38951	5.93169	6.14366	4.38416	5.64644	4.55948	6.19022	5.30074	6.07853	6.11349	6.37336
chr11	61151781	61175059	17263708	NM_001004143 // Usp22 // ubiquitin specific peptidase 22 // 11 B2|11 // 216825 /// ENSM	Usp22	NM_001004143	NM_001004143 // RefSeq // Mus musculus ubiquitin specific peptidase 22 (Usp22), mRNA. /		10.5388	10.8773	10.6426	9.74636	10.7582	10.8301	10.3675	9.5163	10.7771	10.4652	9.53237	10.8899	10.4367	10.4065	10.6346	10.7467	10.525	10.6344	10.4357	10.4031	10.6267	10.5112	10.8529	10.5523	10.8103	9.54502	10.7986	10.6261	10.8762	10.862	10.609	10.6401	10.4541	10.5314	10.5169	10.5797	10.837	10.9082	10.6731	10.6753	10.5299
chr11	62847069	62877465	17250790	NM_001033669 // Fbxw10 // F-box and WD-40 domain protein 10 // 11 B2|11 // 213980 /// E	Fbxw10	NM_001033669	NM_001033669 // RefSeq // Mus musculus F-box and WD-40 domain protein 10 (Fbxw10), mRNA		5.28823	5.3808	5.07174	5.33096	5.18557	5.10227	5.16553	5.24906	5.05023	4.97976	4.88473	5.36381	5.08703	5.09572	5.18946	5.2258	5.08902	4.90863	5.14354	5.11191	5.12166	4.8341	5.20222	5.04472	5.07061	5.91927	5.18424	5.12831	5.3335	4.88167	4.99823	4.88049	5.13164	5.16507	4.89252	5.19857	5.30023	5.11524	5.05426	5.23892	5.63406
chr11	58330718	58347728	17250028	NM_001161338 // Sh3bp5l // SH3 binding domain protein 5 like // 11|11 B2 // 79566 /// N	Sh3bp5l	NM_001161338	NM_001161338 // RefSeq // Mus musculus SH3 binding domain protein 5 like (Sh3bp5l), tra		7.37512	7.60799	7.85676	7.39404	7.4752	7.62973	7.60961	7.31599	7.52217	7.21849	7.22325	7.67089	7.34166	7.46936	7.83259	7.33062	7.49916	7.478	7.21897	7.54083	7.43946	7.59347	7.62376	7.75346	7.87189	6.7907	7.27055	7.84298	7.46144	7.58699	7.63526	7.76657	7.82415	7.56288	7.72388	7.7242	7.6337	7.82057	7.75762	7.54249	7.77469
chr11	43729512	43748008	17261969	NM_133795 // Ttc1 // tetratricopeptide repeat domain 1 // 11 B1.1|11 // 66827 /// ENSMU	Ttc1	NM_133795	NM_133795 // RefSeq // Mus musculus tetratricopeptide repeat domain 1 (Ttc1), mRNA. //		8.32702	8.79423	8.44671	8.85015	8.03388	8.62158	8.66832	8.99279	8.66124	9.10814	8.7906	8.39852	8.6064	8.69335	8.82025	8.9108	8.92929	8.55463	8.56554	8.62406	8.94683	8.85905	8.75898	8.99876	8.72087	8.76209	8.43402	8.75826	8.97552	8.53045	8.79817	8.78217	8.8258	8.7184	8.95071	8.71011	8.86816	8.72356	8.78438	8.47368	8.5438
chr11	58665501	58666628	17250089	ENSMUST00000072030 // Olfr179 // olfactory receptor 179 // 11 B1.3|11 // 404346 /// NM_	Olfr179	ENSMUST00000072030	ENSMUST00000072030 // ENSEMBL // cdna:known chromosome:NCBIM37:11:58479003:58480130:1 g		5.13821	4.90764	5.1905	4.45045	4.87589	4.94358	4.90356	4.80746	4.61122	4.77384	4.31782	4.96721	4.67695	5.14514	4.65261	4.93562	4.90558	4.62043	4.87366	4.71783	5.44404	4.83609	5.34558	4.51699	5.11567	5.71429	4.85385	4.28397	4.94649	4.70259	4.53057	4.80562	5.25133	4.92085	4.65548	5.64149	5.24047	4.49826	4.7921	4.74999	4.827
chr11	62776985	62777125	17250773	---		---	ENSMUST00000082758 // ENSEMBL // ncrna:snoRNA chromosome:NCBIM37:11:62590487:62590627:1		3.41503	3.72031	3.9548	3.2626	3.39784	3.92122	3.42565	3.33638	3.31723	3.2988	2.78249	3.43797	3.77077	3.19472	4.04934	4.02722	3.75303	3.40967	3.64673	3.40005	3.61913	3.61382	3.7003	3.85939	3.37507	4.4227	3.55145	3.49189	3.40969	3.48213	3.59741	3.33238	3.46973	3.50134	3.78168	3.85272	3.92568	3.10487	3.56082	3.46174	4.14682
chr11	43433731	43447981	17248592	NM_148673 // Slu7 // SLU7 splicing factor homolog (S. cerevisiae) // 11 A5-B1.1|11 // 1	Slu7	NM_148673	NM_148673 // RefSeq // Mus musculus SLU7 splicing factor homolog (S. cerevisiae) (Slu7)		8.36673	8.84338	8.33178	8.84333	8.22375	8.52663	8.77532	9.0115	8.69673	8.64306	8.84376	8.56472	8.70308	8.58989	8.50423	8.51418	8.4278	8.48227	8.4995	8.77387	8.8179	8.89136	8.70025	8.94014	8.92823	8.74206	8.51163	8.6895	8.64301	8.76481	8.71091	8.89781	8.767	8.86985	8.77617	8.47992	8.49733	8.56536	8.74294	8.65242	8.31464
chr11	58978093	58991458	17250183	NM_053168 // Trim11 // tripartite motif-containing 11 // 11|11 B2 // 94091 /// ENSMUST0	Trim11	NM_053168	NM_053168 // RefSeq // Mus musculus tripartite motif-containing 11 (Trim11), mRNA. // c		7.46059	7.40134	7.43396	7.6241	7.49442	7.43276	7.51962	7.71082	7.60277	7.35594	7.87172	7.67423	7.2532	7.42715	7.54299	7.36057	7.66038	7.44061	7.34044	7.75783	7.49796	7.68289	7.54116	7.58099	7.51929	7.82579	7.43136	7.49327	7.12758	7.45924	7.44842	7.44672	7.39865	7.55666	7.62818	7.61788	7.23525	7.51095	7.35614	7.45914	7.38079
chr11	54819919	54824967	17249774	NR_040284 // LOC432562 // uncharacterized LOC432562 // 11 B1.3|11 // 432562	LOC432562	NR_040284	NR_040284 // RefSeq // Mus musculus uncharacterized LOC432562 (LOC432562), non-coding R		3.81492	3.84531	3.6781	3.89491	3.83602	3.76096	3.67534	3.74345	3.76031	3.73119	3.75038	3.68966	3.37116	3.79453	3.75287	3.89606	3.86439	3.61908	3.64052	3.84902	3.65127	3.68099	3.77452	3.92162	3.70881	4.45763	3.90317	3.87422	3.82385	3.80714	3.64712	3.92704	3.90329	3.98903	3.69678	3.63977	4.02967	3.81554	3.77279	3.83314	4.13674
chr11	62634704	62638788	17250750	---		---	ENSMUST00000142492 // ENSEMBL // cdna:known chromosome:NCBIM37:11:62448206:62452290:1 g		4.58162	4.53331	4.53898	4.18951	4.84292	4.56039	4.50998	4.43927	4.49635	4.4835	3.81166	5.03954	4.24314	4.51345	4.37802	4.76399	4.53307	4.31671	4.46136	4.5392	4.46205	4.58609	4.6344	4.55124	5.08931	4.80276	4.35548	4.65172	4.44408	4.40724	4.54409	4.47693	4.85059	4.71339	4.56878	4.89538	4.38973	4.64744	4.56345	4.97171	4.62366
chr11	67321658	67371586	17251179	ENSMUST00000108684 // Myh13 // myosin, heavy polypeptide 13, skeletal muscle // 11 B3|1	Myh13	ENSMUST00000108684	ENSMUST00000108684 // ENSEMBL // cdna:known chromosome:NCBIM37:11:67135160:67185088:1 g		3.99346	4.07142	4.13059	3.91634	4.18642	4.09424	4.09765	4.02983	3.90487	3.76257	4.24543	4.61481	3.78778	4.22052	4.35093	4.17921	4.05693	4.07558	4.21209	3.92415	4.41793	4.28147	4.30433	4.26925	4.14864	4.25756	4.09319	4.10169	4.21482	4.24657	4.05866	4.23081	4.46549	4.26244	4.33551	4.54606	4.10995	4.19709	4.08511	4.36738	4.40399
chr11	68888553	68895777	17251423	ENSMUST00000065213 // Rnf222 // ring finger protein 222 // 11 B3|11 // 320040 /// NM_17	Rnf222	ENSMUST00000065213	ENSMUST00000065213 // ENSEMBL // cdna:known chromosome:NCBIM37:11:68702055:68709279:1 g		4.64567	4.68079	4.73839	4.36192	4.63969	4.84789	4.48304	4.4946	4.48552	4.69551	4.45607	4.91775	4.5968	4.91375	4.90463	4.80743	4.87742	4.66239	4.68978	4.68795	4.80419	4.95771	4.82374	4.37055	4.52901	5.04161	4.73308	4.59988	4.86693	4.39762	4.73445	4.49476	4.73083	4.57863	4.42663	4.67232	4.99023	4.52175	4.74461	4.51786	5.42139
chr11	48684709	48684827	17248871	---		---	ENSMUST00000157800 // ENSEMBL // ncrna:snoRNA chromosome:NCBIM37:11:48498211:48498329:1		4.90941	4.42427	4.93555	4.59791	4.92261	4.80817	4.47686	5.0032	4.66616	4.5152	5.00271	4.57801	4.7532	4.7295	4.49696	4.68308	4.49716	4.42741	4.42204	4.61608	4.5276	4.95573	4.61644	4.73503	4.53425	4.93637	4.61554	4.32652	4.5257	4.43633	4.87075	4.28704	4.71521	4.59178	4.62145	5.01411	4.63913	4.56355	4.35183	4.97946	4.5796
chr11	52360860	52389397	17249440	ENSMUST00000102758 // Vdac1 // voltage-dependent anion channel 1 // 11 B1.3|11 29.0 cM	Vdac1	ENSMUST00000102758	ENSMUST00000102758 // ENSEMBL // cdna:known chromosome:NCBIM37:11:52174362:52202899:1 g		11.7075	11.8025	11.6757	11.5049	11.5572	11.7773	11.7014	11.469	11.7241	11.7249	11.4834	11.5185	11.5524	11.7071	11.7981	11.7892	11.6933	11.7351	11.5239	11.5071	11.7039	11.6157	11.7557	11.6668	11.7116	11.1081	11.5764	11.7467	11.3034	11.7355	11.6434	11.8078	11.8258	11.4074	11.6762	11.4493	11.6605	11.8235	11.7669	11.67	11.4565
chr11	54247600	54254495	17249636	NM_009969 // Csf2 // colony stimulating factor 2 (granulocyte-macrophage) // 11 B1.3|11	Csf2	NM_009969	NM_009969 // RefSeq // Mus musculus colony stimulating factor 2 (granulocyte-macrophage		4.08875	4.46149	4.45328	4.09874	4.75095	4.29071	4.1839	4.10193	4.02958	4.38632	4.2186	4.50807	4.07247	4.45069	4.08883	4.3852	4.07822	4.21576	4.15966	4.58014	4.5786	4.3591	4.14446	4.32928	4.38346	4.49622	4.37784	4.23091	5.03233	4.04457	4.01952	4.34801	4.69745	4.38468	4.33848	4.89668	4.14669	4.44774	4.15491	4.25199	4.18603
chr11	67774608	67789898	17251257	XM_908305 // Gm12302 // predicted gene 12302 // 11 B3|11 // 544792	Gm12302	XM_908305	XM_908305 // RefSeq // PREDICTED: Mus musculus predicted gene 12302 (Gm12302), mRNA. //		4.8413	4.8903	4.85816	4.81269	4.95914	4.71367	4.80185	5.00398	5.13262	4.86926	5.12741	4.8478	4.81841	4.7396	5.32961	4.91446	4.7816	4.80101	5.04376	5.03145	4.9181	5.19311	4.78696	4.71716	4.8129	4.18134	4.83403	5.3915	5.19879	5.29534	4.8898	4.71387	4.74214	4.67271	4.65247	4.83438	4.98813	4.75954	4.60938	5.22409	4.70674
chr11	51584757	51604489	17249328	ENSMUST00000167797 // Agxt2l2 // alanine-glyoxylate aminotransferase 2-like 2 // 11 B1.	Agxt2l2	ENSMUST00000167797	ENSMUST00000167797 // ENSEMBL // cdna:known chromosome:NCBIM37:11:51398259:51417991:1 g		7.62695	7.21188	7.21973	7.95949	6.99634	7.53803	7.39073	7.47622	8.23563	7.67994	8.27072	7.37798	7.85465	7.54907	7.00988	6.97537	6.9348	7.8328	7.02208	6.58488	7.23655	7.07411	7.57386	7.18798	6.9007	7.8336	7.04364	7.20123	7.55827	7.52177	7.06026	7.5951	7.18301	6.60212	6.8471	7.19199	7.38824	7.08474	6.99141	7.27091	7.00166
chr11	53602982	53618669	17262683	NM_021283 // Il4 // interleukin 4 // 11 B1.3|11 29.0 cM // 16189 /// ENSMUST00000000889	Il4	NM_021283	NM_021283 // RefSeq // Mus musculus interleukin 4 (Il4), transcript variant 1, mRNA. //		3.95273	4.0714	4.28844	4.13986	4.33184	4.05695	4.13683	4.03348	4.09182	4.21612	4.39616	4.24395	4.14064	4.53733	3.92696	4.00577	4.18164	4.11244	4.05237	4.0966	3.96209	4.11947	4.23273	4.07668	3.99974	4.29655	4.19108	4.26106	4.39951	4.20086	4.08809	4.10973	4.03097	4.01698	4.12464	4.42244	4.3888	4.0245	4.0647	3.86596	3.93886
chr11	61527755	61528577	17250611	---		---	ENSMUST00000138136 // ENSEMBL // cdna:putative chromosome:NCBIM37:11:61341257:61342079:		4.8094	5.18821	5.39274	4.95806	5.22126	5.23044	5.07016	4.79125	5.27602	4.96569	5.25429	4.98686	4.89647	5.44557	5.29732	4.91272	5.36227	4.88181	4.84075	5.1454	4.92924	5.08579	4.82485	5.07683	4.85256	4.91648	5.32621	5.4527	5.39278	5.21183	5.32598	5.25108	5.29678	5.23101	5.26494	5.34922	5.30819	5.05448	5.37517	5.18242	4.94167
chr11	63884693	63922290	17264102	NM_018805 // Hs3st3b1 // heparan sulfate (glucosamine) 3-O-sulfotransferase 3B1 // 11 B	Hs3st3b1	NM_018805	NM_018805 // RefSeq // Mus musculus heparan sulfate (glucosamine) 3-O-sulfotransferase		6.97687	7.66809	7.97259	6.72528	6.58254	7.31384	7.37468	6.7537	6.47573	6.35038	6.62632	7.3753	7.03882	7.9194	7.63179	7.27558	7.47421	6.77869	7.33471	7.45553	7.42838	7.512	6.98657	6.99436	7.05315	6.93568	7.37762	7.22008	6.61657	6.83053	6.76078	6.68122	7.47171	7.03178	6.96814	7.45434	7.12261	6.87281	7.17193	7.67628	7.29425
chr11	61485431	61488900	17250585	ENSMUST00000064783 // Mfap4 // microfibrillar-associated protein 4 // 11 B2|11 34.35 cM	Mfap4	ENSMUST00000064783	ENSMUST00000064783 // ENSEMBL // cdna:known chromosome:NCBIM37:11:61298933:61302402:1 g		7.22503	5.86196	6.24803	7.80951	6.49971	7.08908	6.4807	7.12146	6.70106	6.15227	6.73439	6.32691	6.70977	6.23285	6.19823	6.41837	5.93358	6.40175	6.54477	6.44485	6.13698	6.61557	5.78881	6.60701	6.17854	8.18059	7.31698	6.18604	6.0772	6.79279	6.6486	6.03575	6.05288	7.06709	6.71511	6.24048	6.77701	6.53673	6.09447	7.01615	6.79498
chr11	69294151	69295477	17251604	---		---	ENSMUST00000132834 // ENSEMBL // cdna:known chromosome:NCBIM37:11:69107653:69108979:1 g		7.37864	7.38422	7.77523	7.15552	7.67606	7.43689	7.43363	7.37715	7.36201	7.11852	7.24056	7.59006	7.30905	7.6765	7.48108	7.37876	7.32241	7.32982	7.45679	7.43533	7.26596	7.47946	7.49171	7.3614	7.56003	7.72634	7.2212	7.49518	7.61043	7.50505	7.4045	7.46184	7.55736	7.39396	7.37373	7.57264	7.45623	7.3609	7.43321	7.70477	7.80125
chr11	60830631	60860195	17250519	NM_001172112 // Dhrs7b // dehydrogenase/reductase (SDR family) member 7B // 11 B2|11 //	Dhrs7b	NM_001172112	NM_001172112 // RefSeq // Mus musculus dehydrogenase/reductase (SDR family) member 7B (		8.82764	8.86472	8.71413	8.97365	8.17672	8.71008	8.99235	9.07045	8.95875	9.09017	8.84456	8.46584	8.94268	8.9057	9.05471	8.71687	9.05863	8.81384	8.73972	8.68215	8.60912	8.75113	8.97737	8.89788	8.58326	7.87735	8.60894	9.0156	8.67888	8.72393	8.91968	9.07484	8.85947	8.66635	8.92222	8.62374	8.78229	8.91779	9.02963	8.6271	9.08912
chr11	51643063	51651073	17262506	NM_145974 // N4bp3 // NEDD4 binding protein 3 // 11 B1.3|11 // 212706 /// ENSMUST000000	N4bp3	NM_145974	NM_145974 // RefSeq // Mus musculus NEDD4 binding protein 3 (N4bp3), mRNA. // chr11 //		7.73123	7.54771	7.73251	7.41174	7.59209	7.6329	7.70358	7.4664	7.46301	7.30507	7.10192	7.4823	7.36132	7.523	7.56849	7.67979	7.72964	7.50425	7.37169	7.24385	7.55814	7.35166	7.74075	7.53663	7.38222	7.39101	7.646	7.7182	6.89503	7.47109	7.47745	7.52076	7.49147	7.08305	7.26855	7.47071	7.54322	7.34412	7.26336	7.67479	7.90177
chr11	49663610	49665118	17249028	NM_170727 // Scgb3a1 // secretoglobin, family 3A, member 1 // 11 B1.2|11 25.0 cM // 686	Scgb3a1	NM_170727	NM_170727 // RefSeq // Mus musculus secretoglobin, family 3A, member 1 (Scgb3a1), trans		6.40062	6.1704	6.76965	6.16406	6.35487	6.57636	6.40362	6.12906	6.17857	6.1371	6.1383	6.18298	6.12551	6.44348	6.41944	6.31247	6.49353	6.41557	6.10729	6.23522	6.13875	6.16281	5.92236	6.07173	6.34212	6.38752	6.36347	6.11107	6.33103	6.0953	6.13481	6.19818	6.32149	6.19083	6.05873	6.6859	6.08372	6.25377	6.22695	6.17333	6.61558
chr11	45808083	45842880	17248721	NR_045876 // F630206G17Rik // RIKEN cDNA F630206G17 gene // 11|11 // 100009664	F630206G17Rik	NR_045876	NR_045876 // RefSeq // Mus musculus RIKEN cDNA F630206G17 gene (F630206G17Rik), non-cod		4.61784	4.58974	4.72568	4.36201	4.7269	4.729	4.55888	4.26899	4.53683	4.56458	4.81259	4.59402	4.33406	4.71332	4.5246	4.67805	4.58819	4.62045	4.58842	4.80467	4.78893	4.68062	4.62997	4.63023	4.79982	4.80945	4.7548	4.68403	4.69388	4.8342	4.47714	4.52173	4.74773	4.75161	4.75932	4.8025	4.7402	4.53356	4.86653	4.76415	5.29095
chr11	69299487	69323873	17264562	NM_172560 // Cntrob // centrobin, centrosomal BRCA2 interacting protein // 11 B3|11 //	Cntrob	NM_172560	NM_172560 // RefSeq // Mus musculus centrobin, centrosomal BRCA2 interacting protein (C		8.8914	8.74898	8.65939	8.13428	8.92852	8.63988	8.63278	8.12775	8.97031	8.7573	7.81271	8.59318	8.24512	8.99967	8.61698	8.95097	8.70814	8.69841	8.71293	8.91358	8.72167	8.98329	8.74024	8.98567	8.46204	7.51114	8.70129	9.16012	8.79064	8.77306	9.07615	8.80718	8.60999	8.72131	8.91192	8.4576	8.7198	8.8845	8.8986	8.47288	8.45496
chr11	60226714	60352905	17263568	NM_153080 // Tom1l2 // target of myb1-like 2 (chicken) // 11 B2|11 // 216810 /// ENSMUS	Tom1l2	NM_153080	NM_153080 // RefSeq // Mus musculus target of myb1-like 2 (chicken) (Tom1l2), transcrip		9.08672	8.70786	8.83375	8.71151	8.69911	8.57345	8.72639	8.6634	9.18158	8.5966	8.82963	8.81886	9.17346	8.72252	8.93133	8.65667	8.92442	8.71695	8.40529	9.12815	9.00314	8.59817	8.7225	8.7532	8.44367	8.44012	8.76812	8.87589	8.65168	8.62199	8.93063	9.11994	8.71355	8.77523	8.98524	8.50352	8.97969	9.1133	9.13377	8.75977	8.60103
chr11	68985697	69011286	17264482	NM_001159519 // Pfas // phosphoribosylformylglycinamidine synthase (FGAR amidotransfera	Pfas	NM_001159519	NM_001159519 // RefSeq // Mus musculus phosphoribosylformylglycinamidine synthase (FGAR		7.49897	7.53651	7.77207	7.33425	7.5249	7.76357	7.60519	7.39956	7.74586	7.62976	7.07584	7.58002	7.40853	7.54932	7.57129	7.62261	7.61172	7.59587	7.43056	7.71186	7.53536	7.735	7.77705	7.71024	7.73425	6.75466	7.44753	7.60021	7.39122	7.829	7.67481	7.65402	7.50817	7.92955	7.73542	7.71496	7.45145	7.70342	7.58971	7.39619	7.5113
chr11	67025154	67035312	17250938	NM_177392 // Tmem220 // transmembrane protein 220 // 11 B3|11 // 338369 /// ENSMUST0000	Tmem220	NM_177392	NM_177392 // RefSeq // Mus musculus transmembrane protein 220 (Tmem220), mRNA. // chr11		6.03631	6.24229	6.09184	6.82751	6.49184	5.78195	5.86481	6.29085	6.4352	5.83202	7.36575	6.62961	6.69322	5.94234	5.95076	6.23136	6.01949	5.92479	5.84199	6.12477	5.99684	5.66577	5.93671	6.02346	5.95021	6.17637	6.14395	6.26174	6.60931	6.40813	6.14285	5.89853	6.36207	5.9179	5.81533	6.32723	6.66381	5.60334	5.92091	6.60738	5.67009
chr11	51763663	51791953	17249362	NM_025535 // Sar1b // SAR1 gene homolog B (S. cerevisiae) // 11 B1.3|11 // 66397 /// EN	Sar1b	NM_025535	NM_025535 // RefSeq // Mus musculus SAR1 gene homolog B (S. cerevisiae) (Sar1b), mRNA.		10.6384	10.1752	9.55517	10.5283	9.88501	9.81954	10.1578	10.5993	10.4673	10.4182	10.9423	10.3589	10.5306	9.96716	9.81925	10.2664	10.1587	10.2614	10.3661	9.98124	10.1526	10.1423	10.1081	9.99948	10.1625	9.12507	10.0604	10.2545	9.8732	9.91065	10.3727	10.4728	10.421	10.2268	10.1723	9.96202	10.3471	10.0314	10.213	10.0763	9.92712
chr11	69070806	69073293	17251503	NM_028336 // Tmem107 // transmembrane protein 107 // 11 B3|11 // 66910 /// ENSMUST00000	Tmem107	NM_028336	NM_028336 // RefSeq // Mus musculus transmembrane protein 107 (Tmem107), transcript var		7.56247	7.28912	8.01249	7.19647	6.64365	7.48898	7.55405	7.33729	7.34305	7.67037	7.02931	7.16136	7.41678	7.68377	7.53966	7.2724	7.94015	7.358	6.99549	8.17121	7.67156	8.08102	7.54292	7.80887	7.3866	6.43703	7.93556	7.79806	6.65938	6.96904	7.73085	7.56717	7.76079	7.45452	8.16122	7.81168	7.14539	7.32297	7.64055	7.13689	7.65107
chr11	69075015	69075115	17251516	---		---	ENSMUST00000158162 // ENSEMBL // ncrna:snRNA chromosome:NCBIM37:11:68888517:68888617:1		4.4402	4.62659	4.70967	4.47384	4.20953	4.53288	4.23373	4.71718	4.26909	4.50538	4.37457	4.40223	4.40538	4.21496	4.66102	4.59389	4.3377	4.41204	4.58229	4.46697	4.3666	4.41622	4.75951	4.9903	4.81002	4.99371	4.57534	4.1645	5.23352	4.42301	4.08739	4.21369	4.78956	4.59451	4.70562	4.65513	4.46836	4.2389	4.45199	4.48622	5.01581
chr11	48800353	48802403	17262174	NM_008143 // Gnb2l1 // guanine nucleotide binding protein (G protein), beta polypeptide	Gnb2l1	NM_008143	NM_008143 // RefSeq // Mus musculus guanine nucleotide binding protein (G protein), bet		6.93678	6.85104	7.79851	6.93396	6.75805	7.53988	7.09174	6.97595	6.78236	6.91394	6.36754	6.52001	6.59438	6.8539	7.15459	6.4736	6.76155	6.5873	6.26684	6.37033	6.23873	6.52311	6.75324	6.81338	7.01488	7.97714	6.8665	6.43423	6.5766	6.5089	6.2848	6.73765	6.79266	6.5205	6.67953	6.70238	6.47452	6.92949	6.32341	6.48998	7.62775
chr11	53454804	53457110	17262658	---		---	ENSMUST00000084653 // ENSEMBL // cdna:known chromosome:NCBIM37:11:53268306:53270612:-1		5.13154	5.06812	5.0233	5.1205	4.85531	4.90955	4.67547	5.17125	4.76643	4.655	5.30336	4.94226	4.81527	4.80151	4.64627	5.07755	4.75508	4.89458	4.68562	4.85238	4.81333	4.88152	4.8458	5.05225	4.8436	6.07188	4.71366	4.70785	4.84627	5.02355	4.5535	4.7037	4.85929	4.94719	5.09811	4.80653	4.68637	4.77825	4.49917	5.02048	5.22165
chr11	51006974	51007897	17249256	NM_146909 // Olfr51 // olfactory receptor 51 // 11 B1.3|11 // 18351 /// ENSMUST00000076	Olfr51	NM_146909	NM_146909 // RefSeq // Mus musculus olfactory receptor 51 (Olfr51), mRNA. // chr11 // 1		4.05237	3.41563	3.73483	3.43796	3.22653	3.16967	3.3854	3.29059	3.37101	3.32482	2.89592	3.25401	3.25388	3.24864	3.11252	3.09365	3.21663	3.75248	3.51625	3.75804	3.22683	3.45647	3.18717	3.03255	3.42398	3.45202	3.48292	3.75202	3.28188	2.90156	3.46209	3.03415	3.34329	3.25919	3.35895	2.93756	3.15968	2.92403	3.15492	3.39941	3.30051
chr11	60740058	60777365	17263642	NM_009410 // Top3a // topoisomerase (DNA) III alpha // 11 B2|11 // 21975 /// ENSMUST000	Top3a	NM_009410	NM_009410 // RefSeq // Mus musculus topoisomerase (DNA) III alpha (Top3a), mRNA. // chr		7.98471	8.39555	8.23696	8.0398	8.61293	8.39286	8.24683	8.05263	8.33349	8.29234	7.6727	8.28028	7.8617	8.2994	8.34641	8.2344	8.29567	8.12255	8.12007	8.28064	8.26919	8.25231	8.50799	8.377	8.5057	7.81923	8.21017	8.41616	8.33043	8.36463	8.41831	8.46193	8.22727	8.4847	8.40218	8.09379	8.22647	8.44279	8.40921	8.12482	8.30902
chr11	49563923	49564860	17248990	NM_207573 // Olfr1380 // olfactory receptor 1380 // 11 B1.2|11 // 404336 /// ENSMUST000	Olfr1380	NM_207573	NM_207573 // RefSeq // Mus musculus olfactory receptor 1380 (Olfr1380), mRNA. // chr11		4.90955	5.24196	5.37442	5.07672	5.2708	5.17808	5.21049	5.07846	5.12707	5.21465	5.12487	5.45443	4.84423	4.93386	5.10488	5.10635	5.07446	5.02301	5.16577	5.59104	4.76055	5.41686	4.74998	4.85327	5.463	4.90044	5.12937	5.15737	5.33906	5.29969	5.09771	5.02874	5.26489	5.13184	5.22973	5.77988	4.89601	5.08033	4.78495	5.3861	5.34973
chr11	43587040	43589048	17248631	---		---	ENSMUST00000056256 // ENSEMBL // cdna:known chromosome:NCBIM37:11:43400542:43402550:1 g		5.55334	5.31585	5.38268	5.36421	5.70724	5.64228	5.44842	5.52058	5.86864	5.94133	5.55941	5.77878	4.93243	4.98501	5.1186	5.36507	5.3563	5.56782	5.61196	5.46453	5.30382	5.47111	5.57651	5.65565	5.59404	6.4286	5.47233	5.43241	6.11963	5.70129	5.46618	5.74741	5.28529	5.28202	5.58734	5.41168	5.8745	5.67781	5.37009	5.66082	5.59568
chr11	57011387	57330244	17249863	NM_008165 // Gria1 // glutamate receptor, ionotropic, AMPA1 (alpha 1) // 11 B1.3|11 31.	Gria1	NM_008165	NM_008165 // RefSeq // Mus musculus glutamate receptor, ionotropic, AMPA1 (alpha 1) (Gr		5.504	5.29237	6.08863	6.65186	7.70851	7.28473	6.58364	6.87196	5.8959	6.14392	6.96389	5.36827	5.76365	5.25589	7.16945	5.09607	6.63536	8.47399	5.24843	5.50364	5.28795	5.17558	8.70446	5.31955	5.74759	6.56083	6.77708	5.09926	7.2915	8.6045	5.45485	8.25786	6.35782	5.77752	5.40771	6.78113	5.01867	5.8539	5.15116	5.43792	6.0172
chr11	58009064	58062034	17249929	NM_028451 // Larp1 // La ribonucleoprotein domain family, member 1 // 11|11 B2 // 73158	Larp1	NM_028451	NM_028451 // RefSeq // Mus musculus La ribonucleoprotein domain family, member 1 (Larp1		10.3107	9.95016	10.2746	10.2629	10.4121	10.2533	10.5607	10.5211	10.4814	10.2715	10.3089	10.5463	10.0419	9.84184	10.19	10.0581	10.1042	10.3418	10.1344	10.4771	10.0618	10.5446	10.6454	10.3471	10.1569	10.5893	10.2471	10.1455	10.0415	10.312	10.2457	10.4698	10.0786	10.5955	10.326	10.1234	9.90785	10.4006	10.2304	10.2423	9.94144
chr11	51949882	52269514	17262572	---		---	AK137764 // GenBank HTC // Mus musculus 16 days neonate thymus cDNA, RIKEN full-length		5.62484	6.06028	5.97513	5.72879	5.59443	6.0293	5.79635	5.67262	5.5778	5.93626	5.7639	6.4208	5.47428	5.95581	5.73216	5.8115	5.76313	5.65877	5.98691	5.94576	6.0012	5.85974	5.88922	5.73203	6.16121	6.15606	5.56125	5.75768	5.70887	5.79867	5.5304	5.50657	5.70122	6.06198	5.824	6.02218	5.83149	5.83109	5.88387	5.76002	6.54204
chr11	60454591	60468754	17250374	ENSMUST00000018568 // Drg2 // developmentally regulated GTP binding protein 2 // 11 B2|	Drg2	ENSMUST00000018568	ENSMUST00000018568 // ENSEMBL // cdna:known chromosome:NCBIM37:11:60268093:60282256:1 g		9.55263	9.41047	9.51904	9.52536	9.10789	9.33494	9.43769	9.27748	9.61985	9.39459	9.33482	9.28615	9.49516	9.42924	9.5598	9.31857	9.53344	9.37417	9.14793	9.233	9.4725	9.56149	9.51789	9.45397	9.38519	9.31395	9.41847	9.44254	9.36449	9.27031	9.50106	9.55903	9.41295	9.44408	9.4264	9.23177	9.26038	9.49654	9.50025	9.43781	9.41618
chr11	67695326	67703355	17251251	NM_009038 // Rcvrn // recoverin // 11 B3|11 35.0 cM // 19674 /// ENSMUST00000021290 //	Rcvrn	NM_009038	NM_009038 // RefSeq // Mus musculus recoverin (Rcvrn), mRNA. // chr11 // 100 // 100 //		5.5049	5.19459	5.39798	5.27448	5.26402	5.09277	5.20979	5.27939	5.27263	5.12486	5.10561	5.54929	5.32457	5.18273	5.32361	5.31162	5.23684	5.16503	5.2904	5.03881	5.30064	5.04948	5.14316	5.083	5.41534	5.05758	5.30984	5.24842	5.67956	5.19177	5.04987	5.09738	5.46172	5.3825	5.48359	5.58016	5.36691	5.55833	5.25667	5.28966	4.80017
chr11	62950425	62951079	17264094	---		---	ENSMUST00000128675 // ENSEMBL // cdna:known chromosome:NCBIM37:11:62763927:62764581:-1		4.16693	3.93499	4.12635	3.86079	4.1301	4.01053	4.25279	4.0126	4.06097	4.2015	4.19014	4.21112	4.44724	3.96224	4.00107	3.98685	4.12896	3.97028	3.9561	4.01305	4.26071	4.20956	4.28119	4.02564	3.8807	4.73589	4.38528	4.04887	4.15326	4.1666	4.21849	4.16443	4.1735	4.37675	4.11751	4.37666	4.2194	4.24288	4.21619	4.00688	4.24698
chr11	60699690	60714188	17250475	NM_001159405 // Llgl1 // lethal giant larvae homolog 1 (Drosophila) // 11 B2|11 34.0 cM	Llgl1	NM_001159405	NM_001159405 // RefSeq // Mus musculus lethal giant larvae homolog 1 (Drosophila) (Llgl		8.41691	8.14881	8.24238	8.35772	8.13073	8.18004	8.37725	8.19472	8.23108	8.04195	7.93445	8.23574	7.79034	7.99631	8.15673	8.12517	8.11539	8.23433	8.13268	8.14807	8.03926	8.18725	8.39461	8.15051	8.32765	7.87041	8.01824	8.13747	8.05883	8.21046	8.2202	8.25029	8.02793	8.30305	8.02155	8.04799	7.90644	8.35656	8.0952	8.06262	8.10069
chr11	67002086	67011625	17250935	---		---	AK030260 // GenBank HTC // Mus musculus adult male testis cDNA, RIKEN full-length enric		4.22976	3.80473	3.86964	4.13817	4.19707	3.92444	3.83357	4.18161	3.71805	3.62639	3.79404	4.37379	3.80308	4.11883	3.77883	4.15332	3.95361	3.61862	4.069	3.90086	4.01466	3.85458	3.70625	3.62955	3.81222	3.68942	3.73331	3.76619	3.77113	3.99919	3.59907	3.92863	4.08019	3.94154	3.89255	4.25429	3.94968	3.86144	4.00347	3.91779	3.72572
chr11	68968131	68974365	17251441	NM_028048 // Slc25a35 // solute carrier family 25, member 35 // 11 B3|11 // 71998 /// E	Slc25a35	NM_028048	NM_028048 // RefSeq // Mus musculus solute carrier family 25, member 35 (Slc25a35), mRN		6.75558	5.32551	5.85801	8.11746	6.08759	5.46132	5.65563	7.34587	5.29214	5.50508	8.11365	6.33166	6.52382	5.74622	5.40413	5.93217	6.0774	5.60623	5.9687	5.97921	5.49036	5.97058	5.54541	5.26343	5.07691	6.63849	6.0253	5.65005	5.62354	5.35021	5.5951	5.72641	5.77151	5.49915	5.43935	5.67464	5.37075	5.47128	5.87824	5.64782	5.83308
chr11	50174444	50200115	17249140	NM_026543 // 3010026O09Rik // RIKEN cDNA 3010026O09 gene // 11 B1.3|11 // 68067 /// ENS	3010026O09Rik	NM_026543	NM_026543 // RefSeq // Mus musculus RIKEN cDNA 3010026O09 gene (3010026O09Rik), mRNA. /		8.72901	9.08986	8.99544	8.28421	8.74763	9.04122	8.95905	8.19259	9.48673	9.24557	8.15229	9.3467	9.21351	9.2969	8.92465	8.82987	9.27931	9.0717	8.51118	8.98823	9.05464	9.06404	9.30743	8.96228	8.89625	7.79144	9.19595	9.11894	9.33589	9.04638	9.11389	9.23192	9.14321	8.97368	9.0049	8.81914	9.34057	9.02191	9.00382	9.09772	8.98837
chr11	67586535	67629690	17264338	NM_001109657 // Gas7 // growth arrest specific 7 // 11 B3|11 // 14457 /// ENSMUST000001	Gas7	NM_001109657	NM_001109657 // RefSeq // Mus musculus growth arrest specific 7 (Gas7), transcript vari		7.15022	7.16899	7.47661	7.21147	7.07992	7.15506	7.12103	7.07803	7.16361	7.18649	7.21576	7.23524	6.95747	7.20132	7.2819	7.09031	7.18752	7.14598	7.35778	7.03377	7.18323	7.28462	7.14535	7.28041	7.29915	6.84883	7.04141	7.18872	6.81602	7.18998	7.26686	7.2691	6.91266	7.14933	7.16241	7.29396	7.13459	7.14033	7.25484	7.24661	6.8537
chr11	60469339	60528369	17250392	NM_010862 // Myo15 // myosin XV // 11 B2|11 33.9 cM // 17910 /// ENSMUST00000071880 //	Myo15	NM_010862	NM_010862 // RefSeq // Mus musculus myosin XV (Myo15), transcript variant 1, mRNA. // c		5.42154	5.58598	5.64851	5.21233	5.6809	5.3828	5.27141	5.53388	5.30033	5.49617	5.50777	5.40621	5.28924	5.666	5.5874	5.41724	5.44447	5.53053	5.58851	5.55997	5.51154	5.37512	5.47494	5.46618	5.57641	5.42024	5.49528	5.59159	5.46063	5.535	5.3402	5.44237	5.70309	5.47768	5.49055	5.92821	5.41041	5.47158	5.40339	5.42192	5.5678
chr11	49494535	49495464	17248979	NM_001011805 // Olfr1385 // olfactory receptor 1385 // 11 B1.2|11 // 258027 /// ENSMUST	Olfr1385	NM_001011805	NM_001011805 // RefSeq // Mus musculus olfactory receptor 1385 (Olfr1385), mRNA. // chr		3.26046	3.29901	3.64897	3.26148	3.69852	3.2907	3.38291	3.12799	3.50662	3.36592	3.20308	3.33896	3.1198	3.44477	2.99593	3.61513	3.78097	3.39818	2.84081	3.29085	3.26023	3.07072	3.61929	3.33897	3.22791	3.89562	3.4486	3.15383	3.13125	3.17241	3.31147	3.5006	3.64035	3.60861	3.09985	3.36061	3.30077	3.53155	3.10485	3.37096	2.88056
chr11	59839447	59880968	17250307	NM_134029 // Nt5m // 5',3'-nucleotidase, mitochondrial // 11|11 B // 103850 /// ENSMUST	Nt5m	NM_134029	NM_134029 // RefSeq // Mus musculus 5',3'-nucleotidase, mitochondrial (Nt5m), nuclear g		7.55181	7.71257	7.70558	7.30274	7.22809	7.65651	7.36144	7.66333	7.52441	7.34111	7.04407	7.80955	7.45687	7.85188	7.77267	7.76808	8.09002	7.84598	7.45874	7.82802	7.825	7.81264	7.72415	7.65284	7.6589	7.70272	7.84996	7.65104	7.82586	7.38239	7.84844	7.39998	7.70089	7.71189	7.66094	7.48276	7.89415	7.83519	7.76632	7.88992	8.06287
chr11	67200052	67224576	17251046	ENSMUST00000124516 // Myh1 // myosin, heavy polypeptide 1, skeletal muscle, adult // 11	Myh1	ENSMUST00000124516	ENSMUST00000124516 // ENSEMBL // cdna:known chromosome:NCBIM37:11:67013554:67038077:1 g		10.83	4.1082	4.29367	3.89389	4.39308	3.88481	3.99979	4.40859	4.27807	4.06329	9.41985	4.70132	6.04721	3.73417	3.93898	4.26322	4.36767	4.31942	4.31551	4.4744	4.30042	4.25344	3.94743	3.9663	4.2116	3.99416	3.95741	3.90421	3.95872	4.125	3.70959	4.08563	4.36804	4.28624	4.04052	3.87477	4.5332	3.89763	3.81165	4.05187	5.02238
chr11	61022564	61071131	17250549	NM_010603 // Kcnj12 // potassium inwardly-rectifying channel, subfamily J, member 12 //	Kcnj12	NM_010603	NM_010603 // RefSeq // Mus musculus potassium inwardly-rectifying channel, subfamily J,		6.04755	5.91843	5.84918	5.68192	6.1145	5.65383	5.80352	5.62089	5.89046	5.89122	5.8498	5.58382	6.0041	5.59055	5.89631	5.97044	6.0171	6.03908	6.1662	5.7382	5.71129	5.69632	5.8264	5.62282	5.6905	5.56398	6.21867	5.83217	5.78657	5.97316	5.89326	5.88976	5.64076	5.86318	6.19804	5.65939	6.07895	6.10718	5.80032	6.07544	6.19222
chr11	55158468	55185077	17262942	NM_153170 // Slc36a2 // solute carrier family 36 (proton/amino acid symporter), member	Slc36a2	NM_153170	NM_153170 // RefSeq // Mus musculus solute carrier family 36 (proton/amino acid symport		5.65776	5.69927	5.90622	5.53731	5.9049	5.73822	5.58688	5.60533	5.72009	5.41247	5.85046	5.91283	6.0093	5.77792	5.82016	5.77751	5.7747	5.69191	5.74202	5.87191	5.63476	5.66145	5.63443	5.56449	5.70078	6.15187	5.70429	5.71307	5.73005	5.57411	5.53781	5.91896	5.81322	5.82229	5.89197	5.89986	5.57591	5.8495	5.67306	5.826	5.71475
chr11	44617317	45008091	17248691	ENSMUST00000081265 // Ebf1 // early B cell factor 1 // 11 B1.1|11 20.0 cM // 13591 ///	Ebf1	ENSMUST00000081265	ENSMUST00000081265 // ENSEMBL // cdna:known chromosome:NCBIM37:11:44430819:44821593:1 g		7.46921	5.59134	7.73493	6.70388	8.497	8.76989	8.41196	7.37181	10.2641	8.48403	7.38594	5.85876	7.15816	6.59548	7.83854	6.54435	7.3882	9.89845	6.31717	6.63872	6.33087	5.33985	9.91587	6.71494	5.63036	8.29629	8.8773	6.20364	10.1129	9.92545	6.36501	9.84959	6.2168	5.98765	6.9845	6.11477	7.0944	9.48317	6.645	7.35959	6.05379
chr11	66911981	66929876	17250924	ENSMUST00000123434 // Pirt // phosphoinositide-interacting regulator of transient recep	Pirt	ENSMUST00000123434	ENSMUST00000123434 // ENSEMBL // cdna:known chromosome:NCBIM37:11:66725483:66743378:1 g		6.82152	6.35396	6.50919	5.95412	6.59243	6.41211	6.89852	6.61701	6.35028	6.87156	7.65446	7.76484	8.87849	6.78245	8.34214	5.9936	9.38253	6.064	6.09912	6.4166	7.07663	7.00565	6.18551	5.84307	6.78538	7.79074	9.78707	7.9521	8.08249	6.55494	7.5348	6.79429	9.40192	7.52259	7.39664	8.71712	6.09138	7.97715	8.55248	5.97492	7.14339
chr11	52004221	52089784	17249382	NM_001166654 // Cdkl3 // cyclin-dependent kinase-like 3 // 11 B1.3|11 // 213084 /// ENS	Cdkl3	NM_001166654	NM_001166654 // RefSeq // Mus musculus cyclin-dependent kinase-like 3 (Cdkl3), transcri		6.47223	6.80954	6.65346	5.997	7.36599	6.83096	6.42765	5.73553	6.36144	6.62476	6.16726	6.87936	6.90346	6.9801	6.63794	7.23767	6.73281	6.75696	6.80225	7.15294	6.94721	7.24255	6.74399	6.97235	6.90983	6.9819	7.01187	6.9708	7.18061	7.28657	6.99266	6.22372	6.81117	6.75874	6.60959	6.23996	7.08429	6.35651	6.67103	7.33313	6.4067
chr11	48978889	49135387	17248911	NM_010999 // Olfr56 // olfactory receptor 56 // 11 B1.2|11 // 18356 /// ENSMUST00000056	Olfr56	NM_010999	NM_010999 // RefSeq // Mus musculus olfactory receptor 56 (Olfr56), mRNA. // chr11 // 1		5.08379	4.6434	4.34351	5.38959	4.45415	4.54791	4.94692	6.02965	4.75058	4.98658	5.16334	4.88063	5.1505	4.58371	4.86054	5.07036	5.209	4.52377	5.20405	5.23259	4.54375	4.86436	4.5723	4.92696	4.76941	4.9121	4.93764	4.69501	4.62208	4.85088	4.929	4.92876	4.95318	4.48066	4.9308	4.55504	5.33334	4.81997	4.70866	4.60075	5.19345
chr11	62281473	62328451	17250665	NM_028360 // Ttc19 // tetratricopeptide repeat domain 19 // 11 B2|11 // 72795 /// NM_02	Ttc19	NM_028360	NM_028360 // RefSeq // Mus musculus tetratricopeptide repeat domain 19 (Ttc19), transcr		8.35702	8.34217	8.25581	8.02469	8.72485	8.40576	8.38085	7.87492	8.80013	8.51087	7.8536	8.54098	8.42393	8.24614	8.37991	8.43613	8.48538	8.75365	8.41759	8.36963	8.30548	8.46899	8.75689	8.66477	8.43914	8.24939	8.368	8.71614	8.57236	8.22704	8.42995	8.60476	8.34086	8.38095	8.45105	8.18178	8.32356	8.42231	8.50342	8.3156	8.10387
chr11	68191829	68196153	17264402	---		---	ENSMUST00000152781 // ENSEMBL // cdna:known chromosome:NCBIM37:11:68005695:68009655:-1		4.45092	4.28254	3.93645	3.73838	4.65489	4.27476	4.2643	4.4081	4.52707	3.78314	3.81824	4.25418	4.20284	4.13051	4.076	4.42875	4.19195	4.22256	3.72967	4.12821	4.05217	4.15619	4.46306	4.04089	4.45127	4.4081	4.34083	4.08158	4.58194	4.15441	4.29143	4.54887	4.09865	4.44864	4.22561	4.85197	3.99212	3.88526	4.21369	4.2375	3.31488
chr11	58379032	58390728	17250044	NM_001083884 // 2210415F13Rik // RIKEN cDNA 2210415F13 gene // 11 B1.3|11 // 70163 ///	2210415F13Rik	NM_001083884	NM_001083884 // RefSeq // Mus musculus RIKEN cDNA 2210415F13 gene (2210415F13Rik), tran		5.68214	5.09034	5.17059	6.33358	5.38359	5.06837	5.25008	6.94751	5.15775	4.8307	5.59489	5.46979	5.14809	5.06073	4.69212	5.01994	4.92068	4.94945	5.0788	5.27973	5.04796	5.03473	4.7526	4.57695	5.17229	4.8858	5.24082	5.04573	4.95473	5.05688	5.1428	5.2014	5.22691	5.32893	5.1709	5.7791	4.66481	4.80285	4.9826	5.38407	4.88771
chr11	58889710	58891548	17250141	NM_011758 // Zfp39 // zinc finger protein 39 // 11 B1.3|11 // 22698 /// ENSMUST00000102	Zfp39	NM_011758	NM_011758 // RefSeq // Mus musculus zinc finger protein 39 (Zfp39), mRNA. // chr11 // 1		6.23454	7.10875	8.58236	6.507	6.40189	8.29646	7.19612	6.35249	6.76492	7.04965	6.33164	6.82635	6.51392	8.01477	7.79523	6.95998	7.00124	7.05926	6.47251	6.49786	6.92548	6.91924	6.94283	7.62092	7.87782	6.1524	6.74755	6.95051	6.78458	6.92349	6.58217	6.70987	7.59882	6.78817	6.99372	7.20911	6.72259	6.9728	6.58714	7.01864	7.21193
chr11	66905632	66947086	17264290	NR_033539 // Gm12298 // predicted gene 12298 // --- // 100038666	Gm12298	NR_033539	NR_033539 // RefSeq // Mus musculus predicted gene 12298 (Gm12298), non-coding RNA. //		4.46135	4.96226	5.11603	5.22679	4.7167	4.9286	4.74611	4.72908	4.56276	4.8835	4.84532	5.51459	4.94014	4.83889	4.62212	4.95064	4.94522	4.58812	4.72484	5.01171	4.88646	5.15083	4.85922	4.59212	5.07185	4.98072	5.06089	4.77389	4.92195	4.95068	5.05268	4.75782	5.04842	4.74279	4.88163	6.25598	4.87854	4.67238	4.90816	4.95524	5.39336
chr11	61684091	61709951	17250624	NM_178618 // Fam83g // family with sequence similarity 83, member G // 11 B2|11 // 6964	Fam83g	NM_178618	NM_178618 // RefSeq // Mus musculus family with sequence similarity 83, member G (Fam83		6.20281	5.87645	5.94463	5.96661	6.52491	6.17552	5.78476	6.05493	6.01638	5.98662	5.93228	6.18277	5.83524	6.46119	6.04016	5.9474	6.21855	6.01628	6.11662	5.90612	5.98435	5.95321	6.01849	5.58802	6.22399	5.96322	6.24896	5.79129	6.30836	6.07357	5.90821	6.15019	6.26188	5.64372	6.0741	6.71169	5.96239	6.03335	5.96107	6.15468	5.85926
chr11	63962627	64079472	17264107	NM_178379 // Cox10 // COX10 homolog, cytochrome c oxidase assembly protein, heme A: far	Cox10	NM_178379	NM_178379 // RefSeq // Mus musculus COX10 homolog, cytochrome c oxidase assembly protei		8.19326	8.36986	8.33321	7.99646	8.02183	8.00099	8.0617	7.72679	8.01575	8.06241	7.92408	7.9785	7.94025	8.14828	8.16992	8.26079	8.2614	8.18306	8.19576	8.27218	8.1163	8.1005	8.41355	8.16763	7.88959	7.744	8.40215	8.50667	7.60826	7.88358	8.21824	7.87013	8.32838	8.19228	7.91045	7.59232	8.21155	8.12113	8.11101	8.39323	8.44656
chr11	61207537	61218421	17250567	NM_007436 // Aldh3a1 // aldehyde dehydrogenase family 3, subfamily A1 // 11 B2|11 34.25	Aldh3a1	NM_007436	NM_007436 // RefSeq // Mus musculus aldehyde dehydrogenase family 3, subfamily A1 (Aldh		5.78316	4.55233	4.93475	4.64744	4.87665	4.63979	4.60061	4.55909	4.5216	5.16602	5.04675	4.73242	5.03594	4.71507	4.70424	4.49568	4.46455	4.6623	4.66461	4.98384	4.9315	4.5515	4.49336	4.97967	5.3837	7.15914	6.04504	4.28356	4.8171	4.61589	4.59032	4.80124	4.61918	4.82388	4.73458	4.80389	4.69394	4.47142	4.85121	6.20839	5.25347
chr11	64435332	64522841	17250871	NR_028445 // F930015N05Rik // RIKEN cDNA F930015N05 gene // 11 B3|11 // 654805 /// NM_1	F930015N05Rik	NR_028445	NR_028445 // RefSeq // Mus musculus RIKEN cDNA F930015N05 gene (F930015N05Rik), non-cod		5.71999	6.96651	6.20491	5.71001	5.78468	5.91247	6.37001	5.68666	5.36832	5.78351	5.35498	6.31086	6.5178	6.82975	6.52866	6.53736	6.24998	6.28569	6.34222	6.2094	7.17429	6.52539	6.13464	6.18639	6.14048	5.70998	6.19031	6.42276	6.05167	6.12423	5.80763	5.82565	6.71535	5.75911	6.30814	6.57814	6.70048	5.8757	6.72599	7.43543	6.01649
chr11	45829779	45829887	17248726	---		---	ENSMUST00000102077 // ENSEMBL // ncrna:miRNA chromosome:NCBIM37:11:45643281:45643389:1		9.52291	9.24843	9.02014	8.96337	8.6816	9.508	9.85701	9.08466	9.05095	8.98489	8.35563	8.5576	8.72793	9.26717	9.53843	9.08379	9.46522	9.31378	9.05881	8.90555	9.27319	9.15169	9.43044	9.45136	9.30809	9.81034	9.40674	8.8081	8.44308	9.53746	8.96415	9.07386	9.15969	8.3745	9.01679	9.31858	8.98737	9.4304	9.15301	9.36619	8.13218
chr11	55124815	55151708	17262926	NM_172258 // Slc36a3 // solute carrier family 36 (proton/amino acid symporter), member	Slc36a3	NM_172258	NM_172258 // RefSeq // Mus musculus solute carrier family 36 (proton/amino acid symport		4.76798	4.75333	4.83052	4.64778	4.98421	4.8274	4.59001	4.75884	4.33845	4.35544	4.3851	4.76072	4.58727	4.81824	4.60197	4.81874	4.7456	4.62579	4.6888	4.52401	4.82108	4.85976	4.67949	4.5644	4.74151	4.91389	4.72723	4.71558	4.58952	4.89325	4.46549	4.96505	4.82083	4.76451	4.82264	4.97089	4.78902	4.69101	5.11158	4.91612	4.47605
chr11	61223417	61267464	17263724	NM_007437 // Aldh3a2 // aldehyde dehydrogenase family 3, subfamily A2 // 11 B2|11 34.3	Aldh3a2	NM_007437	NM_007437 // RefSeq // Mus musculus aldehyde dehydrogenase family 3, subfamily A2 (Aldh		8.28028	7.85655	8.2147	9.21482	8.16065	8.02144	8.13361	9.04818	8.40707	8.23647	9.54389	7.9588	9.01026	8.33827	8.10373	8.19682	8.31133	8.07987	7.99833	8.17659	8.0107	8.09107	7.85473	8.11094	7.75237	8.22831	8.16942	8.05136	8.51716	8.10803	8.00204	8.64892	8.17028	7.67989	8.05348	7.64269	8.32686	7.89475	8.05676	8.37492	7.65299
chr11	69059775	69061576	17251500	NM_028005 // 2310047M10Rik // RIKEN cDNA 2310047M10 gene // 11 B3|11 // 71923 /// ENSMU	2310047M10Rik	NM_028005	NM_028005 // RefSeq // Mus musculus RIKEN cDNA 2310047M10 gene (2310047M10Rik), mRNA. /		7.73023	7.76906	8.22996	8.05157	7.9259	7.8669	7.94551	7.8002	7.78194	7.51743	8.03629	7.76208	7.79785	7.85558	7.83752	7.39425	8.23806	7.64758	7.54912	7.89508	7.70624	7.78723	7.8693	7.82223	8.07479	8.50248	8.1015	7.69179	7.50833	7.77825	7.5907	7.67223	7.85984	7.695	7.87409	7.7597	7.49706	7.65762	7.75313	8.01063	7.66066
chr11	50602084	50807573	17249206	ENSMUST00000040523 // Adamts2 // a disintegrin-like and metallopeptidase (reprolysin ty	Adamts2	ENSMUST00000040523	ENSMUST00000040523 // ENSEMBL // cdna:known chromosome:NCBIM37:11:50415586:50621075:1 g		7.7981	6.97548	7.61181	8.56679	8.95887	8.83089	9.44515	8.35275	8.2656	9.30758	7.68351	7.0258	7.97726	7.72567	7.88985	7.64956	7.29172	9.03837	7.0091	6.999	6.48143	6.95649	8.17117	7.64052	7.34194	8.25576	8.60723	6.9376	8.03513	8.75394	7.0566	9.41245	7.27261	7.35432	7.52819	7.53702	7.04762	8.42192	7.03427	9.11385	7.15737
chr11	53983123	54028090	17262783	NM_019687 // Slc22a4 // solute carrier family 22 (organic cation transporter), member 4	Slc22a4	NM_019687	NM_019687 // RefSeq // Mus musculus solute carrier family 22 (organic cation transporte		6.64736	6.92238	7.42859	8.37041	6.47252	8.09517	8.22316	8.05475	6.51502	6.78382	8.03031	6.45367	6.98721	7.35353	6.55675	7.27932	8.14056	7.39227	6.6829	6.45027	6.98438	8.48359	6.91969	7.77535	6.88915	6.66164	6.51783	6.82282	7.19703	6.30746	6.52375	7.56971	6.62581	5.99053	6.52624	6.24823	7.1972	6.50336	6.3815	6.35729	6.90878
chr11	45851964	45910625	17248728	NM_001045520 // Clint1 // clathrin interactor 1 // 11 B1.1|11 // 216705 /// ENSMUST0000	Clint1	NM_001045520	NM_001045520 // RefSeq // Mus musculus clathrin interactor 1 (Clint1), mRNA. // chr11 /		9.94713	9.18034	9.11771	10.8989	8.99214	9.27591	9.56114	10.6685	9.50538	9.45298	10.7413	9.13881	9.78251	9.18085	9.26764	9.18699	9.24081	9.41347	9.49217	9.32125	8.99372	9.35663	9.59832	9.29542	9.08697	9.65881	9.30821	9.1894	9.36815	9.23211	9.05767	9.39306	9.11639	9.28339	9.19622	9.03928	9.23598	9.25758	9.12321	9.22878	9.31107
chr11	54340342	54353480	17262830	AK122384 // Acsl6 // acyl-CoA synthetase long-chain family member 6 // 11 B1.3|11 29.35	Acsl6	AK122384	AK122384 // GenBank // Mus musculus mRNA for mKIAA0837 protein. // chr11 // 100 // 83 /		5.03703	4.63789	4.73369	4.55429	4.23732	4.7322	4.57327	4.4521	4.43701	4.5791	4.84239	4.69139	4.61432	4.41003	4.66407	4.80143	4.58698	4.66308	4.56631	4.85532	4.6339	4.74044	4.66349	4.70978	4.52893	4.76905	4.53899	4.60765	4.53522	4.97847	4.58262	4.58469	4.74479	4.30318	4.75079	4.52743	4.75547	4.93156	4.59314	4.65056	4.58198
chr11	50921786	50931635	17262443	NM_013744 // Zfp354b // zinc finger protein 354B // 11 B1.3|11 // 27274 /// ENSMUST0000	Zfp354b	NM_013744	NM_013744 // RefSeq // Mus musculus zinc finger protein 354B (Zfp354b), mRNA. // chr11		5.59626	5.83602	5.76628	5.33315	6.33886	5.65136	5.66765	5.32437	5.95134	6.08824	5.7112	6.00611	6.01369	5.56977	5.84136	5.9964	5.7521	5.90102	5.63995	5.8444	5.82991	5.85628	5.84636	5.63175	5.66078	5.97303	5.52768	6.0531	6.12511	5.8939	5.95	5.95121	5.97434	5.63779	6.04475	5.91418	6.03574	5.83674	6.16213	5.61154	6.07112
chr11	55097985	55113029	17249801	NM_010299 // Gm2a // GM2 ganglioside activator protein // 11 B1.3|11 29.0 cM // 14667 /	Gm2a	NM_010299	NM_010299 // RefSeq // Mus musculus GM2 ganglioside activator protein (Gm2a), mRNA. //		10.035	9.47812	9.60007	10.0216	9.45443	9.76882	9.95074	9.92513	9.95409	9.59568	10.2186	9.829	9.93846	9.5214	9.38787	9.71229	9.85364	9.67753	9.4157	10.0344	9.75684	9.56804	9.48822	9.55974	9.63122	9.39719	9.96536	9.59684	9.34489	9.78775	9.62546	10.1391	9.58112	9.53764	9.53674	9.13141	9.89936	9.66325	9.74278	10.2106	9.67367
chr11	54303798	54364756	17249640	ENSMUST00000093106 // Acsl6 // acyl-CoA synthetase long-chain family member 6 // 11 B1.	Acsl6	ENSMUST00000093106	ENSMUST00000093106 // ENSEMBL // cdna:known chromosome:NCBIM37:11:54117300:54178258:1 g		8.34209	8.74182	8.24636	6.13489	8.83962	8.82125	8.68799	6.62875	8.86355	8.84495	7.26909	8.86058	7.99983	8.65102	8.40307	9.10152	8.54889	9.14849	9.03854	9.07075	8.59414	8.82487	9.01179	8.95232	8.87396	7.42851	8.6558	8.83463	8.53019	8.93043	8.92537	8.34251	8.62541	9.10028	8.7679	8.44276	8.76017	8.61604	8.6786	8.65872	8.53022
chr11	53772281	53773187	17262736	---		---	ENSMUST00000170390 // ENSEMBL // cdna:known chromosome:NCBIM37:11:53585783:53586689:-1		4.94743	5.46728	4.91843	5.39746	4.54248	4.82629	4.72909	5.02452	5.31098	5.00786	5.38985	5.00678	5.3576	5.12434	5.35757	5.19615	5.53266	5.26479	5.63758	5.26259	5.4264	5.16723	5.05064	5.29669	4.77251	5.63522	5.10398	5.21569	5.34005	5.01413	5.08307	5.11788	5.10777	5.13277	5.24784	5.14223	5.61986	5.09109	5.13591	5.2474	5.47959
chr11	58932288	58938916	17263213	NM_022423 // Rnf187 // ring finger protein 187 // 11|11 B2 // 108660 /// ENSMUST0000009	Rnf187	NM_022423	NM_022423 // RefSeq // Mus musculus ring finger protein 187 (Rnf187), mRNA. // chr11 //		11.1866	11.2274	11.3341	10.1941	10.8321	11.1995	11.0564	10.152	11.1957	11.0564	9.97993	11.2347	10.9306	11.116	11.4252	11.1817	11.3209	11.2556	11.0771	11.1779	11.0065	11.2373	11.419	11.153	11.3991	10.0002	11.0836	11.2763	10.705	10.9515	11.2518	11.1255	11.0732	11.3304	10.999	11.1139	11.2702	11.3002	11.1872	11.2711	11.2795
chr11	69125896	69149115	17251565	ENSMUST00000021268 // Aloxe3 // arachidonate lipoxygenase 3 // 11 B3|11 37.0 cM // 2380	Aloxe3	ENSMUST00000021268	ENSMUST00000021268 // ENSEMBL // cdna:known chromosome:NCBIM37:11:68939398:68962617:1 g		4.964	5.31814	5.42343	4.86895	5.29918	5.67616	5.11566	5.17518	5.24357	5.36014	5.10633	5.58425	5.51386	5.28568	5.09605	5.6498	5.31273	5.1195	5.25196	4.95361	5.17097	5.32504	5.50406	5.52786	5.18879	5.32679	5.70008	5.1245	5.00133	5.1949	5.07862	5.48564	5.7604	4.97265	5.1745	5.47631	5.50702	5.23703	5.26181	5.52303	5.15794
chr11	64079484	64083259	17250863	NR_033780 // 2810001G20Rik // RIKEN cDNA 2810001G20 gene // 11 B3|11 // 66456	2810001G20Rik	NR_033780	NR_033780 // RefSeq // Mus musculus RIKEN cDNA 2810001G20 gene (2810001G20Rik), non-cod		6.39987	7.15264	6.63186	6.11451	6.34085	6.36931	6.64684	6.33166	6.59135	6.61166	6.19555	6.42623	6.57305	7.31522	6.97113	6.96323	7.17092	6.91294	7.00018	6.54501	7.61566	6.89624	6.49995	6.73231	6.69603	5.80683	6.46262	7.25739	6.16109	6.30279	6.60986	6.57237	7.16786	6.67438	6.83186	6.83974	7.1964	6.65372	7.10558	6.69084	6.73696
chr11	62552617	62553211	17264036	ENSMUST00000019649 // Ubb // ubiquitin B // 11 B2|11 35.0 cM // 22187 /// NM_011664 //	Ubb	ENSMUST00000019649	ENSMUST00000019649 // ENSEMBL // cdna:known chromosome:NCBIM37:11:62364673:62366715:1 g		6.64295	6.96989	8.40938	6.10141	6.54952	7.53685	6.67699	6.21707	6.38601	6.84948	6.26814	6.81051	6.58389	6.60666	7.62785	6.13829	6.68941	6.39475	5.98499	6.2193	6.53491	6.32844	6.46585	6.76928	7.02375	6.55054	6.99037	6.66603	7.07319	6.10576	6.45296	6.44127	6.99556	6.96549	6.82502	6.76323	6.79448	6.39148	6.42825	6.31327	7.85586
chr11	64979035	65002076	17250876	NM_023479 // Elac2 // elaC homolog 2 (E. coli) // 11 B3|11 31.0 cM // 68626 /// ENSMUST	Elac2	NM_023479	NM_023479 // RefSeq // Mus musculus elaC homolog 2 (E. coli) (Elac2), mRNA. // chr11 //		8.30665	8.39962	8.11146	8.41834	8.59355	8.39278	8.1842	8.32577	8.41972	8.48344	8.24072	8.55729	8.12418	8.18998	8.20486	8.33271	8.32726	8.37223	8.34819	8.36438	8.26108	8.46694	8.57829	8.40867	8.4248	8.15463	8.2798	8.315	8.29888	8.16952	8.3993	8.32318	8.30165	8.46551	8.12983	8.50255	8.37123	8.49425	8.28981	8.42436	7.87228
chr11	59450045	59458567	17250225	NM_178659 // Jmjd4 // jumonji domain containing 4 // 11 B1.3|11 // 194952 /// ENSMUST00	Jmjd4	NM_178659	NM_178659 // RefSeq // Mus musculus jumonji domain containing 4 (Jmjd4), transcript var		8.21124	7.68271	7.72694	7.67152	7.98823	7.49992	8.16516	7.97405	8.07967	7.81086	7.47441	7.43696	7.62847	7.65162	7.80228	8.12144	7.75842	7.8507	7.79922	7.6878	7.83369	8.05864	8.21297	7.84691	7.53991	7.69146	7.77604	8.09522	7.18185	8.11377	7.74638	7.67874	7.75134	7.89563	7.85911	7.57447	7.86066	8.04902	8.02789	7.7892	7.99231
chr11	59407134	59451186	17263401	ENSMUST00000010038 // Snap47 // synaptosomal-associated protein, 47 // 11 B1.3|11 // 67	Snap47	ENSMUST00000010038	ENSMUST00000010038 // ENSEMBL // cdna:known chromosome:NCBIM37:11:59220636:59263501:-1		8.91374	8.94264	8.81051	8.62136	8.83317	8.85954	8.9988	8.50418	8.97843	9.06317	8.49455	8.94787	9.31107	8.88336	9.17057	9.03654	9.00175	9.01145	8.72528	8.93479	9.12565	8.80876	9.18644	8.92937	8.56104	7.94423	8.80071	9.07223	8.56636	9.19621	8.91488	9.18689	8.79091	9.02317	9.12983	8.81932	9.04447	9.43223	9.00639	8.77481	9.18287
chr11	51261730	51281766	17249282	NM_007714 // Clk4 // CDC like kinase 4 // 11 B1.3|11 // 12750 /// ENSMUST00000093132 //	Clk4	NM_007714	NM_007714 // RefSeq // Mus musculus CDC like kinase 4 (Clk4), mRNA. // chr11 // 100 //		9.37028	9.73741	9.35909	9.76179	9.92741	9.75415	9.6347	9.95765	9.87277	9.74069	9.96944	9.89191	10.0122	9.79439	9.73974	9.64587	9.55523	9.82825	9.69479	9.58008	9.79377	9.88857	9.56329	9.9806	9.96207	8.65791	9.52324	9.77338	9.98769	9.77326	9.85245	9.8014	9.96804	9.6925	9.84027	9.82821	9.74313	9.68394	9.88727	9.30766	9.4443
chr11	58841116	58842042	17250115	NM_146537 // Olfr311 // olfactory receptor 311 // 11 B1|11 // 258530 /// ENSMUST0000007	Olfr311	NM_146537	NM_146537 // RefSeq // Mus musculus olfactory receptor 311 (Olfr311), mRNA. // chr11 //		3.78304	3.69127	4.42111	3.94291	3.98306	4.16689	3.90229	4.22653	3.98638	3.94938	3.84237	4.20677	4.18816	4.29184	3.72871	4.24842	3.96793	3.73608	3.91863	3.86941	4.1937	3.72225	4.40234	3.81258	4.39185	4.19072	3.90882	4.21834	3.55162	4.15604	3.93251	4.25074	4.70937	4.10845	4.1918	4.6307	3.79679	4.08421	3.94121	3.81582	3.61858
chr11	54438179	54518241	17249702	NM_173753 // Fnip1 // folliculin interacting protein 1 // 11 B1.3|11 // 216742 /// ENSM	Fnip1	NM_173753	NM_173753 // RefSeq // Mus musculus folliculin interacting protein 1 (Fnip1), mRNA. //		8.69623	9.00655	9.07522	8.68414	9.01503	9.26667	9.26492	9.02996	9.31061	9.39231	9.06457	9.08315	8.95648	8.92816	8.92764	8.88257	8.75041	8.9646	8.65135	8.94476	9.14421	9.2465	8.87321	9.13946	9.35787	7.90903	8.97983	9.11161	9.23138	9.24049	8.9922	9.29477	9.14176	9.2015	9.2944	8.84845	9.04996	8.84098	9.16636	9.14266	8.64049
chr11	58954685	58956674	17250178	NM_178218 // Hist3h2a // histone cluster 3, H2a // 11 B2|11 // 319162 /// ENSMUST000001	Hist3h2a	NM_178218	NM_178218 // RefSeq // Mus musculus histone cluster 3, H2a (Hist3h2a), mRNA. // chr11 /		7.30439	7.69598	7.69001	7.49101	7.48453	7.99958	8.24611	7.86744	7.55938	8.21126	7.10398	7.67519	8.01492	6.82459	7.26455	8.0266	8.20072	7.67659	7.03374	7.8714	6.99008	8.033	6.90963	8.25286	8.1903	5.80433	7.19113	7.63377	8.08385	7.70099	7.70219	8.01688	7.60425	7.9809	8.07084	7.76434	7.2096	7.37956	8.05847	6.48661	7.91815
chr11	52099058	52099153	17262589	NM_019411 // Ppp2ca // protein phosphatase 2 (formerly 2A), catalytic subunit, alpha is	Ppp2ca	NM_019411	NM_019411 // RefSeq // Mus musculus protein phosphatase 2 (formerly 2A), catalytic subu		6.23237	6.20854	7.92703	5.98983	6.31774	6.69063	6.26047	5.78094	6.20126	6.34934	5.77364	6.05502	5.94274	6.75719	7.01462	6.12556	6.39297	6.15434	5.79161	5.89712	6.15012	6.15141	6.10505	6.35753	6.60456	5.2743	6.15278	6.18458	6.44761	6.06154	5.98337	6.00852	6.21157	6.23774	6.08975	6.43556	5.90981	6.26139	6.10124	6.34915	6.52293
chr11	61950915	61952736	17250634	---		---	GENSCAN00000030321 // ENSEMBL // cdna:genscan chromosome:NCBIM37:11:61765049:61770199:1		5.41546	5.21204	5.34092	5.04645	5.30366	5.35713	5.27035	5.26395	5.34856	5.26269	5.45526	5.41437	5.24288	5.40278	5.25997	5.16189	5.267	5.28114	5.50574	5.1137	5.27032	5.37562	5.42335	5.1562	4.87377	5.68269	5.12587	5.34898	4.94146	5.24133	4.97324	5.383	5.33466	5.17287	5.5069	5.4352	5.46392	5.25071	5.24176	4.90084	5.13558
chr11	43197424	43259784	17261931	---		---	ENSMUST00000127604 // ENSEMBL // cdna:putative chromosome:NCBIM37:11:43010926:43073286:		4.45859	4.36775	4.68347	4.83803	4.88596	4.70802	4.73628	4.55303	4.70688	4.54263	4.63171	4.5298	4.80837	4.90132	4.47385	4.45092	4.52641	4.58742	4.59448	4.75549	4.60756	4.72615	4.53982	4.42711	4.49816	4.5211	4.83921	4.51493	4.03498	4.70958	4.48588	4.39125	4.69046	4.87072	4.77089	4.69931	4.69544	4.275	4.6132	4.72087	4.52483
chr11	53476573	53480274	17262669	ENSMUST00000104955 // Sowaha // sosondowah ankyrin repeat domain family member A // 11	Sowaha	ENSMUST00000104955	ENSMUST00000104955 // ENSEMBL // cdna:known chromosome:NCBIM37:11:53290075:53293776:-1		6.44362	5.95421	6.26634	6.45844	6.27885	5.92373	6.11319	6.37196	5.86988	6.05736	6.58972	5.96146	6.30417	6.04208	6.20853	6.08197	6.14249	6.05798	6.03105	6.15338	6.09401	5.93637	6.18981	5.91356	5.92974	6.88549	6.22272	5.96136	5.73962	5.90991	6.05261	5.85907	6.04535	6.00454	6.04199	6.27017	5.93562	6.101	6.02004	6.28796	6.16369
chr11	51253651	51263046	17262471	BC049762 // BC049762 // cDNA sequence BC049762 // 11 B1.3|11 // 193286 /// NM_177567 //	BC049762	BC049762	BC049762 // GenBank // Mus musculus cDNA sequence BC049762, mRNA (cDNA clone MGC:58842		5.87675	5.81119	5.87768	6.07068	5.79366	5.9088	5.90552	5.8784	5.90589	5.78286	6.04455	5.4747	5.97128	5.78335	5.6855	5.83268	5.86636	6.15194	5.56099	5.84752	5.85006	5.80536	6.02284	5.38543	5.87594	5.99101	5.75313	5.91923	5.97463	5.90732	5.89182	5.65279	5.77218	5.68857	6.00968	5.85114	5.88515	5.92081	5.84829	5.56653	5.94058
chr11	58954048	58954512	17263218	NM_206882 // Hist3h2bb-ps // histone cluster 3, H2bb, pseudogene // 11 B2|11 // 382522	Hist3h2bb-ps	NM_206882	NM_206882 // RefSeq // Mus musculus histone cluster 3, H2bb, pseudogene (Hist3h2bb-ps),		5.26407	5.49099	5.57445	4.59986	5.82716	5.33801	5.38387	3.98434	5.4402	5.58133	3.76329	4.74516	5.00421	5.59515	5.50165	5.1043	5.75958	6.26105	5.07924	5.27986	5.41561	5.38735	6.31423	5.32252	5.42919	5.76234	6.37242	5.59059	6.04699	5.03082	5.43375	5.79271	5.03961	4.51762	5.41509	4.50366	5.09152	5.19574	5.19964	6.1365	5.56321
chr11	55514846	55527715	17249853	---		---	BC028808 // GenBank HTC // Mus musculus, clone IMAGE:1244192, mRNA. // chr11 // 100 //		4.30695	4.2404	4.41549	4.12319	4.49555	4.56192	4.63678	4.20893	4.16105	4.57619	4.09273	4.48253	4.16778	4.41215	4.272	4.10518	4.40744	4.37684	4.21711	4.38466	4.55719	4.28192	4.23103	4.17682	4.63498	4.89514	4.52106	4.18351	4.66524	4.34907	4.21935	4.61025	4.7799	4.43058	4.14329	4.66572	4.1815	4.20825	4.46079	4.77379	4.90727
chr11	66168035	66301237	17250920	AK033426 // Gm12296 // predicted gene 12296 // --- // 100093714	Gm12296	AK033426	AK033426 // GenBank HTC // Mus musculus adult male colon cDNA, RIKEN full-length enrich		5.61594	5.88609	6.27597	5.37673	6.27541	5.82178	5.71727	5.81799	5.86538	5.83049	5.93048	5.82277	5.90864	5.98564	6.14808	6.08974	5.96785	5.90982	5.66876	5.80591	5.70393	5.70618	5.80588	5.81257	5.60689	5.61596	6.04401	5.85933	6.44906	6.06249	5.85771	5.88123	6.24419	5.96367	5.97381	5.84256	5.84416	5.94013	5.86579	5.66715	5.67206
chr11	46454931	46481255	17248809	NM_134250 // Havcr2 // hepatitis A virus cellular receptor 2 // 11 B1.1|11 // 171285 //	Havcr2	NM_134250	NM_134250 // RefSeq // Mus musculus hepatitis A virus cellular receptor 2 (Havcr2), mRN		5.22186	5.43085	4.83772	5.39277	5.59585	5.21799	5.16484	5.38145	5.13057	5.25079	5.04863	4.91515	5.78556	4.58416	4.97295	5.52888	5.01452	5.06415	4.84406	5.00998	5.05662	4.59538	4.78938	5.06949	4.77836	6.70508	6.54166	5.04069	5.05191	5.2086	5.25331	5.31359	4.7784	4.7693	4.78879	5.03063	5.19809	5.01877	5.09284	5.48291	4.80574
chr11	61672781	61720826	17263857	NM_001033227 // Slc5a10 // solute carrier family 5 (sodium/glucose cotransporter), memb	Slc5a10	NM_001033227	NM_001033227 // RefSeq // Mus musculus solute carrier family 5 (sodium/glucose cotransp		5.35293	5.34299	5.65957	5.34368	5.70816	5.54031	5.47311	5.15905	5.34869	5.50436	5.00198	5.56881	5.03767	5.36857	5.3233	5.27226	5.37473	5.25089	5.38092	5.41635	5.42604	5.32345	5.40091	5.24153	5.62153	5.49548	5.2218	5.33684	5.47096	5.59843	5.52677	5.47005	5.58629	5.3389	5.3972	5.64156	5.07408	5.36455	5.51302	5.38465	5.57682
chr11	49523721	49524660	17248984	NM_207574 // Olfr1383 // olfactory receptor 1383 // 11 B1.2|11 // 404337 /// ENSMUST000	Olfr1383	NM_207574	NM_207574 // RefSeq // Mus musculus olfactory receptor 1383 (Olfr1383), mRNA. // chr11		3.93126	3.61359	3.46937	4.57881	3.70264	3.75906	3.82874	4.68361	3.57309	3.76758	4.78615	3.35929	3.70548	3.70975	3.87027	3.766	3.60847	4.09493	3.36975	3.60147	3.28237	3.85843	3.61351	3.54418	3.16839	3.93527	3.92173	3.69964	4.12561	3.73668	3.58571	3.68456	3.93396	3.57621	3.60645	3.77852	3.70548	3.57387	3.56934	3.59377	4.24561
chr11	46235531	46239872	17248786	NM_177075 // C030019I05Rik // RIKEN cDNA C030019I05 gene // 11 B1.1|11 // 320116 /// EN	C030019I05Rik	NM_177075	NM_177075 // RefSeq // Mus musculus RIKEN cDNA C030019I05 gene (C030019I05Rik), mRNA. /		4.91225	5.35478	4.90883	5.52484	5.26456	5.18006	4.89589	5.0887	5.63823	5.01541	5.23778	4.5814	5.55477	4.74463	4.88344	5.14697	4.96033	5.45966	4.77637	5.33131	5.20656	5.10118	5.27089	5.21318	5.03189	5.2872	4.96437	4.69942	5.47691	4.93729	5.2776	4.77715	4.88469	4.92937	4.70485	5.05451	4.95032	5.24001	5.05021	5.21196	6.26442
chr11	55446641	55461239	17263004	ENSMUST00000108857 // Atox1 // ATX1 (antioxidant protein 1) homolog 1 (yeast) // 11 B1.	Atox1	ENSMUST00000108857	ENSMUST00000108857 // ENSEMBL // cdna:known chromosome:NCBIM37:11:55260143:55274741:-1		7.88986	7.30118	7.54095	8.03964	7.99878	7.68369	7.69738	7.73603	7.34801	7.64854	7.7514	7.15158	7.44436	7.79738	7.55934	7.28856	7.70415	7.76214	7.33665	7.3235	7.40805	7.6109	7.24677	7.68747	7.31878	8.16027	7.67698	7.5245	6.52336	7.51237	7.57038	7.5503	7.31039	7.13669	7.35284	6.7232	7.38694	7.72933	7.50893	7.81652	8.1227
chr11	60879118	60887218	17250530	ENSMUST00000062677 // Tmem11 // transmembrane protein 11 // 11 B2|11 // 216821	Tmem11	ENSMUST00000062677	ENSMUST00000062677 // ENSEMBL // cdna:known chromosome:NCBIM37:11:60677954:60692774:-1		7.98919	7.88437	7.29999	8.17706	8.03036	7.68303	7.53846	8.07356	8.14529	7.40489	8.18658	7.94386	8.067	7.4435	7.5344	7.89088	7.40495	7.63447	7.72276	7.60092	7.92026	7.65965	8.02656	7.60176	7.34471	7.27563	7.60023	7.99652	6.8001	7.848	7.74075	7.90169	7.51192	7.73824	7.77638	7.57283	7.42576	7.85603	7.99464	8.10043	8.02475
chr11	60932033	60952811	17250533	NM_008928 // Map2k3 // mitogen-activated protein kinase kinase 3 // 11 B2|11 // 26397 /	Map2k3	NM_008928	NM_008928 // RefSeq // Mus musculus mitogen-activated protein kinase kinase 3 (Map2k3),		8.82181	8.31587	8.9093	9.44683	8.6004	8.75246	9.0406	9.08951	8.77388	8.54156	9.05509	8.15858	8.55934	8.41578	8.7763	8.17584	8.71384	8.65122	8.06095	8.63239	8.38406	8.53055	8.42275	8.51209	8.67365	8.89432	8.52165	8.49873	8.60674	8.35357	8.42919	8.79939	8.46341	8.53213	8.60467	8.21928	8.07198	8.37538	8.44937	8.82964	8.15979
chr11	48904656	48927179	17262218	NM_001045540 // Gm12185 // predicted gene 12185 // 11 B1.2|11 // 620913 /// ENSMUST0000	Gm12185	NM_001045540	NM_001045540 // RefSeq // Mus musculus predicted gene 12185 (Gm12185), mRNA. // chr11 /		4.31708	4.32573	4.40303	3.96747	4.07779	4.03059	5.01045	4.67434	3.93317	4.36483	4.4012	4.13511	4.0923	4.05158	3.89481	3.76003	4.24858	4.20516	4.55588	4.36329	4.094	4.12397	4.14522	4.24092	4.52813	4.91926	3.90787	4.41491	4.22832	4.44637	4.40452	3.96928	3.90693	4.32174	4.22645	4.15179	4.09938	4.17924	4.13826	4.16744	4.15656
chr11	58720069	58721094	17263187	NM_146501 // Olfr318 // olfactory receptor 318 // 11 B1|11 // 258494 /// ENSMUST0000007	Olfr318	NM_146501	NM_146501 // RefSeq // Mus musculus olfactory receptor 318 (Olfr318), mRNA. // chr11 //		6.90101	7.11999	7.23975	6.88772	6.95921	7.08146	6.8784	7.12318	7.00981	6.66211	7.22172	6.92677	6.7964	7.17219	7.15954	6.91632	6.95543	6.88786	7.10626	6.86137	7.014	6.803	7.26144	7.07256	7.37249	6.6377	6.96234	6.89395	7.64151	6.82719	6.77052	6.97802	7.07859	6.81944	7.09301	7.49491	7.04983	7.1243	6.91804	6.69515	6.65546
chr11	58904402	58906170	17250145	---		---	ENSMUST00000148244 // ENSEMBL // cdna:known chromosome:NCBIM37:11:58717904:58719672:1 g		5.14478	5.06815	5.45953	5.44955	5.05243	5.06191	5.23975	5.19357	5.08943	5.2063	5.65764	5.36333	5.01667	4.99341	5.35394	5.25866	5.23162	5.26839	5.19879	4.99462	5.16473	4.99791	5.42779	5.21946	5.014	5.23763	5.12189	5.03175	4.86173	4.96551	5.1256	5.14684	5.11385	4.94605	5.27414	5.01994	4.97647	5.12569	5.2345	5.18678	5.8705
chr11	54522845	54699286	17249726	NM_001252494 // Rapgef6 // Rap guanine nucleotide exchange factor (GEF) 6 // 11 B1.3|11	Rapgef6	NM_001252494	NM_001252494 // RefSeq // Mus musculus Rap guanine nucleotide exchange factor (GEF) 6 (		7.61146	7.85019	7.87705	8.34325	8.14265	8.1652	8.07245	8.43484	8.39948	8.43029	8.27901	8.11914	8.03056	7.93787	7.86268	7.88951	7.83418	7.9225	8.055	8.03223	7.8829	8.05988	7.84447	8.13369	8.164	7.79447	7.96672	8.06778	8.50228	8.30255	8.06771	8.0961	7.84202	8.12675	8.19753	7.95617	8.0244	7.84664	7.97872	7.97719	7.63316
chr11	58263407	58294290	17249994	AK015331 // 4930438A08Rik // RIKEN cDNA 4930438A08 gene // 11 B1.3|11 // 73988 /// XM_9	4930438A08Rik	AK015331	AK015331 // GenBank HTC // Mus musculus adult male testis cDNA, RIKEN full-length enric		4.79476	4.66031	4.70738	4.6848	4.48435	4.56012	4.35796	4.54949	4.59672	4.92847	4.77498	4.63734	4.43682	4.68505	4.57387	4.54876	4.83557	4.39325	4.60719	4.68418	4.85512	4.98194	4.65921	4.52489	4.63598	4.96492	4.67628	4.59899	4.7186	4.51077	4.50031	4.62141	4.6508	4.80962	4.7271	4.71103	4.665	4.62328	4.43025	4.63913	4.91959
chr11	67364090	67364402	17251220	---		---	ENSMUST00000122618 // ENSEMBL // ncrna:misc_RNA chromosome:NCBIM37:11:67177592:67177904		5.36964	5.70135	5.46538	5.42019	5.54791	5.42327	5.4029	5.62231	5.1066	5.44478	5.12589	5.57204	5.10371	5.7674	5.23939	5.52616	5.40807	5.56433	5.36758	5.2033	5.43718	5.5149	5.10529	5.18322	5.77705	5.22702	5.59879	5.47619	5.39503	5.28303	5.25508	5.65813	5.97304	5.50998	5.2226	5.86414	5.2134	5.14368	5.39767	5.34927	5.6818
chr11	69073426	69073562	17251514	NR_028566 // Snord118 // small nucleolar RNA, C/D box 118 // 11|11 // 100216530 /// NR_	Snord118	NR_028566	NR_028566 // RefSeq // Mus musculus small nucleolar RNA, C/D box 118 (Snord118), small		6.93204	6.86166	7.98349	6.62067	7.76234	7.34266	6.39607	5.98552	7.5816	7.59711	6.49847	7.27877	7.41734	7.244	7.658	7.01129	7.37606	7.81532	7.18264	7.56393	6.75437	7.43086	7.11546	6.94607	7.0202	6.25169	7.73076	6.99596	8.86796	7.01288	6.60647	6.7686	7.01192	6.84344	6.84073	6.63382	6.93298	7.04047	7.10718	7.84808	9.44545
chr11	51967631	51977336	17249375	NM_029976 // Cdkn2aipnl // CDKN2A interacting protein N-terminal like // 11 B1.3|11 28.	Cdkn2aipnl	NM_029976	NM_029976 // RefSeq // Mus musculus CDKN2A interacting protein N-terminal like (Cdkn2ai		10.8049	10.5288	10.2855	10.9164	10.2757	10.2868	10.6459	10.7912	11.0856	11.0922	10.4836	10.7125	10.9387	10.555	10.5592	10.6616	10.939	10.8353	10.7094	10.7897	10.876	10.7235	10.9977	10.6485	10.4387	9.67094	10.7292	10.913	10.3446	10.4983	11.1175	10.9591	10.5926	10.921	10.8319	10.3361	10.8373	10.7984	10.7828	10.6872	10.6361
chr11	51685385	51688874	17262516	BC024353 // 0610009B22Rik // RIKEN cDNA 0610009B22 gene // 11 B1.3|11 // 66050 /// ENSM	0610009B22Rik	BC024353	BC024353 // GenBank // Mus musculus RIKEN cDNA 0610009B22 gene, mRNA (cDNA clone MGC:35		8.06826	8.2243	7.68501	8.40976	7.60126	7.84271	8.00238	8.17649	7.91045	8.10283	8.20543	7.97955	8.13358	8.43559	8.23598	8.20171	8.34473	8.08226	8.05086	8.12966	8.21496	8.16047	8.19077	8.09862	7.89035	7.29777	7.9552	8.23324	8.0014	7.85735	8.04591	8.07262	8.0331	8.0516	7.99769	8.12273	8.28562	8.04784	8.13428	8.25557	7.93309
chr11	60536381	60558512	17250460	NM_172943 // Alkbh5 // alkB, alkylation repair homolog 5 (E. coli) // 11 B2|11 // 26842	Alkbh5	NM_172943	NM_172943 // RefSeq // Mus musculus alkB, alkylation repair homolog 5 (E. coli) (Alkbh5		9.91908	9.53868	9.514	10.1396	9.13069	9.62401	9.83135	10.3154	9.4293	9.28165	9.83713	9.37614	9.45989	9.05724	9.55507	9.16884	9.55068	9.45229	9.42918	9.66269	9.44677	9.6591	9.65487	9.24312	9.82457	9.6578	9.29764	9.51442	9.30636	9.60063	9.27472	9.56408	9.22325	9.6992	9.48386	9.77415	9.08768	9.52515	9.56004	9.21942	10.0328
chr11	58625073	58626044	17263185	NM_146376 // Olfr323 // olfactory receptor 323 // 11 B1|11 // 258373 /// ENSMUST0000007	Olfr323	NM_146376	NM_146376 // RefSeq // Mus musculus olfactory receptor 323 (Olfr323), mRNA. // chr11 //		5.20327	5.04087	5.16836	4.8408	5.19083	5.10667	5.24257	4.96583	4.93213	5.06538	5.05563	5.27377	4.96596	4.91052	4.81803	4.95602	4.90861	5.07012	5.07119	4.80343	5.29877	4.96601	4.79551	5.00836	5.10574	5.13206	5.12284	4.90501	5.11333	5.20003	5.13661	5.11188	5.45085	5.27423	4.96459	5.857	5.09291	5.02754	4.79783	5.07585	5.14971
chr11	62458460	62514417	17250682	ENSMUST00000014389 // Pigl // phosphatidylinositol glycan anchor biosynthesis, class L	Pigl	ENSMUST00000014389	ENSMUST00000014389 // ENSEMBL // cdna:known chromosome:NCBIM37:11:62271962:62327919:1 g		7.51141	7.16498	6.87263	7.55509	7.05497	7.07393	6.90332	7.67152	7.15324	7.08491	7.78874	7.29136	7.59198	7.09966	7.17318	7.52979	7.22447	6.92514	7.33637	7.38813	7.30613	7.42056	7.36986	7.20084	7.05413	7.21415	7.14962	7.35647	7.20491	7.07507	7.44579	7.35199	7.07741	7.47158	7.32144	7.25859	7.21213	7.35573	7.66276	7.38242	7.20693
chr11	49340534	49341469	17248965	NM_147065 // Olfr1390 // olfactory receptor 1390 // 11 B1.2|11 // 259068 /// ENSMUST000	Olfr1390	NM_147065	NM_147065 // RefSeq // Mus musculus olfactory receptor 1390 (Olfr1390), mRNA. // chr11		4.66995	4.69566	5.20321	4.62357	4.78721	4.72987	4.81512	4.65552	4.76036	4.82706	4.43764	5.04038	4.54523	4.72278	4.71447	4.95901	4.82319	4.81812	4.68632	4.87786	4.70198	4.7867	4.96784	4.76503	5.02754	5.11825	4.83652	4.76853	4.55962	4.60606	4.83196	4.53165	4.76484	5.03656	4.6442	4.72952	4.84592	4.80927	4.69116	4.73385	4.99534
chr11	59612966	59614225	17250264	NM_001011740 // Olfr225 // olfactory receptor 225 // 11 B1.3|11 // 257886 /// ENSMUST00	Olfr225	NM_001011740	NM_001011740 // RefSeq // Mus musculus olfactory receptor 225 (Olfr225), mRNA. // chr11		4.90101	4.90496	5.38889	5.13483	5.08694	4.66518	4.87083	4.77691	4.8093	4.82252	4.715	4.79578	4.67143	4.84242	4.59599	4.89671	4.69305	4.83778	4.70949	5.07519	4.80484	4.75057	4.63156	4.80083	4.86675	5.87973	5.09912	4.91856	4.80082	4.88426	4.67914	4.67318	5.04253	5.01207	5.08356	5.00873	4.87703	4.93697	4.9198	4.85112	5.02523
chr11	64164573	64182171	17250867	---		---	AK037458 // GenBank HTC // Mus musculus 16 days neonate thymus cDNA, RIKEN full-length		3.17243	3.581	3.52524	3.15072	3.21802	3.42205	3.2868	3.61321	3.10152	3.15492	3.33802	3.38182	3.20722	3.55305	3.26802	3.54749	3.55701	3.25728	3.3321	3.3734	3.28228	3.68416	3.17671	3.42237	3.56054	3.29925	3.08425	3.68734	3.234	3.25955	3.32211	3.4256	3.29402	3.46797	3.39973	4.13766	3.33588	3.55455	3.482	3.29338	3.46254
chr11	69088490	69092384	17251518	NM_009497 // Vamp2 // vesicle-associated membrane protein 2 // 11 B3|11 // 22318 /// EN	Vamp2	NM_009497	NM_009497 // RefSeq // Mus musculus vesicle-associated membrane protein 2 (Vamp2), mRNA		9.79181	9.61377	10.0534	9.55798	9.94127	9.72627	9.64848	9.09753	9.8881	9.31202	9.41918	10.0476	10.1737	9.98658	9.88019	9.81518	10.0221	9.80862	9.72616	10.1369	9.99145	9.94403	9.80007	9.73439	9.79493	8.93158	10.306	9.93503	9.56949	9.7658	9.97479	9.70842	9.86442	9.88285	9.87735	9.77373	9.70122	10.0656	10.0857	9.73842	9.58004
chr11	58528929	58534825	17263157	NM_146879 // Olfr330 // olfactory receptor 330 // 11 B1|11 // 258879 /// ENSMUST0000017	Olfr330	NM_146879	NM_146879 // RefSeq // Mus musculus olfactory receptor 330 (Olfr330), mRNA. // chr11 //		4.00018	3.10017	3.18887	3.04442	4.79901	3.15105	3.34256	3.55967	3.52564	4.11981	3.35344	3.04292	4.04299	2.8452	3.11375	3.32101	3.28995	2.93478	2.92286	3.19819	3.59044	3.13707	3.59466	3.39029	3.24439	3.59769	3.13817	3.29242	3.35519	3.4655	3.24597	3.43529	2.99591	3.2997	3.61155	3.01877	3.5604	3.12028	2.92914	3.37746	4.31253
chr11	50832031	50841552	17262404	NM_173387 // Zfp879 // zinc finger protein 879 // 11 B1.3|11 // 214779 /// ENSMUST00000	Zfp879	NM_173387	NM_173387 // RefSeq // Mus musculus zinc finger protein 879 (Zfp879), mRNA. // chr11 //		6.62524	6.82605	6.34411	5.6336	6.52491	6.45483	6.73942	5.1835	6.33499	6.45347	6.011	7.40845	6.5003	6.47699	6.52669	6.61122	6.4124	6.52928	6.40739	6.24785	6.94219	6.52167	6.81882	6.8363	6.5108	5.33067	6.00467	7.02687	6.22168	6.70025	6.82009	6.5537	6.57811	6.83061	6.60499	6.90531	6.85777	6.86279	6.78249	6.27454	6.66286
chr11	54458162	54458269	17249724	---		---	ENSMUST00000157812 // ENSEMBL // ncrna:snRNA chromosome:NCBIM37:11:54271664:54271771:1		3.39756	3.44113	3.14159	3.96129	3.37319	3.87755	3.70376	4.44762	4.00478	3.17612	3.80066	3.10585	3.47376	3.24409	3.82564	3.55137	3.22848	3.66245	3.74137	3.60628	3.69341	3.80013	3.51834	4.59988	3.49199	2.88753	3.07822	3.43809	4.30308	3.5897	3.57519	3.83194	3.28838	3.42657	4.08812	3.20685	3.72808	3.81414	3.72739	3.76871	3.28533
chr11	49165585	49187159	17262259	ENSMUST00000046522 // Btnl9 // butyrophilin-like 9 // 11 B1.2|11 // 237754 /// NM_17279	Btnl9	ENSMUST00000046522	ENSMUST00000046522 // ENSEMBL // cdna:known chromosome:NCBIM37:11:48979087:49000661:-1		5.34478	5.35395	5.19991	5.03263	5.67001	5.04623	5.44142	4.78952	5.18428	5.46086	5.22855	5.53859	5.06849	5.53094	5.68524	5.41955	5.42144	5.30727	5.1965	5.34622	5.16786	5.37741	5.35019	5.56758	5.3827	5.22804	5.02181	5.32662	5.36275	5.53841	5.31525	5.27614	5.3015	5.70704	5.29347	5.60042	4.94954	5.31924	5.39371	5.13371	5.1732
chr11	52252371	52283179	17262600	ENSMUST00000072425 // Tcf7 // transcription factor 7, T cell specific // 11 B1.3|11 28.	Tcf7	ENSMUST00000072425	ENSMUST00000072425 // ENSEMBL // cdna:known chromosome:NCBIM37:11:52066106:52096681:-1		6.2969	6.14758	6.42998	6.55177	5.96404	6.26113	6.26101	6.0379	5.92555	6.12576	6.23474	6.4775	6.01861	6.38002	6.26683	6.40209	6.56975	6.30101	6.28819	6.4521	6.443	6.39761	6.04498	6.20474	6.51673	6.4168	6.46722	6.11779	6.45416	6.31325	6.35329	6.15327	6.30386	6.78697	6.31269	6.48906	6.21909	6.23276	6.38153	6.46158	6.08705
chr11	49430427	49431499	17248967	NM_147066 // Olfr1389 // olfactory receptor 1389 // 11 B1|11 // 259069 /// ENSMUST00000	Olfr1389	NM_147066	NM_147066 // RefSeq // Mus musculus olfactory receptor 1389 (Olfr1389), mRNA. // chr11		4.26637	4.29445	4.58961	4.68233	4.48266	4.01435	4.27262	4.12977	4.46759	4.56059	4.13504	4.19221	4.14864	4.11556	4.02726	4.51876	4.3618	4.30386	4.5271	4.18509	4.09974	3.99516	4.2624	3.79401	4.29431	4.46499	4.20924	4.18075	4.49789	4.27327	4.17455	4.18448	4.84787	4.43953	4.2626	4.4534	4.30034	4.33154	4.25148	4.21699	4.77065
chr11	62605766	62607748	17250746	---		---	ENSMUST00000128647 // ENSEMBL // cdna:known chromosome:NCBIM37:11:62419268:62421250:1 g		6.1449	5.79426	6.09487	5.79848	6.00915	6.17161	6.00725	5.62373	5.89689	6.32733	5.3043	6.03547	5.68108	6.03587	6.12251	5.87437	6.27704	6.27894	6.06115	6.23822	5.98518	6.1243	6.09334	5.93448	6.37222	5.54435	5.93174	6.4179	6.05821	6.04631	6.28987	5.98469	6.20354	6.16361	6.10555	5.89842	6.09636	6.18897	6.19729	6.20164	5.70941
chr11	58446143	58452966	17263142	NM_207527 // 4930504O13Rik // RIKEN cDNA 4930504O13 gene // 11 B1.3|11 // 403200 /// EN	4930504O13Rik	NM_207527	NM_207527 // RefSeq // Mus musculus RIKEN cDNA 4930504O13 gene (4930504O13Rik), mRNA. /		4.87102	4.84019	4.74902	4.56184	4.79034	4.81562	4.78572	4.574	4.67541	4.68781	4.54551	4.69709	4.79274	4.77368	4.77835	4.72956	4.80777	4.68656	4.67925	4.90773	4.76988	4.99323	4.90152	4.57065	4.77292	5.34532	4.65575	4.69229	4.94409	4.55636	4.8055	4.79311	4.66872	4.91126	4.63945	4.9451	4.83549	5.09401	4.82508	4.62712	5.38993
chr11	59570699	59571813	17263440	ENSMUST00000071943 // Olfr222 // olfactory receptor 222 // 11 B1.3|11 // 257962 /// NM_	Olfr222	ENSMUST00000071943	ENSMUST00000071943 // ENSEMBL // cdna:known chromosome:NCBIM37:11:59384201:59385315:-1		5.27835	5.13447	5.5846	5.08593	5.55011	5.1133	5.2119	5.35652	4.78812	4.89109	4.99412	5.74194	5.01124	5.61035	5.30994	5.52244	5.278	5.0251	5.43182	5.12108	5.15749	5.24435	5.05865	5.06085	5.44445	6.49738	5.3827	5.22052	4.72103	5.0945	5.06664	5.41366	5.44642	5.33972	5.41516	5.75479	5.12666	5.14336	5.36701	5.24704	5.7842
chr11	68432121	68497849	17251303	NM_177320 // Pik3r5 // phosphoinositide-3-kinase, regulatory subunit 5, p101 // 11 B3|1	Pik3r5	NM_177320	NM_177320 // RefSeq // Mus musculus phosphoinositide-3-kinase, regulatory subunit 5, p1		7.35991	5.94702	5.96223	6.2395	6.91684	5.80677	6.34535	6.15848	5.57299	5.59921	6.08754	6.23821	6.13666	5.79727	5.40205	6.08728	5.81852	5.62382	5.95499	6.13879	5.78608	5.78036	5.77653	5.74961	5.67531	6.55404	6.45676	5.64136	5.90296	5.77831	5.60184	6.25761	5.83404	6.00076	5.58143	6.16342	5.44884	5.85095	5.64044	5.85434	6.05709
chr11	61517249	61579687	17263837	ENSMUST00000108712 // Epn2 // epsin 2 // 11 B2|11 // 13855 /// NM_001252188 // Epn2 //	Epn2	ENSMUST00000108712	ENSMUST00000108712 // ENSEMBL // cdna:novel chromosome:NCBIM37:11:61330751:61393171:-1		8.45735	8.28959	8.84804	8.11123	8.50349	8.58657	8.32256	8.0857	8.40285	8.44557	8.05488	8.65607	8.28574	8.59389	8.73814	8.39641	8.74887	8.56374	8.23287	8.57973	8.57656	8.76071	8.5885	8.5831	8.83059	8.24704	8.58793	8.42248	8.39351	8.43065	8.44917	8.28031	8.67794	8.65616	8.60637	8.67023	8.4393	8.56913	8.5263	8.73181	8.59285
chr11	54910785	54962940	17262855	ENSMUST00000102731 // Tnip1 // TNFAIP3 interacting protein 1 // 11 B1.3|11 // 57783 ///	Tnip1	ENSMUST00000102731	ENSMUST00000102731 // ENSEMBL // cdna:known chromosome:NCBIM37:11:54724289:54776419:-1		6.98766	6.79747	6.99325	7.78135	7.28795	6.86881	7.40712	7.87029	6.98564	6.7288	7.32439	7.1016	7.38542	6.70676	6.88305	6.86641	6.96231	6.77471	6.82693	7.0554	6.80845	6.79476	6.8696	6.75695	6.55494	7.80115	6.96817	7.09659	7.40714	7.43771	7.02717	7.75106	6.80169	6.84669	7.0197	6.85503	6.84216	7.02975	6.98874	7.20397	6.78927
[truncated: 87 more columns]
