# Supplementary material for: A Systems Genetics Approach Identifies CXCL14, ITGAX, and LPCAT2 as Novel Aggressive Prostate Cancer Susceptibility Genes
Source: PLoS Genet. 2014 Nov 20;10(11):e1004809. doi: 10.1371/journal.pgen.1004809 (PMC4238980; doi:10.1371/journal.pgen.1004809)
Supplement: Table S7 — Correlation analysis for the microarray expression level of transcripts located within the chromosome 11 liver surface metastasis count QTL with liver surface metastasis count. (XLSX) [file pgen.1004809.s012.xlsx]

## Sheet: LSMC Chr 11
Chromosome	Start	Stop	ID				ID		N183	N185	N187	N197	N259	N265	N266	N275	N293	N294	N314	N329	N340	N343	N369	N371	N372	N380	N566	N574	N582	N583	N585	N586	N590	N591	N592	N596	N609	N614	N615	N618	N619	N637	N641	N649	N655	N662	N663	N803	N812
							Liver Surface Met Counts		0	1	0	0	0	0	0	0	0	1	0	9	1	0	0	11	0	0	0	0	0	0	36	2	100	0	0	8	0	0	0	16	0	0	0	0	14	0	0	0	0
chr11	21344588	21344675	17260931	NR_035454 // Mir1933 // microRNA 1933 // --- // 100316753	Mir1933	NR_035454	NR_035454 // RefSeq // Mus musculus microRNA 1933 (Mir1933), microRNA. // chr11 // 100		7.23341	6.62854	5.98751	5.38794	6.14229	6.08949	6.42049	8.0498	7.96051	5.85704	6.29851	6.76543	5.85891	5.93849	5.08643	5.38265	6.22097	5.79758	6.53375	6.8444	7.52352	7.05594	5.75488	6.41903	5.33216	6.11926	6.61395	6.76151	6.71559	6.5334	6.43789	5.32147	5.56811	6.58067	6.87882	6.56666	6.62473	6.61286	6.67074	6.21476	5.50461
chr11	32533266	32624595	17248309	NM_009288 // Stk10 // serine/threonine kinase 10 // 11 A4|11 16.0 cM // 20868 /// ENSMU	Stk10	NM_009288	NM_009288 // RefSeq // Mus musculus serine/threonine kinase 10 (Stk10), mRNA. // chr11		7.29586	6.8264	7.07185	7.1685	7.60882	6.73525	6.89946	7.37154	7.79987	7.03204	6.81442	7.05678	6.88332	7.22153	7.37201	7.29509	7.3847	7.09419	6.94645	7.45472	7.52286	6.77775	7.70774	8.1341	7.85804	6.97194	6.66907	7.34011	7.15242	7.40843	7.40878	7.70309	6.88736	7.37712	6.7734	7.13153	6.93677	6.44672	6.78066	6.84834	7.06557
chr11	29810032	29810096	17261333	---		---	ENSMUST00000116736 // ENSEMBL // ncrna:miRNA chromosome:NCBIM37:11:29710032:29710096:-1		6.57783	6.70503	6.20196	6.5892	6.65052	7.21227	6.9588	6.71094	6.1261	6.64357	7.52767	6.51611	7.89383	6.6856	6.51955	6.46548	6.39552	6.99813	7.06369	7.32692	6.6518	7.25385	6.55695	5.86765	6.42112	6.18926	7.50626	6.3197	7.08898	6.42887	6.86527	7.23844	7.68029	6.74415	7.97259	7.0546	7.23807	6.69358	7.92708	6.07756	6.95407
chr11	11589223	11627835	17260618	---		---	ENSMUST00000149910 // ENSEMBL // cdna:known chromosome:NCBIM37:11:11523714:11527838:-1		4.01674	4.0333	4.03967	4.14331	3.87316	3.90626	4.20176	4.15443	3.99202	4.06754	4.19314	3.94677	3.7744	4.27407	4.44163	3.51598	4.0639	4.10061	3.73174	3.89543	3.89691	3.80269	3.97771	3.75815	3.83575	4.09059	4.01026	4.05161	4.16247	4.32856	4.00064	4.24179	4.00014	4.17691	3.80869	3.88094	4.10527	3.98889	3.99265	3.66407	3.83797
chr11	34899017	34899123	17248424	---		---	ENSMUST00000082643 // ENSEMBL // ncrna:snRNA chromosome:NCBIM37:11:34712519:34712625:1		2.98119	3.52335	3.09298	3.22515	3.37272	3.0739	3.49605	3.28703	3.39955	3.02987	3.19981	3.47627	3.07943	3.38561	2.93385	2.56046	3.28402	3.02223	2.90859	3.34877	2.77488	3.113	3.41188	2.86401	4.19188	3.49664	3.35482	3.3671	3.9951	3.3609	3.4198	2.96804	3.06281	3.17522	3.20172	3.25066	3.26072	3.20545	3.82102	3.86517	3.08672
chr11	24048955	24075054	17261150	---		---	ENSMUST00000068360 // ENSEMBL // cdna:known chromosome:NCBIM37:11:23948955:23975054:-1		3.51606	3.61799	3.58328	3.43747	4.01949	3.74967	3.52962	3.72578	3.52771	3.70501	3.84808	3.43943	3.83386	3.6567	3.78814	3.10141	3.71872	3.59051	3.70971	3.59216	4.03873	3.70225	4.10545	3.63055	3.57596	3.85052	3.80988	3.81198	3.62461	3.55614	3.77893	3.72711	3.96415	3.9748	3.60648	3.86327	4.21499	3.59011	3.8127	3.55952	3.79701
chr11	33705550	33711435	17248371	---		---	ENSMUST00000125068 // ENSEMBL // cdna:putative chromosome:NCBIM37:11:33605550:33611435:		4.05901	4.18979	4.23232	4.41267	4.36624	4.92917	4.38073	4.43129	3.84414	4.11171	5.72652	4.11193	4.73572	4.2247	4.00478	3.98384	4.45119	3.94844	4.20422	3.93	3.99303	4.73921	4.04346	3.85153	3.96953	4.07545	4.04783	4.27791	4.43717	3.98688	4.38615	4.53888	4.38515	4.07081	3.99769	4.31962	4.19616	4.21004	4.47861	4.07837	4.2221
chr11	22858931	22861264	17247647	AK020289 // 9130230N09Rik // RIKEN cDNA 9130230N09 gene // 11|11 // 100137727	9130230N09Rik	AK020289	AK020289 // GenBank HTC // Mus musculus adult male cecum cDNA, RIKEN full-length enrich		5.84302	5.48761	5.59662	5.28284	5.41163	5.8141	5.77662	5.82005	5.59057	5.65495	5.59542	5.40481	5.82782	5.55438	5.91563	5.29895	5.89379	5.7291	5.45618	5.26709	5.64311	5.6225	5.72004	5.47432	5.18035	5.37151	5.69704	5.93458	5.67272	5.62144	5.51275	5.68065	5.66435	5.57618	5.72871	5.69991	5.72724	5.69892	5.80128	5.72534	5.63918
chr11	33599302	33625618	17248360	---		---	ENSMUST00000101371 // ENSEMBL // cdna:known chromosome:NCBIM37:11:33499302:33525618:1 g		5.86367	5.71287	5.84083	6.34007	5.80218	5.37704	5.3665	5.53566	5.20317	5.31314	5.61729	5.91366	5.89874	5.74165	5.12152	5.24572	5.77693	5.56973	5.52148	5.31902	5.44641	5.61894	5.11502	5.14925	5.16512	5.29044	5.66308	5.44777	5.14675	5.72081	5.96527	5.41336	6.40974	5.30622	5.38885	5.84333	5.67856	5.30054	5.35668	5.33756	5.25221
chr11	22512088	22519234	17247627	ENSMUST00000059319 // Tmem17 // transmembrane protein 17 // 11 A3.2|11 // 103765 /// NM	Tmem17	ENSMUST00000059319	ENSMUST00000059319 // ENSEMBL // cdna:known chromosome:NCBIM37:11:22412091:22419237:1 g		6.47218	6.76355	6.58818	6.94245	6.34458	6.56285	6.57266	6.32531	6.05642	6.32657	6.55248	6.737	6.93513	6.43737	6.56768	6.58348	6.76142	6.48724	6.83988	6.3692	6.13898	6.89701	6.50744	6.22306	6.28326	6.53238	6.66717	6.37101	6.59751	6.05489	7.07361	6.16458	6.76384	6.6247	6.45161	6.90909	6.60571	6.87511	6.78907	6.67391	6.65315
chr11	32231263	32267707	17261494	NM_181569 // Nprl3 // nitrogen permease regulator-like 3 // 11 A4|11 16.0 cM // 17168 /	Nprl3	NM_181569	NM_181569 // RefSeq // Mus musculus nitrogen permease regulator-like 3 (Nprl3), mRNA. /		7.30299	7.56343	7.32191	7.50333	7.05757	7.46475	7.43462	7.84683	7.79679	7.3751	7.12969	7.14254	7.24196	7.56829	7.58117	7.9747	7.6297	7.56425	7.37151	7.18148	7.3608	7.13605	7.62318	7.98962	7.64928	7.53115	6.99422	7.54969	7.3988	7.67601	7.3561	7.24489	7.26868	7.40599	7.89358	7.48538	7.46131	7.53832	7.45967	7.26194	7.33109
chr11	32187541	32200279	17261458	NM_001134458 // Il9r // interleukin 9 receptor // 11|11 A4 // 16199 /// NM_008374 // Il	Il9r	NM_001134458	NM_001134458 // RefSeq // Mus musculus interleukin 9 receptor (Il9r), transcript varian		6.00467	5.85453	5.89827	6.10784	6.26264	6.21079	5.86012	6.31443	5.90051	5.93498	6.04965	6.13681	6.18716	6.03795	6.07588	5.77776	6.11513	6.03734	6.00346	5.95051	6.02499	5.65383	6.04321	5.9559	5.94392	5.96711	6.05932	5.91922	6.11097	5.88191	5.95588	6.01615	6.15575	5.96315	6.26112	5.7422	6.25904	6.08085	5.89368	6.20717	5.83808
chr11	26386135	26471876	17247898	ENSMUST00000004120 // Fancl // Fanconi anemia, complementation group L // 11|11 A2-A3 /	Fancl	ENSMUST00000004120	ENSMUST00000004120 // ENSEMBL // cdna:known chromosome:NCBIM37:11:26286135:26371876:1 g		7.29308	7.74537	7.78414	7.52034	7.33915	7.46998	7.5935	6.85936	7.55633	7.3639	7.64841	7.79386	8.0271	7.59797	7.6818	7.32777	7.67795	7.42885	7.60816	7.29054	7.57675	7.6149	7.07569	7.5228	7.40838	7.54133	7.67014	7.39239	7.75204	7.55732	7.91545	7.55073	7.86556	7.5478	7.44215	7.83737	7.80465	7.81085	7.45081	7.67825	7.41354
chr11	23646479	23665959	17261098	NM_023651 // Pex13 // peroxisomal biogenesis factor 13 // 11|11 A3.3 // 72129 /// ENSMU	Pex13	NM_023651	NM_023651 // RefSeq // Mus musculus peroxisomal biogenesis factor 13 (Pex13), mRNA. //		7.86782	8.03681	7.92399	7.94282	7.80784	7.69947	7.87528	8.17413	8.00139	7.62097	8.07153	7.93526	7.74024	7.88168	7.37213	7.87752	7.59435	7.60356	7.97065	8.01261	8.22716	8.13922	7.82836	7.92285	7.98075	7.93602	7.92429	7.78247	7.90801	8.07798	8.38648	7.559	8.12876	7.82078	8.0437	8.23855	8.02812	7.96112	8.08894	7.69325	8.07954
chr11	30194608	30195702	17248127	---		---	ENSMUST00000163386 // ENSEMBL // cdna:known chromosome:NCBIM37:11:30094608:30095702:1 g		8.63954	7.92897	8.17299	7.09877	7.90918	7.75515	8.11097	9.12416	7.79158	7.85602	8.06101	7.92544	8.13424	8.17194	7.42345	7.3176	7.9345	7.76144	7.72821	7.40659	7.87699	7.53323	8.0893	7.46697	7.50477	8.20342	8.00099	8.07281	8.33936	8.52464	7.70465	8.2938	7.42548	8.24277	7.41236	7.57382	7.74415	7.85337	8.07626	7.57216	7.63479
chr11	31665150	31671919	17261439	NM_001024919 // Bod1 // biorientation of chromosomes in cell division 1 // 11 A4 // 695	Bod1	NM_001024919	NM_001024919 // RefSeq // Mus musculus biorientation of chromosomes in cell division 1		5.85264	6.43029	6.10113	5.96567	5.88423	5.92937	6.02042	6.00387	5.76804	5.98885	6.23205	6.52184	6.43752	5.48912	5.43628	5.25748	5.59456	5.8677	6.05239	6.24541	5.61665	6.13446	6.30276	5.5585	5.78051	6.0207	6.45203	5.6151	6.10064	5.62608	6.21223	4.93877	5.97821	5.62282	6.44521	6.1615	6.04052	6.33135	6.35918	6.25036	6.32529
chr11	16752203	16918158	17247389	NM_207655 // Egfr // epidermal growth factor receptor // 11 A1-A4|11 9.0 cM // 13649 //	Egfr	NM_207655	NM_207655 // RefSeq // Mus musculus epidermal growth factor receptor (Egfr), transcript		7.48703	6.42517	5.52112	5.1378	5.8854	5.78811	5.83134	8.90717	8.98263	5.47648	5.5632	5.84401	5.42344	6.51662	6.40845	5.7709	5.45958	6.16927	6.13012	6.1362	9.69176	5.40841	7.92663	9.32687	5.86301	5.76676	5.3681	7.3896	5.632	8.67797	6.12003	6.59172	5.64285	6.80719	6.5683	5.45585	5.1248	5.22611	5.35557	5.57072	5.37774
chr11	18095986	18103384	17247490	AK077028 // 4932416E17 // uncharacterized protein 4932416E17 // 11 A3.1|11 // 327872	4.93242e+23	AK077028	AK077028 // GenBank HTC // Mus musculus adult male testis cDNA, RIKEN full-length enric		4.08008	4.25827	4.10037	4.28806	4.10291	4.13266	4.39906	4.11193	3.85172	4.2761	3.94427	4.1792	4.00081	3.84099	3.86349	4.03453	3.96209	4.33461	4.28264	3.97167	4.18892	4.35204	4.08127	3.95422	3.82937	4.33572	4.35689	4.09168	4.08572	3.70507	4.16453	4.32935	3.99912	3.90368	4.43453	4.08869	4.61861	4.12675	4.2579	4.46213	4.23484
chr11	20302180	20332713	17260869	NM_018861 // Slc1a4 // solute carrier family 1 (glutamate/neutral amino acid transporte	Slc1a4	NM_018861	NM_018861 // RefSeq // Mus musculus solute carrier family 1 (glutamate/neutral amino ac		8.48953	8.25043	7.88333	8.5927	8.55997	8.42958	7.90714	8.28369	7.34104	7.46112	8.01877	7.8625	8.71644	7.02811	8.25543	8.42002	7.35341	8.06176	8.85775	8.74244	6.93624	8.71455	7.18902	6.84661	7.44907	7.38564	8.59244	7.81141	8.39235	6.9951	8.90339	7.69305	8.93855	7.62295	8.62094	9.01667	8.14683	7.94896	8.75676	8.91291	8.56453
chr11	22729897	22732986	17261006	---		---	AK078949 // GenBank HTC // Mus musculus adult male cecum cDNA, RIKEN full-length enrich		4.67915	4.70394	4.87296	5.03049	4.83603	4.72899	4.47385	5.09865	4.59428	4.75728	4.6831	4.77403	5.03491	4.62231	4.82432	4.85674	4.81615	4.6867	4.51515	4.8044	4.82056	4.8194	5.04131	4.37499	4.49001	4.99506	4.94057	4.57521	4.99066	4.53403	4.62261	4.79855	4.84586	4.73609	4.85172	4.47328	4.59368	4.76529	4.79226	4.89428	4.81074
chr11	29711973	29712077	17248123	---		---	AK148683 // GenBank HTC // Mus musculus 2 days neonate sympathetic ganglion cDNA, RIKEN		7.17632	8.37779	7.57286	6.70945	6.51073	8.0991	7.99651	7.73077	7.59025	7.42942	7.9091	8.56385	7.75517	7.24047	6.39265	6.16563	7.90626	6.93426	7.91232	7.97576	7.69551	8.55664	5.98083	6.70032	6.42356	8.09418	8.41077	7.41507	7.6603	7.50405	6.43409	6.58039	6.08509	7.94001	5.99928	8.10699	8.45887	8.2323	7.9455	6.7518	7.81774
chr11	28681564	28693276	17247933	NR_045906 // 2810471M01Rik // RIKEN cDNA 2810471M01 gene // 11|11 // 72818	2810471M01Rik	NR_045906	NR_045906 // RefSeq // Mus musculus RIKEN cDNA 2810471M01 gene (2810471M01Rik), non-cod		5.44183	5.1284	5.72561	5.77993	5.31873	5.35149	5.34167	5.06426	4.98338	5.40217	5.34494	5.14909	5.28824	5.44622	5.53869	4.95637	5.5064	5.099	5.47333	5.0781	4.95766	4.83004	5.23615	5.04434	4.74957	4.9595	8.21722	5.21595	5.30112	5.29385	4.90874	5.13117	5.51447	5.39084	5.50086	5.04103	5.67742	5.29495	5.19732	5.35805	4.85722
chr11	19693155	19693298	17260837	---		---	ENSMUST00000158585 // ENSEMBL // ncrna:snoRNA chromosome:NCBIM37:11:19593158:19593301:-		6.47816	6.33213	6.74638	5.64946	6.62216	6.29015	6.58634	6.43082	6.03071	6.25301	6.70907	6.52527	6.48535	6.36757	6.75575	6.33589	6.65522	6.48947	6.2672	6.27497	6.43183	6.49143	6.09095	5.73383	6.23968	6.49214	6.68339	6.08506	6.21599	6.2908	6.39354	6.5389	6.6875	6.64776	6.3935	6.49809	6.22226	6.65797	6.34721	6.52465	6.01831
chr11	34880339	34882531	17248421	---		---	AK157062 // GenBank HTC // Mus musculus activated spleen cDNA, RIKEN full-length enrich		4.75522	4.8486	4.91501	5.66992	5.07416	5.23573	5.16844	4.72993	4.53652	4.89339	5.09934	4.81502	4.84512	4.97146	4.81975	5.14424	5.09937	4.72522	4.88993	4.97147	4.70312	4.8706	4.92443	4.82185	4.74525	4.79853	5.24402	5.05873	5.09424	5.04792	5.24789	4.87353	5.43374	5.00118	5.36531	4.90291	5.47369	5.27504	4.82866	5.10111	5.2724
chr11	22972005	22976498	17247652	NM_011663 // Zrsr1 // zinc finger (CCCH type), RNA binding motif and serine/arginine ri	Zrsr1	NM_011663	NM_011663 // RefSeq // Mus musculus zinc finger (CCCH type), RNA binding motif and seri		6.69553	6.26515	6.1634	6.10949	5.98593	6.16712	6.22477	6.5786	6.65364	6.86293	6.40421	5.68767	6.12444	6.09187	6.71545	6.33878	6.00284	6.27214	6.38138	6.10101	6.63085	6.39296	6.84709	6.47383	6.28895	6.07356	5.28699	6.43137	5.57318	7.11369	6.25815	6.35861	6.29928	6.29276	6.41637	5.98598	6.03549	5.99016	5.71889	5.84844	6.60525
chr11	33117430	33147400	17261542	NM_008005 // Fgf18 // fibroblast growth factor 18 // 11 A4|11 // 14172 /// ENSMUST00000	Fgf18	NM_008005	NM_008005 // RefSeq // Mus musculus fibroblast growth factor 18 (Fgf18), mRNA. // chr11		6.65286	6.9356	7.02349	6.34923	6.64444	6.78911	6.96095	6.45183	6.22587	6.54535	6.34235	6.3668	6.60921	6.93703	6.32971	7.49479	7.57989	7.06495	6.42725	6.99513	5.91887	5.83187	7.05634	6.07429	7.18304	8.054	7.09536	6.0571	6.74247	6.17352	6.67728	6.9468	7.29053	6.90735	6.66233	6.82997	6.74307	6.54303	7.2497	7.15133	7.24117
chr11	11930499	12038683	17260668	NM_010345 // Grb10 // growth factor receptor bound protein 10 // 11 A1|11 8.0 cM // 147	Grb10	NM_010345	NM_010345 // RefSeq // Mus musculus growth factor receptor bound protein 10 (Grb10), tr		7.89441	7.69393	7.79549	7.78287	8.73993	9.53872	9.93908	7.64202	7.40503	7.84731	10.0979	9.00738	8.26385	8.0435	9.78812	8.81323	8.13615	7.90802	10.1843	7.52708	7.60255	9.06875	6.97921	8.43302	6.5413	7.79139	10.5512	8.0444	7.71305	7.29367	9.93853	8.00785	6.53189	7.35947	6.81042	7.04334	9.49273	6.83885	7.18233	7.60369	8.47273
chr11	17938749	17953875	17260786	NM_026576 // Etaa1 // Ewing's tumor-associated antigen 1 // 11 A3.1|11 // 68145 /// ENS	Etaa1	NM_026576	NM_026576 // RefSeq // Mus musculus Ewing's tumor-associated antigen 1 (Etaa1), mRNA. /		7.56885	7.46092	8.10335	7.73953	7.47535	7.64776	7.88468	6.68053	7.28967	7.9387	7.86425	7.93598	8.01055	7.97724	6.94737	7.58495	8.0538	7.12995	7.83977	7.9338	7.8985	8.08177	7.20887	7.8058	7.85734	8.01163	8.19107	7.81136	8.21155	7.34645	8.36012	7.90339	7.86959	7.81681	8.05359	8.30131	8.00914	8.16519	8.0527	7.94614	8.08985
chr11	31872211	31935634	17248213	NM_026252 // Cpeb4 // cytoplasmic polyadenylation element binding protein 4 // 11 A4|11	Cpeb4	NM_026252	NM_026252 // RefSeq // Mus musculus cytoplasmic polyadenylation element binding protein		9.05039	9.51285	8.9729	8.58564	8.89484	9.35955	9.28605	9.13346	9.12604	9.42308	9.43479	9.1884	9.16719	9.16069	8.85945	9.30774	9.26167	9.50591	9.22257	9.24661	9.46703	9.1071	9.54184	9.17378	9.38467	9.5924	8.18925	9.37165	9.48018	9.5541	9.04431	9.40884	9.04663	9.34763	9.49969	9.14387	9.10192	9.33925	9.04456	9.34318	9.68167
chr11	24426246	24722646	17247872	NR_033491 // Gm10466 // predicted gene 10466 // --- // 100038617	Gm10466	NR_033491	NR_033491 // RefSeq // Mus musculus predicted gene 10466 (Gm10466), non-coding RNA. //		3.67639	3.78357	3.66342	3.86411	3.66212	3.55581	3.51107	3.71829	3.59533	3.7545	3.56691	3.52908	3.57011	4.07368	3.4924	3.60853	3.7718	3.71444	3.76916	3.6057	3.63007	3.50972	3.69573	3.69559	3.55149	3.52537	3.69373	3.78052	3.6489	3.79102	3.88744	3.83368	3.61154	4.08052	3.61079	3.36114	3.97508	3.75475	4.02327	3.85672	3.62358
chr11	30954395	31102704	17248196	NM_023906 // Asb3 // ankyrin repeat and SOCS box-containing 3 // 11 A4|11 16.0 cM // 65	Asb3	NM_023906	NM_023906 // RefSeq // Mus musculus ankyrin repeat and SOCS box-containing 3 (Asb3), mR		8.28672	8.82986	8.82859	8.245	8.21796	8.66517	8.85188	8.46264	8.66264	8.38372	8.7662	8.91838	8.97921	8.56182	8.3868	8.33499	8.58726	8.54566	8.69787	8.96502	8.7658	8.89065	8.61334	8.71718	8.78863	8.90693	8.8457	8.62377	8.74296	8.81236	8.88393	8.59895	8.66335	8.59425	9.0042	8.88739	9.00218	9.07174	8.86852	8.74056	9.02452
chr11	21994764	22002897	17260959	NM_011023 // Otx1 // orthodenticle homolog 1 (Drosophila) // 11 A3.2|11 12.0 cM // 1842	Otx1	NM_011023	NM_011023 // RefSeq // Mus musculus orthodenticle homolog 1 (Drosophila) (Otx1), mRNA.		5.86076	5.92757	6.18114	5.94314	5.97339	6.12021	5.975	6.28636	5.82457	6.01172	6.26021	5.9853	6.20178	5.57931	6.57026	5.82889	6.0052	5.96856	5.7191	5.88613	5.94955	6.17443	5.84433	5.7309	5.67539	5.85645	5.99893	5.65243	5.9437	5.9915	5.83424	5.76261	6.0083	5.85222	5.84095	5.99362	5.99752	6.09138	5.72883	6.09332	5.70516
chr11	18348886	18451998	17247494	XR_141626 // Gm19396 // predicted gene, 19396 // --- // 100502821 /// XR_141046 // Gm19	Gm19396	XR_141626	XR_141626 // RefSeq // PREDICTED: Mus musculus predicted gene, 19396 (Gm19396), miscRNA		5.61685	5.60941	5.6897	6.03882	6.04667	5.94744	5.87548	5.45964	5.55402	5.37505	5.64053	5.7171	5.80947	5.61284	5.6428	5.58138	5.68327	5.70849	5.43079	5.56865	5.36684	5.95716	5.58867	5.2747	5.591	5.86524	5.843	5.65459	5.87085	5.15755	5.88655	5.67746	6.02671	5.82948	6.0271	5.74402	5.86893	5.90747	5.69955	5.74223	5.71618
chr11	11868123	11885321	17247351	NR_045178 // 1700042O10Rik // RIKEN cDNA 1700042O10 gene // 11|11 // 73321	1700042O10Rik	NR_045178	NR_045178 // RefSeq // Mus musculus RIKEN cDNA 1700042O10 gene (1700042O10Rik), non-cod		4.83814	5.07306	5.77321	4.71767	4.60395	6.0667	4.96427	4.81832	4.48682	4.23857	6.66513	5.08748	6.25335	5.12556	4.48051	5.04099	5.58228	4.76634	5.2972	4.62932	4.22243	6.01943	4.43467	4.62607	4.39748	4.67015	5.13003	4.48183	4.66808	4.87317	5.25648	4.98907	6.1188	4.82625	4.53422	5.66959	4.46519	5.44367	4.61077	4.69226	4.57828
chr11	28360362	28364339	17247929	---		---	ENSMUST00000152849 // ENSEMBL // cdna:putative chromosome:NCBIM37:11:28260362:28264339:		3.43203	3.78984	3.66691	4.42667	3.86368	3.47125	3.46607	3.84714	4.06425	4.09731	3.63201	3.6911	3.37987	3.613	3.34329	4.04966	3.42681	3.66931	3.47661	3.33821	3.91677	3.01094	3.51123	3.38148	3.35341	3.54312	3.3965	3.52573	3.60114	3.91698	3.64078	3.59612	3.60892	3.57655	3.30135	3.71758	3.33221	3.98113	3.73624	3.67767	3.58872
chr11	18467479	18493255	17260795	---		---	AK036039 // GenBank HTC // Mus musculus 16 days neonate cerebellum cDNA, RIKEN full-len		3.73269	3.2156	3.50198	3.30573	3.83611	3.98214	3.64218	3.56999	3.77093	4.08217	3.52213	3.81582	3.79357	3.73342	3.9535	3.41444	3.75908	3.92349	3.42748	3.69185	3.54102	3.58256	3.31695	3.50195	3.54929	3.97449	3.48224	3.80501	3.70108	3.49739	3.59833	3.45942	3.50218	3.7196	3.98741	3.62341	3.50304	3.53894	3.70504	4.20842	3.46851
chr11	33629339	33993193	17261622	NM_001190885 // Kcnip1 // Kv channel-interacting protein 1 // 11 A4|11 // 70357 /// ENS	Kcnip1	NM_001190885	NM_001190885 // RefSeq // Mus musculus Kv channel-interacting protein 1 (Kcnip1), trans		6.63806	8.3848	8.85738	8.04068	6.66899	8.93215	8.20289	7.54956	6.91243	8.06032	9.28642	8.45551	8.15734	7.66428	8.46229	9.18003	9.16866	7.19609	8.11188	7.4255	6.51354	8.87859	7.63876	6.67806	6.51476	7.14595	6.32776	8.18494	8.09298	7.03622	7.63458	8.78028	6.5339	7.88012	6.94833	6.29531	8.94077	8.33784	8.35576	7.589	7.45814
chr11	21572235	21898989	17247596	ENSMUST00000020568 // Wdpcp // WD repeat containing planar cell polarity effector // 11	Wdpcp	ENSMUST00000020568	ENSMUST00000020568 // ENSEMBL // cdna:known chromosome:NCBIM37:11:21472238:21798992:1 g		6.81468	7.30527	7.44449	7.7062	7.19598	7.46551	7.88328	7.81145	7.12107	7.19913	7.98241	7.36537	6.83387	7.30732	8.23549	7.29261	7.19694	6.46887	7.5596	7.50294	6.86177	7.84559	6.95777	7.35465	7.66614	7.81153	7.39392	7.02196	7.99968	6.97749	7.88101	7.24986	7.36294	7.35038	7.47589	7.75659	7.26252	7.41496	7.7292	7.45781	7.28277
chr11	35121224	35708507	17248426	ENSMUST00000069837 // Slit3 // slit homolog 3 (Drosophila) // 11 A5|11 // 20564 /// NM_	Slit3	ENSMUST00000069837	ENSMUST00000069837 // ENSEMBL // cdna:known chromosome:NCBIM37:11:34934726:35522009:1 g		7.74387	7.83523	6.27439	6.55944	8.15717	6.96453	6.85655	8.71568	8.98837	6.60097	6.04674	7.176	7.05255	7.29494	7.41778	7.11066	6.10369	8.08898	7.44248	7.20753	8.51138	6.50925	8.40231	8.49453	6.43869	6.92496	5.74139	8.43477	7.1767	7.91797	6.98901	6.5828	6.33479	8.12688	6.89064	6.34001	6.22068	6.07382	6.25548	6.5482	6.61795
chr11	11279626	11462419	17260603	ENSMUST00000020413 // Zpbp // zona pellucida binding protein // 11|11 A2 // 53604 /// N	Zpbp	ENSMUST00000020413	ENSMUST00000020413 // ENSEMBL // cdna:known chromosome:NCBIM37:11:11179629:11362411:-1		4.48746	4.23919	4.0235	4.11892	4.09683	3.92377	4.2199	4.65218	4.35726	4.43401	3.92212	4.42499	4.238	4.11654	4.34602	4.55825	4.10272	4.76549	4.35301	4.10791	4.20939	3.83649	4.18011	4.17864	4.47441	4.30594	4.44522	4.86008	3.90209	4.52542	3.76114	4.34163	4.05462	4.53388	4.35645	4.05575	4.36746	4.08797	4.35462	4.32773	4.47271
chr11	24201418	24217601	17247867	---		---	ENSMUST00000123592 // ENSEMBL // havana:lincRNA chromosome:NCBIM37:11:24101418:24117601		3.5921	3.63811	3.68082	3.73736	3.51071	3.83342	3.59819	3.63591	3.66822	3.58562	3.73225	3.79213	3.8007	3.78658	3.3816	2.98438	3.7766	3.76052	3.51399	3.40646	3.86744	3.88063	3.54484	3.43503	3.38035	3.45977	3.38586	3.29378	3.38597	3.64358	3.56711	3.87565	3.53049	3.55785	3.53522	3.38276	3.40371	3.77824	3.61058	3.40446	3.53533
chr11	33963013	33973641	17248374	NM_031169 // Kcnmb1 // potassium large conductance calcium-activated channel, subfamily	Kcnmb1	NM_031169	NM_031169 // RefSeq // Mus musculus potassium large conductance calcium-activated chann		6.40455	6.69626	5.93275	5.35359	6.43355	6.20695	5.66564	8.48369	7.96436	5.9248	5.72317	6.08957	5.62511	6.44485	5.33069	5.62667	5.75672	5.39507	6.00829	6.08989	7.03836	5.90693	7.69155	6.3683	5.9233	6.02513	5.78407	6.37191	5.52244	7.40117	5.90497	5.98886	5.65164	8.10877	5.72689	5.81287	6.01448	5.45107	6.36099	5.8368	5.72158
chr11	17548286	17548609	17247483	---		---	ENSMUST00000157208 // ENSEMBL // ncrna:misc_RNA chromosome:NCBIM37:11:17448289:17448612		3.32499	3.3453	3.16711	3.8115	3.28526	3.58923	3.63683	3.45678	2.9738	3.80554	3.35782	3.19224	3.2564	3.12646	3.63508	3.72398	3.41478	3.47397	3.49716	3.23238	3.07115	3.61611	3.5596	3.52314	3.20093	3.24235	3.33915	3.37388	3.55708	3.22847	3.17044	3.29219	3.24495	3.24389	3.33069	3.10055	3.50847	3.65811	3.43439	3.36346	3.36506
chr11	29547950	29578367	17248086	NM_028504 // 1700034F02Rik // RIKEN cDNA 1700034F02 gene // 11|11 A4 // 73324 /// NM_00	1700034F02Rik	NM_028504	NM_028504 // RefSeq // Mus musculus RIKEN cDNA 1700034F02 gene (1700034F02Rik), transcr		4.03646	3.96825	3.99268	4.55114	3.62793	3.93503	3.81676	4.13975	4.31877	3.9564	4.00241	4.10347	4.11214	4.0411	3.73661	4.21796	3.96148	3.98922	3.77094	4.09823	4.35299	4.31694	4.04636	3.96237	4.12994	4.08195	4.3818	4.23962	4.05385	4.45883	4.43037	4.35311	4.01467	3.85987	3.95108	4.10201	4.52825	3.94342	4.26507	3.90886	4.67832
chr11	24903983	24926058	17261177	---		---	ENSMUST00000126063 // ENSEMBL // havana:lincRNA chromosome:NCBIM37:11:24803983:24826058		4.66632	4.83871	4.77304	4.73488	4.83037	4.80915	4.87505	5.13261	4.98262	4.60611	4.89844	5.10458	4.96921	4.77262	5.05745	4.54668	5.0284	5.07665	4.73123	4.97933	4.64772	4.72273	4.78435	4.41284	5.0908	4.96913	5.30273	4.74368	5.06801	4.89145	4.85242	5.10988	4.76112	4.76966	4.82468	5.04781	5.10535	5.19888	4.61364	4.88303	4.75522
chr11	33204055	33221477	17248355	---		---	ENSMUST00000131851 // ENSEMBL // cdna:known chromosome:NCBIM37:11:33104055:33121477:1 g		6.0266	6.7607	7.20903	6.73487	6.52941	6.6765	7.1441	4.57748	4.53057	6.98682	7.22934	6.96071	7.29946	6.31893	6.53886	6.63502	6.72833	6.38919	7.18102	7.29109	4.38262	7.11912	6.28188	5.00905	6.39549	7.39358	7.14193	6.40121	7.07159	5.11021	7.01676	6.60434	7.24519	6.15751	7.51645	7.32184	6.83638	7.43671	7.11102	6.80219	7.38712
chr11	29595787	29597700	17248102	---		---	ENSMUST00000137364 // ENSEMBL // havana:lincRNA chromosome:NCBIM37:11:29495787:29497700		3.42119	3.68928	3.55571	3.95513	3.44712	3.40464	3.63215	3.65086	3.43294	3.63001	4.04452	3.50345	3.43334	3.572	3.41264	3.43468	3.69484	3.33628	3.51567	3.54128	3.58826	3.61177	3.51015	3.57093	3.40468	3.4665	3.5782	3.51883	3.66829	3.60297	3.58467	3.68469	3.49608	3.68004	3.53144	3.53898	3.78507	3.79082	3.36647	3.58292	3.25182
chr11	32205415	32208996	17248242	NM_030093 // Snrnp25 // small nuclear ribonucleoprotein 25 (U11/U12) // 11 A4|11 // 783	Snrnp25	NM_030093	NM_030093 // RefSeq // Mus musculus small nuclear ribonucleoprotein 25 (U11/U12) (Snrnp		9.08689	9.10412	9.05732	9.58212	8.89625	9.20511	9.10551	8.1764	8.03704	9.2788	9.37878	9.27153	8.97262	8.87046	9.16925	9.22621	9.37353	8.71461	9.18048	9.21399	7.97673	9.05849	8.75176	8.7956	8.85083	9.06971	9.17065	8.8583	9.05037	8.05551	9.25911	8.68424	9.36152	8.76864	9.28189	9.07776	9.1524	9.5072	9.21087	8.98759	8.94546
chr11	22483608	22491363	17247623	---		---	ENSMUST00000147771 // ENSEMBL // havana:lincRNA chromosome:NCBIM37:11:22383611:22391366		3.94154	3.76349	3.82733	3.92786	3.9594	3.89589	3.9594	3.7879	4.03478	3.64352	4.21848	4.00706	3.81759	3.95945	3.82556	3.72964	3.83508	4.07722	3.69085	4.01294	3.79941	3.79898	4.13503	4.00485	4.07917	3.70981	3.94311	3.73645	3.62757	3.78265	3.90753	4.0936	3.84135	3.86958	3.78966	3.89232	3.84344	3.84135	3.96512	3.934	3.73299
chr11	29849461	29849600	17248125	---		---	ENSMUST00000157510 // ENSEMBL // ncrna:snoRNA chromosome:NCBIM37:11:29749461:29749600:1		3.91372	3.88054	3.42682	3.32163	3.91618	3.87667	3.83133	3.59076	3.24791	3.43154	4.09308	3.59465	3.88823	3.74168	4.0932	3.71469	3.76096	4.17668	3.7472	3.72624	3.6368	3.9568	3.90308	3.75118	3.77132	3.58511	3.67962	3.44167	3.66305	4.03114	3.53445	4.02178	3.79622	3.80586	3.85992	4.08522	4.08572	3.81812	3.52659	3.9926	3.73728
chr11	34141827	34143421	17248406	---		---	ENSMUST00000131630 // ENSEMBL // havana:lincRNA chromosome:NCBIM37:11:34041827:34043421		6.23822	5.76283	5.55719	5.47764	5.86696	5.70253	5.89126	6.16458	6.14527	6.00039	5.91622	5.79845	5.78406	6.21808	5.65881	5.61144	5.82813	5.7789	5.7446	5.50603	5.81552	5.67054	5.85974	5.3347	5.59015	5.90538	5.7858	6.129	5.85373	5.68166	5.85517	5.73013	5.71747	5.89645	5.9306	5.65483	5.97583	5.6967	5.75191	5.7414	5.5483
chr11	11642203	11685400	17260625	---		---	AK040327 // GenBank HTC // Mus musculus 0 day neonate thymus cDNA, RIKEN full-length en		5.01119	4.79912	5.15717	5.82667	5.21649	4.96038	5.26445	5.16141	5.32777	4.89748	4.99621	5.04279	5.02209	5.04289	5.23901	5.04712	5.03944	4.8588	4.94326	4.69148	5.00173	4.85244	4.71717	4.90981	5.14172	5.12729	4.88964	4.79949	5.01424	4.90969	4.94818	5.04965	5.00163	4.987	5.12845	4.80036	4.98044	5.172	4.98193	4.91378	5.13383
chr11	28751633	28815767	17247939	---		---	ENSMUST00000138164 // ENSEMBL // havana:lincRNA chromosome:NCBIM37:11:28651633:28715767		5.09995	4.84718	4.86183	5.48194	5.08293	4.90518	4.58904	4.69552	5.10542	4.98592	4.62441	4.57695	4.89714	4.94355	4.59944	4.33907	4.97147	4.80692	4.35488	4.52371	4.80425	5.02789	4.51706	4.75538	4.4058	4.90719	6.72077	4.7384	5.08047	4.90584	4.93126	4.77663	4.64924	5.04369	4.62351	5.21329	4.99181	5.13118	4.84835	5.03119	4.25242
chr11	23152140	23166375	17247691	AK006857 // 1700061J23Rik // RIKEN cDNA 1700061J23 gene // 11|11 // 76993	1700061J23Rik	AK006857	AK006857 // GenBank HTC // Mus musculus adult male testis cDNA, RIKEN full-length enric		5.64126	5.75565	5.62001	5.79634	6.14526	5.49641	5.78745	5.51897	5.42585	5.7544	5.94824	5.57427	5.54507	5.53543	5.75148	5.47674	5.70287	5.67495	5.62135	5.5441	5.3283	5.55571	5.34201	5.27937	5.45479	5.57729	5.44264	5.55549	5.33057	5.1928	5.76325	5.78107	5.68457	5.63547	5.62297	5.63796	5.93564	5.74706	5.68231	5.6342	5.49361
chr11	25602763	26210763	17261187	NR_027973 // 5730522E02Rik // RIKEN cDNA 5730522E02 gene // 11 A3.2-A3.3|11 // 70626	5730522E02Rik	NR_027973	NR_027973 // RefSeq // Mus musculus RIKEN cDNA 5730522E02 gene (5730522E02Rik), non-cod		5.74583	5.39238	6.13638	5.46268	5.67205	5.73085	6.29892	4.88065	4.9492	5.76172	5.59536	6.22042	5.65068	6.29293	5.50481	5.45241	6.12794	5.88142	5.79572	5.92785	5.28371	5.93811	5.38443	5.17524	5.72936	6.16738	6.10692	5.62969	6.19346	5.42864	5.97179	5.87888	5.83407	6.07462	6.01403	5.77148	6.31164	6.51918	5.60946	5.96024	6.22587
chr11	32226505	32232702	17248249	NM_010822 // Mpg // N-methylpurine-DNA glycosylase // 11 A4|11 16.0 cM // 268395 /// EN	Mpg	NM_010822	NM_010822 // RefSeq // Mus musculus N-methylpurine-DNA glycosylase (Mpg), mRNA. // chr1		7.42326	7.80057	7.67172	7.85503	7.37621	7.68555	7.66088	7.73912	7.75355	7.58551	7.49603	7.65022	7.43459	7.6511	7.62586	7.62786	7.64536	7.34505	7.45596	7.57521	7.38486	7.57411	7.62807	7.93341	7.04428	7.76637	7.45139	7.5038	7.6628	7.70608	7.53548	7.49355	7.5144	7.22959	7.71596	7.57736	7.17406	7.74822	7.38562	7.66965	7.3301
chr11	30099395	30268169	17261339	ENSMUST00000102838 // Spnb2 // spectrin beta 2 // 11 A3.3|11 13.0 cM // 20742 /// NM_00	Spnb2	ENSMUST00000102838	ENSMUST00000102838 // ENSEMBL // cdna:known chromosome:NCBIM37:11:30006785:30098257:-1		11.1098	10.7641	10.677	10.3816	10.9117	10.925	10.7718	11.2255	11.1993	11.1061	10.7789	10.9455	10.8204	10.8197	11.066	11.0207	10.8269	11.3553	10.9721	11.1738	11.1965	10.9073	11.2365	11.4047	10.9981	11.1245	10.1334	11.0652	10.8445	11.2895	10.809	11.0848	10.6312	10.9768	10.7854	10.5592	10.7576	10.7126	10.9512	10.8654	11.0321
chr11	29526408	29545279	17248064	NM_133767 // Mtif2 // mitochondrial translational initiation factor 2 // 11|11 A4 // 76	Mtif2	NM_133767	NM_133767 // RefSeq // Mus musculus mitochondrial translational initiation factor 2 (Mt		7.80872	7.85031	7.95036	7.78087	7.62146	7.5135	7.87146	7.79589	8.20233	7.66538	7.59816	8.18633	7.65593	7.96085	7.55129	7.82764	7.9456	7.52707	7.72045	7.9496	8.26584	8.03475	7.63289	8.11799	8.11713	8.13792	7.91567	8.16062	8.12118	8.10162	8.12201	7.35286	7.54904	8.04657	7.59168	8.25533	8.29728	8.04841	8.33479	7.92297	8.25245
chr11	30929784	30954335	17261399	NM_025745 // Erlec1 // endoplasmic reticulum lectin 1 // 11 A4|11 // 66753 /// ENSMUST0	Erlec1	NM_025745	NM_025745 // RefSeq // Mus musculus endoplasmic reticulum lectin 1 (Erlec1), mRNA. // c		8.89815	9.30939	9.22245	8.42408	8.78291	9.07073	9.23203	10.1861	10.0984	9.36328	8.97827	9.01529	9.05313	9.20735	9.10542	8.81493	8.89707	9.40827	9.21209	8.9762	10.1359	8.83255	9.58238	9.90806	8.95714	9.2053	9.14954	9.61231	8.87993	10.3388	9.17862	9.31902	9.14555	9.05645	9.41493	9.03134	9.28205	9.27993	8.92726	9.37602	8.77578
chr11	20201432	20226856	17247533	NM_008996 // Rab1 // RAB1, member RAS oncogene family // 11 A3.1|11 10.9 cM // 19324 //	Rab1	NM_008996	NM_008996 // RefSeq // Mus musculus RAB1, member RAS oncogene family (Rab1), mRNA. // c		11.7247	11.6774	11.8119	11.4706	11.7361	11.6912	11.8455	12.1667	11.9965	11.6874	11.779	11.7824	11.6658	11.7541	11.1749	11.3284	11.8203	11.4336	11.8081	11.8728	12.1076	11.838	11.8378	11.9323	11.9365	11.7417	11.6794	11.6896	11.9179	12.0303	11.8192	11.8327	11.7838	11.9493	11.7557	11.8504	11.7213	11.7651	11.9206	11.7505	11.8494
chr11	25685140	25685269	17247896	---		---	ENSMUST00000082827 // ENSEMBL // ncrna:snoRNA chromosome:NCBIM37:11:25585140:25585269:1		6.72532	6.84758	7.25518	6.77633	6.84181	7.07623	7.00136	6.90079	6.7561	6.80981	7.29725	6.97488	7.25914	7.03304	6.51823	7.08349	7.27161	7.04499	6.80222	7.28001	6.63255	6.69584	6.62325	6.57191	6.98347	6.95007	7.19678	6.41666	6.61422	6.28258	7.29332	6.79074	7.03306	6.94773	6.90307	6.82775	7.05739	6.90992	7.21865	7.00514	7.51989
chr11	32725838	32726208	17248348	---		---	ENSMUST00000101381 // ENSEMBL // cdna:known chromosome:NCBIM37:11:32625838:32626208:1 g		12.1634	12.2663	12.0917	12.1348	11.0373	11.8834	11.7646	12.0482	12.2069	11.5701	12.151	12.0478	12.1623	11.9208	9.3479	10.4702	10.725	11.5867	12.0708	12.3885	12.2626	12.4401	10.6294	10.9747	10.5199	11.9918	12.2682	11.9328	11.8848	12.1362	10.84	10.3393	10.9533	11.956	7.12794	11.8662	12.2195	12.1672	12.2142	11.8328	11.8198
chr11	29130744	29161828	17247962	NM_027869 // Pnpt1 // polyribonucleotide nucleotidyltransferase 1 // 11|11 A4 // 71701	Pnpt1	NM_027869	NM_027869 // RefSeq // Mus musculus polyribonucleotide nucleotidyltransferase 1 (Pnpt1)		8.72247	8.87042	9.02812	8.55169	9.07497	9.10195	9.30623	8.67776	9.22991	9.09198	9.13717	9.42912	9.23744	9.07817	8.93033	8.97943	9.2392	9.04738	9.15056	9.04932	9.60156	9.26312	8.59273	9.73961	9.17779	9.1677	9.90692	9.03711	9.10869	9.2453	9.39819	8.95552	9.24332	9.18263	9.54314	9.74326	9.19489	9.41034	9.09848	8.81638	9.89807
chr11	32455370	32518709	17248304	NM_173784 // Ubtd2 // ubiquitin domain containing 2 // 11 A4|11 // 327900 /// ENSMUST00	Ubtd2	NM_173784	NM_173784 // RefSeq // Mus musculus ubiquitin domain containing 2 (Ubtd2), mRNA. // chr		9.92535	9.80985	9.62592	9.82823	9.38656	9.1017	9.70112	8.50117	8.89248	9.2108	8.74418	9.34086	9.33874	9.53488	8.77506	10.0845	10.0955	9.54664	9.60031	9.56343	8.78085	9.39391	9.76245	9.38167	9.91295	9.63209	9.92146	9.48547	9.76172	8.81098	9.91545	9.47641	9.92312	9.75383	9.89133	9.64627	10.086	9.96602	9.82527	9.99572	9.94893
chr11	30771726	30880361	17248135	NM_134013 // Psme4 // proteasome (prosome, macropain) activator subunit 4 // 11 A4|11 /	Psme4	NM_134013	NM_134013 // RefSeq // Mus musculus proteasome (prosome, macropain) activator subunit 4		10.1678	9.89899	9.79559	9.49507	9.89844	9.99819	10.0385	10.144	10.2881	9.96602	9.64378	9.90875	10.0277	9.9732	9.74366	9.88503	9.98349	10.1654	10.0756	9.93526	10.133	9.81066	10.1467	10.1718	9.97955	10.0522	9.77527	9.86532	9.80497	10.3625	10.0014	9.6735	9.9366	10.0898	10.1549	10.1328	10.086	9.99094	10.108	9.9763	9.84064
chr11	12648077	12648276	17247364	---		---	ENSMUST00000170061 // ENSEMBL // cdna:known chromosome:NCBIM37:11:12548080:12548279:1 g		11.1739	10.6792	10.8509	10.6029	10.9889	10.6227	10.7797	10.9908	10.9549	10.6177	10.6632	10.7088	10.8072	10.684	11.0778	10.3571	10.9231	10.8165	10.7573	10.5229	10.7482	10.7093	10.5557	10.7933	10.6729	10.7872	10.7589	10.9515	10.9007	10.9414	10.6136	10.6469	10.8752	10.6893	10.7267	10.6699	10.6823	11.0772	10.9387	10.8875	10.3559
chr11	17953970	17959578	17247485	---		---	ENSMUST00000140161 // ENSEMBL // cdna:known chromosome:NCBIM37:11:17853973:17859581:1 g		4.95715	4.57429	4.98986	3.9826	4.03075	4.01822	4.26696	4.86018	4.95554	4.65522	4.1979	4.63432	4.24865	4.40026	4.6915	4.16367	4.64719	4.44027	4.16434	4.73906	4.96316	4.72725	4.26632	4.4715	4.37855	4.97433	4.84339	4.90508	4.61476	4.17395	4.42032	4.58949	4.15876	4.37958	4.82154	4.58014	5.10321	4.68254	5.27627	4.33175	4.40216
chr11	18738695	18738796	17247498	---		---	ENSMUST00000083450 // ENSEMBL // ncrna:snRNA chromosome:NCBIM37:11:18638698:18638799:1		3.48022	3.64461	3.35929	4.5778	3.3912	3.59498	3.53065	3.49097	4.0656	3.48115	3.44431	3.04802	3.45741	3.71832	4.29838	4.49846	3.38861	3.61308	3.59425	3.48051	3.36727	4.03358	3.16891	3.48363	3.17067	3.51257	3.3013	3.23245	3.28426	3.33455	3.21219	3.27332	3.49926	3.43668	3.38171	3.56264	3.19912	3.49004	3.17895	3.09804	3.32421
chr11	19009128	19011183	17247500	---		---	ENSMUST00000143706 // ENSEMBL // cdna:known chromosome:NCBIM37:11:18909133:18910795:1 g		5.61816	5.33441	5.52774	5.10235	5.63043	5.90394	5.59897	5.6629	5.86342	5.81973	5.81728	5.81874	5.47179	5.58906	6.12945	5.64703	5.51279	5.96397	5.88073	6.0527	5.93333	5.96599	6.0864	5.72681	5.51116	5.91426	5.59641	5.66478	5.66241	6.08098	5.74297	5.57772	5.67833	5.24083	5.9635	5.41676	6.10913	6.03144	6.31235	6.11118	5.56191
chr11	31965592	31979651	17248226	BC114574 // 4930524B15Rik // RIKEN cDNA 4930524B15 gene // 11 A4|11 // 67592 /// NM_026	4930524B15Rik	BC114574	BC114574 // GenBank // Mus musculus RIKEN cDNA 4930524B15 gene, mRNA (cDNA clone MGC:14		6.03571	5.81486	6.14017	5.93112	6.02368	6.09208	6.00649	6.0399	5.86925	6.32087	5.80797	5.91419	6.04937	6.12145	6.11833	5.99334	5.978	6.16306	6.04191	6.04865	6.03225	5.81825	5.99153	5.81805	6.02736	5.95759	6.02798	5.91827	6.01766	6.14597	6.06922	6.20094	5.84771	6.04928	6.00862	5.99997	6.0457	5.90788	6.17585	6.04835	5.95049
chr11	29170817	29173558	17261247	BC059020 // A630052C17Rik // RIKEN cDNA A630052C17 gene // 11 A3.3|11 // 320757 /// BC0	A630052C17Rik	BC059020	BC059020 // GenBank // Mus musculus RIKEN cDNA A630052C17 gene, mRNA (cDNA clone IMAGE:		6.03574	6.18799	6.30522	7.01576	6.52954	6.45634	6.51972	6.43054	5.97076	6.17086	6.56208	6.34279	6.47449	6.22652	6.32212	6.83804	6.42788	6.11376	6.40006	6.51611	6.10311	6.46298	6.24787	6.17291	6.45535	6.25804	6.5687	6.38019	6.27655	5.95787	6.50307	6.25393	6.48284	6.26585	6.43234	6.42023	6.42151	6.70355	6.21714	6.56411	6.50704
chr11	16634082	16636140	17260740	---		---	ENSMUST00000118481 // ENSEMBL // cdna:pseudogene chromosome:NCBIM37:11:16535112:1653606		5.37674	4.94508	5.43624	3.99551	5.85319	5.38476	5.46874	5.681	5.81295	5.64549	5.53116	5.24137	5.2343	5.77417	5.56326	5.92695	6.25874	5.48353	5.32613	5.48304	6.03137	5.57927	5.43719	5.83064	5.46957	5.66316	5.70909	5.56323	5.46263	5.61771	5.21991	5.11324	5.76254	5.39679	6.0767	5.31934	6.2888	5.46944	5.75282	5.80402	5.81459
chr11	33550781	33578959	17261608	NM_146017 // Gabrp // gamma-aminobutyric acid (GABA) A receptor, pi // 11 A4|11 // 2166	Gabrp	NM_146017	NM_146017 // RefSeq // Mus musculus gamma-aminobutyric acid (GABA) A receptor, pi (Gabr		8.74388	4.90016	4.81996	4.6562	4.45158	4.95627	7.23479	10.9621	10.7617	4.74944	4.7497	4.87789	4.90912	7.21035	5.62644	5.25682	5.0324	5.66617	4.71087	4.59016	10.3973	5.19721	8.99483	9.82986	5.99153	4.88776	5.17812	8.40952	4.55914	10.4912	4.88607	5.12246	4.89812	5.98442	6.78799	4.77608	4.70985	4.92571	4.60219	5.33865	4.47015
chr11	32283511	32284486	17248263	ENSMUST00000093209 // Hba-a2 // hemoglobin alpha, adult chain 2 // 11|11 16.0 cM // 110	Hba-a2	ENSMUST00000093209	ENSMUST00000093209 // ENSEMBL // cdna:known chromosome:NCBIM37:11:32183511:32184465:1 g		7.50352	7.36746	7.61842	7.54801	8.36148	7.94806	7.42664	7.2589	6.76756	7.51483	7.36829	7.57146	7.76015	7.23599	7.63089	7.9031	7.93653	7.56399	7.76902	7.67537	7.07456	7.13152	7.38679	7.32958	7.32061	7.48888	7.56184	7.09426	7.25126	7.6421	7.96826	7.35848	7.76098	7.56577	7.02112	7.89847	7.17507	6.76641	7.86163	7.05787	7.05911
chr11	19260180	19384944	17247515	XR_141047 // Gm12026 // predicted gene 12026 // 11 A3.1|11 // 635455	Gm12026	XR_141047	ENSMUST00000120961 // ENSEMBL // cdna:pseudogene chromosome:NCBIM37:11:19283688:1928471		4.84344	4.69789	4.9332	4.92326	5.02482	5.05345	4.75904	5.09736	4.84758	4.35282	5.0023	4.85713	4.66655	4.61325	4.93033	4.70558	4.86754	4.73546	4.92549	4.68207	4.74092	4.82666	5.04702	4.64314	4.65776	4.79318	4.90368	4.6706	5.03133	4.83179	4.64829	4.96338	4.74654	4.56916	4.83926	4.89496	5.14802	4.94352	4.99177	4.99238	4.82515
chr11	32818529	32824605	17261531	NM_027050 // 1700008A04Rik // RIKEN cDNA 1700008A04 gene // 11|11 A5 // 69351 /// ENSMU	1700008A04Rik	NM_027050	NM_027050 // RefSeq // Mus musculus RIKEN cDNA 1700008A04 gene (1700008A04Rik), mRNA. /		4.62697	4.78884	4.88179	4.57775	4.75109	5.25045	4.93183	4.77679	4.49198	4.43382	4.62363	4.72836	4.88779	4.86825	5.07295	4.63631	4.85268	4.74667	4.72699	4.89217	4.63297	4.6361	5.30274	4.70687	4.83563	4.65486	4.98211	4.7407	4.82881	5.16299	4.84011	5.13314	5.19797	4.79999	4.77787	5.26179	5.04218	5.04595	4.65555	4.67434	4.78297
chr11	12054148	12054303	17260697	---		---	ENSMUST00000082868 // ENSEMBL // ncrna:snRNA chromosome:NCBIM37:11:11954151:11954306:-1		4.32597	4.29472	4.43821	4.56881	3.96	4.7431	4.5061	3.94445	4.24282	4.76855	4.56409	4.27065	4.37543	4.306	4.38364	4.79741	4.32622	4.50738	4.36134	4.766	4.16796	4.59509	4.08225	4.14128	4.1877	4.57029	4.66594	4.19875	4.64124	4.14626	4.50237	4.69294	4.22145	4.27435	4.38465	4.44493	4.01271	4.39642	4.29818	4.40783	4.08167
chr11	28853204	28926743	17247948	NM_146015 // Efemp1 // epidermal growth factor-containing fibulin-like extracellular ma	Efemp1	NM_146015	NM_146015 // RefSeq // Mus musculus epidermal growth factor-containing fibulin-like ext		8.53333	7.36612	5.86087	5.66247	7.18098	5.7765	7.17535	10.0169	8.94866	5.2117	5.08447	6.58206	5.77363	7.50015	6.55595	6.55179	5.76708	6.15816	6.22118	6.37103	10.1017	6.48627	8.18205	10.4915	5.93372	6.3607	7.30918	8.64778	5.71424	9.41885	5.83853	6.49203	6.43137	8.59468	6.71799	5.88819	5.9119	5.77708	5.6417	5.61101	5.76287
chr11	33200752	33203588	17261569	NM_019916 // Tlx3 // T cell leukemia, homeobox 3 // 11 A5|11 // 27140 /// ENSMUST000000	Tlx3	NM_019916	NM_019916 // RefSeq // Mus musculus T cell leukemia, homeobox 3 (Tlx3), mRNA. // chr11		6.24821	6.5607	6.45316	6.65322	6.46803	7.10222	6.71919	5.31026	5.44629	7.10428	7.29198	6.86321	7.02119	5.75437	7.29274	6.57508	6.39921	6.33625	7.03645	6.71076	5.03079	7.11863	5.91975	5.4725	5.9613	6.96923	6.50653	5.9803	6.49534	5.18754	6.3687	5.93558	7.20803	5.98223	7.3911	6.47821	6.57486	7.2416	6.78989	7.09085	7.19835
chr11	22896136	22982382	17261016	ENSMUST00000159081 // Commd1 // COMM domain containing 1 // 11 A3.2|11 12.0 cM // 17846	Commd1	ENSMUST00000159081	ENSMUST00000159081 // ENSEMBL // cdna:known chromosome:NCBIM37:11:22796136:22882382:-1		7.23718	7.39477	7.2977	7.32649	7.23739	7.10842	7.68819	7.22508	6.88028	7.16298	7.42745	7.39934	7.54119	7.32938	6.86782	7.50481	7.62073	7.19858	7.37336	7.27718	7.069	7.19861	7.34447	7.11691	7.68135	7.71613	7.53256	7.44897	7.42019	7.21449	7.51524	7.26066	7.44091	7.51186	7.46441	7.49179	7.63605	7.55914	7.43009	7.40195	7.46944
chr11	22734038	22737937	17247638	---		---	BC042714 // GenBank // Mus musculus cDNA clone IMAGE:3486201, partial cds. // chr11 //		5.22401	5.21751	5.31093	4.79128	5.49261	5.18594	5.09556	5.43637	5.49609	5.17042	5.14578	5.10664	5.15454	5.10616	5.31021	4.721	5.1354	5.20172	5.21314	5.15554	5.32095	5.12411	5.19135	5.15875	5.00948	5.27404	5.24897	5.25949	5.02611	4.90644	5.08647	5.3299	4.92824	5.15988	5.25663	5.12549	5.35663	5.2283	5.16346	5.07548	5.21128
chr11	33172886	33173368	17547571	NM_212468 // Ssbp1 // single-stranded DNA binding protein 1 // 6|6 B2 // 381760 /// ENS	Ssbp1	NM_212468	NM_212468 // RefSeq // Mus musculus single-stranded DNA binding protein 1 (Ssbp1), nucl		8.32937	8.53188	8.59234	7.60737	8.38978	7.8389	8.50066	8.11761	8.60746	8.56267	7.93419	8.16073	8.4916	8.59951	8.0527	8.13283	8.5779	8.37374	8.16272	8.61551	8.3425	8.47334	7.8951	8.51258	8.66821	8.52676	9.12539	8.69814	8.54815	8.61248	8.83433	8.20697	8.82401	8.63737	7.80666	8.7779	8.59355	8.67595	9.2419	8.35363	8.57477
chr11	33211794	33513746	17261575	NM_023146 // Ranbp17 // RAN binding protein 17 // 11 A5|11 // 66011 /// ENSMUST00000169	Ranbp17	NM_023146	NM_023146 // RefSeq // Mus musculus RAN binding protein 17 (Ranbp17), mRNA. // chr11 //		9.47116	9.64448	9.5157	9.92	9.34755	9.5058	9.53974	8.43031	9.82929	9.45775	9.70649	9.66949	9.70634	9.45274	10.0665	9.44154	9.6004	10.1069	9.68359	9.27683	9.73205	9.54463	9.12702	9.92551	9.57532	9.54181	9.67677	9.30909	9.57366	10.0608	10.1768	9.47427	10.0964	9.3715	9.25698	9.74584	9.87094	9.65768	9.29524	9.60913	9.53715
chr11	23894560	23895488	17247845	NM_172555 // Papolg // poly(A) polymerase gamma // 11 A3.2|11 // 216578 /// BC059271 //	Papolg	NM_172555	NM_172555 // RefSeq // Mus musculus poly(A) polymerase gamma (Papolg), mRNA. // chr11 /		5.07955	5.06348	5.11574	5.70322	5.05048	5.39192	5.24911	5.00745	4.97994	5.413	5.72919	4.95536	5.37856	5.01798	5.32571	5.17872	5.19939	4.93318	5.37202	5.18812	4.81758	5.28765	5.05256	5.28175	5.026	4.9971	5.16371	4.96952	5.30676	5.45855	5.45469	5.24135	5.19411	5.00617	5.11463	5.44981	5.12963	5.23365	5.07966	4.96617	5.30929
chr11	33695894	33697908	17248367	---		---	ENSMUST00000136083 // ENSEMBL // cdna:known chromosome:NCBIM37:11:33595894:33597908:1 g		5.47467	5.66819	5.94595	5.33647	5.75061	6.21281	5.4965	5.98841	5.65342	5.9443	6.35391	5.76365	6.47506	5.48676	5.418	5.34434	6.19541	5.76407	5.49533	5.80239	5.74616	5.97171	5.73553	5.6339	5.79403	5.82568	5.63193	5.42746	5.70915	5.7859	6.17419	5.66435	6.13245	5.52159	5.42328	6.23909	5.8182	6.06013	5.80204	5.6487	5.4789
chr11	26593241	26593862	17247921	NM_027260 // Vrk2 // vaccinia related kinase 2 // 11 A3.3|11 // 69922 /// NM_001252447	Vrk2	NM_027260	NM_027260 // RefSeq // Mus musculus vaccinia related kinase 2 (Vrk2), transcript varian		8.73611	8.57531	8.62559	7.83678	8.47477	8.50239	8.52536	8.54881	8.45039	8.41009	8.59682	8.47248	8.44978	8.67142	8.33967	7.95861	8.58343	8.45795	8.28352	8.20799	8.33339	8.38982	8.33077	8.24768	8.33249	8.70433	8.42864	8.51383	8.53425	8.30494	8.19214	8.71924	8.35298	8.62309	8.17228	8.48398	8.47771	8.56246	8.43882	8.37298	8.31987
chr11	23497753	23499661	17247817	---		---	---		5.06922	5.3198	5.4897	4.94793	5.41922	5.34592	5.29045	5.42511	5.04811	5.34553	5.1478	5.39839	5.6326	5.02708	5.00574	5.51273	5.40891	5.2801	5.16716	5.19258	5.31503	5.52969	5.32921	5.16656	5.04731	5.37588	5.28006	5.18163	5.21558	5.40876	5.25437	5.29912	5.40966	5.20288	5.43558	5.31253	5.48677	5.56326	5.06231	5.129	5.16865
chr11	23665674	23732876	17247823	NM_028956 // Pus10 // pseudouridylate synthase 10 // 11 A3.3|11 // 74467 /// NM_0010336	Pus10	NM_028956	NM_028956 // RefSeq // Mus musculus pseudouridylate synthase 10 (Pus10), transcript var		7.40971	8.07942	8.02303	7.72878	7.79351	7.92895	8.07001	8.0534	8.22055	8.09574	8.03888	8.10211	8.0965	7.90811	8.37588	7.78349	8.00295	7.67702	7.88374	7.80842	8.33933	7.90904	7.93579	8.60822	8.04676	7.9667	7.7422	7.88564	7.91695	8.32959	8.1132	8.00567	7.98532	7.88942	7.86287	8.20615	7.70004	7.71851	7.77966	7.87359	7.90244
chr11	25326107	25367137	17247886	NR_045853 // 4933427E13Rik // RIKEN cDNA 4933427E13 gene // 11 A3.2|11 // 71234	4933427E13Rik	NR_045853	NR_045853 // RefSeq // Mus musculus RIKEN cDNA 4933427E13 gene (4933427E13Rik), non-cod		3.80094	3.88542	3.98612	4.54696	4.0848	3.795	4.20575	4.06845	3.67135	3.87621	3.86751	4.05369	3.77721	3.93039	4.09528	4.52545	3.92056	4.09516	4.00893	3.8347	3.83372	4.07762	3.68331	3.72219	3.88792	4.30174	3.91092	3.87201	3.85444	4.26583	3.94733	4.18603	3.94813	3.81557	3.74583	4.06474	3.98304	3.82666	4.10531	3.9514	3.85306
chr11	31790113	31824524	17261446	AK085420 // D630024D03Rik // RIKEN cDNA D630024D03 gene // --- // 414116 /// AK158188 /	D630024D03Rik	AK085420	AK085420 // GenBank HTC // Mus musculus 0 day neonate kidney cDNA, RIKEN full-length en		3.88605	3.9467	4.09932	4.66124	4.06209	3.97046	3.9668	3.75454	4.02572	4.35567	3.904	3.88757	4.00091	3.95011	3.88264	4.34993	4.26462	4.12766	3.78538	4.06754	3.58398	4.02069	4.03768	3.99495	4.10875	4.00742	3.782	4.0534	3.93997	3.77049	3.93902	3.90385	4.0514	3.81315	3.86052	4.02011	4.10848	3.8966	3.83864	4.25904	4.09044
chr11	27085126	27085207	17247927	---		---	ENSMUST00000122639 // ENSEMBL // ncrna:rRNA chromosome:NCBIM37:11:26985126:26985207:1 g		4.81857	5.23269	4.90891	5.23027	4.78106	5.31949	5.44335	4.89533	4.5893	4.83047	5.3058	4.84718	5.25822	5.35817	4.58898	5.08441	5.36451	4.81901	4.86712	5.04893	5.04312	5.11855	5.17551	4.76054	5.30234	5.27311	5.61923	4.99944	5.40253	4.6188	4.72863	5.36189	5.02831	4.95331	5.78213	4.93196	5.64501	5.19751	5.50985	5.63678	4.598
chr11	18802254	18802422	17260806	---		---	ENSMUST00000158765 // ENSEMBL // ncrna:snRNA chromosome:NCBIM37:11:18702257:18702425:-1		4.08124	4.80667	4.44067	3.92302	4.27534	4.29562	4.31458	4.7744	4.49533	4.71354	4.15081	4.32085	4.49993	4.33263	4.76111	4.3405	3.98184	4.50277	5.16067	4.1839	4.70073	4.48041	4.7622	3.95566	3.81385	4.40564	4.05464	4.45854	5.12358	3.93061	4.33829	4.7334	4.24488	4.43037	5.05727	4.98186	4.37054	4.49019	4.44167	4.58908	3.43736
chr11	25301263	25322786	17247882	---		---	AK158601 // GenBank HTC // Mus musculus visual cortex cDNA, RIKEN full-length enriched		7.03359	6.6829	6.90329	6.66492	6.68392	6.72648	6.80788	7.05189	6.6598	6.67705	6.94545	6.88592	6.87302	6.71036	7.09804	6.51414	6.96955	6.66447	6.64428	6.32461	6.81526	6.62392	6.86649	6.6389	6.61364	6.73239	6.75433	6.70925	6.54998	7.04179	6.99401	6.98778	6.62469	6.83383	7.01594	6.66904	6.84541	6.9697	6.50535	6.92976	6.71424
chr11	19626761	19628061	17260834	---		---	ENSMUST00000146531 // ENSEMBL // havana:lincRNA chromosome:NCBIM37:11:19526764:19528064		5.04716	4.94784	4.46208	4.47732	4.80983	5.12363	4.53097	5.24529	4.49229	4.75092	4.9019	4.83703	4.48119	4.50383	5.29512	4.64327	4.59803	5.21736	4.71706	4.58583	5.03954	4.95721	4.89577	4.60114	4.68228	4.54056	4.31407	4.5071	4.57163	4.89855	4.80274	4.85631	5.01924	4.46892	5.07847	4.38668	5.02342	4.72741	4.51898	4.76837	4.33622
chr11	22005825	22342292	17260968	NM_001252515 // Ehbp1 // EH domain binding protein 1 // 11 A3.2|11 11.0 cM // 216565 //	Ehbp1	NM_001252515	NM_001252515 // RefSeq // Mus musculus EH domain binding protein 1 (Ehbp1), transcript		8.22255	8.4646	8.46161	8.66838	8.40161	8.65162	8.68207	8.17424	8.23687	8.44685	8.39746	8.72678	8.5061	8.76349	8.84851	8.53315	8.59162	8.88714	8.63423	8.50725	8.04231	8.90226	8.37462	8.37972	8.61386	8.58783	8.66092	8.60539	8.7287	8.10906	8.91437	8.40079	8.60674	8.69962	8.77405	8.9582	8.60511	8.57682	8.44637	8.46186	8.97207
chr11	32284275	32284481	17547616	---		---	X91866 // GenBank // M.musculus mRNA for H3.3A variant histone. // chr11 // 81 // 100 /		7.32572	7.20134	7.15539	7.80662	8.53491	7.36493	6.9154	7.10795	6.68396	6.91499	7.25553	7.05302	7.24043	7.06914	7.48056	6.95715	7.30971	6.50735	6.81225	7.80612	6.74767	6.90971	6.56483	6.5114	7.19927	7.01512	7.01197	6.79383	7.14844	6.49101	7.37671	7.34372	7.41199	6.75267	6.99368	7.36887	6.90796	6.74211	6.78215	6.64726	6.84515
chr11	22868901	22869004	17247650	---		---	ENSMUST00000083935 // ENSEMBL // ncrna:snRNA chromosome:NCBIM37:11:22768901:22769004:1		7.81246	6.98798	7.54059	6.25815	7.34044	6.4477	7.20294	7.76768	7.34295	6.46061	6.4638	6.59406	7.05246	8.11758	6.68931	6.98278	7.32121	8.07858	6.66711	6.35559	7.41041	6.28507	7.41937	7.2514	7.53176	7.03684	7.2301	7.88848	7.15282	7.08129	6.52597	8.2282	6.67097	7.85694	7.42581	6.67085	7.85848	7.0447	7.37766	7.73185	6.84353
chr11	32789762	32790725	17261528	AK016136 // 4930555O08Rik // RIKEN cDNA 4930555O08 gene // 11|11 // 75319	4930555O08Rik	AK016136	AK016136 // GenBank HTC // Mus musculus adult male testis cDNA, RIKEN full-length enric		3.77675	3.84526	3.69369	4.24037	3.59028	3.84762	3.52075	3.89017	3.49635	3.86797	3.69969	3.53976	3.48808	3.88574	4.07045	3.57767	3.60743	3.64057	3.66381	3.54061	3.53876	3.41196	4.10559	3.78305	3.72616	3.63736	3.72304	3.56785	3.6831	3.72436	3.85016	3.81505	3.73706	3.81289	3.37901	3.99344	3.57691	3.95656	3.65624	3.69686	3.75884
chr11	11913621	11913747	17260666	---		---	ENSMUST00000157365 // ENSEMBL // ncrna:snoRNA chromosome:NCBIM37:11:11813624:11813750:-		4.31776	4.25153	4.382	5.40541	4.83856	4.08226	4.12617	4.02953	4.55255	4.16433	4.39544	3.76005	4.41289	4.72564	4.94934	4.0323	4.38213	4.67384	4.04102	3.99005	4.2448	4.25303	3.96782	4.41733	4.40113	4.34223	4.88228	4.43293	4.38921	4.42814	3.96823	4.20718	4.61746	4.26694	4.35623	4.06838	4.09794	4.38222	4.37441	4.82611	3.97472
chr11	17257579	17269176	17247471	NM_020558 // C1d // C1D nuclear receptor co-repressor // 11 A2|11 // 57316 /// ENSMUST0	C1d	NM_020558	NM_020558 // RefSeq // Mus musculus C1D nuclear receptor co-repressor (C1d), mRNA. // c		7.22763	7.21272	7.34319	6.82653	7.20022	7.28566	7.27715	7.09876	7.28393	7.61873	7.29097	7.43687	6.90198	7.29944	7.77171	7.49288	7.23096	7.05336	7.28875	7.34467	7.36106	7.38538	7.54638	7.76046	7.35546	7.42911	7.41809	7.59916	7.44763	7.27625	7.33791	7.34054	7.46781	7.2234	7.1529	7.28267	7.3744	7.52526	7.32618	7.41598	7.64998
chr11	33973961	34098554	17261639	---		---	ENSMUST00000141450 // ENSEMBL // cdna:known chromosome:NCBIM37:11:33873961:33998554:-1		4.28447	4.76855	4.58448	4.43425	4.5745	4.91811	4.41998	4.78561	4.74076	4.6163	4.81176	4.63677	4.6964	4.55668	4.34767	4.57206	4.63505	4.63386	4.39127	4.85906	4.78286	4.51229	4.73557	4.6093	4.43395	4.65583	4.55362	4.81504	4.48864	4.46931	4.38831	4.71261	4.49266	4.51764	4.65671	4.42752	4.33036	4.66455	4.71792	4.86385	4.64529
chr11	12676933	12677073	17247367	---		---	ENSMUST00000158409 // ENSEMBL // ncrna:snoRNA chromosome:NCBIM37:11:12576936:12577076:1		3.28397	3.02006	3.18415	3.57167	3.15469	3.10249	3.06293	3.27291	3.43644	3.32376	3.62099	3.08238	3.36077	3.40084	3.23936	2.95266	3.24014	3.1221	3.217	3.04576	3.16912	3.30359	3.1564	3.0384	3.05528	3.2845	3.61057	3.07554	3.178	3.00845	3.20142	3.2457	3.41829	3.19645	3.21646	3.24969	3.07718	3.36209	3.2572	3.26341	3.37338
chr11	22438821	22439775	17261001	---		---	AK139672 // GenBank HTC // Mus musculus 2 cells egg cDNA, RIKEN full-length enriched li		4.38463	4.5341	4.48484	4.14412	4.17187	4.63166	4.36409	4.64032	4.69452	4.88285	4.64067	4.54978	4.47364	4.54266	4.61725	4.41281	4.57766	4.49733	4.50598	4.56341	4.20248	4.53657	4.59336	4.47002	4.43273	4.44919	4.40987	4.26893	4.39161	4.57183	4.91509	4.51739	4.68601	4.51772	4.56413	4.21924	4.97557	4.23024	4.55978	4.46223	4.39396
chr11	17159263	17200380	17247448	NM_024459 // Ppp3r1 // protein phosphatase 3, regulatory subunit B, alpha isoform (calc	Ppp3r1	NM_024459	NM_024459 // RefSeq // Mus musculus protein phosphatase 3, regulatory subunit B, alpha		9.48672	9.68317	9.83867	9.24623	9.75648	10.1643	10.046	9.34488	9.47733	9.74377	10.0118	9.95803	10.1083	9.61798	9.41743	9.51467	9.8795	9.28002	10.0181	9.7881	9.5439	10.0786	9.60375	9.37027	9.74675	9.80729	9.69632	9.50898	9.94324	9.48254	9.91507	9.7896	10.1886	9.72728	9.9865	10.0187	9.6226	9.91165	9.87016	9.74775	9.96938
chr11	23487882	23498030	17261035	NM_172391 // Ahsa2 // AHA1, activator of heat shock protein ATPase 2 // 11 A3.2|11 // 2	Ahsa2	NM_172391	NM_172391 // RefSeq // Mus musculus AHA1, activator of heat shock protein ATPase 2 (Ahs		9.14726	9.10684	8.9808	8.8121	8.89049	8.70811	9.26949	9.13791	8.94515	8.72899	8.82247	9.38049	8.77083	9.12971	8.43036	9.13706	9.15273	8.85113	8.9665	9.09873	9.11586	9.38984	8.97774	8.60517	9.48642	9.24866	9.55366	9.33225	9.43431	9.37098	9.47485	8.92562	9.04691	9.10356	8.96826	9.558	9.5633	9.14039	9.29104	8.98715	9.41333
chr11	20543253	20653023	17247543	NM_021372 // Sertad2 // SERTA domain containing 2 // 11|11 A3.2 // 58172 /// NM_0010386	Sertad2	NM_021372	NM_021372 // RefSeq // Mus musculus SERTA domain containing 2 (Sertad2), transcript var		8.48675	8.22319	7.27017	7.84697	8.15766	7.95946	7.87888	8.75255	8.63017	8.16886	7.86636	7.56595	8.07328	7.95041	7.97974	8.36679	7.97917	8.25222	8.10085	7.85856	8.57631	7.69278	8.25987	8.53873	7.82311	8.06169	8.38367	8.07017	7.93067	8.14971	8.41348	7.79424	8.61736	8.07669	8.14578	8.18258	7.72427	8.06229	7.89084	8.09725	8.00263
chr11	23172798	23172906	17261031	---		---	ENSMUST00000157870 // ENSEMBL // ncrna:snoRNA chromosome:NCBIM37:11:23072798:23072906:-		5.89755	6.53687	5.95492	4.77659	6.76595	6.75898	6.49873	6.08623	6.00143	6.36424	7.39407	6.63558	6.58613	6.10753	6.13025	5.73833	6.20455	6.68352	6.71838	6.54503	6.24127	6.22778	7.11274	6.043	6.27242	6.26775	6.67622	5.90647	6.36411	6.53428	6.5397	6.27088	6.61374	6.30345	6.57625	6.67367	6.96328	6.03302	6.40654	6.52091	6.42637
chr11	18845851	18874309	17260808	BC050140 // 8430419K02Rik // RIKEN cDNA 8430419K02 gene // 11|11 // 74518	8430419K02Rik	BC050140	BC050140 // GenBank // Mus musculus RIKEN cDNA 8430419K02 gene, mRNA (cDNA clone IMAGE:		4.81251	5.36327	5.23019	5.32358	5.2971	5.24297	5.66873	5.77892	5.44144	7.01813	5.29978	5.38939	5.21603	5.09482	4.85814	4.96901	5.09225	5.91723	5.64559	5.78696	5.8834	5.40042	5.75627	5.96914	4.64048	6.33076	4.95514	6.57309	6.39723	5.59759	4.90937	6.27811	5.13194	5.29737	6.42143	4.87428	5.33287	5.46024	6.71189	6.36078	4.81621
chr11	21370400	21374161	17247593	---		---	AK038605 // GenBank HTC // Mus musculus adult male hypothalamus cDNA, RIKEN full-length		6.2298	6.13487	6.45069	6.04068	6.61445	6.5166	5.96836	6.26236	5.99467	5.91084	6.10752	6.10649	6.45569	6.17242	6.22888	6.0234	6.37245	6.33732	6.00118	5.83209	6.33439	6.14	6.30357	6.15383	6.25557	5.87655	6.14713	5.87091	6.35811	6.16354	6.03053	6.3333	6.30341	5.95866	6.67494	5.97636	6.52227	6.34694	6.52109	6.51362	6.22306
chr11	22839299	22842604	17247642	---		---	EU234038 // GenBank // Mus musculus clone B08 LINE L1 ASL1/B3gnt1 fusion protein mRNA,		3.49016	3.72567	3.72372	4.14445	3.75057	3.73904	3.90127	3.96187	3.70668	3.87613	3.97769	3.76679	3.85305	3.84311	3.58134	3.52362	3.82101	3.64713	3.8718	3.56534	3.83167	3.73734	3.58906	3.83772	3.93882	3.78162	3.89604	3.65028	3.6521	3.76264	3.87066	3.91116	3.979	3.73173	3.70628	3.93216	3.94666	3.64612	3.73769	3.4309	3.71314
chr11	23515976	23521155	17261055	NM_001110133 // 1700093K21Rik // RIKEN cDNA 1700093K21 gene // 11|11 A3.3 // 67358 ///	1700093K21Rik	NM_001110133	NM_001110133 // RefSeq // Mus musculus RIKEN cDNA 1700093K21 gene (1700093K21Rik), tran		3.91945	4.57254	3.92319	4.26718	3.90196	4.17534	4.11674	3.96542	3.78788	3.989	3.7605	3.93053	3.87154	3.70345	4.42837	4.1592	3.96742	4.58419	4.35187	4.21915	3.87841	4.13586	4.08201	3.98323	4.07005	4.38996	3.84166	4.05762	3.73755	4.40292	4.31221	4.32527	3.98499	3.93422	6.58963	3.79075	4.03352	3.9399	4.42741	4.62036	3.66
chr11	23776903	23777047	17261120	---		---	ENSMUST00000157116 // ENSEMBL // ncrna:snRNA chromosome:NCBIM37:11:23676903:23677047:-1		5.10903	5.46977	5.26499	5.22091	5.37594	5.33794	5.60795	5.56497	5.20528	5.29316	5.40011	5.09201	5.43428	5.42505	5.08319	5.42205	5.47326	5.19942	5.31338	5.06483	5.28566	5.44488	5.3621	5.40985	5.44769	5.4921	5.45693	5.2685	5.44484	5.20774	5.27349	5.23382	5.25322	5.39864	5.48353	5.17123	5.65203	5.29126	5.24564	5.42497	5.08521
chr11	21197708	21197976	17260912	---		---	ENSMUST00000157598 // ENSEMBL // ncrna:misc_RNA chromosome:NCBIM37:11:21097711:21097979		4.88308	4.85828	4.78554	4.54471	4.96421	4.53474	4.32292	4.81014	4.48955	4.58553	4.96688	4.44689	4.53811	4.73301	5.30139	4.74007	4.49521	4.85332	4.80106	4.41195	4.67925	4.76661	4.60213	4.55645	4.77161	4.73878	4.87149	4.61365	4.89176	4.07834	4.51915	4.55406	4.56089	4.4918	4.78775	4.48368	4.65055	4.76922	4.54038	4.92438	4.47503
chr11	23256041	23298249	17247695	ENSMUST00000102869 // Xpo1 // exportin 1, CRM1 homolog (yeast) // 11 A3.2|11 // 103573	Xpo1	ENSMUST00000102869	ENSMUST00000102869 // ENSEMBL // cdna:known chromosome:NCBIM37:11:23156078:23198249:1 g		9.84687	9.96034	10.5579	9.97575	10.3386	10.2509	10.3873	9.18588	9.59441	10.4312	10.3464	10.489	10.6045	10.3152	9.96777	9.92153	10.4354	10.0006	10.4652	10.5582	10.1412	10.6295	9.85068	9.89277	10.5782	10.2758	10.7441	9.97365	10.6791	9.66114	10.6906	10.1585	10.667	10.2937	10.2625	10.753	10.6057	10.2704	10.538	10.0798	10.5953
chr11	23862646	23895270	17261122	NM_172555 // Papolg // poly(A) polymerase gamma // 11 A3.2|11 // 216578 /// ENSMUST0000	Papolg	NM_172555	NM_172555 // RefSeq // Mus musculus poly(A) polymerase gamma (Papolg), mRNA. // chr11 /		9.02711	8.46781	8.69666	8.29064	8.6507	8.22968	8.96126	8.46879	9.0117	8.78698	8.15705	8.89657	8.3359	8.87424	7.88063	8.44119	9.01454	8.76601	8.21651	8.91181	9.24201	8.53963	8.71963	9.06052	9.30235	9.11987	8.79081	8.74454	9.19316	9.1226	8.83858	8.61203	8.11655	8.95412	8.87046	9.10925	8.66434	8.92064	8.74744	8.71898	9.22759
chr11	18880428	19018969	17260815	NM_001193271 // Meis1 // Meis homeobox 1 // 11 A3.1|11 11.0 cM // 17268 /// ENSMUST0000	Meis1	NM_001193271	NM_001193271 // RefSeq // Mus musculus Meis homeobox 1 (Meis1), transcript variant B, m		9.35629	8.601	8.93173	8.47676	8.61958	9.16664	9.55028	9.77865	10.2884	10.2552	9.81677	9.89128	8.3726	8.69715	8.74259	8.51391	7.95818	9.4799	9.18283	9.99789	10.5032	9.90798	10.1615	10.3356	8.12617	10.308	8.45502	10.4161	10.0403	10.085	8.31006	9.8852	7.38259	8.95216	10.079	8.77218	8.80719	9.46725	10.4084	10.6913	8.33494
chr11	12937077	12937160	17260720	---		---	ENSMUST00000175624 // ENSEMBL // ncrna:miRNA chromosome:NCBIM37:11:12837080:12837163:-1		7.59925	7.11171	7.65346	6.62559	7.66197	7.45704	7.24759	7.3816	7.72958	7.17073	7.50271	7.51703	7.53301	7.36134	7.36409	6.52693	7.5019	7.07917	7.41092	7.47368	7.52876	7.60268	6.92136	7.02442	7.27252	7.67064	7.66694	7.5463	7.47006	7.32403	7.36899	7.12188	7.92253	7.34258	8.01983	7.55354	6.89828	7.91118	7.78726	7.73658	6.89904
chr11	35214401	35214537	17248470	---		---	ENSMUST00000157500 // ENSEMBL // ncrna:snoRNA chromosome:NCBIM37:11:35027903:35028039:1		8.07361	8.24772	7.83729	7.71114	8.87237	8.89985	8.08088	9.34921	7.75246	7.85256	9.03568	7.81296	8.90127	8.04404	8.29631	7.59376	8.06485	8.84772	8.7571	8.339	8.62836	7.95373	9.09355	8.43876	7.78543	7.76383	8.3824	8.15916	7.77734	7.83143	8.41015	8.29442	8.82137	8.07996	9.44249	8.13168	9.12594	7.91817	8.03016	8.34083	7.91264
chr11	12314514	12351028	17247356	---		---	ENSMUST00000143593 // ENSEMBL // cdna:known chromosome:NCBIM37:11:12214536:12235833:1 g		5.01374	4.74703	4.68052	4.88252	4.93652	4.99132	4.96509	5.08029	4.74393	5.44402	4.96447	5.04547	5.0281	4.68676	5.40517	4.83158	4.9822	5.31872	4.73067	4.76485	4.81709	5.06633	4.89853	4.59148	4.82256	4.93537	5.38263	4.94104	4.83528	5.15653	4.97317	4.601	4.95754	5.02699	4.91952	4.89685	5.15546	5.14362	4.91401	4.74928	4.55742
chr11	20831481	20831919	17260907	---		---	ENSMUST00000123160 // ENSEMBL // havana:lincRNA chromosome:NCBIM37:11:20731484:20731922		3.94169	4.39793	4.36372	4.39074	3.8575	4.10724	4.18075	3.88391	3.97441	4.30736	4.39304	4.04944	4.31391	4.14691	4.1457	3.9798	4.26282	3.91602	4.21651	4.57605	3.74017	4.13817	3.87784	3.91962	3.96792	4.42349	3.99554	4.18276	4.27946	4.05834	4.04566	4.19458	3.96211	4.28958	3.85523	3.98286	4.46324	4.07328	4.27715	3.93839	4.5227
chr11	26337540	26337703	17261205	---		---	ENSMUST00000083955 // ENSEMBL // ncrna:snRNA chromosome:NCBIM37:11:26237540:26237703:-1		3.73751	3.76697	3.36934	5.08418	3.7645	3.84947	3.83192	4.12638	3.46221	3.75346	3.65635	3.62673	3.84063	3.76344	3.75883	3.95687	3.4796	3.96896	3.86319	3.80791	3.65868	3.87157	3.65655	3.59591	3.60762	3.82427	3.66115	3.4947	3.44206	3.67048	3.75233	3.87737	3.63832	3.82511	3.42389	3.56609	3.84239	3.83072	3.57005	3.64662	3.68606
chr11	24721006	24730722	17261173	NR_033491 // Gm10466 // predicted gene 10466 // --- // 100038617	Gm10466	NR_033491	NR_033491 // RefSeq // Mus musculus predicted gene 10466 (Gm10466), non-coding RNA. //		5.10194	5.2791	5.18735	5.6891	5.22158	5.16286	5.11924	5.61349	5.23766	5.00597	5.19419	5.38434	5.27039	4.85822	5.31275	4.74098	4.91483	5.04806	5.02024	5.14429	5.3387	4.97667	5.39031	4.77422	5.0768	4.78663	5.13527	5.10036	5.37625	5.28213	5.45827	5.71447	5.41243	4.90874	5.20909	5.1404	5.405	5.46187	4.9143	5.60886	5.15356
chr11	22600335	22610879	17261003	---		---	GENSCAN00000008707 // ENSEMBL // cdna:genscan chromosome:NCBIM37:11:22464539:22514117:-		3.80499	3.96056	3.72225	4.59245	3.58639	3.86945	3.60657	3.95444	3.66165	3.58003	3.86543	3.72296	3.84551	4.33876	3.79569	3.98266	3.57404	4.68856	3.71607	3.42635	3.64894	3.98777	3.63203	3.72992	3.52076	3.59068	4.93273	4.23008	3.71978	3.69806	3.62785	3.73257	3.86216	4.03223	3.55974	3.65936	3.71567	3.63204	3.6279	3.71065	3.70745
chr11	11462094	11515192	17247319	ENSMUST00000053570 // 4930415F15Rik // RIKEN cDNA 4930415F15 gene // 11|11 // 73862 ///	4930415F15Rik	ENSMUST00000053570	ENSMUST00000053570 // ENSEMBL // cdna:known chromosome:NCBIM37:11:11364271:11415193:1 g		4.65087	4.35543	3.90192	4.22125	4.19772	3.90749	4.01256	4.11052	4.08854	3.95746	4.35426	3.97068	4.17555	3.99101	4.35081	4.28823	4.03998	5.31872	3.9826	3.84371	3.78878	4.2204	4.23533	3.89027	4.16065	4.01641	4.09123	4.08141	4.0598	4.0334	4.20523	4.12509	4.08981	4.01707	4.00921	3.99879	4.05074	4.0007	3.84712	4.00528	3.99987
chr11	29221532	29247409	17261250	ENSMUST00000020754 // Ccdc104 // coiled-coil domain containing 104 // 11|11 A4 // 21661	Ccdc104	ENSMUST00000020754	ENSMUST00000020754 // ENSEMBL // cdna:known chromosome:NCBIM37:11:29121532:29147409:-1		7.61692	8.18602	8.12085	7.83345	8.09176	8.37148	8.37755	7.5661	7.7826	8.41091	8.35037	8.39356	8.09979	8.08361	8.20923	8.29753	8.3249	7.80874	8.12491	8.18578	7.66823	8.34795	8.0823	7.84958	8.32506	8.60737	7.92105	8.31063	8.57435	7.89492	8.48557	8.50953	8.26058	8.28432	7.91838	8.42292	8.18182	8.29745	8.21311	8.27549	8.45091
chr11	24076559	24077367	17247849	---		---	ENSMUST00000148087 // ENSEMBL // havana:lincRNA chromosome:NCBIM37:11:23976559:23977367		5.44861	5.39224	5.60439	5.70728	6.05087	5.71537	5.66787	5.46677	5.01763	5.47339	5.74126	5.5661	5.58515	5.25716	5.47755	5.64549	5.63442	5.69719	5.61585	5.37834	5.21199	5.84016	5.42411	5.26069	5.45122	5.47931	5.66069	5.12864	5.51437	5.39584	5.62419	5.66366	5.60953	5.3875	5.58035	5.49675	5.38933	5.78225	5.35392	5.64071	5.45622
chr11	29612324	29645509	17261285	---		---	AK084560 // GenBank HTC // Mus musculus 13 days embryo heart cDNA, RIKEN full-length en		4.72698	4.63167	4.75775	4.32592	4.58888	4.86964	5.12301	4.99286	4.63047	4.76206	4.79268	4.73013	4.81021	4.88034	5.08674	4.60128	4.65392	4.59635	4.7643	4.63376	4.67194	4.8677	4.70986	4.74967	4.64248	4.68199	4.63745	4.64977	4.88128	4.52135	4.70354	4.74554	4.72299	4.74054	4.68526	4.75523	5.29918	4.83374	4.62451	4.74836	4.66715
chr11	23007531	23030788	17247675	ENSMUST00000172602 // Fam161a // family with sequence similarity 161, member A // 11|11	Fam161a	ENSMUST00000172602	ENSMUST00000172602 // ENSEMBL // cdna:known chromosome:NCBIM37:11:22908347:22923724:1 g		6.0265	6.36126	5.95905	6.23046	5.97699	6.17002	6.04922	6.30847	6.07539	6.01895	6.27828	6.30999	5.6581	6.16431	6.48561	5.79495	5.67292	6.23584	5.98174	5.96117	6.03893	6.03175	6.01996	6.12754	6.41956	6.3484	5.81011	6.46734	6.05102	6.33164	6.59016	6.37737	5.88958	6.02948	6.7096	6.72666	6.51746	5.94918	5.92138	5.61786	6.09239
chr11	29692898	29744414	17248104	NM_194054 // Rtn4 // reticulon 4 // 11 A3.3|11 // 68585 /// NM_194051 // Rtn4 // reticu	Rtn4	NM_194054	NM_194054 // RefSeq // Mus musculus reticulon 4 (Rtn4), transcript variant 1, mRNA. //		8.46951	8.07819	8.02084	7.60138	8.48108	8.11802	8.46209	8.3743	8.45613	8.13746	8.00937	8.16317	8.07734	8.06769	7.64426	8.56396	8.29325	8.32574	8.31789	7.90342	8.27977	8.30771	8.48316	8.26411	8.53491	8.38875	8.09965	8.32057	8.47452	8.20113	8.78205	8.11362	8.25805	8.52552	8.18688	8.5661	8.44576	8.05156	8.12813	7.90701	8.59253
chr11	33068551	33080521	17248351	---		---	ENSMUST00000147896 // ENSEMBL // havana:lincRNA chromosome:NCBIM37:11:32968551:32980521		4.58431	4.75134	4.58937	5.34253	4.69333	4.69324	4.59904	4.56757	4.39425	4.83696	4.71004	4.35991	4.48003	4.47405	4.94728	4.72587	4.73716	4.70413	4.80092	4.38885	4.38678	4.51415	4.40595	4.58383	4.57821	4.7543	4.53881	4.31729	4.72908	4.59466	4.91493	4.89716	4.40878	4.93531	4.46244	4.67129	4.74542	4.57802	4.42163	4.79271	4.50354
chr11	20145567	20146344	17260850	---		---	ENSMUST00000156150 // ENSEMBL // havana:lincRNA chromosome:NCBIM37:11:20045570:20046347		4.23239	4.36389	4.48158	4.77021	4.66464	4.61924	4.41286	4.61492	4.34245	4.5417	4.61172	4.35387	4.46107	4.13874	4.66174	4.58479	4.29511	4.12784	4.17166	4.68938	4.5091	4.30334	4.59678	4.23564	4.22314	4.24821	4.31226	4.26087	4.50704	4.31064	4.32806	3.91783	4.52834	4.38206	4.25446	4.43334	4.59828	4.26262	4.14363	4.67452	4.54361
chr11	20062304	20112951	17260839	NM_146243 // Actr2 // ARP2 actin-related protein 2 // 11 A3.1|11 31.5 cM // 66713 /// E	Actr2	NM_146243	NM_146243 // RefSeq // Mus musculus ARP2 actin-related protein 2 (Actr2), mRNA. // chr1		10.7126	10.9168	10.7589	10.4743	10.5958	10.8635	10.8883	11.0633	11.047	10.8176	10.8148	11.005	10.801	10.883	10.3283	10.6776	10.8701	10.7393	10.87	11.001	11.1096	10.8499	10.8142	11.0287	10.7267	10.7602	10.6962	10.744	10.8843	10.8711	10.8773	10.855	10.8317	10.982	11.024	10.9212	10.6914	10.8459	10.9396	10.6748	10.6798
chr11	28385685	28584324	17261233	NM_181577 // Ccdc85a // coiled-coil domain containing 85A // 11 A3.3|11 // 216613 /// E	Ccdc85a	NM_181577	NM_181577 // RefSeq // Mus musculus coiled-coil domain containing 85A (Ccdc85a), transc		6.56202	4.8842	5.19437	5.99052	5.38567	5.26935	5.14124	5.86015	5.27294	4.87849	4.73938	5.11808	5.52239	5.11011	5.71884	5.3126	5.61868	5.19878	5.56509	4.97104	5.55111	5.30484	5.41181	5.42292	4.98004	5.03601	6.82725	5.30957	4.97134	6.14031	5.44877	4.93885	5.21496	5.22738	5.07612	5.2017	5.37473	5.19271	5.12002	5.21912	5.99711
chr11	29545842	29548109	17261272	NM_001033865 // Rps27a // ribosomal protein S27A // 11 A3.3|11 // 78294 /// NM_024277 /	Rps27a	NM_001033865	NM_001033865 // RefSeq // Mus musculus ribosomal protein S27A (Rps27a), transcript vari		5.87325	5.72139	5.94955	6.29955	5.98121	5.75642	6.02055	5.92907	5.93732	6.29812	5.99683	5.94866	5.77898	5.86335	5.69715	5.88332	6.08536	5.92004	6.33311	6.2403	5.78822	5.94679	5.96753	5.90345	5.97985	5.99376	5.93563	5.84415	6.2192	5.87714	5.93411	5.72456	5.97284	5.82021	5.84449	6.25424	5.96403	6.24855	6.25623	6.30635	6.19187
chr11	30750832	30756147	17248132	AK049252 // Gm12100 // predicted gene 12100 // --- // 100381257	Gm12100	AK049252	AK049252 // GenBank HTC // Mus musculus ES cells cDNA, RIKEN full-length enriched libra		3.44957	3.49396	3.38817	4.11776	3.47081	3.51744	3.5313	3.64516	3.41866	3.44187	3.6359	3.30868	3.51125	3.59188	3.69145	3.52488	3.65403	3.57545	3.43298	3.4572	3.47868	3.59238	3.42944	3.5156	3.58339	3.76069	3.5033	3.17338	3.30974	3.52712	3.74865	3.54417	3.4052	3.42674	3.53041	3.49191	3.66778	3.61191	3.2697	3.69475	3.28591
chr11	32209585	32222300	17261470	NM_010117 // Rhbdf1 // rhomboid family 1 (Drosophila) // 11 A4|11 16.0 cM // 13650 ///	Rhbdf1	NM_010117	NM_010117 // RefSeq // Mus musculus rhomboid family 1 (Drosophila) (Rhbdf1), mRNA. // c		7.91952	7.46114	6.94671	7.23509	7.24051	7.34951	6.8521	8.5901	8.88345	6.55348	7.11123	6.75298	7.25384	7.13932	7.60841	7.21807	7.42889	7.65296	7.05828	7.40053	8.60667	7.18245	7.93025	8.8364	6.94431	6.92214	7.08604	7.61572	6.87582	8.47934	6.78513	6.89775	7.03912	7.62345	6.7801	6.6217	6.96937	7.22445	6.74166	6.8335	7.13066
chr11	20823355	20831108	17260898	NM_173752 // 1110067D22Rik // RIKEN cDNA 1110067D22 gene // 11 A3.1|11 11.0 cM // 21655	1110067D22Rik	NM_173752	NM_173752 // RefSeq // Mus musculus RIKEN cDNA 1110067D22 gene (1110067D22Rik), mRNA. /		7.6679	8.20927	7.85505	7.52324	7.76653	7.32124	7.90466	7.28196	7.25316	8.25812	7.3514	7.92839	7.55813	7.74925	7.15831	8.13211	7.99924	7.70431	7.66623	8.15588	6.94521	7.62044	8.22017	7.15965	8.07178	8.26785	7.6186	7.84257	8.12364	7.73185	7.62937	8.12127	7.75482	7.69229	7.97306	7.62218	7.8229	8.03697	7.87609	8.25485	8.27085
chr11	23067906	23075574	17247688	AK048366 // Gm12059 // predicted gene 12059 // 11 A3.2|11 // 100042875 /// XR_106644 //	Gm12059	AK048366	AK048366 // GenBank HTC // Mus musculus 16 days embryo head cDNA, RIKEN full-length enr		5.87703	5.89526	5.78636	6.32531	5.80122	5.6038	5.65404	5.54454	5.66242	5.97192	5.73828	6.04371	5.45656	6.043	5.67676	5.8586	6.01915	5.76599	5.62594	5.63696	5.79968	5.5442	5.93902	5.78226	5.9294	5.90385	5.4883	5.89978	6.12431	5.85881	5.55242	5.54905	5.28195	5.93816	6.45929	5.17439	5.7654	5.78868	5.93758	5.82286	5.75247
chr11	20334834	20336084	17260881	NM_008084 // Gapdh // glyceraldehyde-3-phosphate dehydrogenase // 6 F2|6 56.0 cM // 144	Gapdh	NM_008084	NM_008084 // RefSeq // Mus musculus glyceraldehyde-3-phosphate dehydrogenase (Gapdh), m		12.264	11.9762	12.0764	12.2237	12.1563	11.9408	11.9495	11.5425	11.7067	12.1972	11.8307	12.1075	11.8378	11.9657	12.0101	12.0461	12.0667	11.898	12.0598	12.2183	11.7049	12.0123	11.9173	11.7603	11.8399	12.0501	11.8489	11.9531	11.7587	11.8798	11.9736	11.7828	12.0083	11.823	11.9825	11.9477	11.9346	12.0265	12.004	11.8569	11.779
chr11	17051586	17079372	17247438	ENSMUST00000058159 // Cnrip1 // cannabinoid receptor interacting protein 1 // 11|11 A3.	Cnrip1	ENSMUST00000058159	ENSMUST00000058159 // ENSEMBL // cdna:known chromosome:NCBIM37:11:16951821:16979374:1 g		8.39572	9.5691	9.03924	8.77714	8.8943	9.07527	9.25683	6.98325	6.78343	9.06173	8.84249	9.56436	8.72039	8.77686	8.67826	9.02319	9.44469	8.63742	9.17073	9.29504	6.53318	9.3314	8.83983	7.30932	9.04931	9.38105	9.15205	8.99089	9.34688	6.59568	9.50245	9.28541	9.31711	8.49038	9.30986	9.20763	9.01864	9.50075	9.16687	9.57224	9.30414
chr11	33152287	33163206	17261550	NM_008722 // Npm1 // nucleophosmin 1 // 11 A4|11 // 18148 /// NM_001252260 // Npm1 // n	Npm1	NM_008722	NM_008722 // RefSeq // Mus musculus nucleophosmin 1 (Npm1), transcript variant 1, mRNA.		6.65982	7.04333	7.30646	7.00722	7.24886	7.1308	7.43294	6.34962	6.98225	7.59659	7.18719	7.30475	7.36167	7.08956	6.36401	6.99958	7.24686	6.81852	7.70709	7.23709	7.11134	7.16691	7.36725	6.81262	7.18968	7.40163	7.71194	7.91016	7.41917	6.93987	7.33524	7.26925	7.54902	7.17563	7.51112	7.50442	7.85929	7.41152	7.4339	7.61899	7.1823
chr11	24099688	24115405	17261156	---		---	ENSMUST00000133819 // ENSEMBL // cdna:known chromosome:NCBIM37:11:23999688:24015405:-1		4.02443	4.32174	4.1404	4.56231	3.98091	4.48614	4.41936	4.16757	4.19083	4.29381	4.28155	4.24624	4.35029	3.96361	5.04829	4.56384	4.30205	4.18497	4.20873	4.36293	4.44775	4.51553	4.41466	4.62839	4.14737	4.3201	4.04111	3.99001	4.02738	4.64456	4.22408	4.42953	4.29135	4.2386	4.22564	4.49695	4.17606	4.29983	4.35852	4.30802	4.37241
chr11	26471322	26593999	17261207	NM_027260 // Vrk2 // vaccinia related kinase 2 // 11 A3.3|11 // 69922 /// ENSMUST000001	Vrk2	NM_027260	NM_027260 // RefSeq // Mus musculus vaccinia related kinase 2 (Vrk2), transcript varian		7.14227	7.54589	7.28962	6.84375	7.20086	6.73172	7.30411	7.25129	8.14851	7.14235	7.10859	7.70206	7.25274	7.41798	6.75911	7.30485	7.46484	7.12832	7.20899	7.42228	8.22362	7.2096	6.62538	8.16425	7.21285	6.28721	7.53277	7.38383	6.60816	8.07476	7.47858	7.75011	7.4438	7.42287	7.5584	7.52179	7.00481	7.33869	6.88021	6.64361	6.22992
chr11	16935154	16951282	17260747	NR_015469 // 2810442I21Rik // RIKEN cDNA 2810442I21 gene // 11 A2|11 // 72735 /// BC037	2810442I21Rik	NR_015469	NR_015469 // RefSeq // Mus musculus RIKEN cDNA 2810442I21 gene (2810442I21Rik), non-cod		7.82736	6.4465	7.9521	7.67529	7.84745	7.56156	7.66806	5.86616	7.28182	6.503	7.54796	8.36565	7.72891	7.86153	7.30308	7.81494	7.53537	6.88193	7.30385	7.89857	7.52706	7.78186	6.70981	7.65689	8.1596	7.60919	8.39466	7.47943	8.23789	6.95388	8.31117	7.11122	7.00531	7.586	7.14639	8.17622	7.74298	7.43532	7.63929	6.9278	8.41623
chr11	23063133	23063232	17261029	---		---	ENSMUST00000157385 // ENSEMBL // ncrna:rRNA chromosome:NCBIM37:11:22963133:22963232:-1		3.87314	3.63529	3.99281	4.53461	3.7766	4.10224	3.56117	4.41626	3.92301	3.64653	3.81683	4.29434	3.72602	3.59383	3.80232	3.45945	4.00953	3.16323	3.76287	3.97486	4.61405	4.09952	3.51285	4.00691	3.77087	4.03082	4.13278	3.93313	4.10707	4.49895	3.90952	3.29547	3.08223	4.28884	3.84554	3.4047	3.65363	3.79721	3.81107	3.03997	3.11795
chr11	21321051	21371201	17260916	NM_139297 // Ugp2 // UDP-glucose pyrophosphorylase 2 // 11 A3.1|11 12.0 cM // 216558 //	Ugp2	NM_139297	NM_139297 // RefSeq // Mus musculus UDP-glucose pyrophosphorylase 2 (Ugp2), mRNA. // ch		9.67432	8.31598	8.1606	8.11474	8.46499	8.3602	8.43471	9.59109	9.81441	8.87815	8.30899	8.93723	8.10619	8.26426	7.8377	8.5027	8.32493	8.43834	8.3678	8.86489	9.63698	9.03117	9.18939	9.38735	8.47486	8.21292	8.50435	9.00783	8.64802	9.88832	8.53953	7.93014	8.21535	8.71651	8.75858	8.66672	8.3031	8.55822	8.64948	8.17371	8.46048
chr11	16500530	16508484	17260732	NM_011343 // Sec61g // SEC61, gamma subunit // 11 A2|11 // 20335 /// NM_001109971 // Se	Sec61g	NM_011343	NM_011343 // RefSeq // Mus musculus SEC61, gamma subunit (Sec61g), transcript variant 1		7.82826	7.54987	7.71972	8.095	7.67813	7.73656	7.7666	7.98714	7.69489	7.88642	7.73112	7.71511	7.63366	7.74602	7.4891	7.99253	7.87976	7.81487	7.89366	7.63051	7.6453	7.77174	7.73238	7.81709	7.62331	7.67386	7.69585	7.55406	7.84358	7.76665	7.88289	7.87573	7.90456	7.69066	7.81345	7.80311	7.85517	7.817	7.86087	8.05152	7.494
chr11	30885358	30893729	17248191	NM_175490 // Gpr75 // G protein-coupled receptor 75 // 11 A4|11 // 237716 /// ENSMUST00	Gpr75	NM_175490	NM_175490 // RefSeq // Mus musculus G protein-coupled receptor 75 (Gpr75), mRNA. // chr		8.25488	8.82421	8.81903	8.84312	8.665	8.2401	8.76407	7.6848	6.69037	8.63441	8.34365	9.14812	8.49284	8.95483	7.77952	9.23532	9.07445	8.93834	8.59014	8.94049	6.97765	8.47903	8.93012	7.08652	9.34035	9.28813	8.82183	9.1667	8.86614	7.38234	8.70028	9.13338	8.79949	8.73659	9.10244	8.39237	8.98149	9.08254	8.98529	8.93582	9.3306
chr11	18595248	18710222	17260798	---		---	ENSMUST00000145182 // ENSEMBL // havana:lincRNA chromosome:NCBIM37:11:18495251:18610225		4.98757	4.90541	5.04925	4.93049	5.31559	5.40457	5.17628	5.04918	5.15343	5.80448	5.39565	4.97508	4.83994	4.89752	5.27191	4.95651	5.20591	5.36648	5.19415	4.92356	5.03106	5.31905	4.76822	5.14378	5.04149	5.48284	4.92165	5.4109	5.10269	4.81743	4.91991	5.06002	5.00116	5.1178	5.48183	5.12285	5.38826	5.265	5.09725	5.75882	4.98067
chr11	16257724	16427310	17247377	NM_145967 // Vstm2a // V-set and transmembrane domain containing 2A // 11 A2|11 // 2117	Vstm2a	NM_145967	NM_145967 // RefSeq // Mus musculus V-set and transmembrane domain containing 2A (Vstm2		6.98039	5.2751	5.11591	6.12876	5.64004	5.18937	5.79787	5.31438	4.78756	6.2579	6.45996	4.95707	6.34669	5.18939	6.926	6.99753	5.39548	6.77399	7.2957	5.02672	5.25412	7.01237	5.40618	5.03474	5.73757	5.0066	7.12919	5.29739	6.33874	5.35981	7.14422	5.10831	5.13374	5.278	5.53257	7.14329	5.94482	6.04426	5.35858	5.22488	5.20643
chr11	29511757	29515033	17261266	NM_001163454 // Prorsd1 // prolyl-tRNA synthetase domain containing 1 // 11|11 A4 // 67	Prorsd1	NM_001163454	NM_001163454 // RefSeq // Mus musculus prolyl-tRNA synthetase domain containing 1 (Pror		7.35012	7.5175	7.44309	7.33455	7.51285	7.13383	7.51997	7.5812	7.41034	7.19915	7.44672	7.33343	7.23049	7.21196	6.78085	7.2143	7.25914	7.3989	7.27063	7.24773	7.36592	7.15627	7.48882	7.42938	7.38088	7.22689	7.59777	7.34837	7.29844	7.58899	7.27676	7.09183	7.40264	7.39211	7.96131	7.23148	7.25821	7.25136	7.31379	7.42535	7.10772
chr11	32300069	32300873	17248282	NM_175000 // Hbq1a // hemoglobin, theta 1A // 11 A4|11 // 216635 /// ENSMUST00000020535	Hbq1a	NM_175000	NM_175000 // RefSeq // Mus musculus hemoglobin, theta 1A (Hbq1a), mRNA. // chr11 // 100		4.52945	4.5363	4.51351	4.55418	5.69568	5.09093	4.88068	4.27534	4.11392	4.56955	4.56914	4.59567	4.77202	4.7567	5.39581	4.65641	4.61602	4.64774	5.00713	5.02057	4.74573	4.87916	4.42476	4.66861	5.04124	4.6405	4.69497	4.89205	4.86093	4.82559	4.53741	4.57948	4.83057	4.67181	4.84974	4.90488	4.40705	4.25545	5.22999	4.66698	4.29401
chr11	23479561	23479667	17261033	---		---	ENSMUST00000083657 // ENSEMBL // ncrna:snRNA chromosome:NCBIM37:11:23379561:23379667:-1		5.532	6.08899	5.67365	5.31431	5.90586	6.0931	6.39873	5.9724	6.18979	6.23217	6.39048	6.11388	7.14727	6.38092	5.54832	5.80023	6.37268	6.07536	6.11419	5.91325	6.06983	6.30246	5.94539	6.14875	6.24667	6.18409	6.2532	6.37747	6.1902	6.7373	6.28393	6.60639	6.59899	5.56932	3.15911	6.55535	6.40427	6.1974	6.04417	5.87679	6.3266
chr11	11427385	11427512	17260616	---		---	ENSMUST00000082832 // ENSEMBL // ncrna:snoRNA chromosome:NCBIM37:11:11327388:11327515:-		6.73277	6.8175	6.90631	6.71602	7.10442	7.24801	7.03029	6.81743	6.57929	7.19772	6.78725	7.00134	7.12706	6.99785	6.86586	6.62524	6.83814	7.21386	6.84489	6.76843	6.99766	7.01258	7.58594	6.64595	7.15905	7.04143	6.95558	7.06659	7.06095	6.68754	6.98792	7.17774	7.09581	6.62079	7.77391	6.59137	7.25003	6.70381	7.08855	7.27897	6.96328
chr11	28746191	28746276	17247937	NR_030419 // Mir216b // microRNA 216b // 11|11 // 735308	Mir216b	NR_030419	NR_030419 // RefSeq // Mus musculus microRNA 216b (Mir216b), microRNA. // chr11 // 100		3.6642	3.16438	3.46795	3.40289	3.73363	3.28431	3.20351	3.5324	3.79105	3.37895	3.06535	3.13588	3.16717	3.48535	3.85653	3.68763	3.50665	3.70216	3.4634	3.21654	3.64618	3.04964	3.46551	3.61587	3.28543	3.30479	3.98944	3.43799	2.98784	3.9625	2.95482	3.54915	3.26668	3.14025	3.28061	3.19608	3.33564	3.25482	3.10415	3.51823	3.61022
chr11	21556692	21572367	17260944	ENSMUST00000102874 // Mdh1 // malate dehydrogenase 1, NAD (soluble) // 11 A3.1|11 12.0	Mdh1	ENSMUST00000102874	ENSMUST00000102874 // ENSEMBL // cdna:known chromosome:NCBIM37:11:21456790:21472196:-1		10.6969	10.33	10.3251	9.93654	10.2047	10.465	10.6145	10.9514	10.5079	10.6805	10.4974	10.6503	9.99164	10.2951	10.8262	10.4348	10.522	10.2647	10.4759	10.4392	10.2875	10.7321	10.6725	10.5416	10.2516	10.7653	10.1126	10.394	10.5358	10.4751	10.4161	10.2482	10.2917	10.3584	10.1468	10.4627	10.2515	10.6764	10.4794	10.4086	10.4388
chr11	16951375	16954772	17247428	NM_176982 // Fbxo48 // F-box protein 48 // 11 A2|11 // 319701 /// ENSMUST00000109635 //	Fbxo48	NM_176982	NM_176982 // RefSeq // Mus musculus F-box protein 48 (Fbxo48), mRNA. // chr11 // 100 //		6.72083	6.7585	6.83369	6.56644	7.17008	6.76276	7.00083	5.61658	6.35189	6.57313	6.65618	6.90265	6.90153	7.03737	6.99445	7.10083	6.95586	6.95121	6.81861	6.93375	6.86081	6.78476	6.28593	6.64279	7.43254	7.23923	7.3232	6.84227	7.28062	6.09546	6.87381	7.01284	6.722	7.0449	6.95677	7.27635	7.31325	7.11979	7.15327	7.32143	7.10908
chr11	31832660	31838214	17248209	---		---	ENSMUST00000132857 // ENSEMBL // havana:lincRNA chromosome:NCBIM37:11:31732660:31738214		4.02428	4.4132	4.26215	4.31507	4.14054	4.06149	4.23119	4.34868	3.76257	4.17138	4.05777	4.12444	4.09323	4.03501	4.28884	3.85558	4.03893	4.1724	4.03346	3.70884	3.98231	4.00029	4.28707	4.0263	4.02813	4.13112	4.00339	3.85793	4.12872	3.97916	4.3924	3.68639	4.25297	3.92716	4.25802	3.91968	4.3481	4.22043	4.06346	4.23761	4.0142
chr11	22834739	22860961	17261009	ENSMUST00000055549 // B3gnt2 // UDP-GlcNAc:betaGal beta-1,3-N-acetylglucosaminyltransfe	B3gnt2	ENSMUST00000055549	ENSMUST00000055549 // ENSEMBL // cdna:known chromosome:NCBIM37:11:22734865:22760488:-1		6.50005	6.44145	6.41907	6.17197	6.81488	6.17837	6.17128	7.08661	6.86796	7.65134	6.69423	6.40242	6.50356	6.239	6.45806	6.87049	6.7677	6.74087	6.5896	6.87564	6.60877	6.26385	6.97488	7.13632	6.30511	6.55902	6.2456	6.85442	6.24299	6.8279	6.65801	6.38055	6.3318	6.64361	6.79652	6.49894	6.12964	6.55496	6.10132	6.26275	6.31941
chr11	14560336	14599225	17260727	NR_045918 // 1700046C09Rik // RIKEN cDNA 1700046C09 gene // 11 A2|11 // 73307	1700046C09Rik	NR_045918	NR_045918 // RefSeq // Mus musculus RIKEN cDNA 1700046C09 gene (1700046C09Rik), non-cod		3.6315	3.90674	3.95312	4.21768	3.94782	3.89415	3.82332	3.935	3.84186	3.63138	4.10761	3.39498	3.78458	3.5743	3.92968	3.58991	3.83195	3.8612	3.32129	3.6783	3.83847	3.55438	3.89394	3.91183	3.85966	4.08287	3.90496	3.81957	3.61866	3.85378	3.92235	3.82988	3.61331	3.65619	3.53764	3.98624	4.06861	3.65362	3.71291	3.69518	3.61265
chr11	23306895	23490560	17247729	NM_001190401 // Usp34 // ubiquitin specific peptidase 34 // 11 A3.2|11 12.0 cM // 17847	Usp34	NM_001190401	NM_001190401 // RefSeq // Mus musculus ubiquitin specific peptidase 34 (Usp34), mRNA. /		9.81118	9.88327	9.99899	9.70626	9.93392	9.98435	10.0643	9.90143	10.1062	10.0829	9.8684	10.0605	10.0976	10.1649	9.86367	9.9108	10.113	10.0074	10.0115	10.0593	10.1215	10.0903	10.0208	10.1405	10.1793	10.0053	9.83153	10.0003	10.1612	10.1695	10.1281	10.0332	9.98531	10.1589	10.2833	10.2095	10.1973	10.017	10.2512	9.9704	10.1897
chr11	30267464	30280491	17248129	AK139372 // Gm8098 // predicted gene 8098 // 11 A3.3|11 // 666427	Gm8098	AK139372	AK139372 // GenBank HTC // Mus musculus 10 days neonate cortex cDNA, RIKEN full-length		5.55019	6.29517	5.56357	4.8408	5.71293	5.78303	5.69689	5.68187	5.13966	5.72839	5.75338	5.83918	5.70711	5.59822	4.87414	5.54096	5.36127	5.87702	5.86532	5.67707	5.21401	5.68187	5.78933	5.27788	5.59151	5.81025	5.11291	6.05512	5.79113	5.05156	5.33176	5.86773	5.45468	5.21842	5.82865	5.16054	6.12887	5.75317	6.26412	5.9014	5.60574
chr11	34046920	34092295	17248380	ENSMUST00000169878 // Lcp2 // lymphocyte cytosolic protein 2 // 11 A4|11 // 16822 /// N	Lcp2	ENSMUST00000169878	ENSMUST00000169878 // ENSEMBL // cdna:known chromosome:NCBIM37:11:33947144:33992281:1 g		8.06192	7.75063	7.51485	7.49729	8.17326	7.41367	7.24888	7.82947	7.91039	7.42826	7.03725	8.21475	7.39064	7.72066	7.40653	7.22024	7.48606	8.02522	7.4126	9.04785	7.59051	7.1418	7.56012	7.4405	7.2289	7.46673	7.93559	7.89869	7.44178	7.90301	7.97551	7.67786	7.22133	8.10751	7.71777	7.29903	7.76685	7.29459	7.31465	7.1411	7.37137
chr11	28763728	28763835	17247946	NR_029828 // Mir217 // microRNA 217 // 11|11 // 387213	Mir217	NR_029828	NR_029828 // RefSeq // Mus musculus microRNA 217 (Mir217), microRNA. // chr11 // 100 //		3.3103	3.06703	3.28781	3.47544	3.11356	3.26361	3.25218	2.94336	3.18044	3.28482	3.39026	3.30156	3.02818	3.30079	3.20828	3.38352	3.17597	2.9805	3.10329	3.27922	3.10118	3.34382	3.01783	3.04605	2.95238	3.14373	5.66101	3.0395	3.39372	3.03099	2.95639	3.25282	3.06673	3.02278	2.93762	3.39028	3.16951	3.02765	3.19407	3.03973	3.48421
chr11	34809185	34833641	17261710	NM_027411 // Ccdc99 // coiled-coil domain containing 99 // 11|11 A5 // 70385 /// ENSMUS	Ccdc99	NM_027411	NM_027411 // RefSeq // Mus musculus coiled-coil domain containing 99 (Ccdc99), mRNA. //		8.20518	8.35775	8.57547	8.41664	8.33581	8.43773	9.13127	6.46355	7.78334	8.72263	8.68468	8.98162	8.35461	8.64849	8.85815	8.44372	8.65995	8.64349	8.63369	8.82918	7.79288	8.61983	8.34265	8.31334	8.89343	8.81809	8.86214	8.58809	8.96971	7.43359	8.81834	8.58683	8.62364	8.61926	8.32673	9.1266	8.82325	8.802	9.00425	8.79148	8.71902
chr11	22617408	22618487	17247635	AK087392 // Gm12052 // predicted gene 12052 // 11 A3.2|11 // 100042827	Gm12052	AK087392	AK087392 // GenBank HTC // Mus musculus 0 day neonate eyeball cDNA, RIKEN full-length e		3.87455	3.89242	3.84108	3.97226	3.8346	3.86142	4.19221	4.19675	3.75806	4.07574	3.9884	4.0567	4.04223	3.76089	4.05917	4.12089	4.15358	4.03089	3.92221	3.98846	3.55797	3.55607	4.07459	3.93257	3.82526	4.03235	3.92091	3.47624	3.74812	3.75398	3.97053	3.88216	3.82683	3.91553	3.88939	3.65878	4.21288	4.14689	3.92056	3.88422	3.87621
chr11	28757012	28757083	17247944	NR_029797 // Mir216a // microRNA 216a // 11|11 // 387212	Mir216a	NR_029797	NR_029797 // RefSeq // Mus musculus microRNA 216a (Mir216a), microRNA. // chr11 // 100		3.80219	3.52852	3.41476	3.49064	3.85108	3.66723	3.44446	3.78344	3.72274	3.39576	3.66958	3.55128	3.63087	3.58868	4.16286	3.74841	3.256	3.57703	3.37487	3.27927	3.57469	3.39331	3.46093	3.62056	3.59823	3.44193	4.46044	3.49591	3.6235	3.25997	3.50481	3.16795	3.58107	3.65655	3.36381	3.58808	3.5673	3.90599	3.52598	3.58374	4.09705
chr11	17203198	17211589	17260775	NM_025443 // Pno1 // partner of NOB1 homolog (S. cerevisiae) // 11 A2|11 // 66249 /// E	Pno1	NM_025443	NM_025443 // RefSeq // Mus musculus partner of NOB1 homolog (S. cerevisiae) (Pno1), mRN		8.51493	8.57219	8.57496	8.62166	8.3232	8.04136	8.61984	8.95174	8.84517	9.04393	8.21563	8.72987	8.42847	8.41595	8.06658	8.43864	8.60846	8.01532	8.47264	8.55199	8.75027	8.45747	8.72312	8.93513	8.43731	8.56469	8.20973	8.46737	8.70797	8.57547	8.4569	8.49951	8.45613	8.41541	8.58823	8.43014	8.41576	8.47484	8.92688	8.55817	8.00104
chr11	32000459	32059206	17248231	NM_008741 // Nsg2 // neuron specific gene family member 2 // 11 A4|11 // 18197 /// ENSM	Nsg2	NM_008741	NM_008741 // RefSeq // Mus musculus neuron specific gene family member 2 (Nsg2), mRNA.		8.1212	8.81972	8.82086	8.58516	8.08972	8.93232	9.10086	7.12227	6.07278	9.25894	8.82725	8.94791	8.51577	8.93065	8.36528	9.21168	9.10475	9.067	8.78005	8.97103	5.82382	8.89129	8.78653	6.27644	9.35587	9.59565	9.07962	9.18994	9.41314	5.63307	9.12178	9.09144	9.07049	9.29114	9.30452	8.91482	9.10049	9.256	8.34663	9.28279	9.43318
chr11	30426006	30471829	17261386	NM_001100394 // 4930505A04Rik // RIKEN cDNA 4930505A04 gene // 11 A4|11 // 75087 /// EN	4930505A04Rik	NM_001100394	NM_001100394 // RefSeq // Mus musculus RIKEN cDNA 4930505A04 gene (4930505A04Rik), mRNA		3.7631	3.96544	3.98217	4.11073	3.8327	3.91123	4.0613	3.80205	3.62489	3.96154	4.04666	4.02824	3.82485	3.94967	4.57019	3.71852	4.03938	3.963	4.21843	4.09852	3.81144	3.88792	3.98179	3.65747	3.96001	4.17556	3.96443	3.83708	3.98484	3.72642	4.05554	4.10832	3.79977	3.75999	4.25348	3.90499	4.06758	4.15286	4.1461	3.90616	4.10191
chr11	21091291	21150327	17247550	NM_023324 // Peli1 // pellino 1 // 11 A3.2|11 13.5 cM // 67245 /// ENSMUST00000093290 /	Peli1	NM_023324	NM_023324 // RefSeq // Mus musculus pellino 1 (Peli1), mRNA. // chr11 // 100 // 89 // 2		10.2744	10.1557	9.76598	9.90869	10.2299	10.0243	10.1411	9.61243	9.77236	10.1589	9.90351	10.1	10.0695	9.9914	9.96561	10.0594	9.88683	9.96451	10.0225	9.91044	9.88227	9.9162	9.87363	9.85148	10.2121	9.99536	10.107	9.90651	9.8825	9.89743	10.1057	9.8028	10.1042	9.96454	10.2595	10.3288	10.2071	10.3027	10.1799	9.80415	10.3867
chr11	19924375	20024026	17247519	NM_033523 // Spred2 // sprouty-related, EVH1 domain containing 2 // 11|11 A3.2 // 11471	Spred2	NM_033523	NM_033523 // RefSeq // Mus musculus sprouty-related, EVH1 domain containing 2 (Spred2),		8.43236	9.16501	9.18142	9.79259	9.05095	10.0416	9.04804	9.209	8.48379	9.20734	9.65425	9.51507	9.72731	9.10344	10.1019	9.17868	9.13351	8.73251	9.33597	9.17783	8.80408	9.58332	8.70003	8.66627	8.93825	9.05687	8.9148	8.92698	8.86787	8.03722	9.32447	9.58889	9.4924	9.04494	9.22134	9.3852	9.11596	9.22717	9.33976	9.1506	9.50547
chr11	15412300	15412406	17247373	---		---	ENSMUST00000082812 // ENSEMBL // ncrna:snRNA chromosome:NCBIM37:11:15312303:15312409:1		6.7612	7.06001	6.66184	4.43153	7.36267	6.27204	6.72027	5.78996	6.02179	6.60705	6.37029	6.30961	6.66774	6.38173	5.6112	5.61371	6.68014	6.10261	6.85898	6.67115	6.13064	6.67225	6.89673	5.77345	7.59907	7.10228	6.91952	6.65286	7.07681	6.06063	6.58803	6.41711	7.31598	6.44351	6.71017	6.57006	6.42354	6.19034	7.31271	7.69378	6.3293
chr11	29373658	29510812	17248019	ENSMUST00000040182 // Ccdc88a // coiled coil domain containing 88A // 11 A3.3|11 // 108	Ccdc88a	ENSMUST00000040182	ENSMUST00000040182 // ENSEMBL // cdna:known chromosome:NCBIM37:11:29273658:29410808:1 g		9.39569	10.0982	9.87796	9.91421	10.0289	10.2738	10.2935	8.33477	9.09056	10.1455	10.0166	10.2763	10.2685	10.1835	10.0448	10.153	10.2942	10.4657	10.2864	10.1255	9.11914	10.2592	9.62497	9.39744	10.2829	10.0779	10.1086	10.2387	10.3625	9.00136	10.6097	10.3143	10.2771	10.288	10.1083	10.6386	10.5016	10.0452	10.2417	9.92914	10.4141
chr11	14072103	14179041	17260722	AK016119 // 4930554G24Rik // RIKEN cDNA 4930554G24 gene // 11|11 // 75280 /// AK016119	4930554G24Rik	AK016119	AK016119 // GenBank HTC // Mus musculus adult male testis cDNA, RIKEN full-length enric		4.10207	4.01826	3.98784	4.90836	4.16671	4.00365	4.16704	4.22162	4.09388	4.07988	4.46052	4.1271	4.15643	3.80175	4.20871	4.67229	4.0711	3.88494	4.15268	3.93157	3.56559	4.03628	3.94625	4.10319	4.16532	4.07763	3.82077	3.77928	3.86172	4.05103	4.16386	3.8312	4.11845	3.80048	4.06654	3.89516	3.83999	4.29461	3.85963	4.04238	3.69065
chr11	19013817	19015158	17247506	---		---	ENSMUST00000152073 // ENSEMBL // cdna:known chromosome:NCBIM37:11:18913820:18915157:1 g		5.93219	5.82267	5.88604	5.32766	5.85348	6.09439	6.15598	6.20067	6.16557	6.5131	6.69266	6.2025	6.17459	5.83688	6.40175	5.73717	6.01114	6.04864	6.3653	6.30239	6.52714	6.29231	6.1802	6.75069	6.07531	6.3276	6.01973	5.93734	6.11961	6.18541	6.22495	6.18252	6.15436	5.78456	6.13094	6.16374	6.19864	6.09148	6.31457	6.30421	5.62961
chr11	32296489	32297310	17248276	NM_001083955 // Hba-a2 // hemoglobin alpha, adult chain 2 // 11|11 16.0 cM // 110257 //	Hba-a2	NM_001083955	NM_001083955 // RefSeq // Mus musculus hemoglobin alpha, adult chain 2 (Hba-a2), mRNA.		11.4071	10.0535	11.2498	11.5079	12.4053	11.3667	10.581	10.4628	9.68495	8.96715	10.7654	11.7639	11.3646	9.27752	11.873	11.4247	11.302	10.8368	11.243	12.0567	9.8798	10.6595	9.93604	9.04321	11.4419	10.7468	11.2511	9.64907	9.16767	11.0033	11.3879	11.3947	11.5304	10.6327	9.63249	11.9086	10.8151	10.2478	12.0651	10.1029	10.2606
chr11	11695133	11696439	17260630	---		---	ENSMUST00000132007 // ENSEMBL // cdna:known chromosome:NCBIM37:11:11595136:11596442:-1		5.88023	5.26323	5.41049	6.01853	5.74433	5.68858	5.72395	5.9472	6.36935	5.49847	5.64632	5.29592	5.42563	5.57733	5.46118	5.49751	5.60507	6.24396	5.33946	5.52126	6.44174	5.36816	5.67341	6.22921	5.63826	5.4561	5.63942	5.80584	5.28426	6.05135	5.53375	5.83303	5.37149	5.43579	5.88942	5.30868	5.91154	5.47253	5.34242	5.63732	5.68454
chr11	16815391	16830702	17260744	---		---	ENSMUST00000150329 // ENSEMBL // cdna:known chromosome:NCBIM37:11:16715434:16730705:-1		5.06206	5.34609	5.20419	5.5285	5.14855	5.34925	5.4462	5.47263	5.38547	5.31846	5.20234	5.27767	5.36903	5.11591	5.30687	5.34807	5.38749	5.1007	5.2535	5.02126	5.44267	5.38885	5.39818	5.70841	5.23535	5.17534	5.31189	5.20532	4.70618	5.2533	5.27844	5.16817	5.33189	5.25131	5.09494	5.25354	5.6017	5.19756	5.24064	5.50921	5.36418
chr11	29172890	29220797	17247993	NM_134034 // Smek2 // SMEK homolog 2, suppressor of mek1 (Dictyostelium) // 11 A3.3|11	Smek2	NM_134034	NM_134034 // RefSeq // Mus musculus SMEK homolog 2, suppressor of mek1 (Dictyostelium)		9.45032	9.91684	9.98604	9.3269	9.95839	9.87511	9.85816	10.1001	10.1063	10.0018	9.85624	9.96613	10.0904	9.86081	9.5916	9.35757	10.0241	9.95813	9.95015	9.8116	10.3606	9.80832	9.85597	10.213	9.91234	9.80222	10.1469	9.97757	10.0496	10.1035	10.0061	9.9972	9.88681	9.9779	9.93987	10.1063	10.0415	10.1193	9.96755	9.93458	10.2185
chr11	23573251	23633639	17261069	NM_027860 // 0610010F05Rik // RIKEN cDNA 0610010F05 gene // 11|11 A3.3 // 71675 /// ENS	0610010F05Rik	NM_027860	NM_027860 // RefSeq // Mus musculus RIKEN cDNA 0610010F05 gene (0610010F05Rik), mRNA. /		9.14966	9.55698	9.41829	9.58626	9.07876	9.51981	9.63042	8.17165	8.73029	9.56857	9.05099	9.73024	9.1927	9.47635	9.06078	9.87439	9.57019	9.63539	9.58676	9.42951	8.66955	9.27961	9.55173	9.09076	9.60403	9.48113	9.35292	9.53115	9.64118	8.89878	9.76626	9.60018	9.71877	9.376	9.89212	9.7392	10.0069	9.55726	9.5658	9.45344	9.87486
chr11	35350069	35350785	17248472	---		---	AK136017 // GenBank HTC // Mus musculus in vitro fertilized eggs cDNA, RIKEN full-lengt		3.5515	3.34467	3.28912	3.1754	3.99048	3.5515	3.48406	4.28082	4.0101	3.12617	3.22956	3.27237	3.64512	3.33528	3.64314	3.52692	3.56178	3.74569	3.52255	3.36042	4.03591	3.40147	3.73254	4.07819	3.1042	3.43241	3.26612	3.98751	3.61913	3.99032	3.50862	3.4987	3.21588	3.7372	3.3162	3.2409	3.50121	3.43828	3.31337	3.3871	3.22683
chr11	28339128	28339814	17261231	---		---	ENSMUST00000042595 // ENSEMBL // cdna:known chromosome:NCBIM37:11:28239128:28239814:-1		7.8073	7.47458	7.78054	8.06227	8.13763	7.59217	7.22576	7.77814	7.76336	7.19401	7.40313	8.02593	8.08262	7.83034	7.93564	8.04131	7.8428	8.11644	7.9927	7.76416	7.86063	7.47348	7.44467	7.76097	8.11679	7.84636	7.49179	7.86951	8.03362	7.56447	8.18904	8.20885	8.46346	8.00226	8.33698	7.92502	7.68246	7.48198	7.95573	8.23096	7.62674
chr11	20227037	20249429	17260855	NM_172260 // Cep68 // centrosomal protein 68 // 11 A3.1|11 10.91 cM // 216543 /// ENSMU	Cep68	NM_172260	NM_172260 // RefSeq // Mus musculus centrosomal protein 68 (Cep68), mRNA. // chr11 // 1		8.64568	8.21724	8.08335	8.20861	8.23107	8.0788	8.28382	7.73584	8.1896	8.08737	8.04628	8.20992	8.09334	8.12807	8.14807	8.48484	8.41743	8.08688	7.94026	8.07363	7.9821	8.17728	8.16898	8.35782	8.4647	8.20885	8.2712	8.10326	8.09046	8.24918	8.24148	7.62357	8.35897	7.97853	8.73594	8.40079	8.18645	8.24749	8.07755	8.32694	8.47934
chr11	32903137	32926160	17261539	---		---	ENSMUST00000150073 // ENSEMBL // havana:lincRNA chromosome:NCBIM37:11:32803137:32826160		5.01027	5.22085	4.87587	4.86083	5.02911	5.1867	5.15405	5.60661	4.98662	5.03253	5.08887	5.01758	5.223	5.01082	5.15734	4.78537	5.21153	5.2182	5.03206	5.00769	5.3092	4.92308	5.21408	5.15329	4.83679	5.06614	5.04313	4.85169	4.92745	4.9502	5.00011	5.15622	5.06816	4.83561	5.24777	5.02783	5.28697	5.28515	4.88497	5.36187	5.00936
chr11	34299707	34308113	17248409	---		---	ENSMUST00000147359 // ENSEMBL // cdna:known chromosome:NCBIM37:11:34199707:34208113:1 g		4.80725	4.42284	4.83607	4.01069	4.64439	4.16906	4.54518	4.65024	4.7963	4.88412	4.70987	4.00098	4.51547	4.53944	4.74851	4.6401	5.24579	4.40135	4.49146	4.30844	4.50191	4.35393	4.62945	4.45608	4.29047	4.40284	4.57679	4.6356	4.36808	4.74199	4.8159	4.73831	5.08419	4.468	4.90034	4.91322	4.08531	4.57874	4.14308	4.14873	4.24058
chr11	24160528	24172824	17261161	NM_016707 // Bcl11a // B cell CLL/lymphoma 11A (zinc finger protein) // 11 A3.2|11 // 1	Bcl11a	NM_016707	NM_016707 // RefSeq // Mus musculus B cell CLL/lymphoma 11A (zinc finger protein) (Bcl1		3.69179	4.00796	4.13198	3.99928	4.13809	4.03148	4.15148	4.14595	4.48048	4.00572	4.25747	4.14587	3.8666	3.93767	4.10704	4.08142	4.06722	3.82011	3.91044	3.80255	3.95643	3.78926	3.80711	3.82999	3.87774	4.04216	3.98312	3.84825	4.01428	4.15184	4.07294	3.93953	3.93887	3.94422	3.80067	3.85434	3.77968	4.13048	4.03768	3.86755	3.90766
chr11	17211422	17235200	17247458	NM_178909 // Wdr92 // WD repeat domain 92 // 11 A2|11 // 103784 /// ENSMUST00000046955	Wdr92	NM_178909	NM_178909 // RefSeq // Mus musculus WD repeat domain 92 (Wdr92), mRNA. // chr11 // 100		8.1605	8.00976	8.34517	7.88117	7.97632	7.98182	8.14235	8.75361	8.27085	7.92441	7.8417	8.38616	7.98059	8.1856	7.84939	8.35179	8.2849	7.61571	8.07076	8.14356	8.49949	8.31144	8.06791	8.5167	8.27875	8.15425	8.15436	7.97891	8.30049	8.52026	8.59668	8.0006	8.26233	8.20962	7.87519	8.46978	8.3878	8.42957	8.38847	7.95944	8.21592
chr11	29822395	29825668	17261335	NM_176829 // 4931440F15Rik // RIKEN cDNA 4931440F15 gene // 11 A3.3|11 // 216622 /// EN	4931440F15Rik	NM_176829	NM_176829 // RefSeq // Mus musculus RIKEN cDNA 4931440F15 gene (4931440F15Rik), mRNA. /		4.88629	4.59496	4.706	4.60455	5.18336	4.2658	4.68481	5.18415	5.33246	5.41239	4.51683	4.76003	4.52505	4.96997	4.20871	4.73821	4.9062	5.35073	4.97287	4.922	4.55212	4.87652	4.90201	4.51331	4.38108	5.0848	4.94469	5.01274	5.11297	5.28703	4.86223	4.73063	4.48822	4.747	4.4099	4.37857	5.47799	4.87367	5.07308	4.66402	4.67277
chr11	12236608	12464960	17260699	NM_172496 // Cobl // cordon-bleu // 11 A1|11 6.5 cM // 12808 /// ENSMUST00000046755 //	Cobl	NM_172496	NM_172496 // RefSeq // Mus musculus cordon-bleu (Cobl), mRNA. // chr11 // 100 // 76 //		8.32526	6.4657	6.76519	6.7798	6.18369	7.57546	7.66916	7.24693	8.84597	7.26426	7.41232	7.60767	7.39607	6.60213	7.75727	7.6346	7.48266	8.35577	7.34728	6.86867	8.94975	7.73921	7.14678	8.76432	6.87722	6.88056	6.548	7.64482	7.31011	8.67341	7.38797	6.68262	6.19621	7.21858	7.93012	6.2278	7.82253	6.27268	6.32765	6.93367	6.49371
chr11	20685084	20741589	17260885	NM_181411 // Aftph // aftiphilin // 11 A3.1|11 // 216549 /// ENSMUST00000035350 // Aftp	Aftph	NM_181411	NM_181411 // RefSeq // Mus musculus aftiphilin (Aftph), transcript variant 1, mRNA. //		9.86838	9.26492	9.38426	9.33873	9.40359	9.43365	9.32245	10.0955	10.222	9.47645	9.14795	9.26335	9.55548	9.41675	9.18695	9.59273	9.51055	9.49307	9.58234	9.47129	10.2063	9.4228	9.64015	10.2015	9.36785	9.53244	9.50022	9.73895	9.38984	10.0901	9.643	9.01395	9.53865	9.50543	9.90581	9.65485	9.30676	9.74931	9.54135	9.40221	9.68761
chr11	31357307	31370074	17261425	ENSMUST00000020546 // Stc2 // stanniocalcin 2 // 11 A4|11 // 20856 /// NM_011491 // Stc	Stc2	ENSMUST00000020546	ENSMUST00000020546 // ENSEMBL // cdna:known chromosome:NCBIM37:11:31257307:31270074:-1		6.60129	6.32907	6.68997	6.8173	8.53362	6.175	6.8581	8.00509	7.08486	7.44019	6.6797	7.15629	7.03351	6.51624	6.48138	6.48882	6.66705	7.93337	7.64463	8.62219	6.87523	6.74315	7.28497	6.99099	6.63676	7.2653	6.09565	7.31242	7.2263	6.77248	6.10907	6.28461	7.05961	6.25439	6.42535	6.85569	6.3609	6.48659	6.47332	7.91579	6.47435
chr11	11685003	11772926	17247336	NM_001025597 // Ikzf1 // IKAROS family zinc finger 1 // 11 A1|11 6.0 cM // 22778 /// EN	Ikzf1	NM_001025597	NM_001025597 // RefSeq // Mus musculus IKAROS family zinc finger 1 (Ikzf1), transcript		6.14723	5.59657	4.83717	5.58537	5.68801	5.46566	5.47965	7.3135	8.55215	5.18957	5.0411	6.12276	5.66069	5.64505	5.0309	5.86711	5.46857	8.66383	5.07309	6.05069	8.78016	4.6479	6.20513	8.90631	6.14323	5.16378	5.13061	6.87462	5.31881	7.20094	5.46806	5.49341	5.21657	5.80203	5.85623	5.11753	4.99525	5.03758	5.189	5.46142	4.81512
chr11	11114016	11266677	17247307	NM_177033 // Vwc2 // von Willebrand factor C domain containing 2 // 11 A1|11 // 319922	Vwc2	NM_177033	NM_177033 // RefSeq // Mus musculus von Willebrand factor C domain containing 2 (Vwc2),		7.17864	5.06404	4.97528	4.70435	5.22714	5.12327	5.80941	4.99257	4.76997	6.38546	5.05903	6.32375	5.77065	4.97269	5.61516	5.99016	5.84494	7.03371	5.51075	6.30139	5.04902	5.02013	6.93616	4.94437	6.72857	8.07464	7.22736	6.98154	5.22844	5.24377	5.24004	5.62726	5.30862	5.33393	5.33594	5.73609	6.01878	5.73907	7.95782	8.26317	5.21348
chr11	29743048	30026033	17261289	NM_146016 // Eml6 // echinoderm microtubule associated protein like 6 // 11 A3.3|11 //	Eml6	NM_146016	NM_146016 // RefSeq // Mus musculus echinoderm microtubule associated protein like 6 (E		6.59033	5.65273	6.10247	5.54831	6.79859	6.68966	6.72092	7.59744	6.92811	7.01476	6.26619	7.11306	5.53579	7.64107	6.64885	6.64301	6.75001	7.7526	7.1783	7.60569	6.12849	7.40617	5.92648	5.8443	6.07135	7.90518	6.25589	7.10429	7.44568	7.11149	6.48481	6.45942	5.62349	7.08142	5.95252	6.23435	7.03666	6.91279	7.64542	6.0083	7.82338
chr11	29515086	29517355	17248061	---		---	ENSMUST00000138402 // ENSEMBL // cdna:putative chromosome:NCBIM37:11:29415086:29417355:		5.12037	6.16943	5.55201	5.64474	5.52635	5.09548	5.77935	5.03951	4.93332	5.38904	4.93669	5.53054	5.54199	5.53873	5.24895	5.3778	5.83529	5.72945	5.36199	5.53933	4.83346	5.2705	5.30967	4.98492	5.48486	5.80591	5.3683	5.37088	5.59182	4.61414	5.27225	6.40064	5.94166	5.65276	5.24099	5.43185	5.6334	5.69552	5.31014	5.85677	6.04738
chr11	34204338	34208089	17261645	NM_023907 // Foxi1 // forkhead box I1 // 11 17.0 cM|11 A5 // 14233 /// ENSMUST000000602	Foxi1	NM_023907	NM_023907 // RefSeq // Mus musculus forkhead box I1 (Foxi1), mRNA. // chr11 // 100 // 1		6.50584	6.28205	6.29131	6.55589	6.44655	6.72702	6.42212	6.70902	6.55388	6.14354	6.61133	6.17403	6.56725	6.64278	6.4338	6.29713	6.48251	6.81208	6.40584	6.11323	5.96113	6.00813	6.76518	6.10828	6.43118	6.33161	6.46774	6.36747	6.14909	6.1216	6.54298	6.27218	6.43195	6.45971	6.61376	6.02694	6.62899	6.38293	6.31871	6.52673	6.80544
chr11	34314822	34422640	17248412	NM_001025382 // Fam196b // family with sequence similarity 196, member B // 11 A4|11 //	Fam196b	NM_001025382	NM_001025382 // RefSeq // Mus musculus family with sequence similarity 196, member B (F		5.69148	5.40108	5.71617	5.79661	6.15666	5.93396	5.59815	5.51887	5.34313	5.89243	5.41461	5.36547	5.72569	6.01212	5.95566	6.43619	7.35124	6.13228	5.96631	5.39269	5.4714	5.60734	5.84675	5.38915	5.40686	5.75585	5.61136	6.04962	6.06952	5.2106	6.43737	5.81266	6.68097	5.98349	7.74058	6.22384	5.73353	5.44684	5.47807	6.12541	6.25384
chr11	11814101	11898144	17260644	NM_016672 // Ddc // dopa decarboxylase // 11 A1-A4|11 7.0 cM // 13195 /// ENSMUST000001	Ddc	NM_016672	NM_016672 // RefSeq // Mus musculus dopa decarboxylase (Ddc), transcript variant 2, mRN		10.2872	10.6482	11.356	10.7372	10.0368	11.2299	10.6819	5.53231	5.42159	9.75786	11.4553	10.6299	10.7654	11.4562	10.7951	10.5003	11.0799	9.84479	10.6207	10.1581	6.72873	11.3582	8.7271	7.10932	9.82445	9.21858	10.1385	9.56976	9.5067	7.67487	10.8589	10.3593	10.7868	10.8838	10.6853	11.2521	10.2096	10.7827	8.15115	8.46575	10.3108
chr11	16971206	17052381	17260761	NM_019549 // Plek // pleckstrin // 11 A2|11 6.5 cM // 56193 /// ENSMUST00000102881 // P	Plek	NM_019549	NM_019549 // RefSeq // Mus musculus pleckstrin (Plek), mRNA. // chr11 // 100 // 89 // 1		7.13625	7.35951	7.39352	7.10752	9.42721	7.28546	7.41041	6.96998	7.31126	8.16392	7.2801	7.49706	7.33558	7.48159	7.45466	7.5268	7.40404	7.53888	8.14999	8.33838	7.34911	7.13152	7.51902	6.58491	7.3284	7.38995	7.26211	7.40205	7.37087	7.16184	8.17318	7.70015	7.77275	7.78272	6.87111	7.25682	7.99292	7.2748	7.30252	6.98548	7.35022
chr11	26785108	26787860	17247924	NR_002890 // Gm12070 // glyceraldehyde-3-phosphate dehydrogenase pseudogene // 11 A3.3|	Gm12070	NR_002890	NR_002890 // RefSeq // Mus musculus predicted gene 12070 (Gm12070), non-coding RNA. //		4.03383	3.91623	3.67896	4.24814	4.01779	3.88971	4.07686	3.58921	3.87016	4.13545	3.85295	3.8403	3.73996	3.92705	4.20714	4.32014	4.14399	3.77725	3.87409	3.68299	4.07017	3.62467	3.82815	3.88335	3.73927	3.78039	3.72207	3.81682	3.57391	3.64739	3.75698	4.01967	3.92642	3.64905	3.71085	3.70945	3.88615	3.78721	3.89029	3.90533	3.68281
chr11	30976707	30986365	17261417	NM_026527 // Chac2 // ChaC, cation transport regulator 2 // 11 A4|11 // 68044 /// ENSMU	Chac2	NM_026527	NM_026527 // RefSeq // Mus musculus ChaC, cation transport regulator 2 (Chac2), mRNA. /		9.06747	8.18116	8.98429	8.4456	8.53456	8.8073	8.70652	7.74736	7.7676	8.66267	8.55523	9.24104	8.36958	8.98547	8.76152	8.77351	9.29425	8.56975	8.83029	8.61709	7.67764	8.98122	8.63975	8.06556	9.25022	8.71785	8.62876	8.92208	8.82469	8.10341	8.6044	8.43365	8.9114	8.85026	8.98361	8.98276	8.69458	8.84236	8.72544	8.37544	9.0535
chr11	21494730	21511180	17260933	NR_028259 // 4932414J04Rik // 4932414J04 protein // 11 A3.1|11 // 237694	4932414J04Rik	NR_028259	NR_028259 // RefSeq // Mus musculus RIKEN cDNA 4932414J04 gene (4932414J04Rik), non-cod		3.39518	3.86576	3.72555	4.30675	3.73289	3.48742	3.87562	3.89072	3.32349	3.7965	3.8872	3.88053	3.7218	4.11071	4.05084	3.79232	3.83568	3.79984	3.51189	3.72862	3.60047	3.66477	3.7639	3.55824	3.58863	3.69165	3.51617	3.33715	3.77672	3.94128	3.57418	3.53624	3.64029	3.63752	3.68237	3.66422	3.97431	3.78251	3.68193	3.79872	3.63645
chr11	24553986	24554058	17261169	---		---	ENSMUST00000157877 // ENSEMBL // ncrna:snRNA chromosome:NCBIM37:11:24453986:24454058:-1		3.99007	3.54412	3.90912	4.28074	3.56509	4.18604	3.94049	3.89034	3.76025	3.87473	3.49878	3.91273	3.90074	3.97404	3.41008	3.43984	3.88367	3.58609	3.84364	3.2087	3.88578	3.90531	3.58452	3.39652	3.74152	3.60166	4.0038	3.61377	3.79986	3.699	3.71976	3.96904	3.40932	3.87992	3.72385	3.43647	3.91708	3.5839	3.53921	3.81942	4.18609
chr11	21238889	21321136	17247562	NM_139061 // Vps54 // vacuolar protein sorting 54 (yeast) // 11 A3|11 12.1 cM // 245944	Vps54	NM_139061	NM_139061 // RefSeq // Mus musculus vacuolar protein sorting 54 (yeast) (Vps54), mRNA.		8.11337	8.20153	8.08173	7.94541	8.55761	8.1946	8.20639	8.6846	8.88897	8.50937	8.16766	8.239	8.36427	8.34069	8.04044	8.09354	8.15407	8.26873	8.10091	8.23669	9.03332	8.05768	8.37887	8.79441	8.448	8.22345	8.04366	8.332	8.40374	8.96803	8.37166	8.10833	8.01364	8.36663	8.30939	8.57941	8.21145	8.02544	8.25227	8.02391	8.3095
chr11	32276400	32278116	17248255	ENSMUST00000020531 // Hba-x // hemoglobin X, alpha-like embryonic chain in Hba complex	Hba-x	ENSMUST00000020531	ENSMUST00000020531 // ENSEMBL // cdna:known chromosome:NCBIM37:11:32176400:32178116:1 g		3.67547	3.69855	3.7575	3.57656	3.70686	3.94356	3.49052	3.65532	3.91842	3.83214	3.9225	3.81338	3.58448	3.74267	4.24841	3.65381	3.74441	4.10211	4.02413	3.78977	3.88678	3.7959	3.93841	4.00745	3.84757	3.93635	3.61362	3.46487	3.91948	3.62194	3.85246	4.0966	3.74647	3.71625	3.92369	3.90958	4.04658	3.71357	3.78839	3.7952	3.66877
chr11	34226815	34783892	17261650	ENSMUST00000093193 // Dock2 // dedicator of cyto-kinesis 2 // 11|11 A5 // 94176 /// NM_	Dock2	ENSMUST00000093193	ENSMUST00000093193 // ENSEMBL // cdna:known chromosome:NCBIM37:11:34126815:34597394:-1		6.57186	5.94673	5.87986	6.11562	6.96014	5.62529	6.00052	6.96906	7.25623	5.95442	5.82536	6.29689	5.71774	6.50656	6.13581	6.32005	6.15814	6.7125	5.99798	7.08708	6.89981	5.74953	6.18655	6.27482	5.99494	6.06698	6.02036	6.46448	6.36092	6.9299	6.44741	6.49588	5.9865	7.17508	6.10254	6.03061	6.1291	5.65927	5.86754	5.46965	5.52945
chr11	16645438	16645538	17260742	---		---	ENSMUST00000102382 // ENSEMBL // ncrna:miRNA chromosome:NCBIM37:11:16545441:16545541:-1		6.92871	6.66268	6.58267	5.09293	6.45147	6.50041	6.55329	6.99489	6.83713	6.27602	6.50258	6.548	6.49078	5.99892	5.96593	5.3963	6.35419	6.24805	6.26044	6.33154	6.5065	6.21365	6.79031	6.40668	6.54993	6.03406	6.16579	6.56141	6.4058	6.58806	6.6758	6.44873	6.10925	6.32629	7.32512	6.20495	6.52917	6.42395	6.25067	6.46481	6.08688
chr11	19065275	19075740	17247509	NR_046037 // 4933406G16Rik // RIKEN cDNA 4933406G16 gene // 11 A3.1|11 // 74059 /// NR_	4933406G16Rik	NR_046037	NR_046037 // RefSeq // Mus musculus RIKEN cDNA 4933406G16 gene (4933406G16Rik), non-cod		3.49436	4.14794	3.93748	4.6785	4.00856	4.12614	4.04754	4.17654	4.01676	4.30362	4.47701	3.79376	4.1463	4.07027	3.86928	4.3678	3.93034	3.92549	4.22703	3.87592	4.13341	3.87681	4.07585	4.16284	3.62794	3.81946	4.20323	4.02366	4.21886	4.05869	4.10855	4.1415	3.92424	4.05878	4.05826	3.99194	4.02475	4.17687	3.96199	4.29969	4.12448
chr11	14599240	14600316	17247371	NM_001164166 // Pom121l12 // POM121 membrane glycoprotein-like 12 // 11 A2|11 // 432536	Pom121l12	NM_001164166	NM_001164166 // RefSeq // Mus musculus POM121 membrane glycoprotein-like 12 (Pom121l12)		4.17713	4.23281	4.37759	4.64529	4.20504	4.35238	4.29154	4.50506	4.14977	4.31898	4.24288	4.06207	4.45386	4.22966	4.15614	4.26768	4.03525	4.30455	3.92941	4.13588	4.29259	4.09125	4.20257	4.24309	4.45065	4.26153	4.1246	4.25762	4.45362	3.91469	4.24847	4.24738	4.20395	4.05127	3.90423	3.98158	4.07888	4.14891	4.06151	4.17204	4.00135
chr11	24198737	24202624	17261166	---		---	ENSMUST00000149592 // ENSEMBL // havana:lincRNA chromosome:NCBIM37:11:24098737:24102624		3.58161	3.52786	3.41524	3.38427	3.76194	3.50934	3.56633	3.60575	3.55683	3.37576	3.75577	3.5079	3.50495	3.57825	3.4853	3.38427	3.64354	3.48084	3.58009	3.61073	3.60775	3.56233	3.51542	3.4682	3.69229	3.66549	3.68499	3.62432	3.54385	3.6123	3.64372	3.5322	3.67609	3.67882	3.84977	3.46383	3.78774	3.76528	3.60727	4.00118	3.41668
chr11	32286964	32287912	17248270	NM_001033981 // Hbq1b // hemoglobin, theta 1B // 11 A4|11 // 544763 /// ENSMUST00000101	Hbq1b	NM_001033981	NM_001033981 // RefSeq // Mus musculus hemoglobin, theta 1B (Hbq1b), mRNA. // chr11 //		5.61013	5.61442	5.69704	4.96434	6.25647	6.09562	5.93182	5.84326	5.53375	5.72824	5.65779	5.85432	5.77141	5.36672	6.16887	5.87229	5.53291	5.83044	5.696	5.96013	5.64781	5.60974	5.74844	5.15719	5.66628	5.88363	5.34805	5.54705	6.03228	5.41373	5.73546	5.78143	5.45178	5.87668	5.71059	5.66826	5.67508	5.70471	5.77824	5.82109	5.58078
chr11	23741514	23770970	17261107	ENSMUST00000102864 // Rel // reticuloendotheliosis oncogene // 11 A3.2|11 13.0 cM // 19	Rel	ENSMUST00000102864	ENSMUST00000102864 // ENSEMBL // cdna:known chromosome:NCBIM37:11:23641514:23670970:-1		7.20035	6.43643	6.08838	6.00605	7.1686	5.89772	6.51535	7.69374	8.63107	7.46517	5.56383	7.40511	6.0617	6.54329	7.06182	6.13361	5.71394	7.81936	6.6933	6.58481	8.93439	5.9096	7.1649	8.35085	5.89389	7.2384	6.79315	7.16535	6.6268	8.31414	6.52089	7.12426	6.19931	7.12182	7.27286	7.35399	5.68087	6.04052	6.44764	5.30207	5.99703
chr11	22990519	23003780	17247656	ENSMUST00000173867 // Cct4 // chaperonin containing Tcp1, subunit 4 (delta) // 11 A3.2|	Cct4	ENSMUST00000173867	ENSMUST00000173867 // ENSEMBL // cdna:known chromosome:NCBIM37:11:22890519:22903780:1 g		10.4971	10.7219	10.7598	10.4151	10.8154	10.6959	10.8228	10.3546	10.4577	10.8238	10.6683	10.9828	10.7768	10.496	10.2579	10.4863	10.9481	10.2858	10.8442	10.8468	10.5246	10.8258	10.8767	10.3346	10.9026	10.9492	10.7579	10.6964	10.982	10.5612	10.9562	10.5516	10.9255	10.7573	10.84	10.9136	10.9198	10.8802	11.0355	10.9918	10.7975
chr11	24078056	24174123	17247852	NM_016707 // Bcl11a // B cell CLL/lymphoma 11A (zinc finger protein) // 11 A3.2|11 // 1	Bcl11a	NM_016707	NM_016707 // RefSeq // Mus musculus B cell CLL/lymphoma 11A (zinc finger protein) (Bcl1		7.41867	5.1545	5.47458	5.59862	7.38266	5.63434	5.86492	6.36527	5.60956	6.0815	6.29962	5.36023	5.85634	5.72337	5.71815	6.36342	5.9043	6.67452	6.59492	5.92593	5.3737	5.82575	6.22237	5.37946	5.93103	5.37523	5.55952	6.85227	4.99152	7.37741	5.24504	5.54746	5.2834	5.98102	6.95224	5.15047	5.71588	5.46526	6.57639	5.2087	6.76454
chr11	11787431	11808962	17260633	NM_001163359 // Fignl1 // fidgetin-like 1 // 11|11 A2 // 60530 /// NM_021891 // Fignl1	Fignl1	NM_001163359	NM_001163359 // RefSeq // Mus musculus fidgetin-like 1 (Fignl1), transcript variant 1,		8.07822	8.23196	8.18381	8.07738	7.95905	8.22831	8.21586	6.76042	7.77851	8.44141	8.42884	8.27267	8.42724	8.09078	7.7605	8.23536	8.0873	7.98277	8.12521	8.093	7.96422	8.19493	7.69988	8.24687	8.37642	8.21421	8.33224	7.84753	8.37784	7.49859	8.33082	7.93765	8.21736	7.88262	7.50734	8.38888	8.20294	8.02492	8.45595	8.05507	8.29328
chr11	32347811	32428183	17248288	NM_177364 // Sh3pxd2b // SH3 and PX domains 2B // 11 A4|11 // 268396 /// ENSMUST0000003	Sh3pxd2b	NM_177364	NM_177364 // RefSeq // Mus musculus SH3 and PX domains 2B (Sh3pxd2b), mRNA. // chr11 //		8.19034	9.20957	8.59166	8.95509	8.53953	9.56744	8.75177	7.91366	8.62877	8.11298	9.14087	8.96453	8.62569	8.40226	9.43627	9.01246	8.51703	8.84417	8.97414	9.0144	8.50662	9.6231	8.38557	8.53319	8.75742	8.39603	7.95235	8.52081	8.9269	7.59492	8.76584	8.83679	8.87872	9.06177	8.88615	8.61467	8.65511	8.43015	8.71517	8.75809	8.8356
chr11	23558044	23558842	17261067	NR_004857 // Gm12060 // selenoprotein K pseudogene // 11 A3.3|11 // 100134990	Gm12060	NR_004857	NR_004857 // RefSeq // Mus musculus predicted gene 12060 (Gm12060), non-coding RNA. //		6.94869	7.82072	6.81413	6.95942	7.00746	6.87855	7.14898	6.86606	6.45191	7.40497	6.82502	7.05939	7.07889	6.82747	6.44406	6.60752	6.93255	7.65195	7.07004	6.6874	6.67097	6.96293	7.01205	6.56203	6.89231	6.90635	7.08989	7.23503	6.82411	6.84091	6.95493	7.87791	6.86731	6.963	7.4747	7.05371	7.24334	6.83188	6.98264	7.32865	7.2119
chr11	20847753	20847881	17260910	---		---	ENSMUST00000082737 // ENSEMBL // ncrna:snoRNA chromosome:NCBIM37:11:20747756:20747884:-		5.206	5.31888	5.44972	5.62233	6.10944	5.63403	5.79235	5.57588	5.47846	6.22977	5.99397	5.64643	5.50518	5.50503	5.88411	5.87861	5.81432	5.35836	5.42623	5.47297	5.42033	5.47867	5.70032	5.08681	5.53935	5.89015	5.89575	5.36092	5.54835	5.18744	5.58456	5.89287	5.76209	5.41566	5.11778	5.67818	5.89935	5.55208	5.91118	5.69622	5.03479
chr11	32522733	32532081	17261517	NM_027031 // Efcab9 // EF-hand calcium binding domain 9 // 11|11 A5 // 69306 /// ENSMUS	Efcab9	NM_027031	NM_027031 // RefSeq // Mus musculus EF-hand calcium binding domain 9 (Efcab9), mRNA. //		4.59886	4.43853	4.41322	4.973	4.30135	4.70327	4.50231	4.59675	4.76851	4.50764	4.55586	4.8022	4.53855	4.56843	4.42453	4.55094	4.4166	4.44796	4.54047	4.65097	4.86553	4.73215	4.48558	4.82133	4.89743	4.71649	4.72354	4.46518	4.45859	4.60613	5.0487	4.54128	4.82617	4.68682	4.55188	4.80227	4.41659	4.34912	4.20513	4.44615	4.73239
chr11	32642724	32746816	17248331	NM_134015 // Fbxw11 // F-box and WD-40 domain protein 11 // 11 A4|11 // 103583 /// ENSM	Fbxw11	NM_134015	NM_134015 // RefSeq // Mus musculus F-box and WD-40 domain protein 11 (Fbxw11), mRNA. /		9.78965	9.84233	9.89726	9.74224	9.72176	9.97315	9.76268	9.61545	9.59109	9.5288	9.91803	9.81007	9.978	9.68412	9.59799	9.80268	9.80801	9.5077	9.84761	9.88476	9.73608	9.97103	9.72345	9.67662	9.95238	9.77162	9.68738	9.45023	9.96398	9.55267	9.81293	9.80359	10.0528	9.78194	9.98992	9.93212	9.73538	9.93562	9.85631	9.96595	9.96297
chr11	20244706	20244913	17260867	---		---	ENSMUST00000157637 // ENSEMBL // ncrna:misc_RNA chromosome:NCBIM37:11:20144709:20144916		7.01067	7.06348	7.08397	6.82781	7.0417	6.92386	7.18321	6.95857	7.06407	6.96652	7.14586	6.94981	7.07261	7.28933	6.54656	7.21946	6.98277	7.04643	7.15971	6.68911	6.91223	6.62898	7.21677	7.13053	7.20184	7.08529	7.06082	7.27984	6.83231	7.33646	6.84848	6.91497	7.35608	7.033	7.35052	6.994	7.24022	6.92037	6.88124	7.10501	7.28598
chr11	32095259	32101228	17261455	AK032705 // Gm12108 // predicted gene 12108 // 11 A4|11 // 104692 /// XR_106650 // Gm12	Gm12108	AK032705	AK032705 // GenBank HTC // Mus musculus 12 days embryo male wolffian duct includes surr		5.58828	5.46896	5.3658	5.28794	5.45756	5.55557	5.44051	5.533	5.29188	5.54658	5.41563	5.20644	5.36005	5.54565	5.30139	4.94626	5.52352	5.34663	5.38614	5.43037	5.61506	5.03719	5.55599	5.52835	5.31292	5.37226	5.52068	5.69896	5.00283	5.6321	5.30072	5.40544	5.27557	5.5242	5.52021	5.4222	5.84899	5.25607	5.51575	5.57423	5.36687
chr11	30505991	30649587	17261393	ENSMUST00000074613 // Acyp2 // acylphosphatase 2, muscle type // 11 A4|11 // 75572 ///	Acyp2	ENSMUST00000074613	ENSMUST00000074613 // ENSEMBL // cdna:known chromosome:NCBIM37:11:30405991:30549587:-1		6.55892	6.62181	6.15774	5.79213	5.94371	6.37357	6.52291	6.42808	6.09216	6.18739	6.62932	7.39216	5.63751	6.478	6.46303	6.05839	6.49081	6.0627	6.24824	6.75159	6.20992	6.72199	6.34678	5.98622	6.3758	6.65364	6.12111	6.43289	6.94014	6.69938	6.31241	6.87399	5.67937	6.34428	6.49666	6.20427	6.54531	6.96307	6.84641	6.39111	6.16374
[truncated: 88 more columns]
