# Supplementary material for: A Systems Genetics Approach Identifies CXCL14, ITGAX, and LPCAT2 as Novel Aggressive Prostate Cancer Susceptibility Genes
Source: PLoS Genet. 2014 Nov 20;10(11):e1004809. doi: 10.1371/journal.pgen.1004809 (PMC4238980; doi:10.1371/journal.pgen.1004809)
Supplement: Table S8 — Correlation analysis for the microarray expression level of transcripts located within the chromosome 13 primary tumor burden QTL with primary tumor burden. (XLSX) [file pgen.1004809.s013.xlsx]

## Sheet: PTB Chr 13
Chromosome	Start	Stop	ID				ID		N183	N185	N187	N197	N259	N265	N266	N275	N293	N294	N314	N329	N340	N343	N369	N371	N372	N380	N566	N574	N582	N583	N585	N586	N590	N591	N592	N596	N609	N614	N615	N618	N619	N637	N641	N649	N655	N662	N663	N803	N812
							Prostate Tumour Burden (g)		0.8	1	8.6	8.6	9.4	4	5.5	0.46	0.4	11.1	5.7	0.78	14	1.43	2.6	5.53	6.9	1.43	9.06	6.94	0.52	7	0.24	1.16	1	9.53	11.4	1.1	5.92	1.02	10.09	3.61	4.67	2.9	7.8	9	5.6	5	10.7	4.3	1.8
chr13	38151294	38198577	17286641	NM_023842 // Dsp // desmoplakin // 13 A3.3|13 // 109620 /// ENSMUST00000124830 // Dsp /	Dsp	NM_023842	NM_023842 // RefSeq // Mus musculus desmoplakin (Dsp), mRNA. // chr13 // 100 // 96 // 2		10.5407	7.54366	5.67212	5.85798	5.65127	5.55888	5.94502	10.2906	10.6987	5.67613	5.47106	5.43158	5.36001	7.00228	6.67831	8.72763	5.56675	9.8135	5.54516	5.37421	10.8763	5.11298	9.41364	10.558	8.13929	5.79393	5.39259	8.90989	5.49412	10.5254	5.63265	6.14736	5.16956	7.9571	9.30336	5.73431	5.61491	5.22767	5.41879	5.87591	5.71761
chr13	45549755	45964991	17292174	NM_001199305 // Atxn1 // ataxin 1 // 13 A5|13 28.0 cM // 20238 /// NM_009124 // Atxn1 /	Atxn1	NM_001199305	NM_001199305 // RefSeq // Mus musculus ataxin 1 (Atxn1), transcript variant 1, mRNA. //		9.71303	8.43021	7.71866	8.04637	7.71753	7.9019	7.71583	10.0765	10.0462	7.39234	8.27435	8.49202	7.92767	8.07099	8.53841	8.74482	7.76864	9.42541	7.51728	7.67236	9.957	7.22956	8.94529	10.0619	8.36988	8.00643	7.37422	8.99378	7.92464	10.2201	8.16417	7.90836	7.84235	8.18452	7.6433	7.7609	8.28878	8.20939	7.8457	7.48354	8.08092
chr13	45389742	45412019	17286962	ENSMUST00000038275 // Mylip // myosin regulatory light chain interacting protein // 13	Mylip	ENSMUST00000038275	ENSMUST00000038275 // ENSEMBL // cdna:known chromosome:NCBIM37:13:45485111:45507388:1 g		9.72838	8.94034	8.11592	8.30793	8.17676	8.52609	8.40276	10.276	10.462	8.36926	9.16282	8.06822	8.74422	8.61647	8.88017	9.64498	8.35078	9.07507	8.11005	8.18056	10.6337	7.68515	9.77545	10.7836	8.4501	8.4719	7.35188	9.76736	8.49916	10.6448	8.10005	7.94131	8.03995	8.59695	8.89103	7.71544	8.02632	8.72091	7.65849	8.24174	8.83316
chr13	48879216	48968017	17292370	NM_001033268 // Fam120a // family with sequence similarity 120, member A // 13 A5|13 //	Fam120a	NM_001033268	NM_001033268 // RefSeq // Mus musculus family with sequence similarity 120, member A (F		10.2028	9.94811	9.71913	9.78578	10.0843	10.0115	10.0009	10.5571	10.5013	9.74063	9.96291	9.87773	9.88107	9.87422	10.3511	9.84978	9.90663	10.1884	9.61385	10.0634	10.6173	9.87988	10.1513	10.4593	10.1887	9.92734	9.6715	10.015	9.80097	10.3264	9.82752	9.91322	9.65864	9.9826	9.96865	9.94616	10.1198	9.54189	9.59244	9.99662	9.75742
chr13	31558170	31560976	17286320	NM_008239 // Foxq1 // forkhead box Q1 // 13 A3.2|13 17.0 cM // 15220 /// ENSMUST0000004	Foxq1	NM_008239	NM_008239 // RefSeq // Mus musculus forkhead box Q1 (Foxq1), mRNA. // chr13 // 100 // 1		7.41276	6.76113	5.44901	4.6785	4.22551	5.17619	5.31289	7.46173	8.92014	4.31092	5.16412	4.72461	5.01048	5.72402	5.20487	5.60977	4.54256	4.6487	5.40039	5.19386	8.37243	4.63487	7.38704	9.51325	5.23162	4.46691	5.27617	6.85635	4.96051	7.97822	4.92964	5.1225	4.84728	7.84958	5.54383	4.6047	5.00363	4.79262	4.58023	4.64345	4.40369
chr13	49608071	49624500	17287175	NM_008760 // Ogn // osteoglycin // 13 A5|13 // 18295 /// ENSMUST00000021822 // Ogn // o	Ogn	NM_008760	NM_008760 // RefSeq // Mus musculus osteoglycin (Ogn), mRNA. // chr13 // 100 // 100 //		8.07441	6.16426	5.39662	5.44138	6.54138	5.08895	5.92404	9.46868	8.72087	5.96591	5.16329	6.17938	5.61065	6.31357	5.65944	5.64557	5.27064	6.19333	5.94913	5.73998	9.20145	5.2247	8.46857	9.59382	5.87174	5.86538	5.02617	8.0261	6.00086	8.88911	5.7594	5.27802	5.71134	7.46327	5.59064	5.39586	5.32906	4.89095	5.3831	5.07057	4.95539
chr13	45507444	45546382	17286973	NM_025508 // Gmpr // guanosine monophosphate reductase // 13 A5|13 // 66355 /// ENSMUST	Gmpr	NM_025508	NM_025508 // RefSeq // Mus musculus guanosine monophosphate reductase (Gmpr), mRNA. //		8.72627	7.76935	7.31985	6.79865	7.09239	7.16561	7.90534	7.77775	9.10399	7.51953	7.61788	7.25651	7.1215	7.05504	7.33421	8.17575	7.42458	8.26903	7.12348	7.30977	7.86498	6.96596	8.09028	8.79667	6.88715	7.58277	6.47541	8.14527	7.73187	8.73288	6.93353	7.20954	6.95589	7.3358	7.83005	6.97367	7.53718	7.96139	7.31512	7.32953	7.18105
chr13	58553305	58610877	17293165	NM_022317 // Slc28a3 // solute carrier family 28 (sodium-coupled nucleoside transporter	Slc28a3	NM_022317	NM_022317 // RefSeq // Mus musculus solute carrier family 28 (sodium-coupled nucleoside		7.34223	5.60053	5.27435	4.79459	5.30022	5.49937	5.49	8.26737	8.1063	4.94987	5.25265	5.1959	5.38154	6.55912	5.51986	6.3398	5.26479	5.42186	5.07895	5.21955	7.90326	5.02307	6.76904	8.02936	5.25632	5.26775	5.03519	6.08929	5.1389	8.68053	4.97152	5.42499	5.26399	5.52128	5.66132	5.0208	5.23011	5.41046	5.55728	5.49954	5.13883
chr13	36725625	36734477	17291874	NM_153529 // Nrn1 // neuritin 1 // 13 A3.3|13 // 68404 /// ENSMUST00000037623 // Nrn1 /	Nrn1	NM_153529	NM_153529 // RefSeq // Mus musculus neuritin 1 (Nrn1), mRNA. // chr13 // 100 // 81 // 2		6.28343	8.1482	4.76662	5.29921	5.97121	4.81005	5.00923	9.07585	8.14573	5.03936	5.06308	5.03345	4.72558	5.33008	5.10066	5.64338	4.92855	5.53553	5.02552	4.86856	7.4754	4.96384	7.26589	9.10211	5.89598	4.57211	4.74735	6.0164	6.0726	7.31962	4.8162	4.93477	5.17539	7.09695	4.72178	4.74949	5.1386	4.90824	5.44813	5.12008	4.64034
chr13	28943048	28951671	17286231	ENSMUST00000067230 // Sox4 // SRY-box containing gene 4 // 13 A3-A5|13 20.0 cM // 20677	Sox4	ENSMUST00000067230	ENSMUST00000067230 // ENSEMBL // cdna:known chromosome:NCBIM37:13:29040788:29045582:-1		4.98512	4.8387	6.11313	5.82721	5.17356	7.14579	5.18847	4.15795	4.69798	5.43316	6.39019	5.37452	8.12729	5.41163	5.53869	4.99003	6.19361	5.06547	7.024	5.36531	4.83326	6.22544	4.28975	5.4485	4.26572	4.67221	6.58096	4.63296	5.30186	4.33212	6.14045	4.25442	8.30471	5.32413	4.96654	6.14312	5.68355	6.69293	6.43803	4.87188	5.91587
chr13	23533906	23534304	17285819	NM_175661 // Hist1h2af // histone cluster 1, H2af // 13 A3.1|13 // 319173 /// ENSMUST00	Hist1h2af	NM_175661	NM_175661 // RefSeq // Mus musculus histone cluster 1, H2af (Hist1h2af), mRNA. // chr13		10.9656	10.9534	11.0027	11.625	10.8311	11.0784	10.6864	9.4697	10.2016	11.0221	11.412	10.8667	11.5246	10.6862	11.1401	10.824	10.9197	10.6118	11.1319	10.622	9.6774	11.0795	10.3884	10.3869	10.4833	10.949	11.03	10.5111	10.6715	9.94147	10.488	10.3239	11.1482	10.5506	10.7425	10.838	10.4307	11.4017	10.9722	10.9308	10.645
chr13	13437602	13512275	17285244	NM_010917 // Nid1 // nidogen 1 // 13 A1|13 7.0 cM // 18073 /// ENSMUST00000005532 // Ni	Nid1	NM_010917	NM_010917 // RefSeq // Mus musculus nidogen 1 (Nid1), mRNA. // chr13 // 100 // 100 // 3		8.3133	7.98057	7.68441	7.24435	7.75336	7.30925	6.83096	8.2814	8.80161	6.49227	6.40482	8.16634	7.15974	7.7717	7.50358	7.58346	6.92412	8.02522	7.36505	8.42576	8.39906	7.11223	8.19862	8.7999	7.45472	7.07835	6.29735	7.85485	6.69352	8.45601	7.53364	7.88407	7.24353	8.55421	6.58604	7.3567	6.70618	6.34755	6.90247	7.03985	7.01513
chr13	24937401	24941417	17286052	BC094927 // 9330162012Rik // cDNA RIKEN 9330162012 gene // 13|13 // 493800	9330162012Rik	BC094927	BC094927 // GenBank // Mus musculus cDNA RIKEN 9330162012 gene, mRNA (cDNA clone IMAGE:		8.77621	7.73999	7.36739	7.03985	7.27221	7.47292	7.41628	9.10622	8.79029	7.12466	7.20366	7.25547	7.39347	7.91739	7.1107	7.67448	7.27751	8.28069	7.41354	7.23836	9.47679	7.22576	8.86005	9.64292	7.56727	7.28631	7.30113	8.29976	7.2482	9.57155	7.39852	8.07068	7.34839	7.54064	7.59138	7.51121	7.30733	7.14361	7.50454	7.31864	7.50877
chr13	22035821	22036299	17285742	ENSMUST00000110455 // Hist1h2bk // histone cluster 1, H2bk // 13 A2-A3|13 // 319184 ///	Hist1h2bk	ENSMUST00000110455	ENSMUST00000110455 // ENSEMBL // cdna:known chromosome:NCBIM37:13:22127690:22128168:1 g		8.66317	8.40109	8.95915	10.1437	9.04357	9.53208	7.98852	6.22389	6.88792	8.7969	9.11331	9.06153	10.4854	8.78058	9.38912	8.62515	9.20876	8.66961	9.27652	8.7982	6.74736	9.18414	8.29547	8.76106	7.72377	8.3931	9.04016	8.3863	8.95104	6.98256	8.74067	7.60058	9.48412	8.19045	8.68091	9.00827	7.86213	9.56939	8.93366	9.30934	7.97623
chr13	43538406	43560191	17292139	NM_001081059 // Ccdc90a // coiled-coil domain containing 90A // 13 A4|13 // 76137 /// E	Ccdc90a	NM_001081059	NM_001081059 // RefSeq // Mus musculus coiled-coil domain containing 90A (Ccdc90a), mRN		8.80197	8.71902	8.28821	8.36969	7.82062	8.52442	8.27516	9.27214	9.86095	8.31849	8.19524	8.78169	8.37169	8.36208	8.22777	8.37638	8.53998	8.30476	8.22781	7.96369	9.58699	8.24577	8.87827	9.88469	8.38272	8.31947	8.03028	8.50385	7.66431	9.85992	8.51384	8.40743	8.58518	8.01813	8.62274	8.38309	8.28606	8.21964	8.16735	8.35495	7.84127
chr13	51149372	51150932	17547775	NM_011462 // Spin1 // spindlin 1 // 13 A5|13 31.0 cM // 20729 /// ENSMUST00000095797 //	Spin1	NM_011462	NM_011462 // RefSeq // Mus musculus spindlin 1 (Spin1), transcript variant 1, mRNA. //		5.34105	5.90515	6.07996	6.20207	5.66979	7.11359	5.64182	5.49486	5.18924	6.26015	6.87974	5.95845	7.57266	5.48906	5.45388	5.57712	5.85917	5.26823	6.91104	5.51941	5.35533	6.13736	5.2438	5.16977	5.19925	5.49483	6.11791	5.50675	5.55531	5.36446	5.85947	5.54839	7.16877	5.69658	5.42157	5.71083	5.42412	5.96753	6.17513	5.60264	5.60492
chr13	23746734	23747202	17285863	NM_175664 // Hist1h2bb // histone cluster 1, H2bb // 13 A2-A3|13 // 319178 /// ENSMUST0	Hist1h2bb	NM_175664	NM_175664 // RefSeq // Mus musculus histone cluster 1, H2bb (Hist1h2bb), mRNA. // chr13		10.5743	9.85639	9.92051	11.1126	10.25	10.3014	10.1337	8.05381	8.58892	9.98487	10.4679	10.1062	10.4951	9.93393	10.6751	9.88404	10.1553	9.5885	10.2275	9.96924	8.73814	10.0244	9.62763	9.24771	9.83615	9.96036	10.0931	9.86843	10.0551	8.35589	10.0062	9.41421	10.5083	9.60681	9.82176	10.0567	10.0099	10.2666	10.1552	10.0979	9.42877
chr13	19214103	19216618	17285523	---		---	X04699 // GenBank // M.musculus RNA for gamma chain of T-cell receptor. // chr13 // 100		4.43954	3.49681	3.82684	3.65245	3.2898	3.90011	3.83662	6.01774	5.71725	3.68971	3.90731	4.15624	3.80303	4.42155	3.37461	4.11945	3.87326	3.63139	3.49605	3.55255	4.68802	3.11109	4.0402	4.43928	3.75287	3.82905	3.83405	4.10106	4.15027	5.54274	3.93411	3.8484	3.39177	4.44507	3.76085	3.69812	3.65286	3.97861	3.85403	3.73276	3.87168
chr13	51645232	51650662	17287330	NM_025415 // Cks2 // CDC28 protein kinase regulatory subunit 2 // 13 A5|13 // 66197 ///	Cks2	NM_025415	NM_025415 // RefSeq // Mus musculus CDC28 protein kinase regulatory subunit 2 (Cks2), m		9.26116	9.26451	9.46704	9.1544	9.31591	9.28553	9.4998	7.63357	8.52427	9.18475	9.55817	9.40574	9.48412	9.18501	9.06974	9.29839	9.49445	8.78532	9.3132	9.39778	8.49566	9.47478	8.92395	8.76355	9.4166	9.38599	9.49899	9.20258	9.50755	8.14655	9.39916	9.0716	9.6708	9.14172	9.54788	9.5902	9.60352	9.6	9.46551	9.37883	9.40106
chr13	23418361	23423866	17291131	NM_013924 // Abt1 // activator of basal transcription 1 // 13|13 A3.2 // 30946 /// ENSM	Abt1	NM_013924	NM_013924 // RefSeq // Mus musculus activator of basal transcription 1 (Abt1), mRNA. //		8.19888	8.24485	8.42842	8.86354	8.23521	8.4077	8.38318	8.28477	8.0711	8.74371	8.48246	8.55174	8.51799	8.12913	8.25007	8.53991	8.55127	7.73695	8.80328	8.54258	8.25854	8.38036	8.37763	8.50462	8.30056	8.50206	8.54664	8.08367	8.27658	8.25739	8.60891	8.24623	8.86271	8.17159	8.40261	8.80402	8.84696	8.63981	8.48817	8.36201	8.38595
chr13	22042477	22042949	17291057	NM_178186 // Hist1h2ag // histone cluster 1, H2ag // 13 A2-A3|13 // 319167 /// ENSMUST0	Hist1h2ag	NM_178186	NM_178186 // RefSeq // Mus musculus histone cluster 1, H2ag (Hist1h2ag), mRNA. // chr13		5.08113	4.66354	5.17692	6.26199	4.83426	5.42506	4.96695	2.96379	4.30414	4.89053	5.79844	5.0115	6.42185	4.68621	5.95438	4.38111	5.13261	4.3842	5.13583	5.35053	3.547	5.44753	4.21351	4.39049	4.26857	4.92222	5.3734	4.0026	4.90956	3.99682	4.60614	3.3805	5.95552	4.39013	3.79544	4.82049	4.08456	5.47212	5.33019	4.5637	4.33056
chr13	54458837	54468849	17292689	NM_028597 // Thoc3 // THO complex 3 // 13|13 B2 // 73666 /// ENSMUST00000026990 // Thoc	Thoc3	NM_028597	NM_028597 // RefSeq // Mus musculus THO complex 3 (Thoc3), mRNA. // chr13 // 100 // 86		10.6201	11.0048	11.2361	11.1541	10.8241	10.8705	10.9271	9.98895	10.2589	11.0406	10.8223	11.2888	10.8576	10.8633	10.4742	11.1499	11.0187	10.4867	11.1251	10.6959	10.2576	11.0695	10.6172	10.4681	10.7247	10.8545	11.0517	10.5959	10.9531	10.0502	11.0291	10.5233	11.1393	10.7836	10.9237	11.0534	11.145	11.2369	10.9895	11.1783	10.9559
chr13	55105309	55135071	17287579	NM_012017 // Zfp346 // zinc finger protein 346 // 13 B2|13 // 26919 /// ENSMUST00000021	Zfp346	NM_012017	NM_012017 // RefSeq // Mus musculus zinc finger protein 346 (Zfp346), mRNA. // chr13 //		8.89058	9.59374	9.65798	9.482	9.31543	9.44569	9.35791	8.84473	9.11956	9.55354	9.55395	9.41233	9.45052	9.3913	9.08465	9.34477	9.56172	9.31547	9.47475	9.35889	9.04446	9.33194	9.12796	9.30025	9.58475	9.54104	9.34314	9.15207	9.34927	9.10772	9.43546	9.43183	9.63938	9.31869	9.25174	9.30874	9.71965	9.58216	9.47189	9.33211	9.32516
chr13	34627840	34652681	17291803	NM_025831 // 1300014I06Rik // RIKEN cDNA 1300014I06 gene // 13 A4|13 // 66895 /// ENSMU	1300014I06Rik	NM_025831	NM_025831 // RefSeq // Mus musculus RIKEN cDNA 1300014I06 gene (1300014I06Rik), mRNA. /		7.17668	6.69174	6.67985	6.63311	6.98248	6.83111	6.70227	7.98564	7.9034	6.59898	6.76194	7.75001	6.7644	6.88438	6.70492	7.13137	6.65801	6.62667	6.64225	6.95837	8.17881	6.71732	7.36858	7.60904	6.63651	6.6604	6.45692	7.20593	6.56695	7.0773	7.04765	6.62297	6.67275	7.2281	6.39276	6.49821	6.65563	6.42019	6.74581	6.4053	6.87282
chr13	33964659	33988465	17286462	NM_020282 // Nqo2 // NAD(P)H dehydrogenase, quinone 2 // 13 A4|13 13.8 cM // 18105 ///	Nqo2	NM_020282	NM_020282 // RefSeq // Mus musculus NAD(P)H dehydrogenase, quinone 2 (Nqo2), transcript		6.90255	6.84249	6.88276	6.4863	6.72609	6.59506	6.97689	8.02475	7.81688	6.03542	6.89882	7.42947	5.59012	6.77889	6.45177	6.97439	6.7714	6.42373	6.13452	6.6902	7.59649	6.88401	6.60628	7.5453	7.1309	5.80665	6.27111	6.72474	6.41948	7.87922	6.89392	6.89158	6.25269	6.47382	4.86996	6.61277	6.86109	6.13579	6.12917	5.74894	6.58968
chr13	47122720	47247991	17287066	NM_146042 // Rnf144b // ring finger protein 144B // 13 A5|13 // 218215 /// NM_001170643	Rnf144b	NM_146042	NM_146042 // RefSeq // Mus musculus ring finger protein 144B (Rnf144b), transcript vari		8.28935	8.4504	6.9704	6.90998	7.24826	7.54193	7.34405	9.63402	9.86092	7.36775	8.16802	7.42753	6.85287	7.36235	7.45199	6.98494	6.49705	7.02387	7.35243	7.66675	9.88148	7.27991	8.8989	9.57272	7.56118	7.66486	6.71726	8.37186	7.21978	9.97285	7.24985	8.1192	6.83193	8.28836	7.33408	6.94733	7.20507	6.84113	7.16183	7.22175	7.22421
chr13	55325168	55329758	17292828	ENSMUST00000021941 // Mxd3 // Max dimerization protein 3 // 13 B1|13 32.0 cM // 17121 /	Mxd3	ENSMUST00000021941	ENSMUST00000021941 // ENSEMBL // cdna:known chromosome:NCBIM37:13:55426529:55431119:-1		8.23667	8.11793	8.63275	8.73128	8.2301	8.25473	8.55861	6.87133	7.16079	8.36193	8.23921	8.53717	8.20882	8.44538	7.99527	8.54789	8.66452	8.0962	8.15367	8.49681	6.91148	8.24943	7.62644	7.37011	8.37982	8.53756	8.56174	8.04696	8.294	6.86084	8.24996	8.21202	8.33929	8.06959	8.37512	8.57111	8.50184	8.56735	8.28106	8.59565	8.48631
chr13	25252039	25270502	17291386	ENSMUST00000057866 // Nrsn1 // neurensin 1 // 13 A3.1|13 // 22360 /// NM_009513 // Nrsn	Nrsn1	ENSMUST00000057866	ENSMUST00000057866 // ENSEMBL // cdna:known chromosome:NCBIM37:13:25343909:25361951:-1		7.53754	9.05653	8.51682	8.80063	8.39554	8.65711	8.56489	6.13292	6.19179	8.72231	8.00973	8.72465	8.10306	8.71077	8.40266	8.00884	8.57684	7.8955	8.7046	8.29654	6.79513	9.25262	8.06888	6.08694	8.26973	8.36377	8.46869	8.51656	8.24776	5.73287	9.53686	8.83597	9.0483	7.85298	9.22143	9.3019	8.58055	8.46539	8.17121	8.17942	8.38627
chr13	41249844	41276716	17286783	NM_001135577 // BC024659 // cDNA sequence BC024659 // 13A4|13 // 108934 /// ENSMUST0000	BC024659	NM_001135577	NM_001135577 // RefSeq // Mus musculus cDNA sequence BC024659 (BC024659), mRNA. // chr1		7.85327	8.71618	8.59369	8.50984	8.54414	8.72578	8.66012	7.46821	7.3365	8.6996	8.79534	8.95389	8.81983	8.55083	8.33552	9.00616	8.85552	8.04979	8.71727	8.8504	7.57947	8.82138	8.80921	7.32632	8.59596	8.6611	8.81727	8.58529	8.85079	7.62386	9.01634	8.78249	9.00927	8.48706	9.0099	9.10707	9.2745	8.71542	8.98052	8.82481	9.37883
chr13	21779883	21780625	17291005	ENSMUST00000080511 // Hist1h1b // histone cluster 1, H1b // 13|13 A2-A3 // 56702 /// NM	Hist1h1b	ENSMUST00000080511	ENSMUST00000080511 // ENSEMBL // cdna:known chromosome:NCBIM37:13:21871752:21872494:-1		9.886	10.1728	9.95063	10.933	10.0427	10.3372	10.1679	7.44515	8.86263	10.2316	10.2595	10.0427	10.6288	10.2226	10.4112	10.2597	9.67096	10.1003	9.97591	9.77946	8.22333	10.165	9.38741	9.38088	9.86357	10.2136	10.351	9.71189	10.2759	8.34617	10.0576	9.60781	10.649	9.82344	9.56342	10.0175	10.0048	10.2948	10.291	10.2042	9.51152
chr13	21786826	21787218	17291012	NM_178184 // Hist1h2an // histone cluster 1, H2an // 13 A3.1|13 // 319170 /// ENSMUST00	Hist1h2an	NM_178184	NM_178184 // RefSeq // Mus musculus histone cluster 1, H2an (Hist1h2an), mRNA. // chr13		11.8502	11.534	11.5055	12.3859	11.8369	11.9923	11.5081	10.3489	11.0903	11.669	12.161	11.6231	12.3052	11.3679	11.9942	11.6892	11.5221	11.2585	11.8964	11.5555	10.7354	11.785	11.2719	11.2413	11.2343	11.7411	11.5736	11.3957	11.3765	10.6614	11.454	11.1233	12.0034	11.1284	11.5971	11.4887	11.2288	11.9948	11.6408	11.4649	11.3456
chr13	51645232	51650662	17547744	NM_025415 // Cks2 // CDC28 protein kinase regulatory subunit 2 // 13 A5|13 // 66197 ///	Cks2	NM_025415	NM_025415 // RefSeq // Mus musculus CDC28 protein kinase regulatory subunit 2 (Cks2), m		11.7342	11.5842	11.9582	11.3895	11.7853	11.7534	11.8529	10.2776	10.9219	11.5805	11.9868	11.7741	11.8314	11.5419	11.5019	11.1941	11.8761	11.0938	11.646	11.6339	10.9689	11.918	11.2828	10.9819	11.7239	11.6843	11.8364	11.5201	11.8486	10.4615	11.7027	11.542	12.0409	11.4963	11.9162	11.8566	11.8869	11.9993	11.8252	11.6429	11.7227
chr13	34037633	34074074	17286487	NM_026512 // Bphl // biphenyl hydrolase-like (serine hydrolase, breast epithelial mucin	Bphl	NM_026512	NM_026512 // RefSeq // Mus musculus biphenyl hydrolase-like (serine hydrolase, breast e		7.56515	6.01899	6.38556	5.95131	6.17867	5.8098	5.87977	8.12867	8.67693	6.07988	5.63262	6.03825	5.7402	6.33325	5.93449	6.68447	5.79662	6.23583	5.96952	5.53384	8.41787	6.14444	6.81744	8.4376	6.22277	6.32958	6.21521	6.27888	6.12751	8.38029	6.33668	5.33613	6.28467	6.13551	6.7607	5.82181	5.90033	6.13315	5.85554	6.15746	5.68536
chr13	19311245	19311304	17290850	---		---	X04397 // GenBank // Mouse non-productive mRNA for T-cell receptor gamma V2-J2-C2. // c		5.52107	3.7278	4.36187	4.98952	4.01107	3.52728	4.39875	6.96832	6.26159	3.5875	3.77696	4.81621	3.87806	4.71339	3.7853	3.9493	3.81913	3.82474	3.70028	4.06003	6.7638	4.57387	4.94137	6.83348	4.43438	4.37465	3.86876	5.11138	5.19284	7.00311	3.95353	4.75088	4.24078	5.32064	4.50784	3.92716	3.88389	3.94676	3.75538	3.90114	3.78753
chr13	56438355	56474239	17287803	ENSMUST00000021971 // Slc25a48 // solute carrier family 25, member 48 // 13 B1|13 // 32	Slc25a48	ENSMUST00000021971	ENSMUST00000021971 // ENSEMBL // cdna:known chromosome:NCBIM37:13:56539716:56575600:1 g		6.41755	6.27869	5.84467	6.01298	5.75814	5.74773	5.89213	5.92681	6.58676	5.48502	5.98336	5.69746	5.97758	5.81566	5.5077	5.92087	5.59741	5.76908	5.5659	5.66328	7.86163	5.677	7.07271	7.2005	5.44877	5.64219	5.64994	6.57188	5.59548	6.6686	5.75876	6.0745	5.7719	6.0937	5.86144	5.57503	6.0261	5.81394	5.54567	5.48403	5.62785
chr13	46669490	46678056	17287024	ENSMUST00000099547 // C78339 // expressed sequence C78339 // 13 A5|13 // 97863 /// NM_0	C78339	ENSMUST00000099547	ENSMUST00000099547 // ENSEMBL // cdna:known chromosome:NCBIM37:13:46764891:46773425:1 g		9.4831	9.61289	9.89676	9.41083	9.45689	9.5557	9.65591	9.36104	9.24307	9.63173	9.57688	9.78693	9.64493	9.84715	8.99007	9.64579	9.78446	9.38621	9.84985	9.66472	9.39758	9.91467	9.6069	9.21893	9.6695	9.84822	10.1051	9.65682	9.75063	9.3723	9.76351	9.82132	10.0048	9.62282	9.79477	9.79202	9.88829	9.91975	9.87405	9.69028	9.9169
chr13	8202866	8768747	17285036	ENSMUST00000064473 // Adarb2 // adenosine deaminase, RNA-specific, B2 // 13 A1|13 // 94	Adarb2	ENSMUST00000064473	ENSMUST00000064473 // ENSEMBL // cdna:known chromosome:NCBIM37:13:8202112:8760776:1 gen		5.81588	5.26702	5.43335	5.07709	5.2404	5.40839	5.29782	7.29532	7.47321	5.3819	5.31025	5.39904	5.18549	5.51644	5.48311	5.15342	5.46081	5.24757	5.20491	5.32152	6.34315	5.36202	6.1657	6.14086	5.27835	5.61463	5.11135	5.61256	5.41256	7.62871	5.2551	5.46472	5.25445	5.20667	5.74096	5.24527	5.00744	5.35713	5.43052	5.33266	5.47912
chr13	12702362	12702589	17285225	NM_010917 // Nid1 // nidogen 1 // 13 A1|13 7.0 cM // 18073 /// ENSMUST00000005532 // Ni	Nid1	NM_010917	NM_010917 // RefSeq // Mus musculus nidogen 1 (Nid1), mRNA. // chr13 // 100 // 100 // 7		8.94113	8.85634	8.77897	8.13076	8.4772	8.11617	7.58088	9.03296	9.5307	7.33183	6.77567	9.2691	8.13348	8.99167	8.59113	8.34876	7.85582	8.82265	8.31183	9.5342	9.31194	8.23601	9.00682	9.87441	8.38945	7.54454	7.35542	8.5307	7.62853	9.42018	8.73298	9.28063	8.2695	9.76192	7.42575	8.43788	7.45214	7.03231	8.13806	7.9375	7.92446
chr13	52729370	52757205	17292608	NR_027893 // BB123696 // expressed sequence BB123696 // --- // 105404	BB123696	NR_027893	NR_027893 // RefSeq // Mus musculus expressed sequence BB123696 (BB123696), non-coding		9.52944	3.98092	3.69016	3.95215	3.72791	3.7341	3.74731	5.76357	10.8412	3.80586	3.7195	3.80893	3.59662	4.70022	3.95622	8.92862	3.72197	3.86971	3.55665	3.77839	7.06039	3.65039	4.39475	4.23242	4.0311	3.98345	3.92758	5.00261	3.79693	10.1972	3.57478	4.00839	3.93499	3.65928	4.01842	4.27285	3.76599	3.75893	4.18172	4.22247	4.08057
chr13	21440471	21445934	17285654	NM_001013786 // Zfp187 // zinc finger protein 187 // 13 A3.1|13 // 432731 /// ENSMUST00	Zfp187	NM_001013786	NM_001013786 // RefSeq // Mus musculus zinc finger protein 187 (Zfp187), mRNA. // chr13		5.55329	6.21848	6.3748	6.33609	6.06648	7.79198	6.04023	5.64914	5.74313	6.29894	8.12494	6.30467	8.40116	6.06451	5.75157	5.825	6.27578	5.92871	6.91098	6.38982	5.77441	7.04675	5.71203	5.85482	5.96046	6.05282	6.90709	5.73279	6.40186	5.70764	6.18818	6.02114	7.62914	5.92175	5.93952	6.54366	6.37173	6.19943	6.47709	6.05377	6.11837
chr13	42301270	42307989	17286830	NM_010104 // Edn1 // endothelin 1 // 13 A4|13 26.0 cM // 13614 /// ENSMUST00000021796 /	Edn1	NM_010104	NM_010104 // RefSeq // Mus musculus endothelin 1 (Edn1), mRNA. // chr13 // 100 // 100 /		6.45665	5.14991	5.37502	5.71213	5.83396	5.22507	5.19204	7.0498	8.82286	5.51399	5.13361	5.56657	5.51172	5.3616	5.94629	5.52518	4.95326	5.3596	5.51257	5.85515	8.27256	5.18273	6.57582	8.10808	5.56998	4.99825	4.65115	6.16171	5.16356	7.84884	6.28114	5.22726	5.4981	5.78908	5.35907	5.01501	4.92108	4.89266	5.56601	5.17344	6.39165
chr13	58125879	58128556	17293085	NM_029872 // Hnrnpa0 // heterogeneous nuclear ribonucleoprotein A0 // 13 B1|13 // 77134	Hnrnpa0	NM_029872	NM_029872 // RefSeq // Mus musculus heterogeneous nuclear ribonucleoprotein A0 (Hnrnpa0		9.28144	9.42144	9.74807	9.43126	9.32836	9.60621	9.766	8.39789	8.93141	9.7316	9.73202	9.72681	9.72128	9.50159	9.19354	9.72755	9.69419	9.48226	9.76258	9.32121	8.61961	9.54628	9.53685	9.24097	9.53896	9.53043	9.99568	9.39727	9.43392	8.7346	9.82148	9.49415	9.77447	9.44829	9.72013	9.62139	9.92124	9.79781	9.43825	9.81727	9.6784
chr13	54736671	54749874	17292753	NM_012014 // Gprin1 // G protein-regulated inducer of neurite outgrowth 1 // 13|13 B2 /	Gprin1	NM_012014	NM_012014 // RefSeq // Mus musculus G protein-regulated inducer of neurite outgrowth 1		7.96518	8.32171	8.55987	8.42989	8.21533	8.73981	8.55149	6.16757	5.88445	8.35121	8.54156	8.40632	8.58129	8.48985	8.00411	8.46793	8.50903	8.16134	8.56371	8.17329	6.07115	8.57449	7.53436	6.49741	8.0738	8.36489	8.20364	8.11131	8.42625	6.50851	8.55061	8.21657	8.59376	8.1702	8.3487	8.45847	8.96003	8.4637	8.13371	8.03676	8.40072
chr13	17695413	17699105	17285448	NM_025479 // 2810021B07Rik // RIKEN cDNA 2810021B07 gene // 13 A3.1|13 // 66308 /// ENS	2810021B07Rik	NM_025479	NM_025479 // RefSeq // Mus musculus RIKEN cDNA 2810021B07 gene (2810021B07Rik), mRNA. /		9.25235	9.35978	9.56621	9.75627	9.53711	9.2683	9.34606	9.0731	8.90245	9.36135	9.3586	9.45825	9.79483	9.41983	7.99426	9.63832	9.54494	8.96075	9.42996	9.33774	9.08652	9.45633	9.29024	9.11173	9.61388	9.54153	9.78552	9.45015	9.59933	9.02438	9.55794	9.40423	9.12009	9.35514	9.27601	9.53848	10.0043	9.47956	9.57066	9.53244	9.57493
chr13	33003250	33017957	17286365	ENSMUST00000063191 // Serpinb9 // serine (or cysteine) peptidase inhibitor, clade B, me	Serpinb9	ENSMUST00000063191	ENSMUST00000063191 // ENSEMBL // cdna:known chromosome:NCBIM37:13:33095119:33109826:1 g		7.02851	6.77925	5.97599	5.78485	6.50327	5.64446	5.98906	7.51796	8.13483	5.10952	6.05267	6.38207	5.52606	6.46245	6.11148	6.55421	5.43696	6.01303	5.60388	6.80118	7.87184	6.21884	6.69496	7.2426	6.47274	6.51422	5.84021	7.05593	5.95479	7.96718	5.96594	6.63631	5.77053	6.94734	5.77114	5.60149	5.74735	5.43185	6.52409	5.54699	5.64473
chr13	24751845	24761937	17291343	ENSMUST00000006898 // Gmnn // geminin // 13 A3.1|13 // 57441 /// NM_020567 // Gmnn // g	Gmnn	ENSMUST00000006898	ENSMUST00000006898 // ENSEMBL // cdna:known chromosome:NCBIM37:13:24843714:24853730:-1		7.46314	7.34328	7.9078	8.06155	7.31765	7.44323	7.65008	6.86	6.90798	7.68913	7.70446	7.75729	7.91566	7.67687	7.68728	8.27374	7.98465	7.61875	7.40734	7.47083	7.01195	7.52884	7.09917	7.01004	7.55925	7.66989	8.17018	7.28707	7.82766	6.74263	7.79549	7.5987	7.95091	7.512	7.14428	7.84665	7.98336	7.90021	7.519	7.4398	7.70799
chr13	38645691	38659028	17291964	NM_025380 // Eef1e1 // eukaryotic translation elongation factor 1 epsilon 1 // 13|13 A5	Eef1e1	NM_025380	NM_025380 // RefSeq // Mus musculus eukaryotic translation elongation factor 1 epsilon		10.5025	10.6001	10.6291	10.4343	10.6911	10.3536	10.7102	9.69588	10.004	10.7906	10.2528	10.8003	10.333	10.4278	10.7358	10.7127	10.8878	10.0896	10.4677	10.5888	9.88108	10.6316	10.6178	9.91578	10.751	10.775	10.7557	10.6609	11.0068	9.57952	10.5881	10.1599	10.6762	10.4247	10.5861	10.6413	11.0714	10.7379	10.8783	10.7479	10.7384
chr13	40859768	40960892	17286707	NM_008105 // Gcnt2 // glucosaminyl (N-acetyl) transferase 2, I-branching enzyme // 13 A	Gcnt2	NM_008105	NM_008105 // RefSeq // Mus musculus glucosaminyl (N-acetyl) transferase 2, I-branching		7.66389	7.93969	7.62149	7.59515	6.6242	7.92515	7.46522	7.16678	7.5478	6.68799	7.41059	7.84415	7.84128	7.71905	7.60964	8.5428	8.12494	8.24819	6.76131	7.54457	7.39503	7.52973	7.42716	6.85127	7.87282	6.22617	7.46111	7.43759	6.65054	7.23031	6.61266	8.46093	7.04099	8.33462	7.49908	6.2617	7.66042	8.12568	6.3601	6.71385	7.94051
chr13	30659999	30711231	17286283	NM_134068 // Dusp22 // dual specificity phosphatase 22 // 13 A3.2|13 // 105352 /// ENSM	Dusp22	NM_134068	NM_134068 // RefSeq // Mus musculus dual specificity phosphatase 22 (Dusp22), transcrip		9.05584	8.91867	8.35414	8.28463	8.2931	8.14708	8.43485	9.07104	9.67677	8.47415	8.00125	8.56786	8.05138	8.26987	8.29182	8.7781	7.9471	8.67697	8.53153	8.16878	9.11529	8.41976	8.59994	9.07717	8.59114	8.46335	8.06998	8.52267	8.385	9.40923	8.9657	8.32815	8.70602	8.40258	8.47347	8.50502	8.85032	8.19219	8.49501	8.41031	8.18133
chr13	49341549	49387025	17287115	NM_001039179 // Bicd2 // bicaudal D homolog 2 (Drosophila) // 13 A5|13 // 76895 /// ENS	Bicd2	NM_001039179	NM_001039179 // RefSeq // Mus musculus bicaudal D homolog 2 (Drosophila) (Bicd2), trans		8.71266	9.38875	9.07196	9.41326	9.11568	9.55444	9.25085	8.4406	8.2791	9.51703	9.57868	9.46862	9.57191	8.66539	9.83273	9.06013	9.28213	9.09862	9.37907	9.32313	8.49755	9.28733	8.96262	8.38434	9.12354	9.09911	9.12698	8.63302	9.08279	8.43955	9.13561	8.74685	9.38931	8.85233	9.06218	9.48507	9.19518	9.25613	8.87481	9.02703	9.46535
chr13	49464027	49652755	17292477	NM_025495 // Cenpp // centromere protein P // 13|13 B1 // 66336 /// ENSMUST00000021818	Cenpp	NM_025495	NM_025495 // RefSeq // Mus musculus centromere protein P (Cenpp), mRNA. // chr13 // 100		7.95319	8.39126	8.69775	7.96126	8.33219	8.00491	8.77428	5.97439	6.98922	8.73961	8.16853	8.53978	8.05438	8.42324	8.27527	7.88857	8.52308	8.50784	8.43097	8.42741	7.26976	7.93402	8.21785	7.82646	8.80209	8.9021	8.65084	8.44308	8.54535	7.1813	8.70326	8.92314	8.62348	8.26704	8.72078	8.75339	9.07959	8.61756	8.92018	8.94176	8.58983
chr13	56288643	56296551	17293006	NM_019568 // Cxcl14 // chemokine (C-X-C motif) ligand 14 // 13 B1|13 // 57266 /// ENSMU	Cxcl14	NM_019568	NM_019568 // RefSeq // Mus musculus chemokine (C-X-C motif) ligand 14 (Cxcl14), mRNA. /		9.94378	8.94791	7.89802	7.87144	8.44115	8.38828	8.00713	9.68871	11.1323	8.54258	8.10711	8.80772	7.5145	8.87683	9.03693	8.35971	7.74873	9.7086	8.56439	9.20561	9.95863	8.58851	9.27739	10.445	8.21588	8.04513	7.72251	9.17063	8.12281	9.48567	8.43299	8.49896	8.38649	9.95525	9.74851	7.64518	7.88662	7.76629	7.4915	7.64483	7.71444
chr13	46679902	46727849	17292190	NM_175749 // Nup153 // nucleoporin 153 // 13 A5|13 // 218210 /// ENSMUST00000021803 //	Nup153	NM_175749	NM_175749 // RefSeq // Mus musculus nucleoporin 153 (Nup153), mRNA. // chr13 // 100 //		10.6032	10.8627	10.8617	11.0252	10.7665	10.9097	10.7572	10.2106	10.4241	10.913	10.8099	11.1943	11.0192	10.9232	10.4573	10.8355	10.7695	10.4943	10.8773	10.6835	10.3422	10.7288	10.5709	10.5137	10.6613	10.8138	10.7459	10.5711	10.6755	10.2248	10.8309	10.7496	10.9038	10.7346	10.7622	10.9409	11.1367	10.8571	10.9322	10.6139	10.7907
chr13	51648199	51648334	17287336	---		---	ENSMUST00000082738 // ENSEMBL // ncrna:snoRNA chromosome:NCBIM37:13:51743568:51743703:1		7.17625	7.43823	8.26108	7.5102	7.846	7.5863	7.89931	5.80042	7.14714	7.42165	8.17856	8.06606	7.66923	7.72867	7.71719	7.69541	8.04037	7.35284	7.56633	7.70466	7.13356	7.88463	6.7401	7.40348	8.08484	8.01278	8.30671	7.64693	8.06657	6.42309	7.906	7.58058	7.84079	7.61097	7.66793	8.38388	8.26319	8.28023	8.09838	8.0289	7.79195
chr13	47084767	47106221	17292276	NM_025900 // Dek // DEK oncogene (DNA binding) // 13 B1|13 28.0 cM // 110052 /// ENSMUS	Dek	NM_025900	NM_025900 // RefSeq // Mus musculus DEK oncogene (DNA binding) (Dek), mRNA. // chr13 //		9.89129	9.79146	10.047	9.48896	10.0748	9.94385	10.1531	8.40597	9.46228	10.1458	9.96401	10.2112	10.0856	9.98467	10.1227	9.63856	10.0824	9.69012	10.0445	9.8458	9.62832	9.88361	9.59433	9.66763	10.0366	9.95502	10.195	9.96381	10.0358	9.58016	10.0844	10.1119	10.1794	10.0415	10.0493	10.1377	10.2884	9.90047	10.2788	9.93316	10.0674
chr13	43398376	43402858	17286882	NM_023554 // Nol7 // nucleolar protein 7 // 13 A4|13 // 70078 /// ENSMUST00000071926 //	Nol7	NM_023554	NM_023554 // RefSeq // Mus musculus nucleolar protein 7 (Nol7), mRNA. // chr13 // 100 /		8.36392	8.34021	8.7752	8.29933	8.32945	8.27596	8.74097	8.17134	8.2849	8.64971	8.39101	8.58635	8.40063	8.39169	8.55283	8.36727	8.5893	8.19465	8.53113	8.44678	8.40003	8.45586	8.35682	8.46419	8.48181	8.5826	8.86596	8.49895	8.67083	8.29946	8.53735	8.44495	8.66853	8.55284	8.52058	8.62213	8.72999	8.70199	8.78898	8.73418	8.36868
chr13	34127223	34128178	17286496	NM_023716 // Tubb2b // tubulin, beta 2B class IIB // 13|13 A4 // 73710 /// ENSMUST00000	Tubb2b	NM_023716	NM_023716 // RefSeq // Mus musculus tubulin, beta 2B class IIB (Tubb2b), mRNA. // chr13		5.57681	5.3085	5.7882	6.08707	5.66603	6.68026	5.81185	5.54097	4.87152	5.81484	6.16258	5.67147	6.3159	5.25361	5.60895	6.19537	5.71047	5.64285	5.70363	5.67419	5.41199	5.90578	5.1177	5.31374	5.64489	5.90624	5.90715	5.4146	5.71979	5.50069	5.67583	5.81554	6.34995	5.83432	5.51858	5.68899	6.12212	6.07206	5.73068	5.87501	5.74992
chr13	41001010	41013033	17286719	NM_026550 // Pak1ip1 // PAK1 interacting protein 1 // 13 A3.3|13 // 68083 /// ENSMUST00	Pak1ip1	NM_026550	NM_026550 // RefSeq // Mus musculus PAK1 interacting protein 1 (Pak1ip1), mRNA. // chr1		9.19294	9.16385	9.63167	9.42654	9.35032	9.66831	9.63716	9.01613	9.23046	9.49551	9.70147	9.76851	9.66246	9.34486	9.49561	9.27424	9.62319	9.02713	9.57535	9.40615	9.25908	9.67398	9.14857	9.2593	9.47685	9.44997	9.65891	9.20932	9.52217	9.09701	9.69064	9.22601	9.82744	9.38336	9.51073	9.65011	9.87169	9.70437	9.75173	9.44743	9.42581
chr13	21716412	21717452	17285677	ENSMUST00000070124 // Hist1h2ao // histone cluster 1, H2ao // 13 A3.1|13 // 665433 ///	Hist1h2ao	ENSMUST00000070124	ENSMUST00000070124 // ENSEMBL // cdna:known chromosome:NCBIM37:13:21808281:21809321:1 g		3.78807	3.9107	3.71549	4.16211	4.65318	3.81221	4.4885	3.46175	3.52879	4.30603	4.12184	4.15534	5.98957	3.84539	4.01862	3.80968	4.42479	4.03094	4.70123	3.90746	3.34358	3.84031	3.86388	3.96142	4.38897	3.96221	4.30913	3.97487	4.13285	2.96324	4.28926	3.59547	4.05581	3.80484	5.18782	4.70748	4.46405	4.14376	4.0528	4.03743	3.79273
chr13	34002363	34035170	17286472	NM_009068 // Ripk1 // receptor (TNFRSF)-interacting serine-threonine kinase 1 // 13 A3.	Ripk1	NM_009068	NM_009068 // RefSeq // Mus musculus receptor (TNFRSF)-interacting serine-threonine kina		8.46893	8.46027	8.43026	8.09313	8.50552	7.98522	8.43697	9.31165	9.46652	8.38958	8.30973	8.27785	8.2565	8.64005	8.12373	8.41171	8.549	8.60674	8.23167	8.81348	9.53849	8.27615	8.69355	9.45739	8.87029	8.37276	8.46413	8.60733	8.39747	9.46889	8.57353	8.43803	7.99542	8.6966	7.88049	8.29394	8.60011	8.15169	8.37047	8.39495	8.14468
chr13	26283159	26312406	17291402	NR_045933 // 1700092E19Rik // RIKEN cDNA 1700092E19 gene // 13|13 // 73576	1700092E19Rik	NR_045933	NR_045933 // RefSeq // Mus musculus RIKEN cDNA 1700092E19 gene (1700092E19Rik), non-cod		4.29354	3.72673	4.1633	4.14273	4.17228	4.30224	4.28628	4.22154	4.1893	4.36431	4.24976	3.84351	4.2875	4.01687	4.29236	4.25395	4.17358	4.05661	4.02586	4.09665	3.98632	4.2678	4.09312	4.1188	4.19596	4.26646	4.63203	4.07119	4.18185	3.87963	4.3218	4.42207	4.18538	3.97707	4.26608	3.96165	4.08718	4.08662	4.03421	4.19201	4.10595
chr13	55445334	55460927	17287682	NM_001038018 // Grk6 // G protein-coupled receptor kinase 6 // 13 B1-3|13 35.0 cM // 26	Grk6	NM_001038018	NM_001038018 // RefSeq // Mus musculus G protein-coupled receptor kinase 6 (Grk6), tran		9.46291	9.51976	9.71166	10.0443	9.54143	9.77786	9.89792	8.55079	8.93773	9.6775	9.50867	9.73542	9.59495	9.64775	9.77493	9.86947	9.64371	9.59953	9.62825	9.80538	8.98216	9.63814	9.14713	9.09475	9.80199	9.69713	9.87261	9.03823	9.74952	8.4165	9.69529	9.52446	10.0379	9.64668	9.62949	9.70286	9.83863	9.8555	9.60847	9.65434	9.56538
chr13	6579768	6648777	17290324	ENSMUST00000138703 // Pfkp // phosphofructokinase, platelet // 13 A1|13 // 56421 /// NM	Pfkp	ENSMUST00000138703	ENSMUST00000138703 // ENSEMBL // cdna:known chromosome:NCBIM37:13:6579014:6648023:-1 ge		9.98414	9.93585	11.3341	10.6432	10.851	10.5748	9.70502	8.48445	8.42885	10.4126	10.6101	11.1137	11.064	10.1102	10.3532	10.9331	11.4308	10.823	10.6174	10.4123	8.92412	10.4833	9.59813	7.91081	10.0871	10.4554	9.93042	9.59628	10.2873	8.53772	10.1642	10.2154	10.7666	10.2799	10.0336	10.1511	10.9251	10.3713	10.4669	10.2963	10.9822
chr13	56084782	56086024	17287790	---		---	ENSMUST00000164136 // ENSEMBL // cdna:known chromosome:NCBIM37:13:56186143:56187385:1 g		3.39472	3.84568	3.72923	3.92246	3.57906	3.82367	3.50102	3.28544	3.54891	3.54225	4.10704	3.5566	3.85902	4.0767	3.28087	3.94839	3.67374	3.72183	4.043	3.61969	3.86064	4.05745	3.49378	3.91834	3.6809	3.7931	3.82997	3.36085	3.45056	3.00948	4.01091	3.62876	4.13935	3.40809	3.81857	4.37286	4.08269	3.35667	4.09791	3.903	3.32673
chr13	54503779	54551290	17287437	ENSMUST00000121401 // 4732471D19Rik // RIKEN cDNA 4732471D19 gene // 13 B1|13 // 319719	4732471D19Rik	ENSMUST00000121401	ENSMUST00000121401 // ENSEMBL // cdna:known chromosome:NCBIM37:13:54605140:54652651:1 g		8.87521	9.34321	9.04713	9.64263	9.20475	9.3587	9.30378	7.57454	7.59577	9.31747	9.09051	9.28823	9.43898	9.27395	9.94786	9.29656	9.22707	9.81415	9.2886	9.0546	7.77769	9.12462	8.95227	8.26803	9.27837	9.32684	9.38436	9.12314	9.10814	7.83791	9.27357	9.11894	9.30057	8.93833	9.37063	9.58574	9.93021	9.22505	9.42643	9.47285	9.31091
chr13	58287516	58354862	17293116	NM_175214 // Kif27 // kinesin family member 27 // 13 B1|13 // 75050 /// ENSMUST00000043	Kif27	NM_175214	NM_175214 // RefSeq // Mus musculus kinesin family member 27 (Kif27), mRNA. // chr13 //		5.11647	5.23843	5.74095	5.21718	5.25848	5.07506	5.51079	4.67689	4.54258	5.79192	5.32939	5.45942	5.20907	5.55875	5.9545	5.39771	5.23943	5.52139	5.7935	5.35129	4.86778	5.2337	5.35252	5.21145	5.39647	5.52913	5.56145	5.07599	5.47809	4.48482	6.45289	5.78413	5.29859	5.43201	5.89832	5.27426	5.99155	5.28664	5.70949	5.60524	5.66939
chr13	51097738	51100727	17292541	NR_029463 // 9430083A17Rik // RIKEN cDNA 9430083A17 gene // 13|13 // 77428	9430083A17Rik	NR_029463	NR_029463 // RefSeq // Mus musculus RIKEN cDNA 9430083A17 gene (9430083A17Rik), non-cod		6.88237	6.5658	6.37353	6.48623	6.33131	6.24365	6.19874	7.87049	7.87391	5.78399	5.79222	6.08969	6.02627	6.49525	5.83745	6.5473	5.86742	6.41518	6.165	6.1374	7.95457	6.19815	7.04274	8.33877	6.82041	6.64868	6.38563	6.54642	6.31091	7.828	5.9406	5.79518	6.06895	6.19427	6.27416	6.00894	6.54122	6.21188	6.17807	6.31617	6.32877
chr13	21945094	21960779	17285715	ENSMUST00000102978 // Zfp184 // zinc finger protein 184 (Kruppel-like) // 13 A3.1|13 //	Zfp184	ENSMUST00000102978	ENSMUST00000102978 // ENSEMBL // cdna:known chromosome:NCBIM37:13:22036981:22052648:1 g		6.28249	6.19498	6.49785	6.26286	6.07347	6.09592	6.46922	5.04324	5.42614	6.27892	5.81211	6.53409	6.34253	6.40969	6.4904	6.50933	6.6928	6.52763	6.40931	6.34715	5.19167	5.88918	6.09612	5.88056	6.70134	6.79602	7.29381	5.97342	6.49079	4.73834	6.57719	5.61197	6.84933	6.44827	6.30027	6.54462	7.33263	6.74273	6.43153	6.64706	6.57762
chr13	31819579	32338614	17291653	ENSMUST00000041859 // Gmds // GDP-mannose 4, 6-dehydratase // 13 A3.2|13 // 218138 ///	Gmds	ENSMUST00000041859	ENSMUST00000041859 // ENSEMBL // cdna:known chromosome:NCBIM37:13:31911448:32430483:-1		8.58505	8.76136	8.2124	8.16578	7.85577	8.40216	8.4574	9.52614	10.0833	8.78617	8.27306	8.82574	8.45732	8.35609	8.45263	8.83721	8.85522	9.03577	8.42965	8.63288	10.24	8.56099	8.70547	10.6116	8.86712	8.52778	7.99474	8.72231	8.84299	9.86865	8.21844	8.52793	8.62202	8.29367	8.69617	8.49407	8.87829	8.34259	8.48975	8.54068	8.77353
chr13	12614065	12650395	17290655	NR_003568 // Gpr137b-ps // G protein-coupled receptor 137B, pseudogene // 13 A1|13 // 6	Gpr137b-ps	NR_003568	NR_003568 // RefSeq // Mus musculus G protein-coupled receptor 137B, pseudogene (Gpr137		6.91856	7.10803	6.90883	7.20881	7.51108	6.74791	6.98741	6.38136	6.24806	7.63725	6.84775	6.87228	7.03849	6.93375	5.81113	7.65019	7.20077	7.55647	7.39204	7.04967	6.03438	6.81912	7.1651	6.47859	7.4241	6.77633	6.94916	6.90664	7.05569	6.69479	7.34817	7.49133	7.32748	7.0893	6.02936	6.6524	7.35769	6.62538	6.81752	7.52467	7.08618
chr13	58233351	58274188	17293103	NM_019832 // Gkap1 // G kinase anchoring protein 1 // 13 B1|13 35.0 cM // 56278 /// ENS	Gkap1	NM_019832	NM_019832 // RefSeq // Mus musculus G kinase anchoring protein 1 (Gkap1), mRNA. // chr1		8.93992	9.2294	9.15196	8.90423	8.9747	9.31934	9.31925	8.26825	8.01096	9.12058	9.17057	9.42896	9.33785	9.25909	9.68788	8.79799	9.53523	8.89954	9.28362	9.173	8.07326	9.32983	9.00519	8.16597	9.09507	9.23191	9.54994	9.15465	9.56592	8.18852	9.37005	9.19888	9.38865	9.18414	8.90873	9.44197	9.67989	9.35595	9.32979	9.44877	9.59456
chr13	59769965	59773680	17287969	NR_015349 // Etohd2 // ethanol decreased 2 // --- // 13996	Etohd2	NR_015349	NR_015349 // RefSeq // Mus musculus ethanol decreased 2 (Etohd2), non-coding RNA. // ch		6.03093	5.43147	6.04497	6.13441	5.83207	5.83096	6.17771	5.9038	6.1287	5.97835	6.41694	6.14323	5.91499	5.90971	5.58102	5.97359	6.31235	5.86636	6.35575	6.03487	6.18725	6.14551	5.73162	6.01866	6.17	6.07614	6.28339	5.92019	5.8811	6.14074	6.34224	5.72053	6.21303	5.64023	6.06721	6.58662	6.11697	6.23113	6.45106	5.71924	5.89076
chr13	55319223	55321980	17292817	NM_009000 // Rab24 // RAB24, member RAS oncogene family // 13 B1|13 36.0 cM // 19336 //	Rab24	NM_009000	NM_009000 // RefSeq // Mus musculus RAB24, member RAS oncogene family (Rab24), mRNA. //		9.70371	9.79014	10.1462	10.1707	10.1214	9.88559	9.89127	9.71794	9.61471	9.77694	10.1744	10.0635	10.0837	9.75128	9.73832	9.91474	9.83747	9.80494	10.093	10.0882	9.93059	10.2815	9.66187	9.85146	10.1136	10.0683	10.1517	9.49067	10.048	9.6518	10.1976	10.0518	10.1366	9.89837	9.75664	10.2307	10.2263	9.81066	10.038	10.0426	10.2638
chr13	23561534	23562369	17291183	ENSMUST00000105107 // Hist2h3b // histone cluster 2, H3b // 3 F2.1|3 // 319154 /// ENSM	Hist2h3b	ENSMUST00000105107	ENSMUST00000105107 // ENSEMBL // cdna:known chromosome:NCBIM37:13:23653403:23654238:-1		5.19978	5.04857	5.54195	5.14652	5.48368	4.93833	5.88961	5.49701	4.92922	6.39801	5.26369	5.34129	7.16404	5.03669	5.01133	4.82297	5.67119	4.6472	5.86058	5.64748	4.15808	5.02371	4.99041	4.86974	5.36378	5.92689	5.46157	5.27043	5.87362	4.46597	5.1369	4.94103	5.72113	4.69963	6.33157	5.42143	5.55482	5.075	4.9488	4.86227	5.47913
chr13	5861489	5870393	17285000	NM_011803 // Klf6 // Kruppel-like factor 6 // 13 A1|13 // 23849 /// ENSMUST00000000080	Klf6	NM_011803	NM_011803 // RefSeq // Mus musculus Kruppel-like factor 6 (Klf6), mRNA. // chr13 // 100		10.4436	10.114	9.67144	9.74297	10.2555	10.8479	10.3177	10.9704	10.6738	9.76409	10.7413	10.5246	10.3836	9.51097	11.2695	10.3602	10.3001	10.4703	10.4267	10.1613	10.452	10.3563	10.3975	10.4784	10.1148	9.80992	9.06207	10.1897	10.0526	10.5375	9.52456	10.2229	10.01	10.1106	10.0936	9.85277	9.7574	10.6862	9.52042	9.54983	10.144
chr13	12589565	12589791	17285221	---		---	ENSMUST00000083224 // ENSEMBL // ncrna:snoRNA chromosome:NCBIM37:13:12681832:12682058:1		7.20411	7.5179	7.44256	6.90355	7.61261	7.82039	7.7058	7.78049	7.29009	7.83683	7.67167	7.25913	7.83156	7.64224	7.23679	7.3008	7.51751	7.39103	7.83754	7.49755	7.01007	7.58493	7.43186	7.12103	7.30817	7.95715	7.78383	7.50753	7.67956	7.53233	7.65329	7.6635	7.77252	7.45861	7.78699	7.59991	7.44	7.79382	7.70436	7.56582	7.21236
chr13	58157649	58164693	17287869	NM_198004 // Idnk // idnK gluconokinase homolog (E. coli) // 13 B1|13 // 75731 /// ENSM	Idnk	NM_198004	NM_198004 // RefSeq // Mus musculus idnK gluconokinase homolog (E. coli) (Idnk), transc		9.28678	9.23515	9.21004	9.11909	8.50974	8.3922	8.91551	9.48583	9.43649	9.24294	8.86776	9.1066	8.37294	9.29732	8.54824	9.43029	9.41631	8.93922	8.93969	9.23689	9.35228	8.83493	9.51645	9.62231	9.27015	9.18678	9.21067	9.23602	9.0526	9.78233	9.03098	9.4831	9.06825	9.25534	8.54271	8.84253	9.1187	9.22397	8.85078	9.36021	8.9708
chr13	21717628	21718115	17285680	NM_178206 // Hist1h3h // histone cluster 1, H3h // 13 A2-A3|13 // 319152 /// ENSMUST000	Hist1h3h	NM_178206	NM_178206 // RefSeq // Mus musculus histone cluster 1, H3h (Hist1h3h), mRNA. // chr13 /		6.74663	6.69033	6.52961	7.16928	7.0137	6.8155	6.68415	6.06315	5.9806	6.64216	6.8544	6.88146	7.58425	6.77372	6.04634	6.45421	7.03411	6.69583	7.04571	6.86305	5.89491	6.94211	6.78266	6.21817	6.66947	6.75469	6.85911	6.53332	6.34985	5.90236	6.65535	6.60132	7.27506	6.46962	7.23808	6.68086	6.99885	7.19463	6.68267	6.71711	6.39084
chr13	24943152	24991936	17286055	NM_008156 // Gpld1 // glycosylphosphatidylinositol specific phospholipase D1 // 13 A3.1	Gpld1	NM_008156	NM_008156 // RefSeq // Mus musculus glycosylphosphatidylinositol specific phospholipase		9.36636	8.66234	9.7335	9.35443	7.90625	8.46609	8.18108	10.4178	9.77842	8.99769	8.38661	8.7593	9.22981	8.67375	8.46383	9.92928	9.35651	9.35156	8.69318	7.13333	10.164	8.79213	9.18036	10.1806	8.04289	8.48038	8.73855	8.91197	8.22687	10.5551	7.81811	8.15634	9.34368	9.18153	9.28479	8.25981	9.12818	9.6374	7.36671	8.99276	9.34286
chr13	55727368	55776830	17287772	NM_028281 // Pcbd2 // pterin 4 alpha carbinolamine dehydratase/dimerization cofactor of	Pcbd2	NM_028281	NM_028281 // RefSeq // Mus musculus pterin 4 alpha carbinolamine dehydratase/dimerizati		6.24952	5.92702	6.15702	6.34005	5.94671	5.76095	5.83432	7.38818	7.20907	6.02071	6.14763	6.36614	5.83052	6.31555	6.22908	6.24699	6.42663	5.89686	5.787	5.78553	7.1374	6.42131	6.32904	6.87866	6.2067	6.10726	6.16489	6.28674	6.12198	6.99983	6.26013	6.15999	6.00015	6.22937	6.36404	6.38293	6.58763	5.97721	5.80708	5.55942	6.3061
chr13	42052021	42185026	17286818	NM_007772 // Hivep1 // human immunodeficiency virus type I enhancer binding protein 1 /	Hivep1	NM_007772	NM_007772 // RefSeq // Mus musculus human immunodeficiency virus type I enhancer bindin		8.29984	8.29189	8.07643	8.26198	8.08229	8.75011	8.33296	8.43128	8.55644	8.41835	8.08913	8.62267	8.13671	8.78028	8.9258	8.52305	7.83853	8.46456	8.10222	8.38973	8.50635	8.2967	8.47528	8.40081	8.39495	8.40946	7.2119	8.44153	7.76402	8.50067	8.15598	8.61459	8.13009	8.28856	8.544	8.73948	8.06207	8.19271	7.77028	8.18944	8.66425
chr13	51846675	51848475	17287361	NM_011817 // Gadd45g // growth arrest and DNA-damage-inducible 45 gamma // 13|13 A5-B /	Gadd45g	NM_011817	NM_011817 // RefSeq // Mus musculus growth arrest and DNA-damage-inducible 45 gamma (Ga		9.95528	9.19847	10.1262	10.1864	9.36737	9.31867	9.63684	8.32135	8.7039	9.67336	8.94449	8.76178	9.8229	9.85159	10.1425	9.91339	10.2586	9.23948	9.95782	8.93679	7.81216	9.52137	8.21842	7.68682	8.44273	8.27057	10.1496	8.53693	9.62	8.25939	9.70224	7.48011	10.1166	8.94571	9.59772	10.22	9.85302	10.2061	9.41473	10.1046	9.60131
chr13	41309916	41487320	17292071	NM_001111324 // Nedd9 // neural precursor cell expressed, developmentally down-regulate	Nedd9	NM_001111324	NM_001111324 // RefSeq // Mus musculus neural precursor cell expressed, developmentally		7.51198	7.74538	7.0221	7.21496	7.26807	7.31438	7.35605	7.35212	8.04824	7.31013	6.92303	7.63526	7.11561	7.34268	7.64735	7.72754	7.04112	7.62263	7.35909	8.31235	8.39823	7.26791	8.30671	8.04475	7.63153	7.4104	6.52029	7.75775	7.66162	7.66014	7.11736	8.08036	6.94498	7.42501	7.46772	7.08255	7.6867	7.1309	7.6964	7.75459	7.48255
chr13	23760692	23761230	17291229	BC119241 // Hist1h4a // histone cluster 1, H4a // 13 A2-A3|13 // 326619	Hist1h4a	BC119241	BC119241 // GenBank // Mus musculus histone cluster 1, H4a, mRNA (cDNA clone MGC:155557		3.8463	4.44362	4.08284	4.8467	4.59677	4.23938	4.27882	3.74225	3.91554	5.23621	4.52757	4.37803	5.65916	3.9967	4.70205	4.76979	4.93517	4.24319	4.54663	4.0949	3.77719	4.07272	3.74809	4.21955	3.87972	4.26518	4.30814	4.02976	4.70206	3.52637	3.78165	4.08306	4.83237	4.01176	3.9702	4.44374	4.0963	5.39013	4.36859	4.22689	4.09623
chr13	51100898	51152546	17287306	NM_011462 // Spin1 // spindlin 1 // 13 A5|13 31.0 cM // 20729 /// NM_146043 // Spin1 //	Spin1	NM_011462	NM_011462 // RefSeq // Mus musculus spindlin 1 (Spin1), transcript variant 1, mRNA. //		10.8881	11.2966	11.2582	11.1282	10.843	11.2809	11.3276	10.7565	10.6856	11.2042	11.0861	11.3031	11.3191	11.2955	10.4981	11.3394	11.2894	10.7884	11.0995	11.2326	11.0103	11.1904	11.1145	11.0454	11.3765	11.2695	11.3543	10.9553	11.284	10.664	11.2157	11.1842	11.418	11.3041	11.1629	11.2452	11.5773	11.3401	11.2152	11.2469	11.5589
chr13	21782915	21783397	17291008	NM_178207 // Hist1h3i // histone cluster 1, H3i // 13 A2-A3|13 // 319153 /// ENSMUST000	Hist1h3i	NM_178207	NM_178207 // RefSeq // Mus musculus histone cluster 1, H3i (Hist1h3i), mRNA. // chr13 /		3.66713	3.44063	3.40852	4.05671	3.55793	3.46951	3.20365	2.61371	3.23013	3.37525	3.62968	3.37175	3.82787	3.42515	3.94524	3.65136	3.52299	3.20178	3.60649	3.30602	2.75672	3.52201	3.17549	2.94343	2.95914	3.32135	3.37773	3.28423	3.18184	3.07071	3.1625	3.15838	3.70424	2.90077	3.51245	3.2134	3.42197	3.41348	3.69288	3.28035	3.27082
chr13	19305060	19307551	17290846	---		---	K02900 // GenBank // Mouse T-cell receptor active gamma-chain mRNA from CTL-DFL12 cell		7.63627	6.56988	6.65189	6.47404	6.86532	6.29241	6.83011	8.77024	8.16772	6.27895	6.48611	6.55186	6.4221	7.02831	6.71843	6.09383	6.82824	6.40477	6.39207	6.5093	7.74622	6.42848	6.18053	7.05575	6.59355	7.16057	6.55623	7.32639	6.98965	8.61483	6.05003	6.64872	6.4072	7.02596	7.21957	6.48503	6.4058	6.91438	6.40621	6.4676	5.80163
chr13	32802030	32822610	17286344	NM_030215 // Wrnip1 // Werner helicase interacting protein 1 // 13|13 A4 // 78903 /// E	Wrnip1	NM_030215	NM_030215 // RefSeq // Mus musculus Werner helicase interacting protein 1 (Wrnip1), mRN		8.97567	9.61376	9.2053	9.44602	9.13032	9.97658	9.32527	8.71606	8.7454	9.44312	9.60725	9.64642	9.52949	8.99161	9.46051	9.45243	9.24552	9.10359	9.46934	9.46364	8.77919	9.83632	9.24963	8.76457	9.36817	9.3488	9.14282	9.1018	9.37748	8.69741	9.3407	9.18434	9.43384	9.04705	8.97342	9.50312	9.36562	9.36664	9.14317	9.51038	9.5798
chr13	19342152	19352343	17285539	---		---	BC003826 // GenBank // Mus musculus T-cell receptor gamma, constant region, mRNA (cDNA		4.45391	4.10989	4.27515	4.26016	4.52689	4.12473	3.83733	5.55407	4.98354	4.16393	4.2261	4.0736	4.26111	4.17318	4.3745	3.7753	4.01336	4.28578	4.1104	4.21496	5.45694	3.94085	4.67168	5.65028	4.09189	3.96923	4.26135	4.54001	4.18444	5.86783	4.17124	4.38572	4.32715	4.27732	4.60323	4.16509	3.96162	4.2208	3.87519	4.14396	3.9456
chr13	58391899	58392680	17287891	NM_025279 // Hnrnpk // heterogeneous nuclear ribonucleoprotein K // 13 B1|13 // 15387 /	Hnrnpk	NM_025279	NM_025279 // RefSeq // Mus musculus heterogeneous nuclear ribonucleoprotein K (Hnrnpk),		4.75803	4.54578	5.56116	6.07433	4.95319	6.83458	5.00414	4.36921	4.82777	5.74552	7.11821	5.054	7.39412	5.05609	4.34923	5.34004	5.11258	4.96753	5.55034	4.86666	4.25615	5.33079	4.44963	5.15579	5.34655	5.2731	5.34311	4.84257	4.83239	4.17395	5.32067	4.93134	6.45492	4.98328	4.57296	5.16286	5.15935	5.61569	5.20038	4.88274	5.3407
chr13	32842092	32851185	17291694	NM_025429 // Serpinb1a // serine (or cysteine) peptidase inhibitor, clade B, member 1a	Serpinb1a	NM_025429	NM_025429 // RefSeq // Mus musculus serine (or cysteine) peptidase inhibitor, clade B,		6.39386	6.13139	5.53761	5.57782	6.5236	7.25852	5.91379	6.69402	7.98709	5.86801	6.37189	6.97115	5.52722	5.74799	6.56497	5.89748	5.3003	5.26552	5.8313	6.29427	8.36194	7.38932	6.30586	8.58609	6.07531	5.15446	5.58169	6.12675	5.73372	7.22367	5.55797	5.70715	6.24316	5.53333	5.27073	5.90834	5.34542	5.0858	5.25331	5.23111	5.63936
chr13	21192107	21192863	17290910	NM_009054 // Trim27 // tripartite motif-containing 27 // 13 A3.1|13 10.0 cM // 19720 //	Trim27	NM_009054	NM_009054 // RefSeq // Mus musculus tripartite motif-containing 27 (Trim27), mRNA. // c		5.64776	5.73068	5.82327	6.20444	6.01691	6.07913	5.46662	5.85982	5.76394	5.765	6.24292	5.50625	6.36664	5.52455	5.15776	5.85348	5.66604	5.54247	5.90274	5.72352	5.89245	5.61888	6.05581	5.37151	5.66332	5.83512	5.73917	5.63136	5.59508	5.50502	5.74526	5.63117	6.16436	5.52994	5.86208	5.91385	5.65506	5.64876	5.92114	6.00416	5.76338
chr13	46749087	46929718	17292215	NM_010617 // Kif13a // kinesin family member 13A // 13|13 B1 // 16553 /// ENSMUST000000	Kif13a	NM_010617	NM_010617 // RefSeq // Mus musculus kinesin family member 13A (Kif13a), mRNA. // chr13		8.07773	8.7389	8.40961	7.82029	8.08924	8.46427	8.12706	8.93551	9.67047	8.3061	8.00307	8.27113	8.0629	8.3667	8.66702	8.48114	8.38385	8.06357	8.28724	8.33159	9.30089	8.35241	8.54654	9.20166	8.38722	8.49212	8.21391	8.25729	8.02092	9.14392	8.5655	8.23227	8.52599	8.28679	8.05943	8.5961	8.64659	8.37091	8.11329	8.28432	8.56572
chr13	55464267	55473155	17287701	NM_001030296 // Prr7 // proline rich 7 (synaptic) // 13 B1|13 // 432763 /// ENSMUST0000	Prr7	NM_001030296	NM_001030296 // RefSeq // Mus musculus proline rich 7 (synaptic) (Prr7), mRNA. // chr13		6.63834	6.9968	6.88368	6.80832	7.02178	7.12356	7.2718	6.4239	6.31704	7.3883	6.99246	6.94162	7.05695	6.60917	7.17191	7.01235	6.87604	7.01261	7.07399	7.20975	6.34611	6.87362	7.05292	6.34383	6.85646	7.22421	6.77975	6.59272	7.18549	6.33121	6.80735	6.74585	7.03787	6.57995	6.94053	6.67535	7.09129	6.97049	7.08184	7.4097	6.63957
chr13	21806412	21810199	17291014	ENSMUST00000110469 // Hist1h2br // histone cluster 1 H2br // 13 A3.1|13 // 665622 /// E	Hist1h2br	ENSMUST00000110469	ENSMUST00000110469 // ENSEMBL // cdna:known chromosome:NCBIM37:13:21898481:21902066:-1		7.47267	7.05248	7.25957	8.009	7.57451	7.57966	7.40671	7.05016	6.90074	7.44631	7.65213	7.20172	8.09393	7.18835	7.46755	7.10489	7.14776	7.08838	7.82282	7.21364	7.0156	7.38063	7.26286	7.33077	7.1627	7.10942	7.36638	7.06963	7.05153	6.91251	7.39258	7.23773	7.43688	6.88959	7.43951	7.66801	7.11243	7.35379	7.10877	7.27153	6.89988
chr13	21833743	21837530	17285710	ENSMUST00000110469 // Hist1h2br // histone cluster 1 H2br // 13 A3.1|13 // 665622 /// E	Hist1h2br	ENSMUST00000110469	ENSMUST00000110469 // ENSEMBL // cdna:known chromosome:NCBIM37:13:21898481:21902066:-1		7.47267	7.05248	7.25957	8.009	7.57451	7.57966	7.40671	7.05016	6.90074	7.44631	7.65213	7.20172	8.09393	7.18835	7.46755	7.10489	7.14776	7.08838	7.82282	7.21364	7.0156	7.38063	7.26286	7.33077	7.1627	7.10942	7.36638	7.06963	7.05153	6.91251	7.39258	7.23773	7.43688	6.88959	7.43951	7.66801	7.11243	7.35379	7.10877	7.27153	6.89988
chr13	21810367	21810885	17285703	NM_001177544 // Hist1h2ao // histone cluster 1, H2ao // 13 A3.1|13 // 665433 /// ENSMUS	Hist1h2ao	NM_001177544	NM_001177544 // RefSeq // Mus musculus histone cluster 1, H2ao (Hist1h2ao), mRNA. // ch		12.0225	11.6959	11.7634	12.2715	11.7797	11.889	11.7313	11.0656	11.401	11.7583	12.0221	11.8046	12.1387	11.6873	11.8386	11.9073	11.8186	11.598	11.8799	11.7848	11.1983	11.8161	11.6422	11.7035	11.6724	11.8667	11.6637	11.6305	11.6405	11.4585	11.7463	11.6403	11.8856	11.578	11.5777	11.7598	11.6049	11.8622	11.691	11.6366	11.6355
chr13	21833057	21833575	17291023	NM_001177544 // Hist1h2ao // histone cluster 1, H2ao // 13 A3.1|13 // 665433 /// ENSMUS	Hist1h2ao	NM_001177544	NM_001177544 // RefSeq // Mus musculus histone cluster 1, H2ao (Hist1h2ao), mRNA. // ch		12.0225	11.6959	11.7634	12.2715	11.7797	11.889	11.7313	11.0656	11.401	11.7583	12.0221	11.8046	12.1387	11.6873	11.8386	11.9073	11.8186	11.598	11.8799	11.7848	11.1983	11.8161	11.6422	11.7035	11.6724	11.8667	11.6637	11.6305	11.6405	11.4585	11.7463	11.6403	11.8856	11.578	11.5777	11.7598	11.6049	11.8622	11.691	11.6366	11.6355
chr13	23702034	23710854	17291211	ENSMUST00000091706 // Hfe // hemochromatosis // 13 A2-A4|13 15.0 cM // 15216 /// NM_010	Hfe	ENSMUST00000091706	ENSMUST00000091706 // ENSEMBL // cdna:known chromosome:NCBIM37:13:23795709:23802723:-1		6.33077	6.58455	5.88714	5.87615	6.53066	5.80304	6.13779	7.30719	7.1284	5.8308	5.57578	6.06373	5.83053	6.68861	6.38343	6.0447	5.99624	6.3554	5.93791	6.30081	6.70912	5.55156	6.79878	6.74357	5.67396	5.98607	6.01154	6.54051	5.82146	7.27224	6.24026	6.24605	6.19878	6.63515	6.18239	5.98663	6.35602	6.20013	5.92701	6.2716	5.70084
chr13	24327420	24477285	17285944	NM_001111110 // Cmah // cytidine monophospho-N-acetylneuraminic acid hydroxylase // 13|	Cmah	NM_001111110	NM_001111110 // RefSeq // Mus musculus cytidine monophospho-N-acetylneuraminic acid hyd		6.66098	6.04239	6.42883	6.13207	5.93059	5.65549	5.9643	6.72853	7.71681	5.92919	5.82687	6.16003	6.04259	6.64273	5.92383	6.3416	6.37474	6.44206	5.87094	6.17482	7.15905	5.70471	6.19735	6.87527	5.84912	5.96989	5.50281	6.48675	5.8396	7.75384	6.07067	6.41779	6.0178	6.61292	5.69378	5.91683	5.55815	5.69454	5.90963	5.69446	5.65077
chr13	13231440	13232040	17547723	NM_011739 // Ywhaq // tyrosine 3-monooxygenase/tryptophan 5-monooxygenase activation pr	Ywhaq	NM_011739	NM_011739 // RefSeq // Mus musculus tyrosine 3-monooxygenase/tryptophan 5-monooxygenase		6.01217	4.91258	6.33467	6.2101	5.84625	8.26685	5.63622	4.98426	4.81652	5.76328	8.48336	5.39031	8.92573	5.65278	5.77412	4.89383	6.0083	4.96402	6.65323	5.73053	4.77559	6.57243	4.48839	5.09242	4.7618	5.22269	6.07115	4.78158	5.90947	4.69589	5.53576	5.07961	7.59843	5.80722	5.03637	5.90117	5.0903	6.09181	5.52048	5.18803	5.78233
chr13	42782692	42788258	17292096	---		---	ENSMUST00000160241 // ENSEMBL // cdna:known chromosome:NCBIM37:13:42878061:42883627:-1		3.7974	4.10633	4.20167	4.46891	4.02577	4.38762	4.35675	3.93717	3.93962	4.27303	4.69845	4.1654	4.56493	4.10148	3.83335	4.4348	4.12307	3.92331	4.27272	3.98248	3.92845	4.65499	4.02485	3.7452	4.08726	4.0046	4.078	4.06697	4.04166	4.4423	3.89872	4.28979	4.66766	3.92075	4.34554	4.06805	4.05658	4.0243	4.0919	4.38859	4.15629
chr13	59771879	59823147	17293280	NM_153538 // Zcchc6 // zinc finger, CCHC domain containing 6 // 13 B2|13 // 214290 ///	Zcchc6	NM_153538	NM_153538 // RefSeq // Mus musculus zinc finger, CCHC domain containing 6 (Zcchc6), mRN		9.26531	9.60728	9.66135	9.07412	9.51202	9.4147	9.5844	9.41768	9.72195	9.38786	9.50582	9.6886	9.49014	9.55529	9.59317	9.42516	9.78541	9.51992	9.46121	9.50745	9.83002	9.48997	9.49842	9.83962	9.46655	9.4088	9.49523	9.41618	9.16742	10.1275	9.61431	9.39279	9.48462	9.63763	9.47028	9.68167	9.91954	9.52412	9.31927	9.39599	9.56854
chr13	54758860	54766595	17292759	ENSMUST00000036825 // Sncb // synuclein, beta // 13 B1|13 35.0 cM // 104069 /// NM_0336	Sncb	ENSMUST00000036825	ENSMUST00000036825 // ENSEMBL // cdna:known chromosome:NCBIM37:13:54860221:54867956:-1		8.45211	8.74468	9.57613	8.88233	9.08002	9.08573	9.0462	8.10029	8.07908	8.77264	9.12462	9.17259	8.97206	9.50964	9.11227	8.70727	9.59003	8.79445	9.2139	8.86511	7.66429	9.42321	8.00868	7.54111	8.50229	8.85736	8.7305	8.87191	8.83749	7.74056	9.62969	8.51348	9.39039	9.05521	9.05436	9.31724	9.71199	9.07562	8.88996	8.73447	9.01541
chr13	49653350	49679015	17287185	NM_001081350 // Nol8 // nucleolar protein 8 // 13 B1|13 31.0 cM // 70930 /// ENSMUST000	Nol8	NM_001081350	NM_001081350 // RefSeq // Mus musculus nucleolar protein 8 (Nol8), mRNA. // chr13 // 10		8.94486	9.12914	9.47866	9.08068	9.25153	8.80142	9.48054	8.72162	9.05558	9.60984	8.75561	9.30524	9.40517	9.2238	9.36324	8.80035	9.24586	8.77842	9.26357	9.4776	9.18644	9.06339	9.40638	9.0476	9.53397	9.51149	9.51821	9.54787	9.62976	9.11686	9.55802	9.13181	9.25447	9.25918	9.23046	9.55546	10.0048	9.41086	9.66232	9.38465	9.51427
chr13	55075140	55076407	17287576	NM_011307 // Uimc1 // ubiquitin interaction motif containing 1 // 13|13 B2 // 20184 ///	Uimc1	NM_011307	NM_011307 // RefSeq // Mus musculus ubiquitin interaction motif containing 1 (Uimc1), m		7.7356	7.93011	7.97136	7.74484	7.79759	8.67419	7.93049	7.92725	7.48339	7.87511	9.04636	7.7071	9.0461	7.70219	7.74646	7.45311	7.86476	7.58618	8.38111	7.70792	7.70976	8.13551	7.77223	7.45084	7.63815	7.63555	8.14991	7.54955	7.66285	7.48043	7.75447	7.85691	8.51552	7.67196	7.6995	7.75034	8.11706	8.02632	7.82618	7.72625	7.44543
chr13	21735034	21735460	17285687	BC139425 // Hist1h4m // histone cluster 1, H4m // 13 A3.1|13 // 100041230	Hist1h4m	BC139425	BC139425 // GenBank // Mus musculus histone cluster 2, H4, mRNA (cDNA clone MGC:171052		7.80195	6.85941	7.36423	6.98423	7.45844	7.45535	7.2141	5.90594	6.19662	7.33343	7.58305	7.36219	8.64494	7.09062	8.92739	6.34536	7.84083	6.74132	7.7218	7.31815	6.05189	7.63462	6.63443	6.43631	6.55126	7.45529	7.56279	7.14375	7.39695	5.99747	6.73163	6.11912	8.38383	6.48396	5.45088	7.17609	6.84809	7.46571	7.42765	8.20547	6.73041
chr13	38500079	38528824	17291937	NM_145367 // Txndc5 // thioredoxin domain containing 5 // 13 A3.3|13 // 105245 /// ENSM	Txndc5	NM_145367	NM_145367 // RefSeq // Mus musculus thioredoxin domain containing 5 (Txndc5), mRNA. //		8.69869	8.42943	8.12218	8.32325	8.28508	7.88617	8.1307	9.2969	9.33034	8.41624	7.98417	8.08899	8.00115	8.07358	7.77336	8.39377	8.14494	8.413	8.26375	8.60224	9.38308	7.98254	8.67953	9.42994	8.31232	8.26205	8.2041	8.23044	8.26288	9.21151	8.17491	8.02786	8.31566	8.12441	8.13307	8.2204	8.38777	8.05798	8.32848	8.1949	7.96983
chr13	23313525	23385799	17285810	NM_001111107 // Zfp322a // zinc finger protein 322A // 13 A3.1|13 // 218100 /// NM_1725	Zfp322a	NM_001111107	NM_001111107 // RefSeq // Mus musculus zinc finger protein 322A (Zfp322a), transcript v		3.26524	3.72205	3.48318	4.27013	3.50259	3.63228	3.57169	3.46572	3.42992	3.89901	4.00863	3.60269	3.89692	3.69066	3.74856	3.73901	3.58379	3.42385	3.70128	3.62198	3.36172	3.69752	3.69108	3.33186	3.91529	3.49585	3.77505	3.51084	3.72113	3.70592	3.64136	3.766	3.90957	3.73847	3.75829	3.61931	3.82706	3.63814	3.73572	3.81852	3.87091
chr13	54590207	54591158	17287466	NM_025933 // Higd2a // HIG1 domain family, member 2A // 13 B1|13 // 67044 /// ENSMUST00	Higd2a	NM_025933	NM_025933 // RefSeq // Mus musculus HIG1 domain family, member 2A (Higd2a), mRNA. // ch		9.62839	9.06623	8.79941	9.12721	8.58434	8.58122	8.89012	9.53696	9.52024	8.76558	8.65015	9.12144	8.57627	8.89274	8.89539	9.23757	9.05413	8.71383	8.82173	8.76865	9.21696	8.98372	9.04961	9.38053	8.99809	9.16998	8.96869	9.03188	8.94962	9.38433	8.79285	8.88332	8.97476	8.78811	8.73688	8.85918	9.16265	8.90176	9.18172	9.25812	8.84249
chr13	53466881	53473074	17292671	ENSMUST00000021922 // Msx2 // homeobox, msh-like 2 // 13 B1|13 32.0 cM // 17702 /// NM_	Msx2	ENSMUST00000021922	ENSMUST00000021922 // ENSEMBL // cdna:known chromosome:NCBIM37:13:53562250:53568443:-1		5.32066	5.24929	4.95242	5.21028	4.86058	5.1468	4.72891	5.41231	6.07347	4.84199	4.8407	5.02793	4.59106	4.73311	5.37634	5.04396	4.99421	4.81049	4.95368	4.7581	5.86613	5.56585	5.23545	5.50226	4.498	4.5988	4.9683	5.14239	4.76939	5.49675	4.86772	4.89044	4.92425	5.23746	5.11591	4.65139	5.06022	4.90896	4.48251	4.95588	4.62801
chr13	37778400	37952005	17286595	NR_033218 // Rreb1 // ras responsive element binding protein 1 // 13 A3.3|13 // 68750 /	Rreb1	NR_033218	NR_033218 // RefSeq // Mus musculus ras responsive element binding protein 1 (Rreb1), t		8.55287	7.38631	7.44197	7.29693	7.96565	7.30181	7.092	9.20117	9.41144	7.26153	7.05704	6.9347	7.45675	7.41125	7.93329	7.42165	6.98658	7.94724	8.17425	7.74843	9.07976	7.31465	8.26019	9.37258	7.67002	7.71911	7.52037	8.04833	6.92531	9.2187	8.1697	7.26748	8.36441	7.62477	8.56916	7.51011	7.51044	7.22448	7.11747	6.91205	7.36342
chr13	49504810	49532789	17287148	NM_001012324 // Ecm2 // extracellular matrix protein 2, female organ and adipocyte spec	Ecm2	NM_001012324	NM_001012324 // RefSeq // Mus musculus extracellular matrix protein 2, female organ and		6.6251	5.33895	5.1575	5.52442	5.15072	5.48843	5.33802	5.89393	5.63805	5.24972	5.65016	5.43614	5.88931	5.64465	5.87927	5.21306	5.38917	5.611	5.48856	5.40875	5.95293	5.52682	6.20008	7.11139	5.36098	5.52428	5.32731	5.56683	5.29319	7.1899	5.59253	5.28143	5.50675	6.48883	5.20787	5.48204	5.42113	5.11518	5.57016	5.38773	5.3755
chr13	33917918	34002794	17291746	NM_001164118 // Serpinb6a // serine (or cysteine) peptidase inhibitor, clade B, member	Serpinb6a	NM_001164118	NM_001164118 // RefSeq // Mus musculus serine (or cysteine) peptidase inhibitor, clade		7.46906	7.20693	6.80794	6.51758	7.17995	7.19131	7.17445	7.18651	7.52606	7.26783	7.46046	6.95913	7.14214	6.58376	7.22254	7.05247	7.01858	7.14127	6.90256	6.73962	7.29089	7.39178	7.12065	7.26957	6.87226	6.61624	6.62763	7.35658	6.66971	7.71633	6.88251	7.02281	6.88909	6.87639	6.75936	6.58629	7.01591	6.91806	6.57463	6.61592	6.53958
chr13	34179158	34345182	17291787	NM_001033167 // Slc22a23 // solute carrier family 22, member 23 // 13 A3.3|13 // 73102	Slc22a23	NM_001033167	NM_001033167 // RefSeq // Mus musculus solute carrier family 22, member 23 (Slc22a23),		7.82379	7.22542	7.29041	6.80002	6.637	6.50238	6.96743	8.48497	8.63347	8.09949	5.88822	6.85419	6.33873	8.01647	7.06083	7.76134	7.20442	8.00969	7.04951	8.14861	8.87493	6.46688	8.39227	8.98879	7.91487	7.26804	6.71553	8.17896	7.60539	8.37263	6.66475	6.67593	7.22464	7.68926	7.43183	5.58599	8.33479	7.34917	6.78378	7.99175	7.56991
chr13	55473426	55488168	17292871	NM_001177371 // Dbn1 // drebrin 1 // 13 B1|13 34.0 cM // 56320 /// ENSMUST00000109925 /	Dbn1	NM_001177371	NM_001177371 // RefSeq // Mus musculus drebrin 1 (Dbn1), transcript variant 1, mRNA. //		10.8766	10.8829	10.8892	11.0567	10.5944	11.0738	11.0904	8.14501	8.84932	10.7266	10.754	11.1755	10.7573	10.9483	10.7421	11.1831	10.8991	10.848	10.8666	10.9738	8.4709	10.9924	10.5744	8.45917	11.0373	10.9862	10.8403	10.3979	11.1509	8.57394	10.9829	10.4863	11.0624	10.9187	10.951	10.8903	11.2614	11.1063	10.971	10.9688	11.0306
chr13	49202951	49216026	17292426	NM_026738 // 1110007C09Rik // RIKEN cDNA 1110007C09 gene // 13 A5|13 // 68480 /// ENSMU	1110007C09Rik	NM_026738	NM_026738 // RefSeq // Mus musculus RIKEN cDNA 1110007C09 gene (1110007C09Rik), mRNA. /		8.68941	8.10341	7.68313	8.07914	7.9388	7.76796	7.85719	8.10359	8.43074	8.29603	7.96771	8.40854	7.76759	8.02402	8.00345	8.28122	8.08208	8.04125	8.18637	8.04133	7.98839	7.33529	8.12229	8.16212	7.65732	7.68134	8.02063	8.14431	7.50793	8.57629	7.9628	7.85864	7.9735	7.6709	7.88203	7.67095	7.71134	7.40726	7.47783	7.61452	7.55793
chr13	46902589	46902692	17287033	---		---	ENSMUST00000122517 // ENSEMBL // ncrna:snRNA chromosome:NCBIM37:13:46997958:46998061:1		6.35476	6.37824	6.48636	6.88377	6.44973	6.36032	6.20389	6.09016	6.32029	6.26894	6.70694	6.40183	6.68723	6.66163	6.41437	6.47395	7.04422	6.08868	6.1806	6.36925	6.25817	6.53218	5.96501	5.98694	6.13521	6.36162	6.76241	6.27103	6.75216	5.96782	6.5554	6.91827	6.84551	6.42915	6.50875	6.77139	6.35864	6.79175	6.3347	6.29026	6.67831
chr13	38945543	38951313	17291987	---		---	AK049047 // GenBank HTC // Mus musculus 0 day neonate cerebellum cDNA, RIKEN full-lengt		6.58012	7.1165	6.75281	5.67207	6.6081	6.37047	6.65491	7.81602	8.33996	6.84515	6.50012	6.31099	6.24676	6.87081	4.87198	7.20722	6.49094	6.61797	6.71516	6.60827	8.32761	6.6603	7.49918	8.07526	7.37553	7.11831	6.76688	7.85682	6.29433	8.63966	6.58125	6.90619	6.37996	6.7178	6.80066	6.467	7.42284	6.42906	6.84581	6.73925	6.77624
chr13	16857472	17694765	17290781	NM_138654 // 5033411D12Rik // RIKEN cDNA 5033411D12 gene // 13 A2|13 // 192136 /// ENSM	5033411D12Rik	NM_138654	NM_138654 // RefSeq // Mus musculus RIKEN cDNA 5033411D12 gene (5033411D12Rik), mRNA. /		3.94577	3.66791	3.79951	3.82227	3.75504	3.776	3.57761	4.4761	4.26132	3.99344	4.00939	3.49926	3.8333	3.61917	3.61099	3.72991	3.43015	4.02838	3.61164	3.59694	4.20324	3.86065	4.3897	4.41612	3.89447	3.84485	3.62062	3.80075	3.77063	4.22236	3.5304	3.9313	3.87274	3.93908	3.72184	3.54909	3.69819	3.73368	3.66336	3.75063	3.69103
chr13	36867178	37050244	17291881	NM_028784 // F13a1 // coagulation factor XIII, A1 subunit // 13 A3.3|13 // 74145 /// EN	F13a1	NM_028784	NM_028784 // RefSeq // Mus musculus coagulation factor XIII, A1 subunit (F13a1), transc		8.10474	6.80851	6.37134	6.84765	9.36836	5.84017	7.2807	7.23242	6.91503	6.69814	6.25927	6.95513	6.37109	7.19704	6.83701	7.67088	5.95289	6.38575	7.17536	8.95803	7.2986	6.05771	8.24558	6.87493	6.74004	6.82334	5.61549	8.34452	5.87544	8.42473	6.51981	6.74287	7.69507	8.37526	6.3422	5.86152	7.10484	5.55005	6.32513	6.31557	6.18153
chr13	38006052	38037069	17291915	ENSMUST00000110233 // Cage1 // cancer antigen 1 // 13 A5|13 // 71213 /// NM_027724 // C	Cage1	ENSMUST00000110233	ENSMUST00000110233 // ENSEMBL // cdna:known chromosome:NCBIM37:13:38097921:38128792:-1		4.77418	4.87015	5.21938	4.80698	4.51717	4.56299	4.44751	5.26655	5.14754	4.41509	4.38977	5.2749	4.66989	5.04778	4.58161	5.09435	4.62209	5.18115	4.58157	4.83723	5.12465	4.7038	4.4862	5.23806	4.96132	4.70758	4.72144	4.93064	4.49218	4.906	5.04643	4.28412	4.86661	4.64691	5.17748	4.69181	5.24316	4.86939	5.08876	4.69153	4.83086
chr13	41273803	41273977	17292069	NM_001135577 // BC024659 // cDNA sequence BC024659 // 13A4|13 // 108934 /// ENSMUST0000	BC024659	NM_001135577	NM_001135577 // RefSeq // Mus musculus cDNA sequence BC024659 (BC024659), mRNA. // chr1		4.41704	4.21537	4.43496	5.3642	4.05887	5.27916	4.50174	4.57209	4.32971	4.37768	5.18113	4.94923	5.51638	4.19935	4.13713	4.8806	4.48804	4.28566	4.71057	4.54355	4.52789	4.47493	4.38683	3.98356	4.64619	4.54804	4.32119	4.32971	4.34768	4.03124	4.19882	4.17395	5.36335	4.46293	4.37213	4.3301	4.77103	4.39389	5.2901	4.66632	4.41321
chr13	23427975	23431022	17291136	NR_015492 // C230035I16Rik // RIKEN cDNA C230035I16 gene // 13|13 // 320842	C230035I16Rik	NR_015492	NR_015492 // RefSeq // Mus musculus RIKEN cDNA C230035I16 gene (C230035I16Rik), non-cod		6.08029	7.85404	7.55758	7.47528	7.68602	6.67057	7.29705	5.83873	6.02371	6.9526	6.60925	7.60341	6.69121	7.67373	6.50188	7.0747	7.9822	6.75957	7.34763	7.26668	5.74581	6.71474	7.25645	6.27349	8.37256	7.89481	7.82934	7.42313	7.36072	6.1345	7.78372	7.35367	8.00405	7.40557	7.11991	7.86299	8.82281	7.58	7.78792	7.81723	7.91053
chr13	46979908	47008757	17287035	AK053225 // E030046B03Rik // RIKEN cDNA E030046B03 gene // --- // 105283 /// XR_105532	E030046B03Rik	AK053225	AK053225 // GenBank HTC // Mus musculus 0 day neonate lung cDNA, RIKEN full-length enri		4.96558	5.17531	4.86024	5.01739	4.83719	5.2022	4.9676	6.26341	6.5806	5.17326	4.73149	5.01434	4.80037	5.31155	4.76569	4.88399	5.03335	4.77822	4.80051	4.94816	5.8643	4.75696	5.49829	5.25863	5.00353	4.77564	5.1536	5.42237	4.9755	5.72558	5.04549	5.03886	5.10608	4.89888	5.1378	4.80765	5.32011	4.99888	4.94563	5.09856	4.78373
chr13	30540308	30545362	17291570	ENSMUST00000042834 // Uqcrfs1 // ubiquinol-cytochrome c reductase, Rieske iron-sulfur p	Uqcrfs1	ENSMUST00000042834	ENSMUST00000042834 // ENSEMBL // cdna:known chromosome:NCBIM37:13:30632177:30637231:-1		7.31794	7.52536	7.47834	7.70867	7.28811	7.46948	7.31376	7.02014	6.87842	7.22621	7.6059	7.6854	7.46854	7.10286	7.24351	7.64595	7.28416	7.19873	7.47848	7.02945	7.01131	7.61325	7.21533	7.0537	7.06511	7.22278	7.17116	6.99753	7.31944	6.95039	7.38215	7.18248	7.78495	6.87454	7.27573	7.68798	7.41151	7.53979	7.33467	7.73578	7.32432
chr13	23527011	23530943	17291174	AK006302 // 1700024h08rik // RIKEN cDNA 1700024H08 gene // 13 A3|13 // 100034675	1700024h08rik	AK006302	AK006302 // GenBank HTC // Mus musculus adult male testis cDNA, RIKEN full-length enric		6.69204	6.20611	6.83504	7.45452	6.74305	6.53429	6.8587	6.08329	5.74863	6.43236	6.78789	6.74442	7.00434	6.44158	6.60369	7.27155	6.78881	6.39669	6.90033	6.39427	5.72371	6.60559	6.24057	5.5126	7.16678	7.29864	7.48801	6.73616	7.28078	5.95703	6.49412	5.60644	6.15479	6.74148	6.14072	6.88107	7.91169	7.243	6.58595	6.92813	6.59544
chr13	13784059	13827897	17285322	ENSMUST00000021734 // Gng4 // guanine nucleotide binding protein (G protein), gamma 4 /	Gng4	ENSMUST00000021734	ENSMUST00000021734 // ENSEMBL // cdna:known chromosome:NCBIM37:13:13876596:13920164:1 g		8.95818	9.09931	9.11974	9.79202	9.06111	9.22019	9.49615	7.98414	7.67392	9.43645	8.39932	9.40688	8.81986	9.46335	8.74079	9.40839	9.20765	9.48591	9.40315	9.35342	7.74484	9.19123	9.02009	7.44315	9.71764	9.56392	8.52194	8.87978	9.10988	7.97574	9.44166	9.05133	9.34113	9.07942	9.75437	9.29505	9.17382	8.69283	8.61824	9.46069	8.37421
chr13	55693124	55703500	17287760	BC051430 // B230219D22Rik // RIKEN cDNA B230219D22 gene // 13 B1|13 // 78521 /// ENSMUS	B230219D22Rik	BC051430	BC051430 // GenBank // Mus musculus RIKEN cDNA B230219D22 gene, mRNA (cDNA clone MGC:59		10.7316	10.6219	10.8129	11.0861	10.555	10.6908	10.8734	10.0339	10.1223	10.5009	10.5645	10.9149	10.4977	11.0026	10.1331	10.8799	10.995	10.5239	10.6242	10.7557	10.2669	10.8581	10.544	10.3005	10.9702	10.8451	10.8283	10.5749	10.8754	10.0944	10.8801	10.9493	10.7271	10.7778	10.7053	10.8667	11.1677	10.8199	10.4505	10.8138	10.7987
chr13	55152640	55168759	17287590	ENSMUST00000005452 // Fgfr4 // fibroblast growth factor receptor 4 // 13 B1|13 33.0 cM	Fgfr4	ENSMUST00000005452	ENSMUST00000005452 // ENSEMBL // cdna:known chromosome:NCBIM37:13:55254001:55270120:1 g		6.10107	6.64317	6.23747	6.57026	6.41016	6.20748	6.48258	6.06333	5.6831	6.01322	6.43947	5.85293	6.33571	6.39122	6.42912	6.13316	6.03036	7.79895	6.28774	5.92655	5.52339	6.13935	5.95866	5.71011	6.29785	7.24064	5.91857	6.24488	6.05447	5.78606	6.01183	6.50712	6.43646	6.05859	6.12819	6.09325	6.09809	6.10042	6.44444	6.45554	5.76386
chr13	59449535	59558894	17293190	NM_023328 // Agtpbp1 // ATP/GTP binding protein 1 // 13 B2|13 37.0 cM // 67269 /// ENSM	Agtpbp1	NM_023328	NM_023328 // RefSeq // Mus musculus ATP/GTP binding protein 1 (Agtpbp1), transcript var		9.1531	9.21592	9.51626	9.56916	9.57893	9.77241	9.4699	8.62616	8.58941	9.10589	9.61834	9.95082	9.5156	9.49029	9.81592	9.70283	9.66222	9.78649	9.61751	9.39367	8.63556	9.64354	8.95783	8.26768	9.64026	9.57986	9.20498	9.24651	9.56665	8.89466	9.74719	9.64131	9.75981	9.4579	9.59421	9.7868	10.0064	9.42179	9.50119	9.47531	9.75908
chr13	41606216	41641357	17286791	NM_001163572 // Tmem170b // transmembrane protein 170B // 13 A4|13 // 621976 /// ENSMUS	Tmem170b	NM_001163572	NM_001163572 // RefSeq // Mus musculus transmembrane protein 170B (Tmem170b), mRNA. //		10.0342	10.2431	10.3011	10.3602	10.1045	10.3785	9.96293	9.25859	9.42354	10.109	10.3438	10.3938	10.5004	10.223	10.0631	10.4648	10.3287	10.2708	10.1833	10.097	9.77117	10.3864	10.0394	9.59142	10.0395	10.0697	10.2796	10.0111	10.0962	9.51112	10.1666	10.1867	10.4784	9.95292	10.5558	10.4056	10.5061	10.3622	10.2224	10.362	10.7278
chr13	24905593	24914272	17286046	NR_045182 // 4932702P03Rik // RIKEN cDNA 4932702P03 gene // 13|13 // 73326 /// NR_04518	4932702P03Rik	NR_045182	NR_045182 // RefSeq // Mus musculus RIKEN cDNA 4932702P03 gene (4932702P03Rik), non-cod		4.996	4.95304	4.92496	4.96989	4.91101	5.30718	5.03591	4.94585	4.54722	5.0879	5.33973	5.06248	5.82109	4.76652	4.96223	4.5133	5.17014	5.24486	5.10847	4.86028	4.97115	5.02633	4.98537	4.7868	4.86577	4.74657	5.04443	4.8395	5.09334	4.72204	4.87989	4.79059	5.72628	4.73893	5.23549	4.97866	4.72416	5.37462	4.94744	5.04403	4.65221
chr13	49544443	49567565	17287160	NM_025711 // Aspn // asporin // 13|13 B1 // 66695 /// NM_001172481 // Aspn // asporin /	Aspn	NM_025711	NM_025711 // RefSeq // Mus musculus asporin (Aspn), transcript variant 1, mRNA. // chr1		7.2435	6.62977	5.09207	5.28792	5.84938	5.4875	5.52514	6.5218	6.20925	5.25905	5.60565	6.7363	5.45922	5.94673	5.34277	5.26424	5.45648	6.67394	6.03813	6.6974	6.56954	5.89529	6.10578	7.70024	6.11876	5.7967	5.95208	6.26533	6.16879	7.56166	6.90549	5.97717	6.00317	6.70578	5.34121	6.06172	5.53858	5.47321	6.18988	5.52783	5.97177
chr13	13232158	13234194	17290684	XM_001473500 // Gm2423 // predicted gene 2423 // 13 A1|13 // 100039786	Gm2423	XM_001473500	XM_001473500 // RefSeq // PREDICTED: Mus musculus predicted gene 2423 (Gm2423), mRNA. /		4.17641	4.13309	4.62996	4.78675	4.34514	4.3045	4.26256	3.79003	4.0944	4.76521	4.33226	4.02351	4.17914	4.40642	3.82396	3.98473	4.2718	3.93796	4.01734	4.93425	4.12131	4.4319	4.30597	4.14373	4.65988	3.92918	4.58818	4.18782	4.64155	4.21967	3.90602	4.16778	4.27424	4.29774	4.12204	4.85058	4.37457	3.91363	4.51183	4.36424	4.34525
chr13	30136490	30246717	17286254	NM_153546 // Mboat1 // membrane bound O-acyltransferase domain containing 1 // 13 A3.2|	Mboat1	NM_153546	NM_153546 // RefSeq // Mus musculus membrane bound O-acyltransferase domain containing		9.82053	9.11349	10.043	8.87929	8.45577	9.46499	9.10706	11.0037	11.1606	8.97588	9.33122	8.96666	9.26673	8.97918	8.79738	9.56989	9.30823	8.78141	9.17566	9.4135	11.2195	9.30587	9.87049	11.2059	8.89176	8.88119	8.66889	9.56746	8.71072	10.9544	10.0788	9.47838	9.55058	8.96157	9.91324	9.98658	9.94632	8.88301	8.7079	8.79504	9.19088
chr13	58391142	58403343	17293142	ENSMUST00000043269 // Hnrnpk // heterogeneous nuclear ribonucleoprotein K // 13 B1|13 /	Hnrnpk	ENSMUST00000043269	ENSMUST00000043269 // ENSEMBL // cdna:known chromosome:NCBIM37:13:58492600:58503863:-1		10.6244	11.0364	11.0043	10.847	10.9676	10.8187	11.1503	10.4879	10.8083	11.1443	11.0274	11.0244	10.8862	10.964	10.4713	11.0796	10.9837	10.812	11.0041	10.8119	10.3952	11.0441	11.0757	10.8236	11.0365	11.0899	11.137	11.0901	11.0662	10.6548	10.9435	11.0653	11.2411	10.9918	11.1882	11.0139	11.0275	11.1199	11.0822	11.0813	11.0004
chr13	31625816	31631406	17286332	NM_010225 // Foxf2 // forkhead box F2 // 13|13 A4 // 14238 /// ENSMUST00000042054 // Fo	Foxf2	NM_010225	NM_010225 // RefSeq // Mus musculus forkhead box F2 (Foxf2), mRNA. // chr13 // 100 // 1		5.2684	5.13299	4.71952	5.62329	4.92626	5.11181	5.06585	5.77377	5.81162	5.15624	4.8336	4.63139	5.02756	4.90201	5.54936	5.25883	4.70447	4.68676	5.3991	5.09339	5.61795	5.11168	5.82655	6.35212	4.88822	4.67593	5.02206	5.22058	5.12546	5.46279	4.68401	5.39448	4.95678	4.86923	5.15879	4.53391	5.16541	5.3464	4.75888	4.99996	5.14838
chr13	38932140	38960875	17291972	NM_001170431 // Slc35b3 // solute carrier family 35, member B3 // 13 A3.3|13 // 108652	Slc35b3	NM_001170431	NM_001170431 // RefSeq // Mus musculus solute carrier family 35, member B3 (Slc35b3), t		7.02806	7.48552	7.23552	6.43549	6.83922	6.93609	7.07184	7.79973	8.30382	7.47886	6.9924	7.07499	7.15199	6.94347	7.16042	7.60989	7.01012	7.58386	7.23141	7.2148	8.40987	6.92503	7.36211	8.38746	7.4912	7.28038	7.1932	7.34705	6.95466	8.10377	7.14668	7.3176	6.88255	6.91525	7.12147	7.01576	7.54187	7.00163	7.50653	7.29506	7.12109
chr13	58281183	58299144	17287879	NM_175214 // Kif27 // kinesin family member 27 // 13 B1|13 // 75050 /// ENSMUST00000043	Kif27	NM_175214	NM_175214 // RefSeq // Mus musculus kinesin family member 27 (Kif27), mRNA. // chr13 //		5.6979	5.62083	5.86753	5.78853	6.00209	5.51127	5.61736	5.17262	4.8707	5.11016	5.5715	5.46737	6.10619	5.699	5.44253	5.95608	5.84634	6.01234	5.6165	5.57174	5.22695	5.60454	5.48439	5.0599	5.78789	5.72431	6.46332	5.42785	5.87584	5.07834	6.29759	6.07962	5.52441	5.61834	5.40549	5.44677	6.39257	5.06722	5.76166	5.74531	5.97951
chr13	54429441	54429700	17292687	---		---	ENSMUST00000158716 // ENSEMBL // ncrna:misc_RNA chromosome:NCBIM37:13:54530802:54531061		5.46565	5.33654	5.65716	5.49527	5.5464	5.85931	5.68208	5.45034	4.99738	5.44805	5.87837	5.44019	5.5813	5.41153	5.62036	5.67683	5.688	5.82409	5.6227	5.55669	5.45476	5.25427	5.8337	5.26092	5.37395	5.62859	5.94758	5.55232	5.69051	5.05541	5.67101	5.66565	5.70605	5.64908	5.8022	5.58932	6.07607	5.64331	5.91176	5.5906	5.65421
chr13	55592952	55597697	17287707	NM_026211 // Tmed9 // transmembrane emp24 protein transport domain containing 9 // 13|1	Tmed9	NM_026211	NM_026211 // RefSeq // Mus musculus transmembrane emp24 protein transport domain contai		8.11394	7.92153	7.95146	7.37234	7.94184	7.84604	7.90042	8.83435	8.67309	8.11384	7.86448	7.9393	7.91276	7.99176	8.17076	8.08848	7.87115	8.01292	8.00029	7.97335	8.61613	8.09307	8.0029	8.58555	7.82911	7.61273	7.97395	7.71688	7.98415	8.69936	7.90953	7.69474	7.93715	7.75966	7.70884	7.97828	7.92507	8.01257	8.12119	8.18583	7.7501
chr13	50828291	50828356	17287294	---		---	---		4.11891	4.69	5.06619	5.36467	5.1722	5.96519	5.29692	3.81672	4.37013	4.89898	6.96125	5.40014	6.39793	5.56334	3.77465	5.40015	4.4868	5.24408	5.66107	5.69752	4.61659	5.47668	4.77746	4.04624	4.85761	4.77265	6.45957	3.97951	5.38392	4.36579	5.72465	5.65043	6.32273	5.54705	6.19177	6.33312	6.40996	5.44139	6.10562	4.55303	5.05505
chr13	41182382	41220405	17292058	NM_019423 // Elovl2 // elongation of very long chain fatty acids (FEN1/Elo2, SUR4/Elo3,	Elovl2	NM_019423	NM_019423 // RefSeq // Mus musculus elongation of very long chain fatty acids (FEN1/Elo		9.2821	9.00822	9.25103	9.42776	8.04346	8.52157	8.81911	6.50393	5.58414	8.72086	8.65181	9.23909	8.37809	9.42992	8.27257	9.52806	9.26994	8.80055	8.54403	9.11496	5.823	8.8735	8.77351	5.75316	9.27779	8.80693	8.99982	8.65823	9.21581	6.54458	9.12589	8.56154	8.99468	9.11331	9.28016	9.30384	9.53091	9.31662	9.18519	8.8242	9.51832
chr13	47143942	47148670	17292292	AK044426 // A930002C04Rik // RIKEN cDNA A930002C04 gene // 13|13 // 319467 /// XR_10553	A930002C04Rik	AK044426	AK044426 // GenBank HTC // Mus musculus adult retina cDNA, RIKEN full-length enriched l		3.81646	4.05092	4.18324	4.21894	4.0925	4.34926	4.27265	4.1613	4.18632	4.23148	4.43139	3.81869	4.13067	4.00917	4.01429	4.08695	4.21432	4.19876	4.41039	4.08116	3.98314	4.40155	4.10867	3.98848	3.90618	4.04163	4.06419	3.92091	4.0738	4.11729	4.14288	4.15877	4.24704	3.89639	4.16366	4.14387	4.29883	4.17949	4.24257	4.30747	4.17874
chr13	14226438	14523226	17290738	NM_001081348 // Hecw1 // HECT, C2 and WW domain containing E3 ubiquitin protein ligase	Hecw1	NM_001081348	NM_001081348 // RefSeq // Mus musculus HECT, C2 and WW domain containing E3 ubiquitin p		8.46967	7.03189	9.54395	9.70502	8.85637	7.85424	7.29182	5.35088	5.0392	6.41944	5.23208	7.29854	7.02156	10.0815	8.20597	8.24394	8.65575	8.737	9.55092	7.66437	5.50721	8.683	5.09165	5.24648	6.16283	6.22186	8.45366	7.30972	6.14101	5.65297	9.81244	5.56695	9.90656	7.26047	8.76602	9.58053	9.18651	6.84003	7.58526	6.53954	6.48397
chr13	19260884	19263397	17285532	---		---	K02900 // GenBank // Mouse T-cell receptor active gamma-chain mRNA from CTL-DFL12 cell		5.08945	4.00741	3.94567	3.87699	4.54801	4.20949	4.38918	6.12453	5.10797	4.10339	3.97458	3.86221	3.69752	4.42981	4.09849	4.31708	4.42696	4.33897	4.0981	4.12475	4.69119	3.9483	4.19033	5.28362	4.22308	4.48396	4.4381	4.42232	3.78546	5.86578	3.86394	3.71566	3.9799	4.53047	4.46019	3.93885	5.08393	4.37653	4.09755	4.22405	3.95459
chr13	54071845	54108346	17287414	NM_027324 // Sfxn1 // sideroflexin 1 // 13 B1|13 35.0 cM // 14057 /// ENSMUST0000002193	Sfxn1	NM_027324	NM_027324 // RefSeq // Mus musculus sideroflexin 1 (Sfxn1), mRNA. // chr13 // 100 // 10		10.657	10.3611	10.4223	10.6446	9.85493	9.8436	10.2137	10.1456	10.5713	10.235	9.46804	10.562	9.6079	10.4052	9.72025	10.5734	10.374	10.1906	9.81889	10.0912	10.4838	10.0548	10.3609	10.4064	10.7754	10.8168	10.1234	9.94619	10.2653	10.4905	9.80325	10.2862	10.1601	10.4064	10.3658	10.1011	10.0572	10.2964	10.1373	10.4825	10.247
chr13	34946614	34963810	17291821	NM_026947 // Eci3 // enoyl-Coenzyme A delta isomerase 3 // 13 A3.3|13 // 69123 /// ENSM	Eci3	NM_026947	NM_026947 // RefSeq // Mus musculus enoyl-Coenzyme A delta isomerase 3 (Eci3), mRNA. //		4.63543	4.65377	4.56494	4.90836	4.56245	4.50558	4.26173	5.29489	4.53238	4.54442	4.99043	4.45884	4.29631	4.55249	4.20871	4.50248	4.40499	4.84403	4.62593	4.23398	4.69182	4.52799	4.52757	4.64904	4.63622	4.31512	4.49731	4.33225	4.59718	4.99956	4.66999	4.81023	4.32256	4.51863	5.07017	4.34323	4.54229	4.58648	5.03032	4.58723	4.61322
chr13	48577870	48625664	17292333	NM_207232 // Ptpdc1 // protein tyrosine phosphatase domain containing 1 // 13 A5|13 //	Ptpdc1	NM_207232	NM_207232 // RefSeq // Mus musculus protein tyrosine phosphatase domain containing 1 (P		8.05632	9.03244	8.74201	8.82707	8.39264	8.97518	8.82706	6.98677	7.26952	8.83739	8.82504	9.02589	8.71605	8.69512	8.80572	9.029	8.32226	8.80416	8.56333	8.4967	6.9048	8.56677	8.26957	7.69046	8.76538	8.91381	8.60817	8.4883	8.74349	6.83944	8.5419	8.9971	8.74286	8.45731	9.02669	8.7557	8.93491	8.87599	8.50865	8.76946	8.87254
chr13	8802968	8871730	17290363	NM_172445 // Wdr37 // WD repeat domain 37 // 13 A1|13 // 207615 /// NM_001039388 // Wdr	Wdr37	NM_172445	NM_172445 // RefSeq // Mus musculus WD repeat domain 37 (Wdr37), transcript variant 1,		8.05288	8.48902	8.63314	8.05482	8.25548	8.67778	8.43464	7.88185	7.97201	8.54585	8.61965	8.653	8.65364	8.54243	8.54219	8.55857	8.7079	8.70152	8.50319	8.26506	7.98521	8.54196	8.36677	8.11491	8.53658	8.64623	8.65839	8.27295	8.66647	7.9574	8.48733	8.52329	8.46966	8.39809	8.52752	8.54529	8.78758	8.60896	8.513	8.4856	8.77918
chr13	12439415	12464944	17290629	NM_001199043 // Lgals8 // lectin, galactose binding, soluble 8 // 13 A1|13 8.0 cM // 56	Lgals8	NM_001199043	NM_001199043 // RefSeq // Mus musculus lectin, galactose binding, soluble 8 (Lgals8), t		8.68245	9.1702	8.51928	8.26478	8.87362	8.61942	8.81185	9.16465	9.34931	9.10154	8.58283	8.85183	8.4304	8.71491	8.33787	8.49733	8.55572	8.87817	8.77915	8.86273	9.23272	8.69015	9.05068	9.498	8.82023	9.1999	8.33725	8.82201	8.71949	9.28122	8.40936	8.93128	8.47871	8.63586	8.17318	8.4611	8.63751	8.22259	8.91531	9.19627	8.53336
chr13	29906575	29986063	17291559	NM_010093 // E2f3 // E2F transcription factor 3 // 13|13 A3.3 // 13557 /// ENSMUST00000	E2f3	NM_010093	NM_010093 // RefSeq // Mus musculus E2F transcription factor 3 (E2f3), mRNA. // chr13 /		8.24237	8.32223	8.44011	8.26292	8.14235	8.08519	8.1872	7.11186	7.70723	7.95359	7.74453	8.33751	8.41424	8.31787	7.96446	8.24132	8.60171	7.93787	7.85686	8.22331	7.69432	8.15511	7.68956	7.69704	8.20673	8.36232	8.49419	7.76019	8.33467	7.17368	8.43011	8.26104	8.29543	8.41226	8.53889	8.58408	8.89737	8.66034	8.38247	8.37075	8.60868
chr13	51651697	51684044	17287338	ENSMUST00000040117 // Secisbp2 // SECIS binding protein 2 // 13|13 B1 // 75420 /// NM_0	Secisbp2	ENSMUST00000040117	ENSMUST00000040117 // ENSEMBL // cdna:novel chromosome:NCBIM37:13:51747066:51779413:1 g		8.26758	8.13785	8.45666	8.44559	8.12443	8.08067	8.20569	8.55673	8.57292	8.02875	8.36217	8.33058	8.08088	8.4561	8.64996	8.49478	8.37691	8.47714	8.1357	8.34332	8.59729	8.30048	8.24253	8.55699	8.47978	8.36617	8.40923	8.23492	8.2871	8.50639	8.30919	8.1907	8.31998	8.39402	8.14281	8.52397	8.91175	8.31403	8.33726	8.35624	8.23553
chr13	23544052	23545055	17285825	NM_013548 // Hist1h3f // histone cluster 1, H3f // 13 A2-A3|13 12.0 cM // 260423 /// EN	Hist1h3f	NM_013548	NM_013548 // RefSeq // Mus musculus histone cluster 1, H3f (Hist1h3f), mRNA. // chr13 /		3.06437	3.45794	3.21887	3.76109	2.96575	2.99168	3.24804	3.07459	3.11997	3.24093	3.12844	2.93978	3.51877	2.8547	3.43206	2.87804	3.57566	3.18378	3.00974	3.43298	2.89009	3.33044	3.04578	2.87926	3.0428	3.06534	3.46999	3.05139	3.53904	3.16552	3.32093	3.11994	3.08774	2.88828	3.0625	3.56549	3.49119	3.33525	3.02996	2.88514	3.06068
chr13	46980720	46980848	17287039	---		---	ENSMUST00000158506 // ENSEMBL // ncrna:snoRNA chromosome:NCBIM37:13:47076089:47076217:1		4.59246	4.7647	4.55607	5.60434	4.52481	5.22565	4.76201	5.35627	6.3684	4.6811	4.88765	4.83373	4.47959	4.6543	4.22522	4.417	4.69624	4.8907	4.77228	4.59713	6.27545	4.28326	4.79381	5.58012	4.49057	4.49389	4.38515	5.01211	4.59282	5.82299	4.7697	4.8694	4.50475	4.50517	4.91223	4.21919	4.93417	4.68375	4.96969	5.02446	4.41707
chr13	21811746	21812150	17285706	NM_001195421 // Hist1h4m // histone cluster 1, H4m // 13 A3.1|13 // 100041230 /// NM_15	Hist1h4m	NM_001195421	NM_001195421 // RefSeq // Mus musculus histone cluster 1, H4m (Hist1h4m), mRNA. // chr1		6.87027	6.73124	6.82086	7.0924	6.88355	6.98368	6.70808	6.00275	6.33348	6.84446	6.97374	6.75081	7.54479	6.82756	8.28742	6.83987	6.89406	6.9264	6.97593	6.84776	6.06959	6.79257	6.4114	6.43401	6.64494	6.63134	6.86492	6.75933	6.96947	6.16274	6.64746	6.05926	7.17857	6.49984	5.84698	6.8393	6.59426	6.9684	7.21989	6.92952	6.50079
chr13	23744973	23745602	17291222	ENSMUST00000091752 // Hist2h3b // histone cluster 2, H3b // 3 F2.1|3 // 319154 /// ENSM	Hist2h3b	ENSMUST00000091752	ENSMUST00000091752 // ENSEMBL // cdna:known chromosome:NCBIM37:13:23836842:23837471:-1		2.95922	3.42686	3.50824	4.93698	3.19748	3.01204	3.45998	3.0223	3.61394	4.25332	3.24034	3.28545	5.22554	3.03722	3.33428	3.49893	4.14039	2.87785	3.78324	2.95145	3.24578	3.29836	2.93678	2.93724	3.39077	3.22104	3.56558	3.23195	3.7366	2.98279	3.11009	3.27902	3.33408	3.17589	2.91777	3.24216	3.71719	3.18962	3.45071	3.19442	3.11416
chr13	35990207	35991015	17291872	BC034664 // Lyrm4 // LYR motif containing 4 // 13 A3.3|13 // 380840 /// BC034664 // Lyr	Lyrm4	BC034664	BC006774 // GenBank // Mus musculus transmembrane emp24-like trafficking protein 10 (ye		9.83255	9.35079	9.94466	9.30301	9.72249	9.42056	9.62026	10.3987	10.1579	9.57712	9.35077	9.24926	9.27518	9.82032	9.04884	8.91971	9.53174	9.35049	9.26821	9.3716	9.77034	9.34565	9.32643	9.54413	9.6309	9.68405	9.33462	9.55773	9.49912	9.85623	9.21307	9.53594	9.30064	9.73898	9.6415	9.28903	9.4563	9.49014	9.41408	9.38909	9.42537
chr13	46273721	46300115	17286990	BC064117 // Gm1574 // predicted gene 1574 // 13 A5|13 // 380842 /// ENSMUST00000076622	Gm1574	BC064117	BC064117 // GenBank // Mus musculus gene model 1574, (NCBI), mRNA (cDNA clone MGC:73859		4.44304	4.30562	4.34731	5.28535	4.08275	4.48695	4.32405	5.84991	4.95928	4.52819	4.31684	4.31023	4.18649	4.11581	4.17684	4.67224	4.54001	4.10025	4.20879	4.22878	4.71624	4.21803	4.64248	4.72899	4.45105	4.45783	4.00527	4.2775	4.28903	5.94158	4.33988	4.49069	3.90123	4.06214	4.47646	3.93438	4.75453	4.48966	4.34172	4.32649	4.30813
chr13	23763668	23764414	17285879	NM_030609 // Hist1h1a // histone cluster 1, H1a // 13|13 A3.2 // 80838 /// ENSMUST00000	Hist1h1a	NM_030609	NM_030609 // RefSeq // Mus musculus histone cluster 1, H1a (Hist1h1a), mRNA. // chr13 /		5.45442	5.83772	5.84952	6.0776	5.59147	5.03492	5.30903	3.67759	4.47568	6.03788	5.92702	5.5896	7.62504	5.63988	8.03979	5.50868	6.64113	6.40174	5.93019	5.0243	4.02481	5.69582	4.67391	4.74705	5.29933	5.63978	6.76155	5.35949	6.42888	3.76907	5.34059	4.98673	6.55039	5.00528	3.5881	5.65191	5.55226	6.25735	6.22174	7.27796	5.27317
chr13	38151433	38151792	17291935	---		---	ENSMUST00000078232 // ENSEMBL // cdna:known chromosome:NCBIM37:13:38243302:38243661:-1		6.33961	5.94393	5.91025	5.65435	6.13098	6.22486	6.12217	6.26181	6.15051	5.97341	6.20579	6.18069	6.1198	6.17335	6.50855	6.21955	6.15157	6.24063	6.25158	5.97648	6.48879	6.06704	6.07517	6.30593	6.02254	5.98084	6.02961	6.07794	6.09856	6.13903	6.04612	6.18128	6.13737	5.9913	6.24009	5.81031	6.24118	6.0212	5.93194	6.33627	5.83931
chr13	19623104	19632994	17285546	NM_016687 // Sfrp4 // secreted frizzled-related protein 4 // 13 A2|13 7.0 cM // 20379 /	Sfrp4	NM_016687	NM_016687 // RefSeq // Mus musculus secreted frizzled-related protein 4 (Sfrp4), mRNA.		6.46055	5.41475	5.34525	5.48905	6.00249	5.62848	6.03948	5.41302	7.09645	5.42553	5.0783	6.69426	5.58933	6.07018	5.21155	6.32519	5.77074	6.29693	5.87052	5.52524	6.44865	4.96743	5.88037	4.77505	5.64114	6.19236	5.36165	6.67877	6.43285	6.44737	5.6443	6.64873	5.67627	6.44938	5.63026	5.70115	5.67522	5.30099	6.12412	5.43481	5.23031
chr13	40704005	40707949	17286699	AK044328 // Gm9979 // predicted gene 9979 // 13 A3-A5|13 // 791406 /// XM_003085861 //	Gm9979	AK044328	AK044328 // GenBank HTC // Mus musculus adult retina cDNA, RIKEN full-length enriched l		5.0949	5.76434	6.4981	6.09194	5.62441	5.34304	5.95053	5.34727	5.09804	5.70917	5.62435	6.16381	5.72478	5.99724	5.83923	5.82157	5.53063	5.35797	5.46542	5.88613	4.90099	5.71315	5.52195	4.8606	5.96082	5.72953	5.67049	5.92954	5.64608	5.42312	5.94339	5.91034	5.47144	5.47671	5.94306	5.84056	5.87903	6.06938	5.854	5.61014	5.91472
chr13	40727808	40735145	17286703	---		---	AK017409 // GenBank HTC // Mus musculus 6 days neonate head cDNA, RIKEN full-length enr		5.01347	6.39899	6.93106	7.11529	6.0123	6.75262	6.09392	5.20787	5.00957	6.29346	6.88044	6.82761	6.87004	6.80297	6.83553	6.66581	6.56678	5.69749	6.64607	6.72316	5.51686	7.07359	5.96839	5.65807	7.05833	6.00076	6.81665	6.22752	6.39112	5.46275	6.52698	6.85318	7.09256	6.23508	6.60027	6.93519	6.9468	6.95104	6.61304	5.74546	6.76416
chr13	13320829	13331685	17290689	XM_904245 // Gm7040 // predicted gene 7040 // 13 A1|13 // 630663	Gm7040	XM_904245	XM_904245 // RefSeq // PREDICTED: Mus musculus predicted gene 7040 (Gm7040), mRNA. // c		7.38093	7.36952	7.64119	6.94619	8.00464	7.6659	7.56229	7.131	7.04613	7.33952	7.787	6.96426	7.61113	7.51951	7.75201	6.6128	7.753	7.54131	7.58881	7.45634	7.21427	7.29453	7.60934	7.00271	6.93673	7.43641	7.43339	7.64297	7.34006	7.21109	7.13737	7.6314	7.61232	7.26465	7.69783	7.3342	7.52693	7.56194	7.32158	7.99297	7.22762
chr13	21754123	21754503	17285691	NM_001177653 // Hist1h2be // histone cluster 1, H2be // 13 A2-A3|13 // 319179 /// NM_17	Hist1h2be	NM_001177653	NM_001177653 // RefSeq // Mus musculus histone cluster 1, H2be (Hist1h2be), transcript		11.9269	11.5168	11.5757	12.1969	11.8646	11.9672	11.4066	11.1012	11.214	11.5611	11.9622	11.4946	12.1431	11.5131	11.8649	11.7496	11.4795	11.63	11.8802	11.4268	11.194	11.7953	11.3423	11.5141	11.3377	11.6311	11.4239	11.4482	11.2961	11.2279	11.4789	11.1808	11.9313	11.2531	11.6847	11.3912	11.2395	11.7205	11.4969	11.5277	11.2495
chr13	8949921	8950053	17290394	---		---	ENSMUST00000103976 // ENSEMBL // ncrna:snoRNA chromosome:NCBIM37:13:8949167:8949299:-1		5.70025	5.43888	5.44413	5.68307	5.63848	5.7863	5.51942	5.39289	5.42542	5.65484	5.70116	5.66513	5.99759	5.66094	5.71315	5.38742	5.58943	5.49963	5.69426	5.76427	5.53687	5.61888	5.57689	5.42316	5.64602	5.82179	5.77424	5.65669	5.75294	5.29459	5.43344	5.56346	5.93941	5.66784	6.00179	5.39176	5.61363	5.69227	5.7449	5.78381	5.28863
chr13	8955932	8956064	17290396	---		---	ENSMUST00000103976 // ENSEMBL // ncrna:snoRNA chromosome:NCBIM37:13:8949167:8949299:-1		5.70025	5.43888	5.44413	5.68307	5.63848	5.7863	5.51942	5.39289	5.42542	5.65484	5.70116	5.66513	5.99759	5.66094	5.71315	5.38742	5.58943	5.49963	5.69426	5.76427	5.53687	5.61888	5.57689	5.42316	5.64602	5.82179	5.77424	5.65669	5.75294	5.29459	5.43344	5.56346	5.93941	5.66784	6.00179	5.39176	5.61363	5.69227	5.7449	5.78381	5.28863
chr13	57421195	57908332	17293045	NM_009262 // Spock1 // sparc/osteonectin, cwcv and kazal-like domains proteoglycan 1 //	Spock1	NM_009262	NM_009262 // RefSeq // Mus musculus sparc/osteonectin, cwcv and kazal-like domains prot		7.51641	9.34928	9.4703	9.70295	9.2901	10.4066	9.4022	7.50435	6.78881	10.2203	10.4281	9.51049	9.30798	9.5099	9.5805	9.01804	9.3672	9.62691	9.8562	9.78356	6.85941	10.7792	10.0142	6.73293	9.0369	8.74118	9.45879	9.30659	8.74584	7.03974	9.67375	9.5752	9.77351	9.21278	9.0214	8.89065	9.02368	9.68141	9.44485	10.2438	9.70688
chr13	37978190	37979047	17547736	NM_025965 // Ssr1 // signal sequence receptor, alpha // 13 A3.3|13 // 107513 /// ENSMUS	Ssr1	NM_025965	NM_025965 // RefSeq // Mus musculus signal sequence receptor, alpha (Ssr1), mRNA. // ch		5.07705	4.98085	5.37412	4.90836	4.91893	5.26371	4.95884	5.10118	5.30528	5.18457	5.64935	5.22098	5.62564	5.19175	4.89187	4.88189	4.94673	5.05899	5.19125	5.22393	4.9839	5.18407	4.48224	5.15746	5.26585	5.0759	5.69102	5.05112	5.09779	5.30986	5.64837	5.51694	5.9833	5.18019	4.86675	5.41658	5.66856	5.32838	5.80065	5.11695	5.37503
chr13	56073619	56136361	17292974	NM_012015 // H2afy // H2A histone family, member Y // 13|13 B2 // 26914 /// NM_00115951	H2afy	NM_012015	NM_012015 // RefSeq // Mus musculus H2A histone family, member Y (H2afy), transcript va		11.3839	11.3767	11.3857	11.2923	11.2144	11.209	11.3978	10.6643	10.988	11.4029	11.136	11.3927	11.1829	11.4635	11.0554	11.3408	11.4706	11.1921	11.1372	11.2807	11.1124	11.2518	11.2732	10.9642	11.2982	11.2984	11.4036	11.0936	11.2374	10.7484	11.3861	11.2895	11.4042	11.4043	11.3828	11.3937	11.4159	11.3493	11.3329	11.362	11.2963
chr13	37657508	37667734	17291901	AK078975 // AI463229 // expressed sequence AI463229 // 13 A3.3|13 // 100042802 /// XR_1	AI463229	AK078975	AK078975 // GenBank HTC // Mus musculus adult male cecum cDNA, RIKEN full-length enrich		5.25123	4.86194	4.85562	4.86517	5.01494	5.12265	5.07648	5.78773	5.56181	4.55637	5.11705	4.78245	4.92437	4.78218	4.66445	4.86607	4.73792	4.89949	5.05391	4.75449	5.52311	5.0369	4.86062	5.65443	4.84116	4.84389	4.86971	5.1642	4.5476	6.0178	4.93475	5.00125	5.28482	4.80379	5.29211	4.79085	5.06424	4.84902	4.90465	5.16098	4.59836
chr13	13789344	13789633	17285330	---		---	ENSMUST00000157273 // ENSEMBL // ncrna:misc_RNA chromosome:NCBIM37:13:13881611:13881900		5.52705	5.84965	5.45625	5.13257	5.64488	5.92281	6.22286	4.00808	3.95171	6.42492	5.35395	5.73233	5.73882	6.46078	5.08269	5.37398	5.56674	5.62041	5.70958	5.73512	4.21847	6.06141	5.5489	4.64228	6.55334	6.66768	5.74357	5.83785	5.75197	4.14228	6.15171	6.16889	6.30215	6.02668	5.50655	6.1761	6.04964	5.36155	4.84768	5.81971	5.38515
chr13	9276525	9668928	17285097	NM_001081426 // Dip2c // DIP2 disco-interacting protein 2 homolog C (Drosophila) // 13	Dip2c	NM_001081426	NM_001081426 // RefSeq // Mus musculus DIP2 disco-interacting protein 2 homolog C (Dros		8.40877	8.5551	8.52742	8.53193	8.49639	9.01171	8.3801	8.09226	8.06586	8.50021	8.4926	8.24075	8.6649	8.65739	9.15548	8.791	8.63506	9.07745	8.64958	8.6579	8.04215	8.57875	8.42716	7.98135	8.52902	8.51429	8.2923	8.19221	8.54696	8.00569	8.67516	8.67219	8.69178	8.46316	8.55976	8.81448	8.96244	8.53082	8.50489	8.65795	8.63192
chr13	55623005	55632416	17287726	NM_007596 // Caml // calcium modulating ligand // 13 B1|13 34.0 cM // 12328 /// ENSMUST	Caml	NM_007596	NM_007596 // RefSeq // Mus musculus calcium modulating ligand (Caml), mRNA. // chr13 //		8.23752	8.62932	8.73841	8.72805	8.26792	8.4532	8.52647	8.32678	8.50058	8.29053	8.53303	8.76798	8.5478	8.59336	8.48145	8.96239	8.92232	8.33117	8.62311	8.48864	8.34344	8.68242	8.02991	8.43584	8.4555	8.78578	8.69529	8.25291	8.47237	8.3231	8.65134	8.22635	8.67208	8.32975	8.31003	8.62744	8.75034	9.14911	8.6041	8.57098	8.73675
chr13	23542924	23543359	17291177	ENSMUST00000078156 // Hist1h2bh // histone cluster 1, H2bh // 13 A2-A3|13 // 319182 ///	Hist1h2bh	ENSMUST00000078156	ENSMUST00000078156 // ENSEMBL // cdna:known chromosome:NCBIM37:13:23634793:23635228:-1		5.04265	4.52655	5.34942	5.41141	5.89966	5.03338	5.29286	4.31442	4.83865	4.92861	5.41932	4.80132	5.74168	4.47081	7.5221	5.23808	5.51369	4.68379	5.54667	5.6719	4.1894	5.72895	4.37863	5.82016	4.61972	4.83089	4.70273	4.21638	4.81963	4.79997	5.55158	4.16324	5.80905	5.05506	5.17491	5.51875	3.96935	4.9729	4.44167	4.85435	5.19415
chr13	24831659	24842153	17286009	NM_019551 // Tdp2 // tyrosyl-DNA phosphodiesterase 2 // 13 A3.1|13 12.0 cM // 56196 ///	Tdp2	NM_019551	NM_019551 // RefSeq // Mus musculus tyrosyl-DNA phosphodiesterase 2 (Tdp2), mRNA. // ch		9.41132	9.40656	9.98748	9.1486	9.49434	9.03358	9.91351	8.84377	9.48468	9.68495	9.35047	9.79334	9.60182	9.66221	8.87219	9.58503	9.89638	9.17607	9.48294	9.22815	9.41933	9.57958	9.04003	9.21652	9.62441	9.85988	10.0692	9.53961	9.83198	9.62087	9.59077	9.26162	9.63745	9.73798	9.43439	9.70819	10.1467	9.93877	9.66428	9.67179	9.70174
chr13	24486662	24486764	17291335	---		---	ENSMUST00000158788 // ENSEMBL // ncrna:snRNA chromosome:NCBIM37:13:24578531:24578633:-1		5.09327	5.7154	4.87407	5.62286	5.96027	5.90041	5.30032	5.46783	4.55736	5.53051	5.95789	5.06999	5.18011	5.44102	6.46438	4.94624	5.50256	5.34927	5.82679	5.54036	4.5915	5.23543	5.60995	4.92189	5.54971	5.4158	5.24207	5.39257	5.33509	4.78574	4.87775	5.18967	5.41288	4.9734	5.00945	4.91068	5.30897	5.92673	5.70102	6.02655	5.19212
chr13	42998511	43006067	17286867	---		---	ENSMUST00000159361 // ENSEMBL // havana:sense_intronic chromosome:NCBIM37:13:43093880:4		5.08719	6.14404	6.13739	5.22186	5.58996	6.07139	6.12389	4.93611	4.56014	6.37511	6.74681	6.12267	5.65351	6.22408	5.0951	5.38743	6.00776	5.30563	5.96738	6.10099	4.2598	7.04536	6.09613	4.75544	6.18097	6.01629	5.44317	6.16037	6.11981	5.06868	5.91434	6.75997	5.68583	5.853	5.9729	5.94536	6.07228	5.54034	6.20365	5.95493	6.24953
chr13	23751088	23751593	17285867	NM_175660 // Hist1h2ab // histone cluster 1, H2ab // 13 A2-A3|13 // 319172 /// ENSMUST0	Hist1h2ab	NM_175660	NM_175660 // RefSeq // Mus musculus histone cluster 1, H2ab (Hist1h2ab), mRNA. // chr13		7.49625	7.26013	7.83619	6.98564	6.94469	5.37327	7.89693	5.20992	6.44467	7.35797	7.18488	7.44533	9.10484	7.54301	7.6433	7.00328	8.36565	6.16898	7.11187	5.84261	5.28279	6.69636	5.58513	5.82395	7.0457	8.17062	9.05817	6.38566	7.59625	4.8701	6.05678	5.80926	8.35928	6.79497	6.50557	6.33451	8.32462	8.33522	8.09446	7.15654	7.03779
chr13	51200084	51205954	17292543	AK077055 // Hist1h2al // histone cluster 1, H2al // 13 A5|13 // 667728 /// XM_003085856	Hist1h2al	AK077055	AK077055 // GenBank HTC // Mus musculus adult male testis cDNA, RIKEN full-length enric		4.91396	5.20092	4.84036	5.75715	5.36915	5.60073	4.96718	4.81107	4.86621	5.33932	5.44379	4.7	5.4499	5.59929	5.02948	4.62686	5.23761	4.60976	5.31808	5.45691	5.45941	5.12984	5.28264	5.0808	5.43062	5.28467	5.77524	5.21708	5.15715	4.83039	5.86	5.54996	5.45603	5.38321	5.52295	5.71204	5.39794	5.09281	5.09708	5.19329	4.86621
chr13	32965313	32979067	17286354	ENSMUST00000110293 // Serpinb6b // serine (or cysteine) peptidase inhibitor, clade B, m	Serpinb6b	ENSMUST00000110293	ENSMUST00000110293 // ENSEMBL // cdna:known chromosome:NCBIM37:13:33057078:33070936:1 g		5.68071	5.87988	5.21165	5.01031	5.68703	5.28252	5.25039	5.72759	5.96333	4.57897	4.98977	5.38066	5.34083	5.3737	5.24815	5.44802	5.22224	5.63163	5.21593	5.51886	5.26986	5.19237	5.58858	5.15815	5.22207	5.07151	5.24921	5.22173	5.50461	5.67409	5.51503	5.14395	5.12564	6.14023	5.19067	5.10263	4.74845	5.24211	4.97622	5.03907	5.07799
chr13	19727417	19732951	17290890	NM_175688 // A530099J19Rik // RIKEN cDNA A530099J19 gene // 13 A2|13 // 319293 /// ENSM	A530099J19Rik	NM_175688	NM_175688 // RefSeq // Mus musculus RIKEN cDNA A530099J19 gene (A530099J19Rik), mRNA. /		4.4373	4.35265	4.05791	5.10553	4.28748	4.35607	4.01679	5.07417	4.86751	4.16398	4.34725	4.17295	4.38237	4.27567	4.50249	4.21923	4.08259	4.0353	4.18241	3.90678	4.67391	4.37723	4.26721	4.45612	4.3473	4.03284	4.19525	4.16929	4.03516	5.16278	3.98469	4.05863	4.1391	4.76092	4.50946	4.17297	4.29739	4.11521	4.06868	4.27842	4.28874
chr13	35978797	36117357	17291866	NM_201358 // Lyrm4 // LYR motif containing 4 // 13 A3.3|13 // 380840 /// ENSMUST0000005	Lyrm4	NM_201358	NM_201358 // RefSeq // Mus musculus LYR motif containing 4 (Lyrm4), mRNA. // chr13 // 1		9.27054	9.8584	9.99078	9.45162	9.69621	9.73917	9.878	9.57199	9.32754	9.85739	9.93065	10.2896	9.51426	9.62601	9.92653	9.65965	9.98306	9.48691	9.88095	9.89515	9.61996	9.94613	9.67484	9.70191	9.75368	9.96913	9.78736	9.71577	10.1067	9.24209	9.96655	9.88606	9.94993	9.54819	9.67617	9.86145	10.2059	10.0085	10.1044	10.0274	9.73726
chr13	28948919	28953713	17291525	ENSMUST00000067230 // Sox4 // SRY-box containing gene 4 // 13 A3-A5|13 20.0 cM // 20677	Sox4	ENSMUST00000067230	ENSMUST00000067230 // ENSEMBL // cdna:known chromosome:NCBIM37:13:29040788:29045582:-1		9.2586	8.92516	9.37777	9.43754	8.36495	9.06606	8.76087	7.49658	8.65096	8.53451	8.04636	8.9382	9.10586	9.31479	8.19982	9.64338	9.59841	8.68892	9.07514	8.52344	8.57151	8.81084	8.17776	8.96608	8.42366	8.71797	9.30913	7.89267	8.4704	7.69069	9.4859	7.5851	9.60574	8.8939	8.77243	9.26234	9.71784	9.84659	8.96802	8.32234	9.92111
chr13	23752267	23752886	17285871	ENSMUST00000091703 // Hist2h3b // histone cluster 2, H3b // 3 F2.1|3 // 319154 /// ENSM	Hist2h3b	ENSMUST00000091703	ENSMUST00000091703 // ENSEMBL // cdna:known chromosome:NCBIM37:13:23844136:23844755:1 g		5.13077	4.4293	4.80248	5.7328	4.69513	4.77521	4.85789	3.97169	4.32465	5.40244	4.7611	5.35108	6.40584	5.08594	5.28614	4.78728	5.44852	4.58681	4.48645	4.97075	4.49249	5.31712	4.50126	5.02198	5.23555	4.5058	5.17502	4.68801	5.54032	4.19922	5.03323	4.51914	5.30577	4.66863	5.10821	5.24336	5.06139	4.80435	4.67041	4.56176	4.97459
chr13	14610301	14613037	17290770	NM_029271 // Mrpl32 // mitochondrial ribosomal protein L32 // 13|13 A2 // 75398 /// ENS	Mrpl32	NM_029271	NM_029271 // RefSeq // Mus musculus mitochondrial ribosomal protein L32 (Mrpl32), nucle		7.21053	7.49144	7.34499	7.63485	6.83856	6.6995	7.58561	6.84316	7.36713	7.57095	6.90568	7.38808	6.86612	7.53938	6.67226	6.99507	7.62084	6.50914	7.01025	7.56508	7.05134	7.67464	6.89757	7.50815	7.58888	7.75256	7.51402	7.30639	7.6654	7.2022	7.78376	6.70279	7.28689	7.38903	6.47312	7.82872	7.67055	7.49905	7.58696	7.62141	7.5612
chr13	14377727	14523226	17547725	NM_001081348 // Hecw1 // HECT, C2 and WW domain containing E3 ubiquitin protein ligase	Hecw1	NM_001081348	NM_001081348 // RefSeq // Mus musculus HECT, C2 and WW domain containing E3 ubiquitin p		6.14754	5.87672	6.32094	6.16493	6.31988	6.72043	6.04509	6.11843	5.57417	6.17145	6.20094	5.80383	6.36958	6.39865	6.64597	5.77223	6.18256	6.47606	6.73577	5.66295	5.99374	6.54875	6.24543	5.9333	5.94741	5.75495	6.50076	5.87759	5.75728	5.6714	6.57177	6.10354	7.05402	5.94023	6.16325	6.33219	6.1856	6.02174	6.14858	6.07401	5.9026
chr13	48662998	48666815	17287093	NM_007526 // Barx1 // BarH-like homeobox 1 // 13 A5|13 21.0 cM // 12022 /// ENSMUST0000	Barx1	NM_007526	NM_007526 // RefSeq // Mus musculus BarH-like homeobox 1 (Barx1), mRNA. // chr13 // 100		6.92075	6.95608	6.59725	6.87705	6.98099	7.15263	6.92696	6.8635	6.68736	6.92635	6.98566	7.25316	7.21336	6.8985	6.72406	6.64125	6.86218	7.25299	7.06731	6.66812	6.71971	6.69095	7.10007	6.66766	6.7217	6.90983	7.39426	6.71795	6.88283	6.89439	6.88601	7.19262	6.92397	6.93531	6.78313	6.78001	7.03513	6.74343	7.42427	7.07574	6.69604
chr13	17986640	17993351	17290823	NM_025904 // 1600012F09Rik // RIKEN cDNA 1600012F09 gene // 13 A2-A3|13 // 67008 /// EN	1600012F09Rik	NM_025904	NM_025904 // RefSeq // Mus musculus RIKEN cDNA 1600012F09 gene (1600012F09Rik), mRNA. /		7.85378	7.81937	8.37938	8.70432	8.36225	8.06592	8.52716	7.55657	7.93469	7.75859	7.60637	8.49391	8.02593	8.34954	7.29025	8.76874	8.21159	7.75583	7.97998	8.27851	7.84685	8.14852	7.77325	8.26163	8.74226	8.57826	8.41275	8.23339	8.52484	7.74185	8.30446	7.67902	7.94234	8.32374	8.64949	8.62784	9.06578	8.29868	8.42719	8.49293	8.88053
chr13	34276965	34277252	17291801	---		---	ENSMUST00000157948 // ENSEMBL // ncrna:misc_RNA chromosome:NCBIM37:13:34368834:34369121		4.99851	4.49815	4.63487	4.19477	4.55489	4.25659	4.43141	5.63654	5.86009	4.63499	4.36957	4.21133	4.32082	4.84114	4.67406	4.77258	4.43625	4.45456	4.93995	4.85786	5.90618	4.35231	5.05438	6.25984	4.86133	4.73583	4.4329	4.9476	4.64856	5.86966	4.32898	3.90395	4.1888	4.48508	4.47474	3.83425	4.90059	4.13284	4.12466	5.07159	4.29415
chr13	50261815	50262869	17287255	NR_045474 // 2310081J21Rik // RIKEN cDNA 2310081J21 gene // 13 A5|13 // 69211	2310081J21Rik	NR_045474	NR_045474 // RefSeq // Mus musculus RIKEN cDNA 2310081J21 gene (2310081J21Rik), non-cod		5.56696	6.3042	5.30159	5.60497	6.24344	5.25439	5.99809	5.55813	5.22846	5.74144	5.44203	5.2749	5.81121	5.39063	5.49124	5.47981	5.25499	5.52438	5.88953	6.80236	5.28668	5.2316	6.02453	5.10972	5.53408	7.02539	5.61354	5.6798	5.89981	5.38734	5.31516	5.74406	5.52086	5.3271	5.34482	4.86389	6.30273	5.33522	6.44543	7.73344	5.21622
chr13	50679170	50680224	17292531	NR_045474 // 2310081J21Rik // RIKEN cDNA 2310081J21 gene // 13 A5|13 // 69211	2310081J21Rik	NR_045474	NR_045474 // RefSeq // Mus musculus RIKEN cDNA 2310081J21 gene (2310081J21Rik), non-cod		5.56696	6.3042	5.30159	5.60497	6.24344	5.25439	5.99809	5.55813	5.22846	5.74144	5.44203	5.2749	5.81121	5.39063	5.49124	5.47981	5.25499	5.52438	5.88953	6.80236	5.28668	5.2316	6.02453	5.10972	5.53408	7.02539	5.61354	5.6798	5.89981	5.38734	5.31516	5.74406	5.52086	5.3271	5.34482	4.86389	6.30273	5.33522	6.44543	7.73344	5.21622
chr13	32700827	32783954	17291674	NM_001166030 // Mylk4 // myosin light chain kinase family, member 4 // 13 A3.2|13 // 23	Mylk4	NM_001166030	NM_001166030 // RefSeq // Mus musculus myosin light chain kinase family, member 4 (Mylk		9.71909	7.14059	4.88836	4.86089	5.14033	5.25587	5.30776	5.25026	4.84154	4.90967	5.25523	5.16142	5.65016	5.24664	5.63645	8.51756	4.89643	8.40062	5.30964	5.40375	4.74381	5.07431	6.39288	4.42216	7.0248	5.41964	5.27489	6.09878	5.00567	8.98757	5.24853	5.55454	5.14751	4.97547	5.01311	4.83428	4.99353	5.15669	5.05879	5.58549	5.90794
chr13	53109312	53286124	17292640	NM_013846 // Ror2 // receptor tyrosine kinase-like orphan receptor 2 // 13 B3|13 34.2 c	Ror2	NM_013846	NM_013846 // RefSeq // Mus musculus receptor tyrosine kinase-like orphan receptor 2 (Ro		7.86998	8.5161	7.86567	8.4317	8.05869	8.19942	8.02306	7.92858	7.46451	9.32543	7.86965	8.00158	7.95988	8.10438	7.92146	8.46525	7.64099	8.82856	8.61909	8.02208	7.81281	8.20809	8.75615	7.88312	7.52654	9.08105	7.68491	8.16274	8.52647	7.80403	8.65293	7.85114	8.09536	8.17474	7.80765	7.86494	8.29016	8.42167	8.65488	9.49597	7.54628
chr13	21421275	21441058	17290939	NM_001162920 // Pgbd1 // piggyBac transposable element derived 1 // 13 A3.1|13 // 31920	Pgbd1	NM_001162920	NM_001162920 // RefSeq // Mus musculus piggyBac transposable element derived 1 (Pgbd1),		6.60933	5.647	6.28628	6.41884	6.2716	6.63406	6.39109	5.40167	5.49361	6.50499	6.12995	7.37134	5.96635	6.81027	6.0602	6.56759	6.54745	5.70275	6.05226	6.88939	5.93983	6.85035	6.12479	5.8994	6.97665	5.90891	6.97387	5.95828	6.34301	5.33745	7.08535	5.95607	6.42426	6.52368	5.66571	6.94699	6.18559	6.41477	6.61459	5.42661	7.41363
chr13	8972071	8996017	17290398	NM_027000 // Gtpbp4 // GTP binding protein 4 // 13 A1|13 // 69237 /// ENSMUST0000002157	Gtpbp4	NM_027000	NM_027000 // RefSeq // Mus musculus GTP binding protein 4 (Gtpbp4), mRNA. // chr13 // 1		9.55667	9.72633	9.96899	9.34695	9.7241	9.51094	10.026	9.34628	9.58237	10.1843	9.2253	9.97244	9.6831	9.66363	9.60563	9.84955	9.78312	9.51231	9.85807	9.88735	9.84896	9.75624	10.0445	9.73618	10.0457	9.99034	9.98288	9.75073	10.0772	9.73649	10.0985	9.65539	9.81419	9.89322	9.77291	10.1559	10.2442	9.75251	10.2358	10.041	9.92769
chr13	8921336	8921438	17290384	---		---	ENSMUST00000102076 // ENSEMBL // ncrna:miRNA chromosome:NCBIM37:13:8920582:8920684:-1 g		4.46141	4.37304	4.78599	4.89299	4.5356	4.53136	4.85116	5.50963	4.32605	4.56891	4.97618	4.74619	4.45799	4.40185	4.40713	4.21473	4.48555	4.45205	4.65532	4.44335	4.5636	4.68476	4.54438	4.1033	3.91003	4.94803	4.63769	4.49155	4.6299	4.04346	4.64254	5.12109	4.65423	4.69916	4.29987	4.92001	4.79612	5.0052	4.80661	4.5639	4.34922
chr13	23535418	23535951	17285821	ENSMUST00000080859 // Hist1h3a // histone cluster 1, H3a // 13|13 A2-A3 // 360198 /// E	Hist1h3a	ENSMUST00000080859	ENSMUST00000080859 // ENSEMBL // cdna:known chromosome:NCBIM37:13:23627291:23627820:1 g		4.62389	4.11156	4.62986	6.24291	4.8654	4.10722	4.37749	3.89315	4.2682	4.43643	4.49739	4.21693	5.17779	4.20908	4.24801	4.17999	4.44939	4.1137	4.43296	3.87483	3.78363	4.11384	3.89087	4.17473	4.1045	4.44603	4.55367	4.26375	4.4648	3.67075	4.12853	3.73673	4.72696	3.56582	4.72931	4.51742	4.23152	4.50516	4.51934	4.04606	4.07017
chr13	21787461	21789213	17285696	ENSMUST00000110473 // Hist1h2bp // histone cluster 1, H2bp // 13 A3.1|13 // 319188 ///	Hist1h2bp	ENSMUST00000110473	ENSMUST00000110473 // ENSEMBL // cdna:known chromosome:NCBIM37:13:21879330:21881082:1 g		4.60179	4.57165	4.67169	4.64188	4.61213	4.66253	5.16455	4.63705	4.48357	4.86796	4.74338	4.81847	5.29651	5.01953	4.87872	4.70172	4.77259	4.89488	4.81534	4.72723	4.39132	4.51802	4.76345	4.6792	4.78928	4.46748	5.10345	4.57815	4.84723	4.18578	4.57553	4.95339	4.47575	4.50456	4.81911	4.83312	4.72209	4.40726	4.8946	4.4988	4.2524
chr13	55775136	55784505	17292960	---		---	ENSMUST00000130840 // ENSEMBL // cdna:known chromosome:NCBIM37:13:55877301:55885840:-1		4.57119	4.80133	4.59364	4.90881	4.85742	4.78663	4.75542	4.69339	4.52539	4.9413	5.03179	4.70087	4.83168	4.77581	4.92878	4.71604	4.89057	4.67525	4.78316	4.6279	4.71378	4.69941	4.89234	4.5899	4.85506	4.8052	4.69797	4.55133	4.45065	4.3484	4.56951	4.90612	4.80348	4.8238	4.73992	4.44353	4.79616	4.71429	5.0418	4.62541	4.72038
chr13	31325934	31327109	17291617	---		---	AK137190 // GenBank HTC // Mus musculus adult male urinary bladder cDNA, RIKEN full-len		4.95752	4.77274	4.94825	5.01307	4.99579	4.61457	4.84118	5.43728	5.76123	4.70749	5.19094	4.64383	4.8635	4.69739	4.67878	5.05888	4.90047	5.02985	4.87083	5.02275	5.41135	4.88908	4.95082	6.86766	4.71082	4.77954	5.09642	4.56306	4.84791	5.49399	4.59483	5.14588	4.87092	5.10635	4.79408	4.3589	4.6479	5.11413	4.59999	4.73685	4.7055
chr13	27558001	27564604	17291442	NM_023332 // Prl8a9 // prolactin family8, subfamily a, member 9 // 13 A3.1|13 // 67310	Prl8a9	NM_023332	NM_023332 // RefSeq // Mus musculus prolactin family8, subfamily a, member 9 (Prl8a9),		3.01972	2.98762	3.22489	4.35707	3.38135	3.22893	3.30596	3.46748	3.15505	3.77946	3.06913	3.23583	3.27928	3.25186	3.84086	3.2671	3.30364	3.1483	3.02773	3.34344	3.32265	3.36488	2.95438	2.99546	3.4834	3.39046	3.36714	3.20383	3.55365	3.03855	3.4576	3.82774	3.27569	3.51282	3.3143	3.67041	3.51672	3.17427	3.33815	2.90085	3.18911
chr13	59687402	59694101	17293250	BC147600 // 4921517D22Rik // RIKEN cDNA 4921517D22 gene // 13 B2|13 // 70900 /// BC1476	4921517D22Rik	BC147600	BC147600 // GenBank // Mus musculus RIKEN cDNA 4921517D22 gene, mRNA (cDNA clone MGC:18		4.53661	4.7591	4.63765	4.85559	4.57518	4.78758	4.8005	4.66075	4.49642	4.89115	4.94517	4.54838	4.75396	4.42155	4.39889	4.28489	4.81438	4.71914	4.76906	4.72529	4.18518	4.73213	4.40865	4.59089	4.52445	4.69916	4.7624	4.44194	4.66381	4.47215	4.65422	4.34822	4.72951	4.48101	4.73746	4.50351	4.76925	4.84097	4.60971	4.67239	4.38003
chr13	12471209	12520450	17290646	NM_133643 // Edaradd // EDAR (ectodysplasin-A receptor)-associated death domain // 13 A	Edaradd	NM_133643	NM_133643 // RefSeq // Mus musculus EDAR (ectodysplasin-A receptor)-associated death do		5.34272	5.37437	4.97127	5.12583	5.00275	5.54193	5.06323	6.66773	5.12919	4.97744	4.79184	5.14092	5.3608	5.01917	5.08644	4.94328	5.57024	5.10452	5.12492	4.99211	4.93945	4.95678	5.21674	4.70018	5.01832	4.83028	4.51087	5.20457	5.69743	5.13825	4.96015	5.23881	5.05429	5.14839	4.62918	4.96006	4.80177	5.00984	4.66623	4.90015	4.84328
chr13	51431041	51567084	17292547	NM_009167 // Shc3 // src homology 2 domain-containing transforming protein C3 // 13 A5|	Shc3	NM_009167	NM_009167 // RefSeq // Mus musculus src homology 2 domain-containing transforming prote		7.735	8.87024	9.0459	9.25708	8.5246	9.3255	8.75963	6.07908	5.01506	7.63335	8.92117	9.10269	8.81114	9.46349	9.38797	9.20944	9.4236	8.02337	8.60484	8.55443	5.97979	9.12214	7.64525	5.9325	8.46103	9.10205	6.4893	8.35452	8.10084	6.0272	8.66691	9.64171	9.00906	8.95466	8.93837	8.82892	8.95002	9.44099	8.99136	8.36406	9.68666
chr13	60174405	60177535	17293313	NM_008086 // Gas1 // growth arrest specific 1 // 13 B3-C2|13 37.0 cM // 14451 /// ENSMU	Gas1	NM_008086	NM_008086 // RefSeq // Mus musculus growth arrest specific 1 (Gas1), mRNA. // chr13 //		8.31277	7.88201	7.87006	8.53727	7.17158	7.2302	7.08041	9.03104	8.5859	6.81865	8.00323	7.13062	7.57214	7.67165	7.67783	7.54042	7.9466	6.78861	7.36737	7.22728	8.49439	8.13189	7.14969	9.21377	6.53951	6.73011	7.41561	6.53642	6.72636	8.15474	7.49629	7.27547	7.55556	7.44282	6.93098	7.21028	6.91849	7.70056	6.57627	7.341	6.98489
chr13	21362820	21372302	17285644	ENSMUST00000099720 // Zscan12 // zinc finger and SCAN domain containing 12 // 13 A3.1|1	Zscan12	ENSMUST00000099720	ENSMUST00000099720 // ENSEMBL // cdna:known chromosome:NCBIM37:13:21455154:21461693:1 g		4.97885	5.36896	5.61063	5.44582	5.45215	4.99406	5.57315	5.31467	5.3623	5.65044	5.48145	5.30252	5.29346	5.28625	5.28627	5.36996	5.47667	5.18664	5.10763	4.95905	5.06144	5.2461	4.9812	5.30875	5.42411	5.38138	5.99264	5.60206	5.74471	5.16881	5.09438	4.98881	5.5801	5.46582	5.31581	5.40687	5.10239	5.91854	5.47861	5.65045	5.19497
chr13	45965253	45966507	17286986	---		---	ENSMUST00000038032 // ENSEMBL // cdna:known chromosome:NCBIM37:13:46060622:46061869:1 g		6.57127	5.71108	5.92224	5.57014	5.70877	5.77668	5.69782	6.07424	6.16341	6.31361	5.67645	6.04152	5.69028	5.35884	5.80996	6.23248	5.46068	6.12111	5.86119	5.6315	6.25593	5.58568	5.89745	6.47593	5.77109	5.71904	5.49068	5.6574	5.82071	6.07537	6.0038	5.40592	5.82197	5.50866	5.69954	5.80282	5.77347	5.98473	5.67248	5.56363	5.79331
chr13	20794119	21024252	17285586	NM_012054 // Aoah // acyloxyacyl hydrolase // 13 A2|13 // 27052 /// ENSMUST00000021757	Aoah	NM_012054	NM_012054 // RefSeq // Mus musculus acyloxyacyl hydrolase (Aoah), mRNA. // chr13 // 100		5.90605	5.53652	5.19449	5.72212	5.39574	4.77823	5.22185	5.87524	6.45542	5.81583	4.56225	5.78344	5.4667	6.16595	5.52414	5.64599	5.73046	5.11152	5.32609	5.88692	6.13183	4.94923	5.4412	5.11676	5.28591	5.78456	5.65368	6.02472	5.92206	6.23549	5.36566	5.11291	5.40742	6.53955	6.25196	4.72134	5.83716	5.17315	5.00591	5.39466	5.48894
chr13	6548157	6580162	17285007	NM_145131 // Pitrm1 // pitrilysin metallepetidase 1 // 13 A1|13 // 69617 /// ENSMUST000	Pitrm1	NM_145131	NM_145131 // RefSeq // Mus musculus pitrilysin metallepetidase 1 (Pitrm1), nuclear gene		10.1784	10.3102	10.2851	10.155	10.3891	10.0412	10.1545	9.67076	9.86563	10.2075	10.0135	10.6047	9.90933	10.1016	10.2807	10.3073	10.179	10.4624	10.0792	10.5003	9.9437	10.1112	10.1033	10.0695	10.6461	10.5039	10.0349	10.0659	10.4482	9.84497	10.3104	10.3276	10.1213	10.1017	10.6004	10.3372	10.6332	10.28	10.1175	10.2786	10.2667
chr13	21722044	21722567	17285683	ENSMUST00000110476 // Hist1h2bm // histone cluster 1, H2bm // 13 A2-A3|13 // 319186 ///	Hist1h2bm	ENSMUST00000110476	ENSMUST00000110476 // ENSEMBL // cdna:known chromosome:NCBIM37:13:21813913:21814436:1 g		4.24113	4.14083	4.19594	4.01261	4.15988	4.11504	4.06471	3.75567	3.93345	4.12398	3.65949	4.45998	4.72102	4.18696	3.81149	4.02857	4.23042	4.25068	4.23276	3.76931	3.62921	3.83513	3.85884	3.76296	4.0296	3.98602	3.83668	4.34087	4.07865	3.33824	4.10786	3.99321	3.93377	3.92631	3.48727	3.83636	4.13526	3.96493	3.78039	3.89558	3.89186
chr13	40865791	40865862	17286717	NR_039585 // Mir5124 // microRNA 5124 // 13|13 20.13 cM // 100628630 /// NR_039585 // M	Mir5124	NR_039585	NR_039585 // RefSeq // Mus musculus microRNA 5124 (Mir5124), microRNA. // chr13 // 100		4.71618	4.62529	5.53581	4.3674	4.57243	4.90407	4.56012	5.64236	5.92902	3.97469	4.8252	4.80801	4.7892	5.44376	3.91073	5.33526	5.94478	5.00797	4.32181	4.64417	5.7194	5.20818	4.24955	4.41389	5.02973	4.13154	4.66502	4.55194	4.61125	5.90885	4.49857	5.47735	4.39854	5.6564	4.95772	4.57434	5.36745	5.18194	4.49868	4.30006	4.99695
chr13	49682100	49734267	17287206	NM_172015 // Iars // isoleucine-tRNA synthetase // 13 A5|13 // 105148 /// ENSMUST000001	Iars	NM_172015	NM_172015 // RefSeq // Mus musculus isoleucine-tRNA synthetase (Iars), mRNA. // chr13 /		10.0985	10.0865	10.2377	10.041	10.3209	9.99786	10.2317	10.4986	9.89321	10.2494	9.86476	9.95552	10.4338	9.92409	10.4908	10.2232	9.87821	10.3668	10.3292	10.4893	10.1534	9.94409	10.2816	9.8653	10.397	10.4058	10.2326	10.0293	10.4341	9.95023	10.2002	9.64087	10.0624	9.94735	9.70993	10.5264	10.602	9.99095	10.2721	10.6933	10.2373
chr13	22040816	22041352	17291053	NM_175656 // Hist1h4i // histone cluster 1, H4i // 13 A2-A3|13 // 319158 /// BC092144 /	Hist1h4i	NM_175656	NM_175656 // RefSeq // Mus musculus histone cluster 1, H4i (Hist1h4i), mRNA. // chr13 /		6.55381	6.79994	6.80671	7.93216	6.61141	5.43299	7.28635	6.16436	6.12555	7.4009	7.21172	6.50864	7.86605	6.26143	6.8432	6.98936	7.32932	6.11623	6.68855	5.90565	5.91579	6.48456	5.50789	6.11039	6.05645	7.30696	7.89223	6.38793	7.43643	6.22211	5.97314	6.03359	7.25818	6.33587	5.70597	5.97904	7.34144	7.24184	6.89963	7.31373	6.6538
chr13	18948371	19150915	17285488	NM_175007 // Amph // amphiphysin // 13 A2|13 10.0 cM // 218038 /// ENSMUST00000003345 /	Amph	NM_175007	NM_175007 // RefSeq // Mus musculus amphiphysin (Amph), mRNA. // chr13 // 100 // 100 //		9.6128	9.62937	9.22424	9.60553	8.21822	9.96488	9.92507	5.07045	5.03306	9.41683	10.1566	10.1035	8.58482	9.37104	10.2962	10.1567	9.17622	9.75614	9.79368	9.47101	5.38262	10.1307	9.03913	5.35896	10.3585	10.0374	7.67871	9.54297	9.84264	5.97211	9.26352	9.6271	9.10516	8.64794	8.38812	9.05854	9.96453	9.81524	9.92777	9.5236	10.0949
chr13	8940333	8940977	17290386	---		---	ENSMUST00000071184 // ENSEMBL // cdna:known chromosome:NCBIM37:13:8939579:8940223:-1 ge		4.67309	4.78229	4.66716	4.97064	4.88138	4.65754	5.02705	5.12933	5.46091	4.0146	4.63224	4.54219	4.96529	4.48812	4.72397	4.3494	4.63451	4.16215	4.60515	4.20354	5.32259	4.77014	4.36814	4.29582	4.30858	4.64089	4.6154	4.42168	4.80946	5.58785	4.35765	4.82636	4.72747	4.6573	4.44816	4.66272	4.95572	4.57516	4.32562	4.618	4.6922
chr13	9093905	9173109	17285074	NM_172585 // Larp4b // La ribonucleoprotein domain family, member 4B // 13 A1|13 5.0 cM	Larp4b	NM_172585	NM_172585 // RefSeq // Mus musculus La ribonucleoprotein domain family, member 4B (Larp		10.8228	10.7968	10.863	10.7479	10.8831	10.9386	10.7988	11.0146	11.068	10.7501	10.7234	11.0808	10.7913	10.8654	10.7291	10.6558	10.9	10.772	10.7747	10.8903	11.0453	10.8967	10.7165	10.9793	11.0103	10.8906	10.693	10.8153	10.8498	11.0373	10.7889	10.8489	10.7269	10.7879	11.0525	10.9437	11.0385	10.7991	10.9348	10.921	10.8948
chr13	24817948	24831517	17291355	NM_025790 // Acot13 // acyl-CoA thioesterase 13 // 13|13 A3.2 // 66834 /// ENSMUST00000	Acot13	NM_025790	NM_025790 // RefSeq // Mus musculus acyl-CoA thioesterase 13 (Acot13), mRNA. // chr13 /		9.05073	8.28499	8.97	8.70966	8.64093	7.49545	8.01917	9.41699	9.43052	8.06708	7.80122	8.90789	8.14089	8.55555	8.63268	8.75226	9.12307	8.35438	8.19718	8.32364	8.96791	8.22753	8.09524	8.68305	8.64483	8.61161	8.85477	8.70205	8.29992	8.9902	8.3226	7.88151	8.43776	8.3028	8.31369	7.92429	9.28779	8.76627	8.85842	8.5808	8.4956
chr13	54592379	54611344	17292722	ENSMUST00000091609 // Cltb // clathrin, light polypeptide (Lcb) // 13 B1|13 // 74325 //	Cltb	ENSMUST00000091609	ENSMUST00000091609 // ENSEMBL // cdna:known chromosome:NCBIM37:13:54693762:54712705:-1		10.4267	10.6787	10.69	10.4646	9.99946	10.6597	10.4894	9.88097	9.59945	10.8842	10.4238	10.6491	10.3617	10.5492	10.3265	10.9193	10.6454	10.41	10.6296	10.648	9.92129	10.7102	10.5233	9.61009	10.3707	10.6492	10.1068	10.5159	10.7116	9.91278	10.4145	10.4315	10.5226	10.2681	10.5537	10.4584	10.7356	10.7123	10.564	10.9843	10.6956
chr13	23574381	23574952	17285838	ENSMUST00000090776 // Hist1h2ao // histone cluster 1, H2ao // 13 A3.1|13 // 665433 ///	Hist1h2ao	ENSMUST00000090776	ENSMUST00000090776 // ENSEMBL // cdna:known chromosome:NCBIM37:13:23666250:23666821:1 g		3.22233	2.91341	3.16814	4.16852	3.43631	3.08348	3.35417	3.40081	3.13574	3.92898	3.17462	3.01479	4.74446	3.07237	4.08134	3.24864	3.81591	3.29992	3.52309	2.97211	3.30364	3.0238	3.00864	3.06297	3.15993	3.37887	3.49459	3.16588	3.35469	2.40001	3.14525	2.79854	3.52439	2.94523	3.14018	3.39869	3.70172	3.12544	3.02969	3.29086	3.2474
chr13	46175428	46191049	17292185	AK028988 // Gm10113 // predicted gene 10113 // 13 A5|13 // 791386 /// XM_001474564 // G	Gm10113	AK028988	AK028988 // GenBank HTC // Mus musculus 10 days neonate skin cDNA, RIKEN full-length en		4.49422	4.37085	4.11363	4.03618	4.4652	4.79521	4.26823	4.88616	4.94127	4.76567	4.46034	4.38397	4.46163	4.38844	4.57161	4.43564	4.64059	4.46687	4.61835	4.58658	4.56137	4.4344	4.66587	4.27526	4.71707	4.43231	4.39335	4.38398	4.46315	4.53193	4.30464	4.50549	4.49113	4.37106	4.8442	4.09602	4.38441	4.5926	4.22387	4.78644	4.36102
chr13	40001882	40288011	17291992	NM_172143 // Ofcc1 // orofacial cleft 1 candidate 1 // 13 A5|13 // 218165 /// ENSMUST00	Ofcc1	NM_172143	NM_172143 // RefSeq // Mus musculus orofacial cleft 1 candidate 1 (Ofcc1), mRNA. // chr		4.7988	5.14559	4.84931	5.51331	4.84754	5.12661	5.07381	4.96949	4.86586	4.89799	5.23748	4.92674	5.21371	4.72097	5.04727	5.08585	5.10372	4.7892	5.36715	5.26365	5.00014	4.94082	4.93066	4.81119	4.88803	4.70142	5.02378	4.72041	5.15659	5.01242	5.06586	5.01712	5.12929	4.74184	5.00672	4.84815	5.07774	5.25129	5.01201	5.04095	5.08282
chr13	23555032	23558852	17285829	ENSMUST00000045301 // Hist1h1d // histone cluster 1, H1d // 13|13 A2-A3 // 14957 /// NM	Hist1h1d	ENSMUST00000045301	ENSMUST00000045301 // ENSEMBL // cdna:known chromosome:NCBIM37:13:23646901:23650721:1 g		4.88704	5.08269	5.02743	5.46489	5.30517	5.36413	5.32235	5.23767	5.03228	5.17254	5.64146	4.8802	6.2175	4.85775	5.01615	4.64072	5.18992	5.04704	5.41299	5.44493	4.73841	4.90122	4.88668	4.85727	4.74366	4.80506	5.09896	4.86643	4.87951	5.01644	4.96748	4.7589	5.21309	4.93517	4.73342	4.89549	5.16579	5.02084	5.08887	5.12021	4.67931
chr13	47023543	47044737	17292262	NM_016785 // Tpmt // thiopurine methyltransferase // 13 A5|13 28.0 cM // 22017 /// ENSM	Tpmt	NM_016785	NM_016785 // RefSeq // Mus musculus thiopurine methyltransferase (Tpmt), mRNA. // chr13		7.83649	8.75947	8.30868	8.00194	7.89669	7.79796	8.44215	7.17352	8.14903	7.9562	7.58142	8.54338	7.325	8.29115	7.32101	8.43124	8.11623	7.62639	8.07659	7.9894	7.70762	8.20566	7.76885	8.33428	8.45782	8.34563	8.40571	7.97351	8.10489	7.79811	8.5723	8.04548	8.20376	7.91289	7.79167	8.48731	8.79542	8.20111	8.50226	7.86382	8.62868
chr13	49187485	49196251	17287107	NM_013610 // Ninj1 // ninjurin 1 // 13 A5|13 // 18081 /// ENSMUST00000049022 // Ninj1 /	Ninj1	NM_013610	NM_013610 // RefSeq // Mus musculus ninjurin 1 (Ninj1), mRNA. // chr13 // 100 // 57 //		8.82195	7.82691	7.35158	7.50197	8.01837	7.41791	7.84836	7.86828	7.82595	7.87087	7.60403	7.54144	7.14315	7.31384	7.41159	7.6641	7.22914	7.5395	7.79145	7.65059	7.6793	7.19245	7.57633	7.62146	7.48564	7.38798	7.31947	7.51789	7.61496	7.71445	7.43938	7.28453	7.92484	7.13082	7.52501	7.29795	6.83535	7.02466	7.36868	7.53957	6.94043
chr13	8941705	8948243	17290388	BC099586 // Idi2 // isopentenyl-diphosphate delta isomerase 2 // 13 A1|13 // 320581 ///	Idi2	BC099586	BC099586 // GenBank // Mus musculus isopentenyl-diphosphate delta isomerase 2, mRNA (cD		6.47389	6.66932	6.27298	5.53477	6.67771	6.5872	6.2969	6.31557	5.91237	6.5832	6.42919	6.18019	6.11242	6.21243	6.62328	6.42616	6.47276	6.52511	6.27167	6.50746	6.50167	6.54538	6.59987	5.79795	6.25664	6.6363	6.7135	5.91701	6.75452	6.14188	5.96663	6.37535	6.52756	6.24453	6.65579	6.49543	6.4595	6.37475	6.43437	6.28233	5.87489
chr13	29325301	29855674	17291534	ENSMUST00000006353 // Cdkal1 // CDK5 regulatory subunit associated protein 1-like 1 //	Cdkal1	ENSMUST00000006353	ENSMUST00000006353 // ENSEMBL // cdna:known chromosome:NCBIM37:13:29417170:29947543:-1		8.62963	9.02057	9.0694	8.83979	8.79185	8.52296	9.03032	8.59303	8.65038	8.9273	8.75126	9.19108	8.74615	9.04032	8.80243	8.84704	9.07226	8.75694	8.84888	8.98924	8.974	8.80589	8.62323	9.16298	9.22177	9.03297	9.25507	8.80771	9.00972	9.03587	9.32648	9.27636	8.94426	9.01778	8.62981	9.37031	9.67676	9.06021	9.35797	9.15783	9.14155
chr13	24811447	24811568	17291353	ENSMUST00000139730 // Top2a // topoisomerase (DNA) II alpha // 11 D|11 57.0 cM // 21973	Top2a	ENSMUST00000139730	ENSMUST00000139730 // ENSEMBL // cdna:known chromosome:NCBIM37:11:98877907:98883524:-1		7.45366	8.31239	8.25915	7.38609	8.022	7.48652	8.12724	7.44162	8.04109	8.10458	7.90641	7.82173	7.83455	8.04366	7.90008	7.45527	8.27445	7.9265	7.99764	8.19657	7.84731	7.89708	7.71394	8.22591	8.36098	8.33706	8.67456	7.98503	8.07433	8.01298	7.99373	8.40008	8.14789	7.70124	7.79285	8.16754	7.77026	7.79112	8.48321	8.59277	8.09434
chr13	54621784	54664068	17287471	NM_178397 // Faf2 // Fas associated factor family member 2 // 13 B1|13 // 76577 /// ENS	Faf2	NM_178397	NM_178397 // RefSeq // Mus musculus Fas associated factor family member 2 (Faf2), mRNA.		9.69049	9.62351	9.72511	9.4738	9.30418	9.39637	9.77464	9.75033	9.9931	9.6027	9.45866	9.47236	9.42899	9.80255	9.17402	9.81766	9.54239	9.46525	9.44742	9.46385	10.0204	9.41717	9.34369	10.0223	9.72585	9.70652	9.60338	9.34238	9.61102	9.92368	9.57476	9.62181	9.71008	9.61359	9.41899	9.6273	10.0637	9.70977	9.76898	9.52511	9.5957
chr13	23756203	23757620	17291226	---		---	---		3.78735	3.83579	3.66482	4.23303	3.41292	3.56262	3.55457	3.45685	3.54179	4.08163	3.92751	3.67431	4.57308	3.4578	3.75222	3.67632	3.91206	3.64917	3.80704	3.85139	3.48471	3.32718	3.61253	3.51691	3.60664	3.87123	3.99362	3.66062	3.96954	3.61422	3.61134	3.5331	3.73256	3.51903	3.75391	3.79634	3.75581	3.82119	3.40555	3.87495	3.89493
chr13	50753393	50765248	17292536	NR_045364 // 4930518P08Rik // RIKEN cDNA 4930518P08 gene // 13 A5 // 71654	4930518P08Rik	NR_045364	NR_045364 // RefSeq // Mus musculus RIKEN cDNA 4930518P08 gene (4930518P08Rik), non-cod		3.91151	4.31363	4.28609	4.07403	4.56235	4.28776	4.50618	4.39674	4.30423	4.18235	4.39712	4.33258	4.50486	3.9565	4.51705	4.26974	4.24472	4.26728	4.30298	4.47509	4.19137	4.19957	4.32005	4.26318	4.33903	4.5416	4.3933	4.16677	4.54909	4.15754	4.21729	4.37335	4.1374	4.08213	4.36367	4.29143	4.8517	4.36993	5.1432	5.19045	3.99798
chr13	53393689	53455630	17287403	NR_037991 // Gm2762 // predicted gene 2762 // 13 B1|13 // 100040421 /// BC100495 // Gm2	Gm2762	NR_037991	NR_037991 // RefSeq // Mus musculus predicted gene 2762 (Gm2762), non-coding RNA. // ch		7.98841	7.84048	8.7435	7.84512	7.998	8.6693	7.71925	6.98273	6.23483	7.51049	8.5684	8.62642	7.81369	6.73133	8.306	8.29334	7.97793	8.44829	8.36333	7.31626	6.43003	8.70904	6.89481	6.98252	7.07662	7.70261	6.68002	7.95327	8.51266	6.62906	9.25921	7.89808	7.90972	7.44265	7.94768	9.01077	8.02724	7.947	7.53302	7.72948	7.82592
chr13	38036989	38061433	17286621	NM_024242 // Riok1 // RIO kinase 1 (yeast) // 13 A3.3|13 // 71340 /// ENSMUST0000002186	Riok1	NM_024242	NM_024242 // RefSeq // Mus musculus RIO kinase 1 (yeast) (Riok1), mRNA. // chr13 // 100		7.70295	8.34625	8.59536	7.89971	8.06804	7.893	8.67759	7.73063	8.44582	8.56525	7.78724	8.42285	8.12116	8.40466	8.37531	8.32462	8.38747	8.36579	8.14625	7.96533	8.43068	8.2853	8.25008	8.40609	8.54516	8.60603	8.67512	8.1418	8.6473	8.39983	8.49555	8.24196	8.44842	8.31997	8.29707	8.62997	8.89584	8.49029	8.47263	8.50927	8.46704
chr13	33324077	33335731	17286412	NM_183197 // Serpinb9f // serine (or cysteine) peptidase inhibitor, clade B, member 9f	Serpinb9f	NM_183197	NM_183197 // RefSeq // Mus musculus serine (or cysteine) peptidase inhibitor, clade B,		4.19744	4.43366	4.57493	3.9386	4.18857	4.15995	4.48258	4.10793	4.55396	4.33584	4.51005	4.24343	4.35764	4.03912	4.42	4.37902	4.34175	3.88335	4.10767	4.17414	4.53604	4.15921	4.04873	4.26032	4.08594	4.38823	4.52868	4.39417	4.66801	3.82856	4.36098	4.29268	4.13514	4.2329	4.13198	4.49073	4.45039	4.30528	4.5053	4.1966	4.18445
chr13	30749226	30766927	17286295	ENSMUST00000021784 // Irf4 // interferon regulatory factor 4 // 13|13 A3.3 // 16364 ///	Irf4	ENSMUST00000021784	ENSMUST00000021784 // ENSEMBL // cdna:known chromosome:NCBIM37:13:30841095:30858796:1 g		4.61484	4.47324	4.11916	4.90375	4.43744	4.35129	4.32118	4.78377	4.72487	4.62853	4.64691	4.52377	4.502	4.40464	4.63818	4.75602	4.37496	4.14028	4.68411	4.50447	4.87707	3.96033	4.66531	4.42398	4.65047	4.3955	4.37239	4.36012	4.2969	4.73506	4.58086	4.43026	4.3982	4.34257	4.48036	4.24711	4.41776	4.26812	4.19831	4.57235	4.30882
chr13	58148777	58149692	17287866	AK018941 // 1700066J03Rik // RIKEN cDNA 1700066J03 gene // 13|13 // 67339	1700066J03Rik	AK018941	AK018941 // GenBank HTC // Mus musculus adult male testis cDNA, RIKEN full-length enric		5.16409	5.36872	5.35895	5.49684	5.11049	5.65118	5.36818	5.43642	4.94501	5.5198	5.42944	5.41239	5.70105	5.49249	5.57779	5.55521	5.40813	5.31273	5.66792	5.54726	5.24028	5.39524	5.38913	5.30524	5.37918	5.16115	5.2109	5.1308	5.35188	5.05198	5.26943	5.91743	5.98559	5.31883	5.08992	5.19979	5.26157	5.58865	5.27232	5.73211	5.59209
chr13	50118006	50118114	17287247	NR_045474 // 2310081J21Rik // RIKEN cDNA 2310081J21 gene // 13 A5|13 // 69211	2310081J21Rik	NR_045474	NR_045474 // RefSeq // Mus musculus RIKEN cDNA 2310081J21 gene (2310081J21Rik), non-cod		6.88325	7.74598	6.81764	6.77225	7.68558	6.72868	7.41157	6.87321	6.61644	7.30589	6.68472	6.76195	6.90022	6.8164	7.03363	6.79375	6.77637	7.2749	7.34945	8.45868	6.59115	6.73182	7.53389	6.51806	7.16158	8.23325	6.88501	7.24985	7.27233	6.78497	6.58265	7.22706	6.7759	6.74983	6.84659	6.39961	7.94228	6.76086	7.96675	9.54465	6.69049
chr13	9876613	10360803	17290447	NM_033269 // Chrm3 // cholinergic receptor, muscarinic 3, cardiac // 13 A1|13 7.0 cM //	Chrm3	NM_033269	NM_033269 // RefSeq // Mus musculus cholinergic receptor, muscarinic 3, cardiac (Chrm3)		6.26953	6.26602	5.13739	5.14733	5.33331	6.26943	6.06969	8.36811	5.58082	5.21122	6.2948	8.27597	5.07996	5.55676	5.44261	5.52474	4.93252	6.20166	5.75774	6.54109	5.33532	7.6018	5.70557	5.17121	5.74305	5.26679	5.20091	7.28824	4.57209	7.16617	5.77047	7.99574	6.06081	5.73157	7.05975	5.21185	5.91617	5.71405	6.67925	6.82587	5.63471
chr13	28257790	28258137	17547769	NM_011296 // Rps18 // ribosomal protein S18 // 17 B1|17 18.42 cM // 20084 /// NM_011296	Rps18	NM_011296	NM_011296 // RefSeq // Mus musculus ribosomal protein S18 (Rps18), mRNA. // chr13 // 88		5.88992	6.10027	5.7937	7.07569	6.05291	6.56126	6.02895	5.98729	5.70387	6.07717	6.79655	6.21662	6.94336	5.99724	6.08117	6.01269	6.07224	6.03834	6.1587	5.87134	5.71748	5.99912	5.90066	5.67603	5.98161	6.01615	6.08178	5.91586	5.92561	5.27944	6.21692	6.20207	6.55509	5.9882	5.83634	6.00763	6.2354	6.29722	5.9157	5.85169	6.05166
chr13	21346910	21347964	17285641	ENSMUST00000059216 // Olfr1367 // olfactory receptor 1367 // 13 A3-A4|13 // 258526 ///	Olfr1367	ENSMUST00000059216	ENSMUST00000059216 // ENSEMBL // cdna:known chromosome:NCBIM37:13:21438779:21439833:1 g		4.36321	4.27731	4.23757	4.064	4.16284	4.36118	4.08339	4.52324	4.46815	3.99832	4.13843	4.40545	4.18567	4.12557	4.46887	4.62105	4.58698	4.12432	3.95204	4.09584	4.19647	4.06172	4.31258	4.07324	4.18031	4.25906	4.2127	4.09251	4.34456	4.56779	4.13524	4.43286	3.88921	4.28159	4.37873	4.35727	4.29555	4.02423	3.90918	4.11274	4.53737
chr13	24012484	24280795	17291275	NM_026825 // Lrrc16a // leucine rich repeat containing 16A // 13 A3.2|13 // 68732 /// E	Lrrc16a	NM_026825	NM_026825 // RefSeq // Mus musculus leucine rich repeat containing 16A (Lrrc16a), mRNA.		9.74447	9.03811	10.2951	10.2442	9.48406	10.0408	9.48936	9.91499	9.91007	8.29897	9.9611	9.9459	10.0886	10.1311	9.76535	9.7331	10.2593	10.4882	9.52465	9.0987	10.012	9.6026	9.0548	9.91206	9.35921	8.16405	9.64222	8.93925	8.42727	9.69969	9.80574	9.93612	10.0851	10.2735	9.68599	10.1121	9.4692	9.80661	7.62365	8.1355	9.43318
chr13	27057570	27065204	17286107	NM_011164 // Prl // prolactin // 13 A3.1|13 14.0 cM // 19109 /// NM_001163530 // Prl //	Prl	NM_011164	NM_011164 // RefSeq // Mus musculus prolactin (Prl), transcript variant 1, mRNA. // chr		3.37789	3.56356	3.768	3.82555	3.85425	3.65298	3.72025	3.69635	3.84088	3.3112	3.70594	3.61268	3.79092	3.68899	3.80846	3.54026	3.89727	3.56258	3.7691	3.82312	3.66409	4.07531	3.51792	3.6386	3.77885	3.78454	4.31811	3.59478	3.66531	4.00994	4.14034	3.62831	3.65269	3.8358	3.87768	3.74872	3.58254	4.14796	3.55478	3.9184	3.62337
chr13	59585259	59634798	17287928	NM_030153 // Naa35 // N(alpha)-acetyltransferase 35, NatC auxiliary subunit // 13|13 B3	Naa35	NM_030153	NM_030153 // RefSeq // Mus musculus N(alpha)-acetyltransferase 35, NatC auxiliary subun		9.71133	9.63748	10.0725	9.9337	9.61565	9.97981	9.94174	9.6302	9.83176	9.51797	9.78571	10.0832	9.89795	10.0989	9.61409	10.2049	10.1002	9.61027	9.80657	9.86078	10.033	10.1967	9.54455	10.0848	9.97468	9.83482	10.1274	9.37873	10.0441	9.6674	10.0737	9.63337	9.84904	10.0223	9.65521	10.1495	10.3856	10.1596	9.99715	9.62931	10.0538
chr13	23956809	23966175	17285940	---		---	ENSMUST00000154766 // ENSEMBL // cdna:known chromosome:NCBIM37:13:24048678:24058044:1 g		4.39548	4.42068	4.4746	4.14618	4.30714	4.23911	4.21423	4.17275	4.42719	4.02977	4.14129	4.26903	4.0998	4.02355	4.46511	4.73547	4.28564	4.2427	4.24257	4.21379	4.2872	4.24443	4.04149	4.01523	4.30336	4.21334	4.2471	4.13709	4.26943	4.31156	4.3269	4.43769	4.40836	4.36356	4.18627	4.35916	4.20453	4.44873	3.99288	4.14692	4.31404
chr13	23573736	23574196	17291190	ENSMUST00000105106 // Hist1h2bn // histone cluster 1, H2bn // 13 A2-A3|13 // 319187 ///	Hist1h2bn	ENSMUST00000105106	ENSMUST00000105106 // ENSEMBL // cdna:known chromosome:NCBIM37:13:23665605:23666065:-1		6.44765	6.11691	6.21916	7.38876	6.48078	6.15447	5.81223	5.94776	6.42828	6.0371	5.842	6.1778	6.94294	5.72057	6.6995	6.40431	6.4689	5.94893	6.21652	5.53603	5.80415	6.46048	5.83406	5.36554	6.07821	6.5153	6.16662	5.68851	6.06409	5.70133	6.22598	4.91615	6.39194	5.23902	5.85905	5.79676	6.62986	6.32046	6.41527	6.09438	5.72243
chr13	31556134	31559333	17291635	NM_008239 // Foxq1 // forkhead box Q1 // 13 A3.2|13 17.0 cM // 15220 /// ENSMUST0000004	Foxq1	NM_008239	NM_008239 // RefSeq // Mus musculus forkhead box Q1 (Foxq1), mRNA. // chr13 // 100 // 1		5.14725	5.34585	5.37467	5.75883	5.25296	5.4901	5.24478	5.63106	6.30132	5.34078	5.64691	4.95223	5.26897	5.12789	5.4141	5.54661	5.2516	5.32105	5.47074	5.24886	6.01729	5.45975	5.78504	6.11759	5.12909	5.26007	5.34075	5.17172	5.04738	5.86508	5.18894	5.17077	5.20298	5.2717	5.46905	5.36496	5.50062	5.48062	5.18449	5.44641	4.88062
chr13	50643228	50645838	17287282	BC147620 // Gm904 // predicted gene 904 // 13 A5|13 // 380845 /// BC147515 // Gm906 //	Gm904	BC147620	BC147620 // GenBank // Mus musculus gene model 904, (NCBI), mRNA (cDNA clone MGC:182716		4.93178	5.42545	4.93443	4.64977	6.05339	4.85611	5.33242	4.77452	4.96109	6.0664	4.83426	5.71091	5.0477	4.99186	5.03824	4.76233	4.90934	5.27494	5.09958	6.39147	4.8224	4.64394	5.43661	4.69818	5.11722	6.01316	4.93904	5.87691	5.53054	4.64525	4.72993	5.51704	4.81016	4.97188	4.63568	4.88692	5.80742	4.78231	5.89559	6.53689	4.96664
chr13	54584185	54590090	17292712	NM_178605 // Nop16 // NOP16 nucleolar protein homolog (yeast) // 13 B1|13 34.0 cM // 28	Nop16	NM_178605	NM_178605 // RefSeq // Mus musculus NOP16 nucleolar protein homolog (yeast) (Nop16), mR		8.47974	8.59201	8.72195	8.50673	8.2979	8.37623	8.66453	8.46813	8.40869	8.48261	8.54378	8.61456	8.47319	8.38183	8.3467	8.86973	8.69048	7.86125	8.27522	8.69356	8.64471	8.52425	8.51922	8.56212	8.9336	8.80782	8.78671	8.3477	8.82047	8.13281	8.66693	8.34823	8.46502	8.66784	8.51007	8.74267	8.86218	8.7297	8.94337	8.69216	8.85665
chr13	42680623	43138526	17286838	NM_198419 // Phactr1 // phosphatase and actin regulator 1 // 13 A4|13 // 218194 /// NM_	Phactr1	NM_198419	NM_198419 // RefSeq // Mus musculus phosphatase and actin regulator 1 (Phactr1), transc		7.42433	8.51108	8.02147	8.05741	7.68386	8.3122	8.19234	7.1567	6.07167	8.45143	8.49131	8.13453	7.77879	8.40039	8.526	8.02462	8.02087	8.26213	8.0856	8.5217	6.38877	8.7005	8.25864	6.45572	8.15158	8.07722	7.21806	8.43772	8.08315	6.52524	7.77957	8.8532	7.94829	7.91798	8.22881	8.00632	8.17862	8.2287	8.0429	8.45791	8.7316
chr13	24631918	24638567	17291340	AK049793 // C530050E15Rik // RIKEN cDNA C530050E15 gene // 13 A3.1|13 // 320489 /// AK0	C530050E15Rik	AK049793	AK049793 // GenBank HTC // Mus musculus 12 days embryo spinal cord cDNA, RIKEN full-len		5.26587	5.46373	5.44254	5.62929	5.60398	5.47419	5.6342	5.7409	5.15755	5.7638	5.18362	5.41494	5.26211	5.30321	5.13499	5.32275	5.58488	5.63477	5.71225	5.72072	5.49179	5.31598	5.53497	5.06486	5.45723	5.56113	5.54422	5.50956	5.28643	5.22636	5.37303	5.68722	5.83077	5.25277	5.54518	5.27505	5.61731	5.50323	5.55869	5.65011	5.07532
chr13	22002176	22009742	17291031	NM_019429 // Prss16 // protease, serine, 16 (thymus) // 13 A3-A5|13 10.0 cM // 54373 //	Prss16	NM_019429	NM_019429 // RefSeq // Mus musculus protease, serine, 16 (thymus) (Prss16), mRNA. // ch		4.74011	4.75915	4.57818	4.78618	4.89423	4.90356	4.78182	5.31367	4.55545	4.53164	4.83966	4.87626	4.69138	4.82824	4.55754	4.70428	4.67699	5.06537	4.63222	4.32963	4.6059	4.59627	4.88073	4.51409	4.50728	4.52458	4.60971	4.85983	4.69578	5.00492	4.98177	4.7814	4.5674	4.60765	4.66165	4.77244	4.63629	4.46756	4.7139	4.66474	4.52536
chr13	8952863	8960935	17285067	NM_177197 // Idi2 // isopentenyl-diphosphate delta isomerase 2 // 13 A1|13 // 320581 //	Idi2	NM_177197	NM_177197 // RefSeq // Mus musculus isopentenyl-diphosphate delta isomerase 2 (Idi2), m		4.85775	5.31163	4.9868	4.75876	5.22586	5.02224	5.5448	5.33767	4.93317	6.03176	5.45414	4.9747	4.9812	4.78081	4.81089	5.14866	5.07493	4.79103	4.90895	5.22103	5.33032	5.28753	4.85765	5.24932	4.91926	5.18969	5.05515	5.1205	5.06009	4.84563	5.16833	5.15259	5.6129	5.15788	5.04858	5.18766	5.17693	5.40504	5.24925	5.05721	4.62401
chr13	32881397	32898161	17291704	NM_173051 // Serpinb1c // serine (or cysteine) peptidase inhibitor, clade B, member 1c	Serpinb1c	NM_173051	NM_173051 // RefSeq // Mus musculus serine (or cysteine) peptidase inhibitor, clade B,		5.09491	5.27653	5.53251	5.7528	5.36148	5.30819	5.17589	5.53114	5.31478	5.58252	5.81211	5.04539	5.45618	5.19882	5.01135	5.77381	5.28062	5.02406	5.43944	5.0762	5.19407	5.14044	5.13132	5.28655	5.12033	5.5085	5.36906	5.06775	5.32492	5.20438	5.46358	5.48917	5.32644	5.39185	5.86231	5.2305	5.33883	5.51538	5.36816	5.41986	5.60979
chr13	48968112	48972031	17287102	NR_015601 // C030044B11Rik // RIKEN cDNA C030044B11 gene // 13 A5|13 // 68128	C030044B11Rik	NR_015601	NR_015601 // RefSeq // Mus musculus RIKEN cDNA C030044B11 gene (C030044B11Rik), non-cod		6.6048	7.27673	6.89466	6.89761	6.79488	6.96787	7.04098	6.86596	7.11696	7.2042	7.21884	7.20067	6.65506	6.84082	6.36564	7.07728	7.11669	7.07318	6.86404	6.83619	7.03972	6.79539	7.05856	7.31296	6.96904	7.08258	6.94962	7.28274	6.87334	7.04918	6.69605	7.38791	6.94247	6.7432	7.20973	6.97237	7.07409	6.95431	6.98266	7.27691	7.1015
chr13	49493318	49496576	17287144	NM_001205361 // Dcun1d1 // DCN1, defective in cullin neddylation 1, domain containing 1	Dcun1d1	NM_001205361	NM_001205361 // RefSeq // Mus musculus DCN1, defective in cullin neddylation 1, domain		6.02611	6.18116	5.91492	5.83709	6.07741	6.0739	6.21468	5.86086	6.04305	6.40224	6.33897	6.14807	6.45659	6.26248	5.40991	5.43925	6.1471	5.77103	6.12786	5.88146	5.86049	6.05525	6.14894	6.30331	6.15866	6.15768	6.32239	5.80978	6.23412	6.11856	6.02404	6.38406	6.18029	6.02475	5.80297	6.12853	6.3254	6.21491	6.32745	6.28561	6.22823
chr13	41359971	41370908	17286788	---		---	AK132865 // GenBank HTC // Mus musculus adult male testis cDNA, RIKEN full-length enric		5.926	5.95851	6.0572	5.72141	5.91003	6.17951	6.03805	6.09889	5.92354	6.37695	6.2606	6.20543	5.82704	6.1056	5.93811	6.07814	6.0495	6.03246	5.78815	5.88567	5.5962	5.98979	6.03903	5.54731	5.74972	5.98507	6.04663	5.79812	6.16933	5.55768	5.79055	6.08584	6.00407	6.06509	6.16435	6.41225	5.86426	6.27017	5.97872	6.24212	5.77718
chr13	54371349	54383917	17287432	NM_009946 // Cplx2 // complexin 2 // 13 B1|13 // 12890 /// ENSMUST00000026985 // Cplx2	Cplx2	NM_009946	NM_009946 // RefSeq // Mus musculus complexin 2 (Cplx2), mRNA. // chr13 // 100 // 100 /		8.69817	9.16152	8.82518	9.08001	8.46865	8.55232	9.5063	7.56041	7.64976	8.8433	8.80338	8.07029	8.27973	9.39427	9.13995	9.06564	8.54458	9.10396	8.95205	8.23458	7.09128	8.55965	8.59768	7.4636	8.81884	8.97501	8.68656	8.36523	9.13927	7.70261	8.57235	8.39598	8.80978	8.6813	8.85166	8.71572	8.61794	8.47046	8.72936	9.22847	8.29326
chr13	36117411	36537593	17286575	NM_024274 // Fars2 // phenylalanine-tRNA synthetase 2 (mitochondrial) // 13|13 A5 // 69	Fars2	NM_024274	NM_024274 // RefSeq // Mus musculus phenylalanine-tRNA synthetase 2 (mitochondrial) (Fa		7.82579	8.12191	7.94011	7.93061	7.95093	7.94345	7.91623	8.17296	8.3608	7.86144	8.0065	7.89477	7.92515	7.65549	8.60915	8.04136	7.74146	8.20532	7.84282	7.9876	8.44678	7.87363	7.82895	8.53749	8.13917	8.1781	7.9085	7.84546	7.95333	8.18107	8.07773	8.01932	8.14498	7.70996	7.46959	8.07129	8.30638	7.7006	7.75112	8.26095	7.69681
chr13	50417877	50433769	17287260	NM_175401 // Fbxw17 // F-box and WD-40 domain protein 17 // 13 A5|13 // 109082 /// ENSM	Fbxw17	NM_175401	NM_175401 // RefSeq // Mus musculus F-box and WD-40 domain protein 17 (Fbxw17), mRNA. /		7.76958	8.25905	7.86567	7.72544	8.31829	7.71944	8.10838	7.28421	7.84519	8.87397	7.77249	8.15291	7.59597	7.712	7.82853	8.54742	7.94006	8.29485	8.17185	8.36153	8.23771	7.96614	8.21356	8.24285	8.41191	8.74079	7.88064	8.05922	8.14752	7.74841	7.64175	7.76762	7.8969	7.73913	7.6447	7.69766	8.42878	8.04885	8.84701	9.36315	7.89192
chr13	56703010	56742378	17287848	NM_001164041 // Smad5 // SMAD family member 5 // 13 B1|13 35.0 cM // 17129 /// NM_00854	Smad5	NM_001164041	NM_001164041 // RefSeq // Mus musculus SMAD family member 5 (Smad5), transcript variant		8.28261	8.83388	8.85818	9.17844	8.46068	8.98854	8.64262	7.93428	8.00384	8.31423	8.99062	8.68121	9.01114	9.35733	8.26188	8.73317	8.71484	8.11183	8.75048	8.56811	8.1003	9.32602	8.28729	8.26201	8.39598	8.12463	8.61851	8.19169	8.10702	8.00191	9.01245	8.42421	9.10061	8.79317	8.23902	8.87652	8.88143	8.64161	8.03231	8.17034	8.80899
chr13	49684301	49684433	17287243	---		---	ENSMUST00000157338 // ENSEMBL // ncrna:snoRNA chromosome:NCBIM37:13:49779670:49779802:1		8.84845	9.03851	8.91259	10.862	10.1647	9.05006	8.76094	8.73934	8.49411	9.05059	8.7389	8.71762	9.57253	8.87603	11.5094	9.49265	8.73575	10.4397	9.77075	9.39922	8.45199	8.77798	8.98717	9.14321	9.18744	9.52909	9.73568	9.49824	9.14878	8.39668	9.32204	7.99831	9.40315	8.61717	8.46616	9.50338	9.87857	9.43132	9.5107	10.5875	8.58993
chr13	38960619	38966299	17286695	AK017147 // 5033403F01Rik // RIKEN cDNA 5033403F01 gene // 13|13 // 75958	5033403F01Rik	AK017147	AK017147 // GenBank HTC // Mus musculus 11 days pregnant adult female ovary and uterus		4.66804	4.16776	4.66988	4.63103	4.55136	4.4776	4.52635	5.35729	5.43702	4.63791	4.52461	4.39538	4.67988	4.52211	4.5863	4.50121	4.48664	4.8642	4.43786	4.59571	5.07932	4.56209	4.56092	5.86268	4.69398	4.6834	4.60796	4.65879	4.73727	5.25095	4.62612	4.52773	4.49187	4.85874	4.76183	4.55252	4.69707	4.70265	4.71768	4.6531	4.12802
chr13	17880575	17944239	17290815	NM_019491 // Rala // v-ral simian leukemia viral oncogene homolog A (ras related) // 13	Rala	NM_019491	NM_019491 // RefSeq // Mus musculus v-ral simian leukemia viral oncogene homolog A (ras		9.95108	9.65188	9.79945	9.31084	9.78706	9.57173	9.84992	9.6943	9.63964	9.88723	9.62402	9.93182	9.79605	9.90845	9.24659	9.61391	9.93376	9.64537	9.75629	9.74981	9.6402	9.80933	9.76924	9.695	9.85589	9.90873	10.0121	10.0237	10.1365	9.65859	9.64856	9.60239	9.78549	9.9568	9.86923	9.87494	10.1625	9.7331	10.0564	9.92025	9.95283
chr13	44838165	44838283	17292155	---		---	ENSMUST00000157564 // ENSEMBL // ncrna:snoRNA chromosome:NCBIM37:13:44933534:44933652:-		3.14751	3.56104	3.39576	4.45353	3.42592	3.91259	3.27201	3.17827	3.19815	3.38233	3.68468	3.4159	3.66876	3.59787	3.56754	3.47386	3.67739	3.11566	3.44958	3.05799	3.21946	3.20998	3.14199	2.96605	3.26721	3.46059	3.67735	3.29644	3.34817	3.38697	3.66929	3.51822	3.69177	3.6123	3.11355	3.5958	3.39996	3.5604	3.29988	3.61471	3.32966
chr13	21750194	21750505	17290999	NM_178211 // Hist1h4k // histone cluster 1, H4k // 13 A2-A3|13 // 319160 /// BC096767 /	Hist1h4k	NM_178211	NM_178211 // RefSeq // Mus musculus histone cluster 1, H4k (Hist1h4k), mRNA. // chr13 /		12.3779	12.1544	12.3546	12.8844	12.3569	11.862	12.158	11.8288	11.9777	12.1421	12.6136	12.2315	12.71	12.1028	12.4748	12.5798	12.422	11.8376	12.3036	11.5706	11.5446	12.4258	11.231	11.1599	11.8191	12.5003	12.3836	12.0333	12.3514	11.7363	11.4888	11.2034	12.494	12.0059	11.1658	11.6815	11.8741	12.7611	12.3449	12.241	11.8435
chr13	32532919	32536415	17291671	XR_106771 // Gm19818 // predicted gene, 19818 // --- // 100503660	Gm19818	XR_106771	AK144576 // GenBank HTC // Mus musculus lung RCB-0558 LLC cDNA, RIKEN full-length enric		4.44614	4.55909	4.57416	4.35653	4.74071	4.58453	4.50471	4.75879	4.43769	5.02898	4.63947	4.37885	4.92478	4.53042	4.65176	3.99292	4.73553	4.55747	4.69394	4.28637	4.16759	4.59698	4.81564	4.39305	4.27375	4.71762	4.55762	4.68952	4.3767	4.43457	4.72157	4.50837	4.59383	4.50592	4.94911	4.61952	4.77644	4.528	4.72812	4.54867	4.35708
chr13	43117673	43125717	17292103	---		---	ENSMUST00000142286 // ENSEMBL // cdna:known chromosome:NCBIM37:13:43213042:43221086:-1		5.45499	5.86472	5.5375	5.10944	5.65254	6.53253	5.87876	5.90938	5.56212	6.14925	6.66179	5.51447	6.69566	5.58532	5.57105	5.6041	5.67793	5.63664	6.27437	6.0875	5.74692	6.33302	5.87969	4.86009	5.59565	5.59206	5.67811	5.76728	5.55493	5.74761	5.37128	5.53906	6.09604	5.34763	5.69675	5.79479	6.07342	5.39135	5.80803	5.75163	5.47629
chr13	41763148	41847684	17292084	NM_175417 // 9530008L14Rik // RIKEN cDNA 9530008L14 gene // 13 A4|13 // 109254 /// NM_0	9530008L14Rik	NM_175417	NM_175417 // RefSeq // Mus musculus RIKEN cDNA 9530008L14 gene (9530008L14Rik), transcr		4.52963	4.5533	4.38587	4.19666	4.37401	4.4379	4.48109	4.63233	4.63765	4.09081	4.56595	4.12257	4.37371	4.39921	4.5013	4.1104	4.33835	4.14633	4.05488	4.26966	5.19286	4.60457	4.42096	4.86694	4.24108	4.33776	4.356	4.30901	4.33879	4.38317	4.35629	4.07156	3.96149	4.48085	4.44939	4.41596	4.73276	4.22546	4.35527	4.41192	4.47779
chr13	53332716	53377365	17292654	ENSMUST00000021920 // Sptlc1 // serine palmitoyltransferase, long chain base subunit 1	Sptlc1	ENSMUST00000021920	ENSMUST00000021920 // ENSEMBL // cdna:known chromosome:NCBIM37:13:53428085:53472734:-1		8.22078	8.26535	8.36541	7.42383	7.92923	8.08483	8.24142	8.82606	8.7613	8.33243	8.24997	8.31514	8.00604	7.97161	7.81505	8.5088	8.21262	7.97961	8.03439	8.34666	8.83391	8.40855	8.17714	8.82254	8.50755	8.28333	8.21676	7.87327	8.23279	8.71815	8.35389	8.20921	8.11642	8.40812	7.96121	8.43386	8.40765	8.03329	8.21667	8.3326	8.18602
chr13	13231447	13231992	17290682	NM_011739 // Ywhaq // tyrosine 3-monooxygenase/tryptophan 5-monooxygenase activation pr	Ywhaq	NM_011739	NM_011739 // RefSeq // Mus musculus tyrosine 3-monooxygenase/tryptophan 5-monooxygenase		11.9487	11.7237	12.0561	11.2755	11.9564	11.8251	11.8544	11.4167	11.5583	11.7893	11.4722	11.8826	11.7408	12.0637	11.3322	11.0459	12.1616	11.5379	11.8414	11.6151	11.4399	11.7455	11.8817	11.604	11.6641	11.7497	11.8189	11.6763	11.9277	11.2315	11.6865	11.7189	12.0834	11.9409	11.9599	11.8083	12.0299	12.0998	11.8842	11.8399	11.714
chr13	51973214	51976583	17287368	---		---	AK049390 // GenBank HTC // Mus musculus 7 days embryo whole body cDNA, RIKEN full-lengt		4.13894	3.88678	4.13144	4.47875	3.72118	3.84657	4.14469	4.17352	4.5077	4.33752	3.84666	4.0453	3.82936	3.91135	3.52838	3.67365	4.03811	3.93305	3.83342	3.83769	4.5697	3.76091	3.81893	4.3302	4.11157	3.79129	3.83326	3.75557	3.93718	4.31676	3.97146	4.05273	3.77117	4.10877	3.98991	3.97402	4.09911	3.70337	3.88705	4.12519	3.97772
chr13	34924409	34953197	17286532	NM_025750 // 4933417A18Rik // RIKEN cDNA 4933417A18 gene // 13|13 A4 // 66761 /// ENSMU	4933417A18Rik	NM_025750	NM_025750 // RefSeq // Mus musculus RIKEN cDNA 4933417A18 gene (4933417A18Rik), mRNA. /		4.59077	4.58843	4.47673	4.42347	4.67191	4.80096	4.52805	4.42002	4.46698	4.7295	4.85552	4.54426	4.64981	4.40198	4.37811	4.48078	4.65307	4.75731	4.52368	4.41791	4.41298	4.67045	4.54782	4.5205	4.27104	4.76748	4.527	4.63108	4.55806	4.60206	4.60283	4.86422	4.81285	4.54509	4.5601	4.6638	4.50735	4.25545	4.50603	4.40856	4.59533
chr13	21513221	21531120	17290969	ENSMUST00000171839 // Zfp192 // zinc finger protein 192 // 13 A3.1|13 // 93681 /// NM_1	Zfp192	ENSMUST00000171839	ENSMUST00000171839 // ENSEMBL // cdna:known chromosome:NCBIM37:13:21606551:21618891:-1		7.75738	7.69447	7.92188	7.68446	7.74932	7.29375	7.53936	8.08642	8.13626	7.49714	7.03695	7.72441	7.49113	7.62949	7.13773	7.84594	7.69883	7.53316	7.54664	7.76851	8.08165	7.63958	7.7951	8.48688	7.89823	7.71389	7.68132	7.61055	7.45433	8.16707	7.79885	7.06867	7.46817	7.77882	7.4285	7.9078	7.92004	7.60837	7.76239	7.58226	8.02709
chr13	21896918	21897049	17291026	NR_035500 // Mir1983 // microRNA 1983 // --- // 100316716 /// NR_035500 // Mir1983 // m	Mir1983	NR_035500	NR_035500 // RefSeq // Mus musculus microRNA 1983 (Mir1983), microRNA. // chr13 // 100		3.89711	3.60983	3.54707	4.78082	4.59299	3.90228	3.8112	3.99202	4.45574	3.57305	4.97089	3.87461	4.36602	3.54319	3.42843	3.56456	4.4382	3.59792	3.3656	3.63343	4.10308	4.23095	3.68767	3.63011	3.49556	3.90314	4.33943	3.56007	4.61392	3.81599	3.80589	3.6787	4.29891	3.89224	3.74236	3.94121	3.25298	4.12953	3.56577	3.25541	3.72852
chr13	40956414	41001151	17292026	NM_008105 // Gcnt2 // glucosaminyl (N-acetyl) transferase 2, I-branching enzyme // 13 A	Gcnt2	NM_008105	NM_008105 // RefSeq // Mus musculus glucosaminyl (N-acetyl) transferase 2, I-branching		5.21474	4.6626	5.53651	5.0428	4.99787	5.34164	4.72349	4.68863	5.02874	4.23231	5.19409	4.54491	5.50921	4.76205	4.76821	5.24316	5.33137	4.73302	4.73275	4.28305	4.42672	4.68378	4.32161	4.18198	4.57915	4.90929	5.42292	4.7178	4.89838	5.00472	4.71197	4.80732	4.83362	4.84797	5.10382	4.98724	5.20985	5.12894	4.67258	4.9054	4.83075
chr13	54551218	54565435	17292698	ENSMUST00000026989 // 4833439L19Rik // RIKEN cDNA 4833439L19 gene // 13 B1|13 // 97820	4833439L19Rik	ENSMUST00000026989	ENSMUST00000026989 // ENSEMBL // cdna:known chromosome:NCBIM37:13:54652579:54666796:-1		10.1497	9.79598	9.72296	9.95066	9.54407	9.83101	9.84484	9.94027	9.8144	9.44221	9.46351	9.97099	9.53226	9.88353	9.61218	10.1426	9.98589	9.43396	9.60309	9.811	9.41755	9.84798	9.46574	9.53723	9.82922	9.73621	9.78496	9.53971	9.76026	9.65692	9.70442	9.6841	9.73843	9.8892	9.80903	9.86929	10.0139	10.0077	9.62531	9.69002	9.81993
chr13	48261427	48264036	17287081	NM_031166 // Id4 // inhibitor of DNA binding 4 // 13 B|13 31.0 cM // 15904 /// ENSMUST0	Id4	NM_031166	NM_031166 // RefSeq // Mus musculus inhibitor of DNA binding 4 (Id4), mRNA. // chr13 //		11.3894	8.86355	9.34706	9.19304	7.52158	8.98518	8.85578	7.85856	7.58071	7.98011	9.34291	10.0188	9.17941	8.56328	8.58063	10.4248	8.26907	10.6356	8.26826	8.65752	7.51547	7.55434	8.47921	7.86848	10.3147	7.86839	7.94569	8.53261	8.46651	7.88018	8.77879	8.84157	9.14711	8.98078	10.1551	9.01297	8.46059	9.47667	7.33452	8.46859	9.79661
chr13	4771649	4836485	17284995	---		---	ENSMUST00000065956 // ENSEMBL // cdna:known chromosome:NCBIM37:13:4770895:4835731:1 gen		4.25544	4.39388	4.29146	4.75	4.36005	4.19225	4.40905	4.24614	4.41965	4.60454	4.34917	4.22477	4.45198	4.23093	4.14266	4.26134	4.57034	4.39836	4.23415	4.10181	4.24385	4.35306	4.32849	4.07966	4.19392	4.25087	4.43013	4.2238	4.33768	4.22578	4.39548	4.32149	4.31306	4.18624	4.32884	4.25982	4.30738	3.98559	4.1273	4.31658	3.88471
chr13	6662519	6662941	17290353	ENSMUST00000089635 // Gm10029 // predicted pseudogene 10029 // 13 A1|13 // 100039532	Gm10029	ENSMUST00000089635	ENSMUST00000089635 // ENSEMBL // cdna:known chromosome:NCBIM37:13:6661765:6662187:-1 ge		6.85613	6.87408	6.91191	7.10575	7.09151	6.906	6.8071	6.91734	7.09683	6.89462	6.96536	6.7484	6.96669	6.74383	6.81609	6.78705	6.96548	6.50067	6.70139	7.0537	7.15481	6.86728	6.79065	7.00414	6.82199	6.71173	7.12203	6.96881	7.02298	6.83936	6.94851	6.38962	7.10365	6.52948	6.56656	6.9867	7.0309	7.0661	7.48723	6.93171	7.09527
chr13	32802457	32802849	17291692	NM_030215 // Wrnip1 // Werner helicase interacting protein 1 // 13|13 A4 // 78903 /// E	Wrnip1	NM_030215	NM_030215 // RefSeq // Mus musculus Werner helicase interacting protein 1 (Wrnip1), mRN		7.7229	7.61546	7.46964	7.0979	7.55031	8.16233	7.59375	7.54764	7.42809	7.46704	8.37526	7.53293	8.1644	7.2996	7.54495	7.30041	7.56655	7.60854	7.77064	7.26443	7.10884	7.84243	7.26999	7.0817	7.01997	7.56254	7.35451	7.19369	7.60767	7.36438	7.32843	7.5125	7.66716	7.30591	7.19374	7.27986	7.24277	7.60015	7.50798	7.49168	7.02633
chr13	12996124	13005392	17290674	ENSMUST00000110594 // Prl2c2 // prolactin family 2, subfamily c, member 2 // 13 A1|13 6	Prl2c2	ENSMUST00000110594	ENSMUST00000110594 // ENSEMBL // cdna:known chromosome:NCBIM37:13:13088393:13097659:-1		3.21773	3.27667	3.24264	3.46589	4.39627	3.47264	3.13551	3.43468	3.27724	3.40459	3.5162	3.24709	3.56274	3.12695	3.1242	3.15008	3.34288	3.23947	3.07682	3.38894	3.12314	3.23022	3.02946	3.49145	3.08809	3.18782	3.27246	3.0697	3.37561	3.02181	3.31907	3.39481	3.28955	3.26603	3.09717	3.31246	3.28127	3.40584	3.27757	3.18745	3.19344
chr13	37345345	37419036	17286587	NM_010745 // Ly86 // lymphocyte antigen 86 // 13 A3.3|13 // 17084 /// ENSMUST0000002186	Ly86	NM_010745	NM_010745 // RefSeq // Mus musculus lymphocyte antigen 86 (Ly86), mRNA. // chr13 // 100		8.92269	7.97435	7.85303	8.14049	8.88091	6.39513	7.80799	8.48333	9.0245	7.91664	6.17042	9.05761	7.1247	8.9226	6.90469	8.35141	8.64366	8.40858	7.74652	9.3172	8.99854	7.10052	8.2319	8.31257	7.95322	8.29154	8.20413	8.82847	8.6559	9.03552	8.57447	8.63727	8.00693	9.61544	7.60183	7.41285	7.76486	7.23855	7.2942	6.96815	7.43311
chr13	50165277	50167893	17292514	BC147620 // Gm904 // predicted gene 904 // 13 A5|13 // 380845 /// BC147515 // Gm906 //	Gm904	BC147620	BC147620 // GenBank // Mus musculus gene model 904, (NCBI), mRNA (cDNA clone MGC:182716		5.98629	6.2159	6.06159	5.67098	6.47292	5.84327	6.30675	5.79793	5.71077	7.10647	5.81766	6.56576	5.87045	6.0598	6.23503	5.57455	5.91494	6.22587	6.17115	7.31027	5.82868	5.55784	6.42855	5.70909	6.12042	6.95568	6.04657	6.7686	6.53347	5.77428	5.72219	6.45834	5.80886	5.9682	5.74548	5.83827	7.69249	5.99542	6.84139	7.43136	5.96854
chr13	55825054	55836192	17292967	NM_011097 // Pitx1 // paired-like homeodomain transcription factor 1 // 13 B1|13 34.0 c	Pitx1	NM_011097	NM_011097 // RefSeq // Mus musculus paired-like homeodomain transcription factor 1 (Pit		5.87093	5.80872	5.44112	4.86376	5.74993	5.7249	5.66189	5.87585	5.22639	5.46491	5.50914	5.81935	5.68234	6.47753	5.91226	5.28467	6.59859	6.05539	5.37343	5.75328	5.52699	5.23882	5.56796	5.42979	5.31283	5.48266	5.28242	5.67658	5.3282	5.51206	5.64423	5.55289	5.4504	5.7602	5.68442	5.10029	5.86597	5.58378	5.21511	5.36342	5.42577
chr13	51685529	51701041	17292562	---		---	ENSMUST00000110042 // ENSEMBL // cdna:putative chromosome:NCBIM37:13:51780898:51796410:		7.53495	7.16267	7.37616	7.16572	7.26935	7.39746	7.3247	7.39474	7.0414	6.92681	7.42509	7.18155	7.52523	7.27956	7.10088	7.21882	7.31681	7.35904	7.67525	7.10163	7.12927	7.17597	7.25925	7.05316	7.31379	7.57857	7.0223	7.24196	7.6086	7.30556	7.40881	7.66613	7.64709	7.30418	8.09819	7.4533	7.69174	7.43977	8.11865	7.40088	7.68899
chr13	24582189	24733816	17285964	NM_029679 // Fam65b // family with sequence similarity 65, member B // 13|13 A3.2 // 19	Fam65b	NM_029679	NM_029679 // RefSeq // Mus musculus family with sequence similarity 65, member B (Fam65		6.67647	6.4489	6.29836	6.56434	6.65917	7.33219	6.71517	6.61275	6.02372	7.19133	6.54552	6.57653	6.09359	6.64921	6.58944	6.75007	6.33392	7.25905	7.518	7.65621	6.21952	7.40013	6.68391	5.86453	6.59648	6.5247	6.804	6.66191	7.15462	6.18835	7.57783	7.18286	6.8123	6.61902	6.67824	7.49787	7.02189	6.75185	6.45257	7.51295	6.80252
chr13	49261554	49320311	17292450	ENSMUST00000110087 // Fgd3 // FYVE, RhoGEF and PH domain containing 3 // 13 A5|13 31.0	Fgd3	ENSMUST00000110087	ENSMUST00000110087 // ENSEMBL // cdna:known chromosome:NCBIM37:13:49356923:49404609:-1		7.58009	6.63518	7.35782	7.6489	7.41225	7.60535	7.83989	6.31893	6.15958	6.62629	7.38656	7.69531	7.55015	7.1024	7.72339	8.08734	7.70109	7.37196	7.32744	7.05114	6.67314	6.74599	6.28422	6.15833	7.6717	7.06077	7.59024	6.83361	6.7936	6.45598	7.89101	6.85387	7.59359	7.0589	8.00677	7.81498	7.58318	7.59777	6.94494	6.68808	8.20095
chr13	55343833	55362783	17292839	NM_025828 // Lman2 // lectin, mannose-binding 2 // 13 B1|13 // 66890 /// ENSMUST0000002	Lman2	NM_025828	NM_025828 // RefSeq // Mus musculus lectin, mannose-binding 2 (Lman2), mRNA. // chr13 /		10.0052	9.61056	9.54104	10.1524	9.68629	9.65075	9.54724	10.5175	10.202	9.53526	9.73865	9.68338	9.78335	9.36011	9.51094	9.81211	9.62672	9.16078	9.50305	9.73654	10.1343	9.7399	9.58975	10.1223	9.48591	9.67374	9.39559	9.18151	9.52102	10.1526	9.53442	9.37256	9.66773	9.45721	9.28053	9.7936	9.59227	9.70794	9.41689	9.5985	9.46295
chr13	55027880	55100300	17292800	NM_011307 // Uimc1 // ubiquitin interaction motif containing 1 // 13|13 B2 // 20184 ///	Uimc1	NM_011307	NM_011307 // RefSeq // Mus musculus ubiquitin interaction motif containing 1 (Uimc1), m		7.92252	8.15794	8.04541	7.65274	7.82555	7.7833	7.92414	8.00974	8.20778	8.21938	7.80491	7.9189	7.78928	8.11743	8.71853	7.46629	8.28452	8.23089	7.76742	7.69899	8.0555	8.03756	7.95054	7.96171	8.09618	7.91605	8.14027	8.14526	7.84663	8.04776	8.04152	8.16811	7.89161	7.93559	7.59563	7.95772	8.49329	7.93219	7.96965	8.06821	7.84654
chr13	22054006	22054136	17291060	---		---	ENSMUST00000157387 // ENSEMBL // ncrna:snoRNA chromosome:NCBIM37:13:22145875:22146005:-		3.30733	3.56074	3.32724	3.39897	3.21815	3.40348	3.2863	3.99637	3.50505	3.93627	3.37196	3.4011	3.29047	3.37589	3.65261	3.10989	3.08714	3.62121	3.22123	3.31788	3.18011	3.52711	3.1874	3.36504	3.1647	3.42665	3.19936	3.23349	3.49078	3.69248	3.36267	3.47841	3.17652	3.3275	3.17288	3.42433	3.64198	3.46664	3.19347	3.51099	3.44351
chr13	34162964	34178172	17286499	NM_001101430 // Psmg4 // proteasome (prosome, macropain) assembly chaperone 4 // 13 A3.	Psmg4	NM_001101430	NM_001101430 // RefSeq // Mus musculus proteasome (prosome, macropain) assembly chapero		6.84213	7.04553	6.80957	7.25824	6.96792	6.70973	6.75754	6.5632	6.91575	6.87564	6.62092	6.89782	6.55364	6.74411	7.09333	6.84757	6.98305	6.68542	6.72507	6.85377	6.40721	6.4955	6.58722	6.74995	6.87063	6.71627	6.95362	7.15955	6.98072	6.51061	6.663	6.42256	7.12001	6.4225	6.53759	6.58142	7.08787	6.89286	7.10058	7.10316	6.52278
chr13	60029711	60116669	17287973	NR_046142 // A530065N20 // uncharacterized LOC328263 // 13 B2|13 // 328263	A530065N20	NR_046142	NR_046142 // RefSeq // Mus musculus uncharacterized LOC328263 (A530065N20), non-coding		5.58981	5.72953	5.52816	5.38739	5.65292	5.51007	5.60843	5.41114	5.09124	5.52997	5.79886	5.36623	5.40437	5.26869	5.52682	5.66312	5.39495	5.29144	5.50616	5.31006	5.34101	5.06472	5.50273	5.32672	5.54983	5.40699	5.41435	5.41076	5.75513	5.2401	5.36393	5.58103	5.6801	5.35664	5.83402	5.46795	5.53803	5.72484	5.67283	5.82074	5.25776
chr13	21658368	21659321	17290992	NM_146541 // Olfr1361 // olfactory receptor 1361 // 13 A3-A4|13 // 258534 /// ENSMUST00	Olfr1361	NM_146541	NM_146541 // RefSeq // Mus musculus olfactory receptor 1361 (Olfr1361), mRNA. // chr13		5.32719	5.22575	5.01243	5.23027	5.63519	5.17561	5.20414	5.31896	5.84115	5.6675	5.55539	5.22102	5.39519	5.2224	5.11265	4.93779	5.29535	5.48018	5.52345	5.03853	4.92437	5.44665	5.3362	5.3442	5.5091	4.96502	5.45465	4.99976	5.05029	5.14736	4.98941	4.90566	5.33443	5.07461	5.00158	5.58479	5.32201	5.17862	5.10911	4.94912	4.77621
chr13	57923172	58113592	17293059	ENSMUST00000160860 // Klhl3 // kelch-like 3 (Drosophila) // 13 B1|13 // 100503085 /// N	Klhl3	ENSMUST00000160860	ENSMUST00000160860 // ENSEMBL // cdna:known chromosome:NCBIM37:13:58105582:58214953:-1		5.93806	6.20239	6.11055	6.60394	5.87802	6.22095	5.89934	5.89324	6.22729	6.21246	5.95893	6.16074	5.77656	5.8191	6.19551	6.44629	6.02709	6.44943	6.08535	6.26365	6.10029	5.93676	6.312	6.32043	5.9995	6.48251	5.99567	5.90059	6.17691	6.56221	6.35495	6.40824	6.03061	5.92092	6.15094	5.89154	6.23915	6.13819	6.20457	5.9494	6.94007
chr13	46418300	46431099	17286998	NM_001081425 // Rbm24 // RNA binding motif protein 24 // 13 A5|13 // 666794 /// ENSMUST	Rbm24	NM_001081425	NM_001081425 // RefSeq // Mus musculus RNA binding motif protein 24 (Rbm24), mRNA. // c		10.0733	8.82572	8.53319	9.15302	8.26513	7.98138	8.28527	7.03076	5.95931	6.96222	8.11021	8.28172	8.06742	8.58361	8.50291	8.87866	8.60975	9.79096	8.94081	7.54056	5.91762	8.45263	7.81998	6.30511	8.76096	8.79244	9.91872	7.91944	7.34636	7.30952	9.30567	7.99686	9.83231	7.98753	8.30251	9.5265	8.52899	8.77473	7.10358	7.34134	8.33818
chr13	48871112	48875460	17287099	---		---	ENSMUST00000123212 // ENSEMBL // cdna:putative chromosome:NCBIM37:13:48966481:48970829:		7.51249	7.76734	7.49645	7.78239	7.42179	7.36714	7.48223	7.62342	7.54766	7.28224	7.42779	7.29115	7.33479	7.63903	7.4871	7.61899	7.36768	7.49165	7.23207	7.18706	7.36933	7.23613	7.55671	7.76233	7.64434	7.59933	7.42091	7.6757	7.29839	7.48878	7.21353	7.66769	7.11365	7.37483	7.43828	7.53283	8.06527	7.79011	7.38728	7.33741	7.32579
chr13	60205471	60216018	17287977	NR_036449 // Gm5084 // predicted gene 5084 // 13 B2|13 // 100503759	Gm5084	NR_036449	NR_036449 // RefSeq // Mus musculus predicted gene 5084 (Gm5084), non-coding RNA. // ch		5.0226	5.04741	5.09538	5.24801	5.08682	5.12172	5.15859	5.47952	4.82821	5.31698	5.11768	5.25548	4.96806	4.86262	4.99923	4.9323	5.10438	5.00217	4.73685	4.95099	6.94531	4.97419	5.01461	6.84299	4.72147	5.1348	4.81666	4.94099	4.92531	5.62481	4.78753	4.85523	5.14971	5.09442	5.05517	4.76458	5.33173	5.23714	4.99648	5.09703	4.84391
chr13	23934462	23934851	17285938	NM_175658 // Hist1h2aa // histone cluster 1, H2aa // 13 A2-A3|13 // 319163 /// ENSMUST0	Hist1h2aa	NM_175658	NM_175658 // RefSeq // Mus musculus histone cluster 1, H2aa (Hist1h2aa), mRNA. // chr13		8.63641	8.45196	9.43907	10.8782	8.35327	9.62961	7.81396	6.5491	6.53412	9.25064	9.70974	9.85908	11.8876	8.69185	9.86735	8.33778	9.68762	8.84581	9.07431	8.01307	6.37977	8.67601	8.45218	7.2176	7.6323	8.35942	9.63954	8.80515	9.26782	6.51038	7.7035	8.55973	8.3893	9.73683	8.22117	7.99336	8.28454	8.63238	8.41984	7.37617	8.1113
chr13	23867750	23895730	17285922	NM_009198 // Slc17a1 // solute carrier family 17 (sodium phosphate), member 1 // 13 A3-	Slc17a1	NM_009198	NM_009198 // RefSeq // Mus musculus solute carrier family 17 (sodium phosphate), member		4.53496	4.52429	4.5339	4.0362	4.17735	4.16854	4.23477	4.48783	4.12731	4.19511	4.33071	4.34158	4.23499	4.54536	4.70757	4.1496	4.19316	4.31236	4.32425	4.15983	4.49749	4.29707	4.24206	4.473	4.20471	4.42709	4.378	4.21516	4.53126	4.44919	4.42495	4.80792	4.22668	4.2271	4.41237	4.23997	4.28185	4.26872	4.40451	4.1361	4.36049
chr13	21312203	21319624	17285631	NM_145451 // Gpx6 // glutathione peroxidase 6 // 13 A3.1|13 // 75512 /// ENSMUST0000000	Gpx6	NM_145451	NM_145451 // RefSeq // Mus musculus glutathione peroxidase 6 (Gpx6), mRNA. // chr13 //		4.57574	4.69275	4.50735	4.8925	4.3152	4.4748	4.84413	4.70964	4.4018	4.84262	4.90961	4.82059	4.72388	4.52029	4.49576	4.35993	4.5767	4.54596	4.80898	4.52226	4.47494	4.43895	4.62303	4.2394	4.62618	4.71934	4.46953	4.33371	4.32668	4.26805	4.66579	4.44449	4.50189	4.41175	4.57499	4.76301	4.75645	4.69224	4.56514	4.65339	4.63568
chr13	21753395	21753907	17291001	ENSMUST00000074752 // Hist1h2ak // histone cluster 1, H2ak // 13 A2-A3|13 // 319169 ///	Hist1h2ak	ENSMUST00000074752	ENSMUST00000074752 // ENSEMBL // cdna:known chromosome:NCBIM37:13:21845264:21845776:-1		7.61551	7.94376	7.43005	7.9841	7.6648	8.30421	7.71249	6.83059	7.44178	7.81183	8.02066	8.07685	9.07558	7.72813	8.58016	7.77397	7.81863	7.02839	7.89906	7.50287	7.32303	7.83753	7.59563	7.42871	7.69813	7.6689	8.05408	7.85931	7.69334	7.96614	7.57019	7.27894	8.46709	7.48488	7.78035	7.57887	7.72554	7.94031	9.19161	7.65855	7.28784
chr13	52504375	52530836	17292598	NM_001024474 // Diras2 // DIRAS family, GTP-binding RAS-like 2 // 13 A5|13 // 68203 ///	Diras2	NM_001024474	NM_001024474 // RefSeq // Mus musculus DIRAS family, GTP-binding RAS-like 2 (Diras2), m		7.49194	7.25083	10.5731	8.99903	7.31858	8.31794	7.24017	6.14438	5.37319	6.43342	7.63712	6.34276	8.78578	9.2046	6.80221	9.76222	10.3468	6.89994	7.65276	6.40563	5.89747	7.84031	6.45621	6.06018	6.72442	6.45251	7.34217	6.69383	6.79332	6.4078	7.67614	6.46227	8.19335	9.37393	7.82932	8.44704	8.68674	9.14882	6.26489	6.32031	9.75162
chr13	34652923	34666774	17286505	---		---	AK132729 // GenBank HTC // Mus musculus adult male testis cDNA, RIKEN full-length enric		3.99592	4.51308	4.38271	4.32967	4.29377	4.45499	4.41212	4.43318	4.11999	4.37754	4.20674	4.36512	4.39387	4.1973	4.28982	4.73711	4.29505	4.22293	4.25537	4.48988	4.19532	4.45426	4.47499	4.29778	4.21043	4.2809	4.23139	4.49804	4.25827	4.31305	4.25167	4.46607	4.31563	4.45972	4.38158	4.46289	4.41274	4.34045	4.30371	4.19714	4.05401
chr13	55523235	55528538	17292915	NM_013739 // Dok3 // docking protein 3 // 13 B1|13 // 27261 /// ENSMUST00000047877 // D	Dok3	NM_013739	NM_013739 // RefSeq // Mus musculus docking protein 3 (Dok3), mRNA. // chr13 // 100 //		7.29783	7.00066	6.59109	6.87467	7.14444	6.71404	6.71343	6.97311	6.92503	6.65643	6.68359	7.05865	6.4753	7.17009	7.054	6.62463	6.97915	7.77668	6.84874	7.47523	7.01356	6.62622	6.8525	6.73305	6.90521	6.81287	6.85383	6.91404	6.70093	6.63051	6.92911	7.28595	6.74859	7.35091	6.91303	6.67704	7.44308	6.82949	6.74409	6.97963	6.53135
chr13	27312627	27319252	17286171	NM_011166 // Prl6a1 // prolactin family 6, subfamily a, member 1 // 13 A3.1|13 14.0 cM	Prl6a1	NM_011166	NM_011166 // RefSeq // Mus musculus prolactin family 6, subfamily a, member 1 (Prl6a1),		3.29817	3.20197	3.30226	3.69075	3.65895	3.35984	3.33442	3.52979	3.36891	3.75251	3.40903	3.49304	3.57022	3.29725	3.26823	3.56356	3.41614	3.29588	3.08326	3.51116	3.42881	3.45482	3.46349	3.55537	3.49865	3.32044	3.36455	3.23285	3.39006	3.29896	3.43065	3.26777	3.35617	3.64877	3.24732	3.40635	3.49415	3.25509	3.47176	3.46537	3.45056
chr13	41800783	41801795	17286805	---		---	ENSMUST00000154159 // ENSEMBL // cdna:known chromosome:NCBIM37:13:41896152:41897164:1 g		5.68975	5.65846	5.60855	5.81397	6.09394	6.15638	5.98832	5.50616	5.69815	5.58348	6.00926	5.67653	5.71532	5.78394	5.60514	5.59917	5.8086	5.81764	5.58469	5.71771	5.65696	5.73746	5.66919	5.72435	5.73033	5.87309	5.71371	5.88601	5.84372	5.77292	5.77401	6.07907	5.74987	5.75747	5.95503	5.97256	5.81487	5.86588	5.72139	6.00307	5.65275
chr13	21479097	21479441	17290961	NM_001039115 // Zkscan4 // zinc finger with KRAB and SCAN domains 4 // 13 A3.1|13 // 54	Zkscan4	NM_001039115	NM_001039115 // RefSeq // Mus musculus zinc finger with KRAB and SCAN domains 4 (Zkscan		5.19331	5.22962	6.06676	5.35448	5.71233	5.85579	5.29401	4.60963	4.05077	4.88111	5.3809	5.24606	5.57504	5.58148	5.83267	4.81722	5.59548	4.19891	5.80018	4.48971	4.10936	4.89791	4.6439	4.24643	4.4963	4.15571	4.83064	4.49221	4.64604	4.37025	4.98178	4.04513	5.44101	5.42271	5.01932	5.07219	5.36405	5.87963	4.15812	4.47959	4.71503
chr13	23353103	23369208	17291122	NM_001111107 // Zfp322a // zinc finger protein 322A // 13 A3.1|13 // 218100 /// NM_1725	Zfp322a	NM_001111107	NM_001111107 // RefSeq // Mus musculus zinc finger protein 322A (Zfp322a), transcript v		7.02113	7.30566	7.92992	7.1641	7.49424	7.03695	7.80446	7.74303	7.63302	7.00276	7.49743	7.49627	7.86141	7.65581	7.23412	7.53086	7.91808	7.19086	7.35966	7.21572	7.57534	7.56293	7.43146	7.01291	7.77607	7.88302	8.44608	7.82661	7.9809	7.60439	7.77825	7.14136	7.6897	7.75767	7.51576	7.75072	8.32609	7.8338	7.75393	7.47469	8.10987
chr13	9387139	9391741	17285140	---		---	AK035611 // GenBank HTC // Mus musculus adult male urinary bladder cDNA, RIKEN full-len		6.3159	6.47811	6.62772	5.57293	6.46994	6.71193	6.51539	6.38617	6.59786	6.89641	6.51587	5.97436	6.89215	6.66729	5.58083	6.8378	7.1453	6.58317	6.51765	6.0776	6.42468	6.6221	6.04733	6.41125	7.00013	7.00023	6.96409	5.84652	7.20871	6.62027	6.36883	6.60867	6.92839	6.81753	6.57023	6.4439	7.79908	6.46053	6.84223	6.68575	7.01219
chr13	55784568	55809000	17287777	NM_001252487 // Catsper3 // cation channel, sperm associated 3 // 13|13 B2 // 76856 ///	Catsper3	NM_001252487	NM_001252487 // RefSeq // Mus musculus cation channel, sperm associated 3 (Catsper3), t		4.21909	4.21765	4.2205	4.16609	4.13933	4.37346	4.22762	4.47282	4.05616	4.36272	4.23463	4.51458	4.40106	4.33636	4.2478	4.21794	4.46149	4.23102	4.11529	4.31147	4.29712	4.24987	4.06273	4.07224	4.08463	4.25366	4.05433	4.12756	4.10033	4.06852	4.31588	4.09608	4.10399	4.16685	4.57759	4.22316	4.18838	4.11273	4.07698	3.99439	4.6525
chr13	56479277	56482246	17293013	NM_008373 // Il9 // interleukin 9 // 13 B1|13 35.0 cM // 16198 /// ENSMUST00000022019 /	Il9	NM_008373	NM_008373 // RefSeq // Mus musculus interleukin 9 (Il9), mRNA. // chr13 // 100 // 100 /		3.80323	3.81	3.91877	4.33788	3.96709	3.91628	3.98216	3.75329	3.68466	3.81899	3.87274	4.19772	3.86421	3.75345	4.13403	3.69811	4.10495	3.97447	4.07803	3.74264	4.18803	4.04753	4.01134	3.59434	3.98043	4.25522	4.14373	4.09824	3.93895	4.22811	4.07417	4.03654	4.20171	3.95564	4.03809	3.62154	3.95679	3.64154	3.99882	4.04559	4.0403
chr13	23698060	23698454	17291208	ENSMUST00000102967 // LOC100862646 // histone H4-like // --- // 100862646 /// ENSMUST00	LOC100862646	ENSMUST00000102967	ENSMUST00000102967 // ENSEMBL // cdna:known chromosome:NCBIM37:13:23789929:23790323:-1		3.51245	3.52913	3.6318	3.92019	3.96761	3.52762	3.4602	4.12995	3.27665	3.68026	3.28321	3.61724	5.51718	3.43793	5.04757	3.64041	4.23403	3.79934	4.13155	3.60657	3.16129	3.88337	3.07077	2.78429	3.12455	3.26073	4.07895	3.7396	3.53857	3.01205	3.24268	2.80149	3.7932	2.88262	3.05025	3.4852	3.09331	4.03201	3.8665	4.01524	3.68761
chr13	40715675	40733823	17292011	NM_011547 // Tfap2a // transcription factor AP-2, alpha // 13 A5-B1|13 25.0 cM // 21418	Tfap2a	NM_011547	NM_011547 // RefSeq // Mus musculus transcription factor AP-2, alpha (Tfap2a), transcri		8.56471	9.69902	9.7333	9.42975	9.05091	9.58466	9.56941	8.73815	8.90453	9.70867	9.72067	9.59213	9.71328	9.63143	10.0249	9.28304	8.97098	8.68522	9.26664	9.75417	8.90893	10.1361	9.03206	8.66124	10.0881	9.17889	10.0924	9.79715	8.96816	9.03489	9.41368	10.0669	9.549	8.97297	9.79753	9.92081	9.845	9.7758	9.70614	9.20714	9.7122
chr13	11522052	11525682	17285149	NR_027813 // Zp4-ps // zona pellucida glycoprotein 4, pseudogene // 13 A1|13 // 664793	Zp4-ps	NR_027813	NR_027813 // RefSeq // Mus musculus zona pellucida glycoprotein 4, pseudogene (Zp4-ps),		4.04673	3.98998	4.23444	4.36815	4.22891	4.10356	4.10345	4.15043	4.19564	4.18129	4.59438	4.19442	3.9271	4.20027	4.16196	4.20384	4.32578	4.02364	3.97329	3.97747	4.2271	4.07187	4.16463	4.12878	4.03052	4.15858	4.25399	4.05381	4.199	4.07305	4.12042	4.29022	4.19369	3.95971	4.24368	4.0689	4.08469	4.17363	4.26449	3.945	4.04354
chr13	43615710	43670945	17286893	ENSMUST00000059986 // Rnf182 // ring finger protein 182 // 13 A4|13 // 328234 /// NM_18	Rnf182	ENSMUST00000059986	ENSMUST00000059986 // ENSEMBL // cdna:known chromosome:NCBIM37:13:43711079:43766314:1 g		5.60331	6.0535	6.17536	5.91202	5.56309	6.0006	6.14359	5.15087	4.50643	5.39064	6.23882	6.01537	6.14657	5.47816	5.90024	7.03117	5.81309	5.56688	6.70798	5.41657	4.89373	6.15386	4.72186	5.49421	5.59487	5.50519	7.02909	5.93288	5.79439	4.76994	6.55083	5.33252	6.90866	6.06988	5.5432	5.08935	7.1679	6.60721	5.54261	4.84554	6.97972
chr13	21504316	21505233	17290967	NR_026798 // Zfp389 // zinc finger protein 389 // 13|13 // 100038371	Zfp389	NR_026798	NR_026798 // RefSeq // Mus musculus zinc finger protein 389 (Zfp389), non-coding RNA. /		4.65725	5.12049	5.00211	5.09784	4.86352	4.39394	5.0227	4.59488	4.28556	4.59811	4.97079	4.78152	4.57933	5.08602	4.33184	4.94524	4.63668	4.72223	4.56473	4.71821	4.75463	4.57375	4.55886	4.74891	4.65749	4.92824	5.09383	4.84478	4.94781	4.66285	4.88653	4.60309	4.71344	4.58043	5.21808	5.07901	5.37007	4.7361	4.93406	4.71229	5.38646
chr13	27383339	27390846	17291412	NM_025532 // Prl2b1 // prolactin family 2, subfamily b, member 1 // 13 A3.1|13 14.0 cM	Prl2b1	NM_025532	NM_025532 // RefSeq // Mus musculus prolactin family 2, subfamily b, member 1 (Prl2b1),		3.51832	3.47696	3.51919	4.81097	3.63175	3.95573	3.63774	3.69696	3.52111	3.42219	3.3857	3.7052	3.40504	3.36635	3.58792	3.46198	3.75713	3.80117	3.47682	3.97397	3.41687	3.31572	3.38867	3.5258	3.5958	3.59142	3.71126	3.33105	3.32432	3.60818	3.69128	3.57808	3.41877	3.62884	3.61316	3.93052	3.89206	3.2959	3.41441	3.88847	4.17493
chr13	29940283	29942261	17286246	---		---	BC042738 // GenBank // Mus musculus, clone IMAGE:4918698, mRNA. // chr13 // 100 // 100		4.81321	4.73556	4.80643	5.02831	4.73655	4.785	4.55174	5.35451	5.60015	4.73316	5.13693	4.68311	5.32236	4.74086	4.79319	5.31863	4.69284	4.78196	4.76902	4.80652	5.14717	4.74406	5.13015	5.31324	4.47132	4.69315	4.85113	4.72015	4.75648	5.53086	4.87836	4.8415	4.98722	4.63533	4.83325	4.43047	4.60066	4.92077	4.58629	4.57594	4.49947
chr13	35893472	35906359	17291854	ENSMUST00000171686 // Rpp40 // ribonuclease P 40 subunit (human) // 13 A3.3|13 // 20836	Rpp40	ENSMUST00000171686	ENSMUST00000171686 // ENSEMBL // cdna:known chromosome:NCBIM37:13:35985341:35998228:-1		6.17783	5.89758	6.63829	6.20022	6.75802	5.70505	6.48986	6.24886	6.43285	5.86918	5.65085	6.5917	5.48037	6.3507	5.95653	6.37148	5.94278	5.8926	6.13962	6.79836	6.27149	6.35336	6.43442	6.75167	7.32061	6.58822	6.98662	6.28282	7.0645	6.18262	7.18821	6.20964	6.43196	6.19721	5.76153	7.02961	7.05714	6.14727	7.5239	6.0856	6.56912
chr13	56426648	56430381	17287799	XM_003085857 // Gm3045 // predicted gene 3045 // 13 B1|13 // 100040926	Gm3045	XM_003085857	XM_003085857 // RefSeq // PREDICTED: Mus musculus predicted gene 3045 (Gm3045), mRNA. /		5.08956	5.35845	5.06848	5.0645	5.18091	5.47507	5.44148	5.28911	5.10486	4.91811	5.48687	5.09402	5.4085	5.25973	5.27716	5.17865	5.48766	5.33754	5.38064	4.84723	5.18984	5.05132	5.12361	4.78306	5.08273	5.23763	5.29725	5.17472	5.07458	4.71773	5.30796	4.96027	5.25291	5.3933	5.20512	5.27877	5.04344	5.34084	4.98203	5.24352	4.83857
chr13	21715763	21716143	17290997	NM_178199 // Hist1h2bl // histone cluster 1, H2bl // 13 A2-A3|13 // 319185 /// ENSMUST0	Hist1h2bl	NM_178199	NM_178199 // RefSeq // Mus musculus histone cluster 1, H2bl (Hist1h2bl), mRNA. // chr13		12.588	12.2257	12.4797	12.5516	12.6238	12.5834	12.2517	12.0834	12.3635	12.3082	12.6597	12.2497	12.8383	12.4376	12.5528	11.8919	12.4156	12.3453	12.5219	12.2058	12.1263	12.5365	12.2279	12.3479	12.116	12.4521	12.2679	12.3474	12.2284	11.9812	12.1861	12.1376	12.6597	12.2711	12.2172	12.0275	12.3542	12.6358	12.2887	12.3294	12.1264
chr13	22501337	22502245	17291076	NM_134224 // Vmn1r202 // vomeronasal 1 receptor 202 // 13 A3.1|13 // 171258 /// ENSMUST	Vmn1r202	NM_134224	NM_134224 // RefSeq // Mus musculus vomeronasal 1 receptor 202 (Vmn1r202), mRNA. // chr		3.11793	3.49241	3.46933	4.50661	3.08809	3.08954	3.54158	3.45996	2.76387	3.13901	3.7609	2.80222	3.33449	3.40815	3.43255	3.1455	3.31426	3.34034	3.20036	3.06666	3.51354	3.44685	3.34918	2.96642	2.93384	3.31209	3.87974	2.69686	3.48826	3.21605	3.49141	3.37077	3.33031	3.10103	3.47099	3.29029	3.71567	3.34932	3.46951	3.43745	3.18771
chr13	21286429	21292731	17290913	NM_010343 // Gpx5 // glutathione peroxidase 5 // 13 A2-A4|13 8.0 cM // 14780 /// ENSMUS	Gpx5	NM_010343	NM_010343 // RefSeq // Mus musculus glutathione peroxidase 5 (Gpx5), mRNA. // chr13 //		3.53483	3.73124	3.63825	3.56701	3.67825	3.67407	3.72733	4.11178	4.09849	3.22721	3.69284	3.56545	3.63564	3.50789	3.43298	3.53942	3.78988	3.46221	3.11446	3.57869	3.59679	3.61578	3.56699	3.88261	3.79674	3.47091	3.85623	3.36983	3.46426	4.2644	3.48103	4.00388	3.66613	3.52145	3.42519	3.84972	3.5254	3.46331	3.76727	3.71635	3.62867
chr13	51408618	51422797	17287325	NM_010101 // S1pr3 // sphingosine-1-phosphate receptor 3 // 13|13 B1 // 13610 /// ENSMU	S1pr3	NM_010101	NM_010101 // RefSeq // Mus musculus sphingosine-1-phosphate receptor 3 (S1pr3), mRNA. /		7.27988	6.9833	6.34053	6.80181	8.3406	6.09241	5.78266	8.47934	7.93021	6.50629	5.72031	7.10786	6.21102	7.4759	7.09957	6.75695	6.32073	6.67454	7.50593	8.80271	7.5162	6.52152	7.2766	9.88904	6.83306	6.6449	5.88415	6.24939	6.19359	7.95517	7.35562	6.4198	6.84898	7.11856	5.86862	6.50236	6.67053	6.06971	7.39639	6.66197	6.44647
chr13	23684199	23692488	17285851	NM_023422 // Hist1h2bc // histone cluster 1, H2bc // 13 A3.1|13 // 68024 /// ENSMUST000	Hist1h2bc	NM_023422	NM_023422 // RefSeq // Mus musculus histone cluster 1, H2bc (Hist1h2bc), mRNA. // chr13		9.76511	8.52551	8.8501	9.07934	9.39362	6.31885	9.25264	10.479	10.0582	9.04716	8.09102	8.47288	9.38736	8.76674	9.36549	8.60695	9.73368	9.26333	9.1402	7.19548	9.47749	8.35457	6.30336	8.01744	8.75703	8.92983	9.54245	9.40606	9.04553	9.13011	7.43656	5.84243	8.17961	8.30538	6.98602	7.50638	9.69267	8.82541	8.15956	9.07292	7.71659
chr13	49714119	49714240	17287245	---		---	ENSMUST00000104172 // ENSEMBL // ncrna:snoRNA chromosome:NCBIM37:13:49809488:49809609:1		5.4633	5.10952	5.3494	4.91746	5.73738	4.87317	5.33979	5.70981	5.167	4.7249	4.75942	5.09237	5.146	5.39988	4.55481	5.48298	5.40598	4.81356	5.29283	5.47163	5.20895	4.98175	5.28421	5.16282	5.51744	5.62983	5.57276	5.46931	5.60806	4.65552	5.54224	5.04422	5.13571	5.09469	5.36769	5.72395	6.0643	5.07248	5.42237	5.75919	5.37771
chr13	12395375	12438893	17285157	NM_144835 // Heatr1 // HEAT repeat containing 1 // 13 A1|13 8.0 cM // 217995 /// ENSMUS	Heatr1	NM_144835	NM_144835 // RefSeq // Mus musculus HEAT repeat containing 1 (Heatr1), mRNA. // chr13 /		8.02275	7.95754	8.24168	7.97349	8.34426	8.07008	8.29474	8.16021	8.68186	8.41738	7.89793	8.21978	8.153	8.25236	8.13601	8.28932	8.37066	7.94736	8.48508	8.53966	8.5367	8.22289	8.23978	8.54017	8.41997	8.4293	8.45593	8.02183	8.63028	8.42209	8.44017	7.94025	7.88829	8.38835	7.95073	8.6387	8.85302	8.08706	8.67342	8.10121	8.23597
chr13	55408898	55415232	17292850	NM_029303 // Pfn3 // profilin 3 // 13 B2|13 30.99 cM // 75477 /// ENSMUST00000054146 //	Pfn3	NM_029303	NM_029303 // RefSeq // Mus musculus profilin 3 (Pfn3), mRNA. // chr13 // 100 // 73 // 1		5.44511	5.37772	5.14599	5.07876	5.27735	5.7055	5.18391	5.1	5.08625	5.42755	5.70028	5.57452	5.77445	5.20762	5.53014	5.54075	5.35351	5.54274	5.36706	5.32652	5.08332	5.15154	5.49795	5.15563	5.29175	5.35056	5.40154	5.025	5.28817	5.34708	5.20692	5.31414	5.50947	5.31272	5.45534	5.18396	5.27802	5.48002	5.45901	5.30131	5.10711
chr13	50098973	50104045	17292509	BC147515 // Gm906 // predicted gene 906 // 13 A5|13 // 380882 /// BC147620 // Gm904 //	Gm906	BC147515	BC147515 // GenBank // Mus musculus gene model 906, (NCBI), mRNA (cDNA clone MGC:182613		7.02327	7.46699	6.60015	6.98233	8.37089	6.74318	7.2471	6.74628	6.74274	8.47836	6.63	6.97758	6.81763	6.74091	7.31198	6.56565	6.91584	7.2154	7.42867	9.32655	6.67377	6.29782	8.03348	6.39937	6.7521	8.16839	6.73102	8.02551	7.52731	6.96799	6.65236	7.30142	6.64911	6.79646	7.01331	6.75033	8.50432	6.82579	7.90129	9.15723	6.50309
chr13	54926763	54930205	17292772	---		---	ENSMUST00000144718 // ENSEMBL // cdna:known chromosome:NCBIM37:13:55028124:55031566:-1		4.32312	4.22666	4.23004	4.57246	4.19221	4.15136	4.31961	4.62896	3.96189	4.35941	4.40061	3.94243	4.33495	4.1439	4.53718	4.33299	4.45071	4.50436	4.14245	4.256	4.6955	4.26656	4.55225	4.37441	4.20098	4.20504	4.42717	4.23834	4.721	3.97845	4.75245	4.58221	4.4076	4.09366	4.7919	4.78231	3.9426	4.47688	4.62945	4.39829	4.27058
chr13	55209782	55318325	17287613	NM_008739 // Nsd1 // nuclear receptor-binding SET-domain protein 1 // 13 B1|13 // 18193	Nsd1	NM_008739	NM_008739 // RefSeq // Mus musculus nuclear receptor-binding SET-domain protein 1 (Nsd1		9.80905	10.2857	9.90857	10.0568	10.0465	10.1158	10.1815	10.146	10.2315	10.0879	9.87575	9.93906	10.0319	10.2909	10.4563	10.3728	9.78551	10.5558	10.0727	10.002	10.2137	10.0653	10.2336	10.3553	10.3032	10.1585	10.2753	10.2145	10.178	10.3567	10.261	10.0286	10.0612	10.2283	10.362	10.3628	10.6837	10.075	10.2225	10.3116	10.271
chr13	23953456	23991214	17291260	NM_145399 // Scgn // secretagogin, EF-hand calcium binding protein // 13 A3.1|13 // 214	Scgn	NM_145399	NM_145399 // RefSeq // Mus musculus secretagogin, EF-hand calcium binding protein (Scgn		4.65882	4.72254	4.85641	5.403	4.61057	5.05482	4.65583	4.76574	4.68849	4.36636	4.56021	4.55295	5.09831	4.6512	5.13521	4.59464	4.68918	4.76068	5.19379	4.76658	4.37355	5.01183	4.38959	4.27453	4.45585	4.54783	4.76853	4.54762	4.59282	4.35033	4.57532	5.1005	4.82386	4.68935	4.68744	5.28671	4.64431	4.83232	4.34154	4.63789	4.78398
chr13	47043499	47084613	17287041	NM_172262 // Kdm1b // lysine (K)-specific demethylase 1B // 13 A5|13 // 218214 /// ENSM	Kdm1b	NM_172262	NM_172262 // RefSeq // Mus musculus lysine (K)-specific demethylase 1B (Kdm1b), mRNA. /		8.2648	7.81046	7.68266	7.65656	7.55112	8.02078	8.03846	8.65445	8.64901	7.98867	7.76376	7.94786	7.64628	8.04764	7.80709	8.14507	7.86043	8.06421	7.93703	7.96304	8.3241	7.84681	7.93042	8.43587	8.13923	8.27105	8.1657	7.95632	8.08106	8.8282	8.10085	7.68646	8.05032	7.97447	7.92957	8.38583	8.29635	8.04043	7.89999	7.54711	8.2555
chr13	50544626	50544734	17292527	NR_030453 // Mir683-1 // microRNA 683-1 // 13|13 // 751559 /// NR_030647 // Mir683-2 //	Mir683-1	NR_030453	NR_030453 // RefSeq // Mus musculus microRNA 683-1 (Mir683-1), microRNA. // chr13 // 10		7.44695	7.79731	7.41643	6.93743	7.75271	7.67765	7.47022	7.56821	7.32007	7.48981	7.49974	7.28074	7.57554	7.45204	7.36973	6.84298	7.31428	7.44514	7.67724	7.77939	7.313	7.34504	7.8606	7.11366	7.49717	7.90134	7.44176	7.66788	7.26951	7.30267	7.25726	7.32151	7.34115	7.32383	7.66139	7.21334	8.00828	7.40877	7.62404	8.87293	7.21916
chr13	50600972	50601080	17292529	NR_030453 // Mir683-1 // microRNA 683-1 // 13|13 // 751559 /// NR_030647 // Mir683-2 //	Mir683-1	NR_030453	NR_030453 // RefSeq // Mus musculus microRNA 683-1 (Mir683-1), microRNA. // chr13 // 10		7.44695	7.79731	7.41643	6.93743	7.75271	7.67765	7.47022	7.56821	7.32007	7.48981	7.49974	7.28074	7.57554	7.45204	7.36973	6.84298	7.31428	7.44514	7.67724	7.77939	7.313	7.34504	7.8606	7.11366	7.49717	7.90134	7.44176	7.66788	7.26951	7.30267	7.25726	7.32151	7.34115	7.32383	7.66139	7.21334	8.00828	7.40877	7.62404	8.87293	7.21916
chr13	34734850	34747622	17286510	ENSMUST00000039605 // Fam50b // family with sequence similarity 50, member B // 13 A3.3	Fam50b	ENSMUST00000039605	ENSMUST00000039605 // ENSEMBL // cdna:known chromosome:NCBIM37:13:34826719:34839482:1 g		3.61625	3.58432	3.80675	4.29922	3.67543	3.74584	3.69676	3.5868	3.71836	3.86301	3.37711	4.30594	3.73654	3.81798	3.76272	3.97869	4.07711	3.82584	3.87341	3.55117	3.88227	3.92022	3.5433	3.40674	3.76209	3.88615	4.06128	3.83825	3.98999	4.01872	3.87898	3.74285	3.85179	4.13999	3.69124	3.86392	4.07771	4.04754	3.45791	3.74135	4.00161
chr13	20748497	20748836	17547730	BC092053 // Eef1a1 // eukaryotic translation elongation factor 1 alpha 1 // 9 E1|9 // 1	Eef1a1	BC092053	XR_141146 // RefSeq // PREDICTED: Mus musculus predicted gene 7614 (Gm7614), miscRNA. /		11.097	10.8243	11.0061	10.2222	10.8753	10.7299	10.941	10.5728	10.7936	10.9307	10.7953	10.7702	10.9533	11.033	11.1975	10.3657	11.0782	10.8688	10.8092	10.6653	10.5536	10.7614	10.5108	10.525	10.6831	10.8075	11.095	11.1067	10.9559	10.5361	10.752	11.0111	11.1275	10.9075	11.0654	10.7276	10.9228	11.2312	11.0044	10.8208	10.5674
chr13	34127008	34130354	17291780	NM_023716 // Tubb2b // tubulin, beta 2B class IIB // 13|13 A4 // 73710 /// ENSMUST00000	Tubb2b	NM_023716	NM_023716 // RefSeq // Mus musculus tubulin, beta 2B class IIB (Tubb2b), mRNA. // chr13		8.95866	8.89406	9.21855	9.36625	9.16969	9.02433	9.14404	8.45401	8.407	8.29326	8.48171	9.28144	8.63567	9.00767	8.57804	10.0772	9.62265	9.61742	8.94155	8.83885	7.75724	8.95043	8.79203	8.05799	9.19031	9.16316	9.02423	8.73727	9.61016	8.01229	8.7604	8.35358	8.55439	9.43313	7.97604	8.17115	9.58148	9.38542	9.27364	9.03798	9.88355
chr13	41649443	41656777	17286796	NM_177808 // Gm5082 // predicted gene 5082 // 13 A4|13 // 328231 /// NM_001145878 // Gm	Gm5082	NM_177808	NM_177808 // RefSeq // Mus musculus predicted gene 5082 (Gm5082), transcript variant 1,		4.60895	4.91651	4.61422	4.73868	4.76573	4.55575	4.80731	4.67583	4.60682	4.67662	4.71522	4.63404	4.79615	4.80993	4.6891	4.86971	4.87577	4.73656	4.74247	4.60819	4.6746	4.51526	4.8805	4.63609	4.88112	4.67207	4.8144	4.70068	4.5959	4.64348	4.88793	4.8601	4.91877	4.79481	4.77794	4.73452	4.94127	4.64122	4.92694	4.86656	4.96919
chr13	23681467	23683959	17291204	NM_178189 // Hist1h2ac // histone cluster 1, H2ac // 13 A2-A3|13 // 319164 /// ENSMUST0	Hist1h2ac	NM_178189	NM_178189 // RefSeq // Mus musculus histone cluster 1, H2ac (Hist1h2ac), mRNA. // chr13		6.04199	6.30232	6.72678	5.60873	7.00954	5.99931	6.65584	6.31949	6.29293	6.60489	6.1226	6.66103	6.53326	6.3465	6.7948	5.83306	7.12453	6.10754	6.14549	5.89368	6.0899	6.39164	5.80087	6.00578	6.72792	6.33569	6.68286	6.41775	6.96301	5.9148	6.19903	6.53554	6.13132	6.31962	5.44953	6.67456	6.45529	6.18754	6.10644	5.98501	5.84685
chr13	52569880	52573225	17292603	NR_046069 // Gm2848 // predicted gene 2848 // 13 A5|13 // 100040572 /// BC065398 // Gm2	Gm2848	NR_046069	NR_046069 // RefSeq // Mus musculus predicted gene 2848 (Gm2848), non-coding RNA. // ch		5.56831	5.66612	5.69601	5.61648	6.08406	6.00551	5.54238	5.64944	5.47967	5.57752	5.88948	5.53975	5.85285	5.58005	5.84922	4.96235	5.83082	5.70953	5.49949	5.59941	5.27913	5.71086	5.45224	5.23226	5.25731	5.76124	5.28828	5.37406	5.57116	5.38199	5.58825	5.68361	5.86515	5.39336	5.60622	5.12113	5.53467	5.87565	5.69664	5.62253	5.22361
chr13	58380046	58385225	17293135	NM_027335 // 2210016F16Rik // RIKEN cDNA 2210016F16 gene // 13 B2|13 // 70153 /// ENSMU	2210016F16Rik	NM_027335	NM_027335 // RefSeq // Mus musculus RIKEN cDNA 2210016F16 gene (2210016F16Rik), mRNA. /		8.46371	8.08023	8.34113	8.19369	7.56811	7.8526	8.1906	8.67662	8.82752	8.47076	7.92077	8.32071	7.90398	8.14361	8.0345	8.22213	8.34372	7.8187	8.11947	8.40241	8.83746	8.31379	8.01667	9.029	8.42303	8.20775	8.19909	8.06077	8.49347	8.41034	8.4728	7.88374	8.35925	8.05132	8.19802	8.35062	8.09056	8.25853	8.29194	8.09973	8.2668
chr13	22087878	22088804	17285749	NM_145850 // Vmn1r188 // vomeronasal 1 receptor 188 // 13 A3.1|13 // 252912 /// ENSMUST	Vmn1r188	NM_145850	NM_145850 // RefSeq // Mus musculus vomeronasal 1 receptor 188 (Vmn1r188), mRNA. // chr		3.47363	3.48501	3.82696	4.17171	3.43273	3.47845	3.68667	3.58699	3.6501	4.10988	3.82645	3.88618	3.70614	3.56186	3.94336	3.66636	3.90508	3.63715	3.88544	3.64139	3.20428	3.59204	3.6062	3.71144	3.7645	3.70194	3.71536	3.26455	3.32338	3.67692	3.80447	3.7795	3.64728	3.15232	3.70188	4.04969	4.11815	3.60165	3.50262	3.65883	3.40948
chr13	30336356	30382867	17286271	NM_177322 // Agtr1a // angiotensin II receptor, type 1a // 13 A3.2|13 16.0 cM // 11607	Agtr1a	NM_177322	NM_177322 // RefSeq // Mus musculus angiotensin II receptor, type 1a (Agtr1a), mRNA. //		9.60126	7.22015	9.10485	9.53965	8.94938	9.3027	9.12835	9.74288	11.1254	7.43221	8.74189	9.63467	10.5936	8.93306	9.02012	10.0577	8.49905	8.06678	9.90703	7.37698	9.96379	7.74567	9.1302	9.7156	6.74722	6.9327	9.0553	8.88163	7.01341	11.0975	10.9118	7.94836	9.73597	9.03643	8.6727	10.4449	10.5961	9.15937	6.67256	6.34447	7.16781
chr13	58806596	59133970	17287901	ENSMUST00000079828 // Ntrk2 // neurotrophic tyrosine kinase, receptor, type 2 // 13 B1-	Ntrk2	ENSMUST00000079828	ENSMUST00000079828 // ENSEMBL // cdna:known chromosome:NCBIM37:13:58909261:59235331:1 g		7.23536	8.86188	9.86007	9.82169	9.28404	9.96942	9.65466	8.16904	7.07034	9.06576	10.437	9.66122	8.86178	9.28994	10.5278	9.33535	9.43867	8.3785	9.86616	9.20706	7.86113	10.2139	8.15765	8.93401	8.91363	8.72025	10.0662	7.91548	9.37241	6.80318	9.71255	9.49906	9.66257	9.09825	8.32794	9.86158	9.56364	9.59644	7.01957	8.49302	9.48086
chr13	44729474	44921643	17286927	NM_001205043 // Jarid2 // jumonji, AT rich interactive domain 2 // 13 A5|13 27.0 cM //	Jarid2	NM_001205043	NM_001205043 // RefSeq // Mus musculus jumonji, AT rich interactive domain 2 (Jarid2),		9.29979	8.8647	9.33233	9.23752	8.70162	9.03471	8.99058	8.83495	8.95632	8.38358	8.60052	8.6936	9.1662	9.18203	9.32894	9.66563	9.56373	9.39004	8.76469	8.69311	8.99899	8.09179	8.92623	9.1245	9.17366	8.82752	8.95582	8.95951	8.39352	9.39124	8.95719	8.72688	9.11355	9.04528	9.13063	9.30441	9.64812	9.43435	8.96445	9.31698	9.82856
chr13	50698312	50703435	17287288	BC147515 // Gm906 // predicted gene 906 // 13 A5|13 // 380882 /// BC147620 // Gm904 //	Gm906	BC147515	BC147515 // GenBank // Mus musculus gene model 906, (NCBI), mRNA (cDNA clone MGC:182613		7.41626	7.9438	7.35647	7.5731	8.83286	7.19042	7.67118	7.5586	7.42915	8.71449	7.18281	7.51179	7.41335	7.3595	7.4693	7.08896	7.33949	7.73821	7.92183	9.59972	7.25209	7.01126	8.27989	7.00027	7.48256	8.35995	7.14978	8.39355	7.99356	7.40468	7.21412	7.72879	7.1902	7.34312	7.1949	7.13163	8.46072	7.20903	8.09862	9.60471	7.08848
chr13	31565492	31582513	17291638	NR_029439 // 1700018A04Rik // RIKEN cDNA 1700018A04 gene // 13 A3.2|13 // 71307 /// BC0	1700018A04Rik	NR_029439	NR_029439 // RefSeq // Mus musculus RIKEN cDNA 1700018A04 gene (1700018A04Rik), non-cod		4.7173	4.74974	4.74355	4.83492	4.6441	4.82173	4.71161	4.7006	4.49921	4.64028	4.70345	4.94167	4.89218	4.83309	4.61107	4.77625	4.92614	4.27353	4.83061	4.64795	4.26275	4.63915	4.5612	4.66897	4.5349	4.88952	4.81666	4.48645	4.61961	4.47791	4.6808	4.74047	4.89725	4.84152	4.44505	4.66976	4.57086	4.94833	4.64984	4.71002	4.72081
chr13	54789377	54796776	17287536	NM_028841 // Tspan17 // tetraspanin 17 // 13|13 B2 // 74257 /// ENSMUST00000026993 // T	Tspan17	NM_028841	NM_028841 // RefSeq // Mus musculus tetraspanin 17 (Tspan17), mRNA. // chr13 // 100 //		8.79916	10.0752	9.46793	9.34022	9.307	9.69332	9.14394	8.52821	8.14558	9.39961	9.76133	9.72555	9.43768	9.06486	9.41728	9.79917	9.44355	9.42602	9.65124	9.69449	8.01028	10.007	9.39369	8.08481	9.32089	8.97771	8.69861	8.9728	9.30358	8.10965	9.69329	8.99304	9.30782	9.10612	8.87837	9.41784	9.52529	8.8447	9.20396	8.97484	8.95236
chr13	13954674	13999068	17285332	NM_178640 // B3galnt2 // UDP-GalNAc:betaGlcNAc beta 1,3-galactosaminyltransferase, poly	B3galnt2	NM_178640	NM_178640 // RefSeq // Mus musculus UDP-GalNAc:betaGlcNAc beta 1,3-galactosaminyltransf		8.66496	8.28574	8.31386	8.20041	8.55369	8.20286	8.57119	9.13544	9.18463	8.2204	8.25727	8.44414	8.48593	8.5725	8.09902	8.66113	8.52334	8.25086	8.4117	8.45626	9.51167	8.26445	8.73065	9.29093	8.77555	8.57691	9.12467	8.48719	8.46452	9.34909	8.82688	8.08245	8.45005	8.55149	8.24561	8.94288	9.25958	8.3872	8.26137	8.22355	8.66515
chr13	37971401	37994190	17291904	NM_025965 // Ssr1 // signal sequence receptor, alpha // 13 A3.3|13 // 107513 /// ENSMUS	Ssr1	NM_025965	NM_025965 // RefSeq // Mus musculus signal sequence receptor, alpha (Ssr1), mRNA. // ch		11.1541	11.1116	11.3125	10.7545	11.1037	10.9273	11.2971	11.3126	11.3688	11.2081	11.042	11.1435	11.1868	11.1867	10.419	11.0057	11.1654	10.6548	11.1701	11.1479	11.3853	11.0956	11.0069	11.3128	11.2898	11.1848	11.463	11.0436	11.151	11.3493	11.2171	11.2608	11.4219	11.2148	10.9004	11.3609	11.3697	11.2126	11.4501	11.1797	11.1711
chr13	21673980	21674980	17290994	NM_146543 // Olfr1360 // olfactory receptor 1360 // 13 A3-A4|13 // 258536 /// ENSMUST00	Olfr1360	NM_146543	NM_146543 // RefSeq // Mus musculus olfactory receptor 1360 (Olfr1360), mRNA. // chr13		8.35391	8.25847	8.2038	7.98741	8.20803	8.42449	8.55612	8.30697	8.49898	8.54897	8.38706	8.13432	8.08292	8.40537	8.47022	7.70498	8.53735	8.35579	8.28788	8.35083	8.1021	8.09635	8.05148	8.29941	8.13314	8.30462	8.38641	8.25525	8.44364	8.33606	8.0142	8.06903	8.37181	8.48895	8.0165	8.33082	8.40351	8.39746	8.45745	8.34665	7.83334
chr13	48538179	48538272	17292329	NR_029725 // Mirlet7a-1 // microRNA let7a-1 // 13|13 // 387244	Mirlet7a-1	NR_029725	NR_029725 // RefSeq // Mus musculus microRNA let7a-1 (Mirlet7a-1), microRNA. // chr13 /		5.22655	5.39534	5.73695	6.30591	5.58515	5.55892	5.61578	6.01164	5.77705	5.51082	5.50792	5.57283	5.48628	5.46986	5.52747	5.26183	5.66423	5.37036	5.78631	5.42425	5.44547	4.95057	5.98121	5.47224	5.50351	5.70299	5.37713	5.69545	5.40176	5.47103	5.68215	5.31313	5.19175	5.6945	5.94263	5.10037	5.52533	5.27431	5.23968	6.0062	5.10685
chr13	21387004	21402755	17290921	NM_001145778 // Zkscan3 // zinc finger with KRAB and SCAN domains 3 // 13 A3.1|13 // 72	Zkscan3	NM_001145778	NM_001145778 // RefSeq // Mus musculus zinc finger with KRAB and SCAN domains 3 (Zkscan		9.11058	8.65965	9.08419	8.36633	8.89141	8.40104	8.64445	8.87106	8.58417	8.21993	8.39438	9.0405	8.47574	9.12405	7.57395	9.00672	9.09967	8.25984	8.70508	9.03343	9.02106	8.6586	8.5925	8.76294	8.96823	8.62401	9.25361	8.61918	8.83621	8.80946	9.174	8.09711	8.68456	8.85182	8.36197	9.14507	9.34509	8.94907	9.10188	8.79118	9.0479
chr13	43716791	43719038	17286900	NR_046022 // LOC622552 // uncharacterized LOC622552 // 13 A5|13 // 622552	LOC622552	NR_046022	NR_046022 // RefSeq // Mus musculus uncharacterized LOC622552 (LOC622552), non-coding R		3.65623	4.63905	4.45258	4.33258	4.36792	4.1715	4.23994	3.99967	3.72738	4.00332	4.43901	4.11284	4.33039	3.93461	4.43512	4.52462	4.06441	4.00152	4.7271	4.11489	3.63649	4.34198	3.73824	3.85321	3.88622	4.28022	4.59021	4.15817	3.93665	3.8132	4.52432	4.23135	4.35879	4.19317	4.31776	3.69688	4.76659	4.641	4.10858	3.86942	4.13215
chr13	53525703	53526059	17287412	---		---	ENSMUST00000081132 // ENSEMBL // cdna:known chromosome:NCBIM37:13:53621072:53621428:1 g		4.9343	4.99318	4.90024	4.92837	5.67167	6.04179	5.6739	4.59877	4.68305	5.18866	5.45732	5.08266	5.4455	5.07019	6.53426	4.90478	4.70051	4.93786	4.97876	4.62275	5.21338	6.08828	5.17068	5.50369	4.43834	4.58211	5.23624	4.72509	4.41096	4.40308	5.24497	3.8104	5.28049	4.20972	4.90535	4.93111	4.88418	5.30357	5.19228	4.76248	4.544
chr13	49421278	49462990	17287126	NM_199056 // Ippk // inositol 1,3,4,5,6-pentakisphosphate 2-kinase // 13 A5|13 // 75678	Ippk	NM_199056	NM_199056 // RefSeq // Mus musculus inositol 1,3,4,5,6-pentakisphosphate 2-kinase (Ippk		7.09964	6.82341	6.84235	6.4526	6.95745	7.20667	7.09262	7.23948	7.21439	7.15364	7.26179	7.02673	7.19786	6.90607	7.27704	7.04623	7.21411	7.47845	7.2037	7.07937	7.17495	7.25008	6.82238	7.06647	7.01436	7.31443	7.1124	6.9085	7.12063	6.76369	7.06158	6.67419	6.81006	7.05643	7.27836	7.16508	7.45415	7.02198	7.22563	7.44432	7.1207
chr13	51171025	51175187	17287320	NM_029173 // Nxnl2 // nucleoredoxin-like 2 // 13|13 B1 // 75124 /// ENSMUST00000021828	Nxnl2	NM_029173	NM_029173 // RefSeq // Mus musculus nucleoredoxin-like 2 (Nxnl2), mRNA. // chr13 // 100		5.7927	6.10909	6.1533	5.60033	6.22303	5.77846	5.88614	7.49232	6.20964	5.98157	5.61303	5.77922	5.90496	6.38161	5.80005	5.6182	5.71618	5.96438	5.80931	5.62502	5.74902	5.41053	6.06948	5.5912	5.81331	5.69771	5.86822	5.29054	5.74448	6.13393	5.44679	5.71848	5.93815	5.9896	5.8659	5.42616	5.83964	5.67975	5.74548	6.11753	5.54341
chr13	22016690	22018249	17285736	---		---	AK040470 // GenBank HTC // Mus musculus 0 day neonate thymus cDNA, RIKEN full-length en		5.54888	5.76437	5.68373	5.43045	5.91903	5.26875	5.84765	5.97837	5.74649	5.55287	5.33675	5.5128	5.83701	5.61703	5.72874	5.76636	5.86953	5.79922	5.3459	5.56304	5.60244	5.10279	5.89267	5.39502	5.64077	5.24102	5.58615	5.70696	5.56347	5.70379	5.34001	6.05489	5.37461	5.53249	5.6762	5.57485	5.45339	5.84154	5.51022	5.93551	5.59888
chr13	59901283	59915822	17293309	XR_105549 // Gm19866 // predicted gene, 19866 // --- // 100503743	Gm19866	XR_105549	XR_105549 // RefSeq // PREDICTED: Mus musculus predicted gene, 19866 (Gm19866), miscRNA		3.57224	3.83308	3.54623	3.64125	3.69075	3.78614	3.68851	3.42481	3.27205	3.77697	3.59875	4.05179	3.66124	3.58715	3.80066	3.82373	3.63168	3.71965	3.65817	3.46649	3.84938	3.69748	3.9298	3.39632	3.62993	3.69322	3.85464	3.3562	3.62925	3.57568	4.07657	3.67906	3.56643	3.64883	3.71637	3.99231	3.9571	3.69174	3.82341	3.75915	3.69679
chr13	35181623	35188014	17286548	NR_045616 // 1700011B04Rik // RIKEN cDNA 1700011B04 gene // 13|13 // 100503727	1700011B04Rik	NR_045616	NR_045616 // RefSeq // Mus musculus RIKEN cDNA 1700011B04 gene (1700011B04Rik), non-cod		5.09984	5.01583	5.33367	5.021	5.18163	5.25161	5.06882	5.30024	5.22522	5.27992	5.16203	4.93851	5.08826	5.22624	4.88153	4.85268	5.24658	5.18786	5.03556	5.22569	4.9065	5.36745	4.80319	4.913	5.08821	5.35104	5.25009	5.26863	5.45164	5.53326	4.95158	5.24994	5.13987	5.35721	5.26907	4.87294	5.05378	4.82621	5.33312	5.02851	4.93784
chr13	43402673	43480973	17292122	NM_019930 // Ranbp9 // RAN binding protein 9 // 13 A4|13 // 56705 /// ENSMUST0000014432	Ranbp9	NM_019930	NM_019930 // RefSeq // Mus musculus RAN binding protein 9 (Ranbp9), mRNA. // chr13 // 1		9.47246	9.83877	9.86619	9.51259	9.81115	9.82806	9.80926	9.28846	9.65445	9.92487	9.79955	10.1564	9.88252	9.90028	9.76248	9.63346	9.87546	9.7941	10.0024	9.90464	9.82255	9.86842	9.85066	9.91088	9.99074	9.86059	9.5733	9.77752	9.89591	9.79132	10.3649	10.1181	9.91378	9.86072	9.95021	10.3696	10.302	9.67851	10.1059	9.61987	9.86606
chr13	23113834	23114730	17291111	NM_134239 // Vmn1r217 // vomeronasal 1 receptor 217 // 13 A3.1|13 // 171273 /// ENSMUST	Vmn1r217	NM_134239	NM_134239 // RefSeq // Mus musculus vomeronasal 1 receptor 217 (Vmn1r217), mRNA. // chr		3.81805	3.88238	3.84108	4.04447	3.98776	3.99569	3.86826	4.0417	3.77418	3.77576	4.5215	3.6634	4.12188	3.55729	4.21121	4.52434	4.1172	3.89181	4.19284	4.25662	3.78171	3.90327	4.17694	4.1135	4.29475	4.06094	3.74579	4.04475	4.06774	3.92628	4.41033	4.37813	4.14748	3.6861	4.32561	4.22867	3.95103	3.6743	3.94703	3.94323	4.30473
chr13	12790816	12800079	17290666	ENSMUST00000110594 // Prl2c2 // prolactin family 2, subfamily c, member 2 // 13 A1|13 6	Prl2c2	ENSMUST00000110594	ENSMUST00000110594 // ENSEMBL // cdna:known chromosome:NCBIM37:13:13088393:13097659:-1		3.28186	3.09924	3.39666	3.52298	3.94858	3.39675	3.12857	3.44147	3.10228	2.87201	3.5905	3.12096	3.66787	3.13801	3.22149	3.0075	3.3578	3.25059	3.25528	3.3844	3.17624	3.01098	3.02715	3.37851	3.03873	3.28942	3.24469	2.9636	3.41187	3.14188	3.22815	3.50525	3.48239	3.25537	3.16384	3.10114	3.08267	3.28568	3.21076	3.17416	3.10434
chr13	29235777	29236620	17291531	---		---	ENSMUST00000137593 // ENSEMBL // havana:sense_intronic chromosome:NCBIM37:13:29327646:2		3.33748	3.5984	3.52536	3.55937	3.76397	3.54487	3.67201	3.57477	3.57767	3.74426	3.60046	3.5509	3.7662	3.68052	3.55712	3.38657	3.48713	3.71761	3.74245	3.60834	3.46825	3.70262	3.55698	3.56396	3.51199	3.4556	3.69792	3.65283	3.37524	3.58534	3.53961	3.68314	3.55462	3.53724	3.68905	3.28783	3.60529	3.53509	3.50576	3.75898	3.55627
chr13	38345126	38500314	17286682	NM_007556 // Bmp6 // bone morphogenetic protein 6 // 13 A3.3|13 20.0 cM // 12161 /// EN	Bmp6	NM_007556	NM_007556 // RefSeq // Mus musculus bone morphogenetic protein 6 (Bmp6), mRNA. // chr13		8.55613	6.78973	5.43886	5.37361	7.70837	5.81926	5.82917	6.03133	5.77881	6.6219	5.62844	5.46929	5.32429	5.20442	6.099	5.71685	5.40205	7.19583	5.91873	5.66207	5.47225	5.5442	6.8438	5.84837	5.39884	5.93736	5.33427	5.7937	6.04824	5.99155	5.44015	5.752	5.67743	5.97055	5.49913	5.39443	5.90021	5.58522	5.93922	5.82947	5.31157
chr13	16011851	16027211	17285438	ENSMUST00000042603 // Inhba // inhibin beta-A // 13 A1|13 10.0 cM // 16323 /// NM_00838	Inhba	ENSMUST00000042603	ENSMUST00000042603 // ENSEMBL // cdna:known chromosome:NCBIM37:13:16103684:16119021:1 g		6.39828	5.89802	5.49081	5.14728	6.05676	5.57667	5.51028	6.17355	7.33673	5.29953	5.94695	5.54566	5.5678	5.09695	6.16059	5.19209	5.53577	5.90306	6.16361	6.64976	6.40506	5.31687	5.59753	5.89846	5.56468	5.18433	5.03503	5.24627	5.86126	6.50785	6.05612	5.16644	5.41566	5.71833	4.68301	5.6752	5.74521	5.14005	6.02763	5.40537	5.41095
chr13	15807243	15827537	17285432	NR_046131 // A530046M15 // uncharacterized LOC328190 // 13 A1|13 // 328190	A530046M15	NR_046131	NR_046131 // RefSeq // Mus musculus uncharacterized LOC328190 (A530046M15), non-coding		3.11793	3.01222	3.28013	3.25968	3.52604	3.15742	3.13714	3.38069	3.4834	3.28934	3.3417	2.96648	3.42152	3.02336	3.18899	3.49752	3.3948	3.22887	3.47317	3.17742	3.41042	3.19707	3.49215	3.25673	3.09355	3.21762	3.28791	3.2301	3.24541	3.12585	2.97622	3.23927	3.13008	3.11829	3.44997	3.15424	3.31947	3.14112	3.05684	3.27772	3.19462
chr13	13357620	13393624	17290695	NM_031999 // Gpr137b // G protein-coupled receptor 137B // 13 A1|13 6.0 cM // 83924 ///	Gpr137b	NM_031999	NM_031999 // RefSeq // Mus musculus G protein-coupled receptor 137B (Gpr137b), mRNA. //		7.22777	7.39431	6.87478	6.45316	7.46771	7.08276	7.05155	6.21688	6.47129	7.35955	7.00179	7.53265	6.9792	7.14309	6.44961	7.42194	7.46754	7.80464	7.17835	7.81121	7.02453	7.09515	7.79823	6.56418	7.6003	7.03987	7.17204	7.2891	7.41388	6.70036	7.56505	6.80817	7.03701	7.01768	8.07301	7.61247	7.53592	7.43405	7.28427	7.33212	7.57389
chr13	56930820	56930948	17293043	---		---	ENSMUST00000104091 // ENSEMBL // ncrna:snoRNA chromosome:NCBIM37:13:57032181:57032309:-		6.20155	7.69405	6.21734	5.96805	7.79107	6.53781	8.85289	6.23053	6.51488	9.45683	6.49002	5.99137	7.05853	6.32161	6.74951	7.00205	5.78339	7.31448	7.78823	9.12714	7.4503	6.37728	8.4017	6.76723	8.48453	9.06258	6.12643	7.35771	9.54425	6.37925	6.3989	6.48997	6.38692	6.81105	6.70365	6.22895	7.26129	6.94291	8.32024	8.89908	6.65907
chr13	21442175	21453730	17290949	NM_001013786 // Zfp187 // zinc finger protein 187 // 13 A3.1|13 // 432731 /// ENSMUST00	Zfp187	NM_001013786	NM_001013786 // RefSeq // Mus musculus zinc finger protein 187 (Zfp187), mRNA. // chr13		9.19904	8.92691	9.29825	8.86354	9.34709	8.93316	9.2179	9.7252	9.58901	9.09355	9.1195	9.30871	8.8009	9.2516	8.54002	9.05567	9.21006	8.70751	8.83214	9.25609	9.67885	9.06238	9.31643	9.45424	9.51271	9.34872	9.29751	9.36264	9.18123	9.85317	9.69033	9.1797	9.02425	9.31806	8.53283	9.54801	9.59686	9.10262	9.23822	9.01268	9.43416
chr13	49582747	49592609	17287170	NM_012050 // Omd // osteomodulin // 13 A5|13 // 27047 /// ENSMUST00000065494 // Omd //	Omd	NM_012050	NM_012050 // RefSeq // Mus musculus osteomodulin (Omd), mRNA. // chr13 // 100 // 100 //		3.71773	3.41476	3.60803	3.56719	3.31776	4.14664	3.35681	3.91606	4.07057	4.19584	4.61001	3.43595	5.02773	3.3079	3.24575	3.26927	3.55216	3.22915	3.8358	3.19349	3.9045	4.21185	3.73049	5.41915	3.39036	3.57034	3.59163	3.29355	3.77057	3.61099	3.81163	3.48691	4.23122	3.50561	3.36774	3.97809	3.52175	3.35722	3.75846	3.37166	3.50076
chr13	11553103	12106945	17290457	NM_023868 // Ryr2 // ryanodine receptor 2, cardiac // 13 A1-A2|13 7.0 cM // 20191 /// E	Ryr2	NM_023868	NM_023868 // RefSeq // Mus musculus ryanodine receptor 2, cardiac (Ryr2), mRNA. // chr1		5.92813	5.99124	5.32437	5.18712	5.48999	5.87494	5.51809	6.36985	5.39317	6.5625	5.49707	6.60985	5.0552	6.18611	5.52355	5.86696	5.10317	7.40614	6.05301	6.51963	5.26776	6.53869	6.33253	5.67301	5.23264	5.22787	5.39579	6.2761	5.94063	5.73363	5.26108	6.3986	5.61898	5.62943	5.42478	5.31314	5.89159	5.32211	5.98	6.18513	5.61586
chr13	15463235	15730026	17285414	NM_008130 // Gli3 // GLI-Kruppel family member GLI3 // 13 A2|13 14.0 cM // 14634 /// EN	Gli3	NM_008130	NM_008130 // RefSeq // Mus musculus GLI-Kruppel family member GLI3 (Gli3), mRNA. // chr		8.07932	5.64723	5.51912	6.75661	6.22066	5.28174	5.39399	7.34659	7.28014	5.2305	5.12553	6.19628	7.02741	5.99377	6.20054	6.75548	5.28872	7.32154	5.9912	5.6098	7.5878	5.29351	6.10613	8.32837	5.92216	4.90449	6.22841	6.47811	5.39084	7.08591	7.28876	5.69933	7.55588	5.65082	6.19057	7.41251	7.96062	5.16746	5.4627	5.07571	5.23539
chr13	22218861	22219820	17291074	NM_134225 // Vmn1r193 // vomeronasal 1 receptor 193 // 13 A3.1|13 // 171259 /// ENSMUST	Vmn1r193	NM_134225	NM_134225 // RefSeq // Mus musculus vomeronasal 1 receptor 193 (Vmn1r193), mRNA. // chr		4.78295	4.52474	4.66833	5.79195	4.6341	4.80933	4.52398	4.56387	4.54968	4.36947	4.43721	4.76478	4.94216	4.49943	4.57311	4.28764	4.80876	4.841	4.63733	4.43683	4.57177	4.57554	4.6579	4.29457	4.94501	4.68855	4.85553	4.64563	4.37364	4.76791	4.67871	4.8009	4.98443	4.65968	4.70039	4.82016	5.51842	4.58119	4.49686	4.98783	4.68896
chr13	23456992	23465901	17291146	NM_013483 // Btn1a1 // butyrophilin, subfamily 1, member A1 // 13 A3.1|13 12.0 cM // 12	Btn1a1	NM_013483	NM_013483 // RefSeq // Mus musculus butyrophilin, subfamily 1, member A1 (Btn1a1), mRNA		4.67606	4.73183	4.5774	4.75086	4.7341	4.74407	4.69094	4.71914	4.63613	4.59512	4.76097	4.49587	4.69959	4.62484	4.66375	4.5198	4.48072	4.86525	4.58455	4.64176	4.64272	4.68279	4.60446	4.60288	4.38018	4.57112	4.69647	4.59344	4.6073	4.51881	4.67111	4.57172	4.71589	4.47807	4.69943	4.66085	4.8076	4.54246	4.61765	4.60469	4.60798
chr13	58402248	58411149	17287893	NR_031761 // Rmi1 // RMI1, RecQ mediated genome instability 1, homolog (S. cerevisiae)	Rmi1	NR_031761	NR_031761 // RefSeq // Mus musculus RMI1, RecQ mediated genome instability 1, homolog (		7.2088	6.87625	7.22383	6.77351	6.80698	7.09966	7.04708	6.83766	7.09697	6.93158	7.32854	6.62582	6.92275	6.95941	7.24629	7.16049	7.16298	6.80482	7.24901	6.80566	7.18963	6.96511	6.89442	7.26493	6.8316	7.10419	6.84748	7.01587	7.05425	6.79363	6.65658	6.8376	7.12439	6.38207	6.63557	6.82435	7.3281	6.73423	7.0022	6.91842	6.90805
chr13	31564749	31573562	17286324	---		---	AK085428 // GenBank HTC // Mus musculus 0 day neonate kidney cDNA, RIKEN full-length en		5.36614	5.61544	5.70822	5.32688	5.82872	5.62568	5.56399	5.88395	5.24225	5.29153	5.80765	5.48526	5.63977	5.71407	5.50949	5.23052	5.67799	5.50302	5.51759	5.39654	5.68583	5.44551	5.22854	5.40049	5.35253	5.69526	5.69167	5.4102	5.49902	5.34724	5.12225	5.59296	5.36166	5.65779	5.8573	5.6297	5.59547	5.78455	5.35747	5.17419	5.55603
chr13	56250478	56252163	17293002	NM_010896 // Neurog1 // neurogenin 1 // 13 B1|13 35.0 cM // 18014 /// ENSMUST0000005847	Neurog1	NM_010896	NM_010896 // RefSeq // Mus musculus neurogenin 1 (Neurog1), mRNA. // chr13 // 100 // 95		5.23813	5.07372	5.02186	5.10229	5.02462	5.3729	5.10589	5.06881	4.78146	5.17466	5.33183	4.95464	5.15616	4.98963	5.38846	5.42446	5.44349	5.25169	5.23688	5.07284	5.03168	4.87061	5.01643	4.79478	5.22592	5.06073	5.40985	5.0441	5.21285	5.00458	5.17216	5.19539	5.38554	4.84755	5.28908	5.26694	5.64904	5.24922	5.07592	5.42582	5.01568
chr13	55714650	55726227	17287764	NM_175150 // Txndc15 // thioredoxin domain containing 15 // 13 B1|13 // 69672 /// ENSMU	Txndc15	NM_175150	NM_175150 // RefSeq // Mus musculus thioredoxin domain containing 15 (Txndc15), mRNA. /		8.0425	8.22942	8.2816	7.96083	7.90387	8.11092	8.24306	8.30378	8.35046	8.05231	8.10762	8.44597	8.04325	8.36561	8.10697	8.35482	8.51397	8.00923	8.15714	8.35095	8.22578	8.25217	8.17728	8.24246	8.25401	8.29539	8.40988	7.83796	8.07169	8.24152	8.20465	8.17831	8.35759	8.05037	8.34906	8.26487	8.47502	8.37759	8.23168	8.37519	8.30098
chr13	24907579	24937661	17291361	NM_172532 // Aldh5a1 // aldhehyde dehydrogenase family 5, subfamily A1 // 13 A3.1 // 21	Aldh5a1	NM_172532	NM_172532 // RefSeq // Mus musculus aldhehyde dehydrogenase family 5, subfamily A1 (Ald		7.6174	7.82691	7.66854	8.09009	6.98293	6.96881	7.26481	7.13064	7.63757	7.53179	6.96657	7.68279	7.58237	7.75201	6.93534	8.13403	7.83304	8.08256	7.26636	7.2218	7.1974	7.31821	7.35693	7.42243	7.50712	7.81698	8.03424	7.52435	7.71577	7.30478	7.84541	7.68095	7.55139	7.53343	7.58245	7.56454	8.17595	7.71987	7.80904	8.03192	7.89709
chr13	23444630	23445935	17291143	XR_106762 // Gm19651 // predicted gene, 19651 // --- // 100503351	Gm19651	XR_106762	AK029074 // GenBank HTC // Mus musculus 10 days neonate skin cDNA, RIKEN full-length en		5.56771	6.16371	5.63271	5.29008	6.31063	6.08098	6.28522	5.1414	5.14389	6.02088	5.96569	6.36298	5.48106	6.03172	5.99099	5.70778	5.40628	6.03774	5.96619	6.89797	5.31741	6.30028	6.15448	5.98912	6.62372	6.05754	5.44551	5.99615	5.55785	5.46388	7.1603	6.44273	6.45829	5.93162	6.67905	7.25826	5.83011	5.21841	6.1387	5.47061	6.32882
chr13	44922079	45002140	17292157	NM_025772 // Dtnbp1 // dystrobrevin binding protein 1 // 13 A5|13 23.0 cM // 94245 ///	Dtnbp1	NM_025772	NM_025772 // RefSeq // Mus musculus dystrobrevin binding protein 1 (Dtnbp1), mRNA. // c		8.7759	8.4443	8.43755	8.24659	8.54992	8.42914	8.37216	8.28477	9.10899	8.59961	8.59226	8.6276	8.76468	8.46373	8.82929	9.00112	8.87715	8.60225	8.54342	8.47907	9.08724	8.57832	8.5493	9.25476	8.28793	8.79302	8.33825	8.74804	8.6228	8.79139	8.36653	8.29136	8.6804	8.45069	8.38638	8.50321	8.91762	8.86703	8.4083	8.51451	8.69819
chr13	46767520	46767649	17292256	---		---	ENSMUST00000082624 // ENSEMBL // ncrna:snoRNA chromosome:NCBIM37:13:46862889:46863018:-		8.1797	7.44004	7.04473	8.09597	8.05348	6.71925	7.37666	7.5635	8.3818	6.92762	6.84848	6.63284	7.25949	7.30383	8.09609	6.67288	7.18768	7.80932	7.11204	7.01307	7.64286	7.01707	7.48564	8.23826	7.69915	8.43343	8.09455	7.78538	7.67333	8.13469	7.06312	6.66249	7.6957	7.17185	7.22672	6.87548	7.10856	7.54191	8.26446	7.86907	6.87917
chr13	58176156	58215653	17293089	NM_026842 // Ubqln1 // ubiquilin 1 // 13 B1|13 35.0 cM // 56085 /// ENSMUST00000058735	Ubqln1	NM_026842	NM_026842 // RefSeq // Mus musculus ubiquilin 1 (Ubqln1), transcript variant 1, mRNA. /		10.7661	10.5357	10.6709	10.6993	10.619	10.6474	10.531	10.88	10.5524	10.6015	10.55	10.683	10.6879	10.5132	10.3732	10.7117	10.6185	10.3477	10.6811	10.7481	10.5166	10.5912	10.4805	10.6376	10.4527	10.514	10.5514	10.4207	10.6119	10.6922	10.7061	10.2313	10.6819	10.4579	10.5451	10.7078	10.7745	10.6732	10.6985	10.4964	10.576
chr13	49820663	49824091	17547740	XM_003085852 // Gm272 // predicted gene 272 // 13 A5|13 // 218244	Gm272	XM_003085852	XM_003085852 // RefSeq // PREDICTED: Mus musculus predicted gene 272 (Gm272), mRNA. //		4.96249	5.3687	5.08337	4.69164	5.241	5.13837	5.33733	5.07145	4.98164	4.98241	5.15516	5.24014	5.13852	5.16428	5.21371	5.04651	4.94043	5.06234	5.02641	5.30785	4.9156	5.27903	5.14182	4.59406	5.09308	5.0969	5.13057	5.14637	5.17184	4.98307	5.21294	5.19563	4.98314	4.89065	5.29445	5.10995	5.12488	5.11459	5.12759	5.28721	4.98904
chr13	13997951	14039638	17290707	ENSMUST00000039894 // Tbce // tubulin-specific chaperone E // 13 A1|13 7.0 cM // 70430	Tbce	ENSMUST00000039894	ENSMUST00000039894 // ENSEMBL // cdna:known chromosome:NCBIM37:13:14090219:14131905:-1		8.67345	9.09269	9.06954	8.87474	9.09368	8.7467	9.1175	8.92689	9.48239	8.91183	8.76394	9.12891	8.94361	8.99759	9.75206	9.03208	8.98208	9.40611	9.06394	8.79939	9.19759	8.87532	8.83877	9.37887	9.21666	9.20549	9.05424	8.87932	9.00452	9.25694	9.19269	9.05865	9.08098	8.84996	8.80983	9.25026	9.61097	9.14331	9.16628	9.32219	8.88458
chr13	19591708	19619830	17290865	NM_134065 // Epdr1 // ependymin related protein 1 (zebrafish) // 13 A2|13 // 105298 ///	Epdr1	NM_134065	NM_134065 // RefSeq // Mus musculus ependymin related protein 1 (zebrafish) (Epdr1), mR		8.34933	8.44597	7.37687	6.61778	8.04092	7.75849	8.41637	6.15285	6.5518	8.36142	7.48924	8.52	7.65611	7.5083	7.3611	8.48029	8.20965	8.07616	7.98888	8.46696	5.96846	7.96537	8.55144	6.14995	8.64472	8.86177	7.93507	8.31249	8.51092	7.15464	7.34725	8.72833	7.96756	7.87956	8.36345	8.38268	8.22312	8.33286	8.29144	8.66159	8.16016
chr13	49804944	49805951	17292489	---		---	ENSMUST00000091621 // ENSEMBL // cdna:known chromosome:NCBIM37:13:49900313:49901320:-1		8.93872	8.60601	8.9173	8.31508	8.74449	8.48391	8.58395	8.47164	8.62275	8.79762	8.4923	8.63013	8.44956	8.74163	8.6221	8.51652	8.84721	8.54733	8.35101	8.64283	8.34518	8.56641	8.38693	8.31914	8.54448	8.58785	8.60608	8.6074	8.6593	8.43756	8.33294	8.57769	8.51292	8.53874	8.74643	8.63007	8.44571	8.81259	8.64369	8.63515	8.49945
chr13	14052370	14063401	17290729	NM_010282 // Ggps1 // geranylgeranyl diphosphate synthase 1 // 13 A1|13 8.0 cM // 14593	Ggps1	NM_010282	NM_010282 // RefSeq // Mus musculus geranylgeranyl diphosphate synthase 1 (Ggps1), mRNA		9.73919	10.2724	10.343	10.0586	10.0085	9.71217	10.3841	9.80605	9.97028	10.0815	9.73389	10.3565	9.90199	10.2282	9.6197	10.0007	10.3515	9.92114	9.93104	10.1587	10.0144	9.97771	9.97378	9.69849	10.4977	10.3422	10.421	10.1219	10.4661	9.92033	10.4024	10.3691	10.0316	10.2847	10.239	10.4007	10.7924	10.2816	10.3989	10.1558	10.4854
chr13	43195519	43304172	17292117	NM_001033399 // Gfod1 // glucose-fructose oxidoreductase domain containing 1 // 13 A4|1	Gfod1	NM_001033399	NM_001033399 // RefSeq // Mus musculus glucose-fructose oxidoreductase domain containin		6.36606	6.82665	6.52611	6.54237	7.10796	6.85129	7.2983	6.64491	6.57503	8.47286	6.7858	7.06454	6.73496	6.70117	7.26553	6.31614	6.88878	7.34447	7.28237	7.6895	6.59964	6.87752	7.11983	6.59024	6.69301	7.2187	6.31452	6.8351	6.79822	6.55398	6.53683	6.70715	6.81268	6.59345	6.78045	6.76334	7.0815	6.60339	6.928	7.29157	6.8945
chr13	35958839	35970388	17286568	ENSMUST00000132661 // Ppp1r3g // protein phosphatase 1, regulatory (inhibitor) subunit	Ppp1r3g	ENSMUST00000132661	ENSMUST00000132661 // ENSEMBL // cdna:putative chromosome:NCBIM37:13:36059722:36062257:		4.95832	5.11705	4.95736	4.62893	5.48301	5.05593	4.89829	5.33683	4.82833	4.70404	5.00809	4.86404	5.14116	5.16335	5.06101	4.56361	5.03885	5.32681	5.20737	4.91588	4.93828	4.85281	5.3438	4.84426	4.91235	4.89703	5.11981	4.7562	4.80395	4.48543	5.01381	4.90399	5.3068	4.88155	5.41341	5.00101	5.18962	5.01764	5.04415	5.06992	4.93949
chr13	52964621	52964732	17292632	---		---	ENSMUST00000083837 // ENSEMBL // ncrna:rRNA chromosome:NCBIM37:13:53059990:53060101:-1		5.3637	6.97854	6.40313	5.72595	6.15116	5.01319	6.58212	6.11666	5.03327	7.78957	6.2939	5.71999	5.92449	4.56597	4.23104	5.87644	6.73047	5.98049	6.99652	6.65583	5.69035	4.81025	7.596	5.09539	6.61627	6.6046	5.40711	6.99578	7.55746	5.83188	5.44595	6.75257	5.55098	5.60871	6.48395	6.08905	6.22932	6.06908	6.62615	7.17561	6.522
chr13	33027444	33033053	17547771	NM_011452 // Serpinb9b // serine (or cysteine) peptidase inhibitor, clade B, member 9b	Serpinb9b	NM_011452	NM_011452 // RefSeq // Mus musculus serine (or cysteine) peptidase inhibitor, clade B,		3.91309	4.20848	3.72825	3.9701	3.98179	3.9359	3.88241	4.13909	4.14255	4.00677	4.22244	3.82606	3.97604	3.98711	3.75955	3.7374	4.18976	4.20783	3.97478	3.89984	3.90865	3.78004	3.75783	3.82403	3.97491	3.97073	4.15609	3.81919	3.90429	3.72635	4.0154	4.66281	3.9163	3.68579	4.01663	3.97543	4.21057	4.00795	3.90937	3.86455	3.82299
chr13	23583670	23622558	17291195	NM_015787 // Hist1h1e // histone cluster 1, H1e // 13 A3.1|13 // 50709 /// NM_178194 //	Hist1h1e	NM_015787	NM_015787 // RefSeq // Mus musculus histone cluster 1, H1e (Hist1h1e), mRNA. // chr13 /		7.00257	6.23586	6.61727	7.58236	6.7277	6.67392	6.90249	7.38749	6.23984	6.55225	6.8613	6.53535	7.21105	6.6291	6.71335	6.66384	6.96201	6.5079	6.88385	7.07024	6.57334	6.68176	6.81568	6.9206	6.92616	6.39588	6.87893	6.50438	6.85965	6.56553	6.9957	6.52718	6.91388	6.42027	6.84006	7.00693	7.11279	6.43538	6.7503	6.22983	6.63488
chr13	9684538	9765321	17290420	NM_001199141 // Zmynd11 // zinc finger, MYND domain containing 11 // 13 A1|13 // 66505	Zmynd11	NM_001199141	NM_001199141 // RefSeq // Mus musculus zinc finger, MYND domain containing 11 (Zmynd11)		9.97225	10.2435	10.2393	10.2988	10.1517	10.2668	10.2939	9.85898	10.071	10.0132	10.2105	10.2056	10.2212	10.2472	10.4087	10.2779	10.2261	10.119	10.1869	10.0971	10.0871	10.1868	9.98269	10.0039	10.2781	10.2059	10.3177	10.1305	10.2569	10.004	10.302	10.2635	10.2758	10.1906	10.2375	10.3841	10.7116	10.1797	10.2337	10.2344	10.441
chr13	34875494	34902878	17286515	NM_013830 // Prpf4b // PRP4 pre-mRNA processing factor 4 homolog B (yeast) // 13|13 A5	Prpf4b	NM_013830	NM_013830 // RefSeq // Mus musculus PRP4 pre-mRNA processing factor 4 homolog B (yeast)		9.4696	9.87374	9.96043	9.41012	9.81455	9.72236	9.9599	9.61293	9.74455	9.78995	9.95007	9.88145	9.95374	9.91098	10.1294	9.67106	9.8775	10.2901	9.95171	9.96885	10.1138	9.89484	9.87167	9.97921	10.1583	9.98752	10.1942	9.76085	9.98549	9.82838	10.2359	9.9026	9.91353	9.74079	9.93579	10.1999	10.5113	9.79884	10.2695	9.87026	10.187
chr13	55597204	55597680	17547781	NM_026211 // Tmed9 // transmembrane emp24 protein transport domain containing 9 // 13|1	Tmed9	NM_026211	NM_026211 // RefSeq // Mus musculus transmembrane emp24 protein transport domain contai		4.28503	4.41065	4.59379	5.12641	4.34002	5.19051	4.62049	4.5748	4.38046	4.38435	5.03253	4.23467	4.86289	4.25749	4.33192	3.95271	4.52898	4.07388	4.43703	4.25939	4.17176	4.1949	4.11039	4.03239	4.20777	4.6969	4.64479	4.24965	4.25908	4.95704	4.23461	4.27235	4.63597	4.35092	4.15672	4.11558	4.28282	4.60708	4.20683	4.31321	4.27094
chr13	50193653	50200833	17287249	XR_141707 // Gm19484 // predicted gene, 19484 // --- // 100502978	Gm19484	XR_141707	XR_141707 // RefSeq // PREDICTED: Mus musculus predicted gene, 19484 (Gm19484), miscRNA		5.18644	5.37534	5.00735	4.4416	6.2409	5.44475	5.92756	5.14676	5.13338	5.18019	4.83464	5.20368	5.1863	5.07891	5.75684	5.11089	4.80877	5.60328	5.83729	6.53569	4.94989	4.8902	6.06869	5.26768	5.27735	6.30651	4.94275	5.90705	5.16134	5.26622	5.08356	5.61435	5.1455	5.05958	4.75738	4.85653	7.07721	4.70951	6.42254	7.11261	5.20405
chr13	14613242	14627407	17285386	NM_008944 // Psma2 // proteasome (prosome, macropain) subunit, alpha type 2 // 13 A1|13	Psma2	NM_008944	NM_008944 // RefSeq // Mus musculus proteasome (prosome, macropain) subunit, alpha type		9.04253	9.08018	9.26892	8.87201	8.7809	8.51385	9.09549	9.01044	9.20289	9.09809	8.64867	9.18874	8.8743	9.08897	9.07936	8.91151	9.34715	8.74539	8.9973	8.79486	8.92765	9.13258	8.73793	9.03888	8.95388	9.20312	9.3284	9.02346	9.17802	8.99265	9.01758	8.8214	9.15972	8.96949	9.15309	9.1441	9.56234	9.32372	9.2037	9.22318	9.19564
chr13	28836871	28837724	17286228	XM_909282 // Gm11362 // predicted gene 11362 // 13 A3.1|13 // 626683	Gm11362	XM_909282	ENSMUST00000165944 // ENSEMBL // cdna:pseudogene chromosome:NCBIM37:13:28928728:2892959		4.71111	4.9983	5.06625	5.61994	4.40134	4.70248	4.74466	5.22329	4.76416	5.57076	4.45949	4.78262	4.86957	4.65221	4.96685	4.72192	4.78486	4.41213	4.88659	4.49124	5.31755	4.51597	4.51118	4.69507	4.58132	4.81029	4.69562	4.43638	5.20623	4.57866	4.75165	4.91478	5.23449	4.51125	4.60695	5.22172	4.54326	5.33169	5.16262	5.28175	4.26557
chr13	13182715	13191923	17285227	NM_181852 // Prl2c5 // prolactin family 2, subfamily c, member 5 // 13 A1|13 // 107849	Prl2c5	NM_181852	NM_181852 // RefSeq // Mus musculus prolactin family 2, subfamily c, member 5 (Prl2c5),		2.87047	3.00182	3.05431	3.24243	2.96692	3.52111	3.19936	2.97846	3.37372	3.23325	3.50486	3.23319	3.23989	3.1695	3.07192	4.05333	3.12535	3.35138	3.09576	3.40487	3.65502	3.84576	3.36421	3.66079	3.32517	2.92822	3.1269	3.14218	3.72372	2.98885	3.1221	3.44267	3.49926	3.39456	3.42576	3.24331	3.23947	3.12384	3.54169	3.15374	3.34035
chr13	27242430	27249740	17286150	NM_008865 // Prl3b1 // prolactin family 3, subfamily b, member 1 // 13 A3.1|13 14.0 cM	Prl3b1	NM_008865	NM_008865 // RefSeq // Mus musculus prolactin family 3, subfamily b, member 1 (Prl3b1),		3.91306	4.22742	4.31326	4.18395	4.53385	4.28907	4.16265	4.16228	3.92279	4.41206	4.23512	3.95496	4.01038	4.12463	3.92422	4.11952	4.35756	4.18437	4.02703	4.22611	3.984	4.00562	4.21654	4.01503	4.04198	4.29776	4.01537	4.26044	3.99452	4.04428	4.06025	4.29704	4.0997	4.30436	4.23286	3.98078	4.17884	4.18145	4.26764	3.98814	3.9742
chr13	23933768	23934156	17291258	NM_175663 // Hist1h2ba // histone cluster 1, H2ba // 13 A2-A3|13 // 319177 /// ENSMUST0	Hist1h2ba	NM_175663	NM_175663 // RefSeq // Mus musculus histone cluster 1, H2ba (Hist1h2ba), mRNA. // chr13		4.87752	5.59284	6.24589	6.85178	4.77899	7.38788	4.72699	2.89545	2.94052	5.8702	6.77073	7.01006	8.96562	5.73909	7.22815	4.91158	6.26475	5.91968	5.73338	4.62144	3.40388	5.84367	5.08597	3.77846	3.99744	4.45609	6.5881	5.77913	5.66683	3.35975	4.02232	6.58279	4.83491	7.07843	4.33728	5.13105	4.48224	4.32409	5.39203	4.07657	5.68741
chr13	34084155	34113272	17291774	NR_046184 // 4930447K03Rik // RIKEN cDNA 4930447K03 gene // 13 A3.3|13 // 432745	4930447K03Rik	NR_046184	NR_046184 // RefSeq // Mus musculus RIKEN cDNA 4930447K03 gene (4930447K03Rik), non-cod		4.94426	5.26532	5.02921	5.07573	5.42928	5.24882	4.89247	5.55515	5.01061	5.09412	5.43388	5.17548	5.22641	5.3725	5.31516	5.20681	4.92623	5.12775	4.85462	4.95323	5.3199	5.15673	5.52332	5.3148	4.94863	5.55151	5.29119	5.20322	5.04532	5.08779	5.17164	5.32544	5.05049	5.01792	5.23831	5.19065	5.43258	4.96933	5.24731	5.21044	5.54262
chr13	19184981	19185501	17285513	---		---	X04699 // GenBank // M.musculus RNA for gamma chain of T-cell receptor. // chr13 // 100		3.9446	3.95536	3.89408	3.97979	3.83194	4.00818	3.87062	4.29138	3.98558	4.25693	4.14395	4.11486	3.85739	4.08124	3.90343	4.06725	4.24267	3.85891	4.15776	4.15349	4.00724	4.07572	4.01349	3.80928	4.19673	3.65704	3.85473	3.9248	3.9553	4.3589	4.08439	3.98678	3.84109	3.95799	4.15237	4.06248	4.26637	3.8993	3.59689	3.95452	4.0482
chr13	31328575	31330767	17291620	---		---	AK137190 // GenBank HTC // Mus musculus adult male urinary bladder cDNA, RIKEN full-len		5.88621	6.10014	5.78184	6.1199	5.96313	6.0174	6.03676	5.78996	5.57209	5.68341	5.85181	5.68137	5.76171	5.35897	5.46988	5.31724	5.5434	5.99036	5.76473	5.5631	5.83417	5.81672	6.02077	5.9566	5.64443	5.92174	5.95256	5.91692	5.76468	5.80795	6.04656	6.15456	5.56948	5.7178	6.02892	5.82976	6.03264	5.94257	5.7175	6.11785	5.67354
chr13	52583173	52648792	17287381	ENSMUST00000120135 // Syk // spleen tyrosine kinase // 13 B-C2|13 37.0 cM // 20963 ///	Syk	ENSMUST00000120135	ENSMUST00000120135 // ENSEMBL // cdna:known chromosome:NCBIM37:13:52678542:52744161:1 g		6.10068	6.32764	5.72977	5.57427	6.76858	5.91304	5.73496	6.06041	6.28192	5.80066	5.43867	6.34417	5.70395	6.04002	6.0287	6.05725	5.59505	7.10287	5.97777	6.84609	6.07905	5.15818	6.00916	5.70878	5.7998	5.82789	6.02637	6.0768	5.57326	6.03269	6.27997	6.04393	5.76945	6.22726	6.02471	5.61122	6.18492	5.60079	5.55121	5.81601	5.56861
chr13	31614668	31625792	17291648	AK142058 // 1700018A04Rik // RIKEN cDNA 1700018A04 gene // 13 A3.2|13 // 71307 /// XR_1	1700018A04Rik	AK142058	AK142058 // GenBank HTC // Mus musculus 12 days embryo eyeball cDNA, RIKEN full-length		5.10173	5.29321	5.23746	5.23235	5.17728	5.20061	5.20724	5.13093	5.33931	5.51693	5.61248	5.23922	5.30461	5.17603	4.90631	5.50616	5.37456	5.16992	5.16696	5.1521	5.2794	5.05509	5.2594	5.27014	5.04699	5.07692	5.20416	5.07472	5.07294	4.99576	5.17819	5.18183	4.98749	4.9284	5.30929	5.20568	5.344	5.14505	5.04345	5.57932	5.16291
chr13	13590409	13777443	17285267	NM_010748 // Lyst // lysosomal trafficking regulator // 13 A1|13 7.0 cM // 17101 /// EN	Lyst	NM_010748	NM_010748 // RefSeq // Mus musculus lysosomal trafficking regulator (Lyst), mRNA. // ch		8.05503	8.07464	8.08875	7.86844	8.19398	8.22553	8.39428	8.54963	8.51261	8.29319	7.77881	8.25478	7.98609	8.34438	8.64332	8.51274	8.36932	8.75952	8.19397	8.40808	8.38775	8.26064	7.95761	8.42565	8.54482	8.30328	8.25959	8.36968	8.40713	8.34242	8.31217	8.19598	7.97889	8.29973	7.98498	8.37552	8.96145	8.23436	8.45635	8.00736	8.67301
chr13	38204939	38227663	17286670	NM_026382 // Snrnp48 // small nuclear ribonucleoprotein 48 (U11/U12) // 13|13 A5 // 677	Snrnp48	NM_026382	NM_026382 // RefSeq // Mus musculus small nuclear ribonucleoprotein 48 (U11/U12) (Snrnp		7.58937	7.51305	7.99704	7.61011	7.90476	7.53825	7.86515	7.73242	8.17498	7.84533	7.71816	7.84309	7.98316	8.04476	8.1827	7.76456	7.92011	8.04883	7.96787	8.15345	8.25865	7.88831	7.95275	8.14595	8.21642	7.96746	8.07523	8.10828	8.16397	7.90588	8.17394	7.70002	7.63259	7.70467	7.57085	8.3655	8.51192	7.87467	8.2334	7.94421	8.09386
chr13	24801657	24814013	17285998	ENSMUST00000019276 // BC005537 // cDNA sequence BC005537 // 13|13 A3.2 // 79555 /// NM_	BC005537	ENSMUST00000019276	ENSMUST00000019276 // ENSEMBL // cdna:known chromosome:NCBIM37:13:24893526:24905882:1 g		11.0255	11.1208	11.1953	10.6798	11.008	10.8955	11.1117	11.0417	11.0157	11.0804	10.859	11.1022	10.9003	11.0722	10.418	11.1198	11.1191	10.7602	11.0147	11.0124	11.0667	11.0922	11.2123	10.9309	11.1049	11.2282	11.0835	11.0334	10.8245	10.9797	11.0689	11.1427	11.0837	10.9429	10.9768	11.1233	11.4166	11.1085	11.0594	11.1155	10.9859
chr13	13329484	13329671	17285240	---		---	ENSMUST00000122785 // ENSEMBL // ncrna:snoRNA chromosome:NCBIM37:13:13421751:13421938:1		6.9795	6.91837	7.05096	7.10377	6.73884	6.77686	6.96465	7.28862	7.39523	6.79369	7.65323	6.71577	6.82338	7.01797	6.81013	6.0444	6.92627	6.73751	6.65508	6.0435	6.14246	6.92067	6.08144	5.9743	5.91794	6.4784	6.87951	6.05548	6.96055	6.69661	6.55114	6.76021	6.88479	6.99045	6.3371	6.71899	6.08565	7.08759	6.73623	6.71581	6.23988
chr13	50647276	50649746	17547742	XR_141164 // Gm19663 // predicted gene, 19663 // --- // 100503376	Gm19663	XR_141164	XR_141164 // RefSeq // PREDICTED: Mus musculus predicted gene, 19663 (Gm19663), partial		4.77082	4.8329	4.4982	4.4111	5.40392	4.62264	4.93443	4.69802	4.36067	5.29183	5.03228	5.13466	4.78558	4.82803	4.70479	4.42212	4.61243	4.94919	4.62495	5.55782	4.65327	4.62329	4.82213	4.25357	4.67442	5.38804	4.51089	5.1311	4.55304	4.61961	4.22157	5.12891	4.52401	4.66603	4.50529	4.31001	5.65028	4.76286	5.10325	5.92764	4.64142
chr13	8885606	8892396	17285056	NM_145360 // Idi1 // isopentenyl-diphosphate delta isomerase // 13 A1|13 // 319554 ///	Idi1	NM_145360	NM_145360 // RefSeq // Mus musculus isopentenyl-diphosphate delta isomerase (Idi1), mRN		8.02725	7.34171	7.95499	7.68643	7.95303	7.88638	8.34155	7.60005	8.51392	8.334	7.82662	8.30131	7.25226	8.33578	7.80899	8.554	8.88154	7.6745	7.77866	7.6378	7.62477	8.58796	7.27747	8.21647	8.47537	8.40394	8.5099	7.94992	8.9158	8.19932	7.27559	7.89098	7.73051	8.32073	7.83368	8.08562	8.11068	7.89828	8.47464	8.12561	7.8481
chr13	24598124	24604767	17291337	NR_024599 // Gm11346 // X-linked lymphocyte-regulated 5 pseudogene // 13 A3.1|13 // 760	Gm11346	NR_024599	NR_024599 // RefSeq // Mus musculus predicted gene 11346 (Gm11346), non-coding RNA. //		5.02072	4.67518	5.46247	5.18322	4.86273	4.32403	5.13072	4.55941	4.63114	4.7951	5.21577	4.90347	4.76484	5.44802	4.5059	5.43591	5.19369	5.34831	4.48571	4.38074	4.71628	4.73867	4.44756	4.40954	5.13286	5.08803	5.15073	4.6369	5.4818	4.73377	4.79039	4.63586	4.61054	4.94459	4.41465	4.68851	4.36201	5.16619	4.42136	5.07074	4.45574
chr13	38592854	38635109	17291953	NM_139063 // Muted // muted // 13 A3.3|13 21.0 cM // 17828 /// ENSMUST00000035899 // Mu	Muted	NM_139063	NM_139063 // RefSeq // Mus musculus muted (Muted), mRNA. // chr13 // 100 // 65 // 17 //		7.18055	7.48935	7.24267	7.59027	7.00088	7.00332	7.38782	7.36707	7.37974	7.29548	7.37355	7.46206	6.89164	7.43371	7.27193	7.6506	7.32898	6.68273	7.16754	7.14191	7.24212	7.15844	7.09134	7.52837	7.34711	7.39686	7.4302	7.08634	7.08459	7.36664	7.27238	6.65706	7.30171	7.07386	6.90056	7.39033	7.34693	7.53654	7.44602	7.09	7.22605
chr13	31619168	31620369	17286329	---		---	ENSMUST00000130966 // ENSEMBL // havana:lincRNA chromosome:NCBIM37:13:31711037:31712238		3.69283	3.19579	3.36346	3.54985	3.23075	3.01945	3.2013	3.32979	3.41899	3.46403	3.2261	3.19196	3.31343	3.49275	3.2837	3.10647	3.13513	3.13346	3.18115	3.04747	3.48821	3.11281	3.18477	3.12351	3.08823	3.11118	3.16	3.08938	3.19348	3.12809	3.20826	3.32671	3.04114	3.14692	3.32412	3.3214	3.25304	3.19902	3.05289	3.01588	3.14071
chr13	54219453	54223023	17292681	---		---	ENSMUST00000160797 // ENSEMBL // cdna:putative chromosome:NCBIM37:13:54314822:54318392:		5.53985	5.58961	5.65422	5.453	5.68446	5.80307	5.57061	5.91245	5.4064	5.40255	5.77705	5.47508	5.68411	5.89019	5.25577	5.27566	5.4571	5.81898	5.53663	5.68092	5.54744	5.78899	5.75227	5.36863	5.42254	5.45727	5.92838	5.44606	5.70575	5.60477	5.57209	5.86989	5.53212	5.70563	5.6992	5.93498	5.62214	5.50421	5.70876	5.75125	5.37452
chr13	49036302	49148014	17292390	NM_029361 // Wnk2 // WNK lysine deficient protein kinase 2 // 13 32.0 cM|13 B1 // 75607	Wnk2	NM_029361	NM_029361 // RefSeq // Mus musculus WNK lysine deficient protein kinase 2 (Wnk2), mRNA.		9.48085	9.16373	8.82224	8.93324	8.24013	8.63288	9.09713	8.63899	9.01698	8.57316	8.65277	8.34537	8.37091	9.46782	8.88382	8.83257	8.42119	9.48444	9.03112	8.97199	8.92597	8.90389	8.99377	8.9628	8.61302	9.20937	9.11167	8.95529	8.5792	9.13812	9.03289	9.0639	8.78905	8.58038	9.49306	8.95855	9.35855	9.22163	9.12442	9.44698	8.38707
chr13	31737633	31737740	17291651	---		---	ENSMUST00000083909 // ENSEMBL // ncrna:snRNA chromosome:NCBIM37:13:31829502:31829609:-1		2.95107	3.56916	3.86016	4.41597	3.75104	3.5383	3.12774	3.16498	4.21847	3.34829	4.11697	3.02602	3.61439	3.64898	4.35691	3.77929	3.81627	3.93815	3.5138	3.44089	3.88332	3.80421	2.95948	3.49439	3.26515	3.32998	3.4946	2.71788	3.81553	4.23523	3.09423	3.68358	3.78977	3.33801	3.68739	4.14575	3.76101	3.71867	3.02922	3.37648	3.47158
chr13	12182717	12186488	17290563	NR_045170 // Gm10336 // predicted gene 10336 // 13 A1|13 // 328186	Gm10336	NR_045170	NR_045170 // RefSeq // Mus musculus predicted gene 10336 (Gm10336), non-coding RNA. //		6.85051	6.97913	6.91645	6.81403	6.91701	6.74577	6.95419	7.15616	7.17231	6.83668	7.15124	6.782	6.8191	7.41352	6.18782	7.22963	7.19919	6.43317	6.5545	7.02257	6.93285	7.04839	7.19576	6.88002	7.25633	7.39128	7.6664	7.06126	7.15289	6.92585	7.23834	6.89454	7.01029	7.05838	7.13364	7.1805	7.91609	7.00363	7.21025	6.70492	7.62508
chr13	54701461	54736662	17287486	NM_001033364 // Cdhr2 // cadherin-related family member 2 // 13 B1|13 // 268663 /// ENS	Cdhr2	NM_001033364	NM_001033364 // RefSeq // Mus musculus cadherin-related family member 2 (Cdhr2), mRNA.		4.82839	5.73454	6.15264	4.43948	4.60528	5.33581	4.60799	4.58251	4.5059	5.13757	5.6663	4.63458	5.04158	4.87674	5.42354	4.82809	5.20367	4.4851	4.92103	4.8021	4.76659	5.38758	4.34086	4.23534	4.45342	4.51647	4.52731	4.46046	4.32379	4.39054	5.72257	5.59018	5.32234	4.50579	5.22631	5.01034	5.28356	5.29558	4.96916	5.0251	4.59541
chr13	19994099	19996055	17290901	AY288427 // Gpr141 // G protein-coupled receptor 141 // 13 A2|13 // 353346 /// NM_00108	Gpr141	AY288427	NM_001080387 // RefSeq // Mus musculus serine/arginine-rich splicing factor 10 (Srsf10)		3.51501	3.88243	4.05094	3.12303	3.71079	3.96597	3.99741	3.79	3.76801	3.77	3.89974	4.04903	4.0034	4.37054	4.31732	3.04567	4.09104	3.98919	3.97474	4.15498	3.73983	4.09612	3.67708	3.63552	3.94119	3.68135	4.24863	4.03659	4.28084	3.51422	4.0383	3.85083	4.00263	4.26893	3.78472	3.89315	4.02608	4.09666	4.17256	3.65733	4.27822
chr13	23575763	23577011	17285842	ENSMUST00000105105 // Hist2h3b // histone cluster 2, H3b // 3 F2.1|3 // 319154 /// ENSM	Hist2h3b	ENSMUST00000105105	ENSMUST00000105105 // ENSEMBL // cdna:known chromosome:NCBIM37:13:23667632:23668880:1 g		4.90628	4.37081	5.84375	5.47111	5.22119	4.03809	5.23397	5.97117	5.22976	5.58661	5.25916	4.43035	6.37232	4.71529	5.38537	4.22423	5.90665	4.67359	5.06854	4.41518	5.06454	5.02676	3.73434	4.39059	5.46353	5.30228	5.6114	5.04651	5.92903	4.48829	4.28334	4.29324	5.07357	4.81451	4.07694	4.74871	6.13198	5.23804	4.42468	5.2691	4.24322
chr13	56222224	56243940	17292996	AK016084 // 4930550C17Rik // RIKEN cDNA 4930550C17 gene // 13|13 // 75245	4930550C17Rik	AK016084	AK016084 // GenBank HTC // Mus musculus adult male testis cDNA, RIKEN full-length enric		4.12217	4.08466	4.00226	4.23235	4.44195	4.00625	4.16752	4.12398	3.75173	3.97896	4.11557	3.93485	4.01221	3.93958	4.05205	4.09383	4.12663	4.12732	4.26342	3.90528	4.09377	3.94301	4.09261	3.99248	4.14684	3.9709	4.02229	3.69767	4.01169	3.76357	3.96887	3.78067	3.8768	3.89537	4.07796	3.93084	4.37036	3.98301	3.68184	4.01295	3.98058
chr13	27196659	27203749	17286141	NM_001163218 // Prl3c1 // prolactin family 3, subfamily c, member 1 // 13 A3.1|13 14.0	Prl3c1	NM_001163218	NM_001163218 // RefSeq // Mus musculus prolactin family 3, subfamily c, member 1 (Prl3c		3.24997	3.24648	3.38339	4.3627	3.42404	3.2853	3.37597	3.33993	3.31506	3.57902	3.19128	3.38193	3.42516	3.35877	3.56204	3.23	3.3043	3.4248	3.19879	3.47331	3.56091	3.4625	3.32035	3.18721	3.39506	3.37399	3.40022	3.35732	3.35844	3.33698	3.17475	3.50897	3.28393	3.3489	3.44339	3.35953	3.42777	3.28133	3.62084	3.53761	3.42633
chr13	21981181	21988734	17285725	NM_001162929 // Pom121l2 // POM121 membrane glycoprotein-like 2 (rat) // 13 A3.1|13 //	Pom121l2	NM_001162929	NM_001162929 // RefSeq // Mus musculus POM121 membrane glycoprotein-like 2 (rat) (Pom12		4.91769	4.84104	5.11797	5.26983	5.10856	5.1579	4.99438	4.78527	4.51024	4.9471	5.35394	4.79357	5.03149	4.81518	5.06054	4.98812	5.09699	5.39276	4.8951	5.00916	4.89786	5.0338	5.32197	4.88824	4.99013	4.9312	4.82521	4.87109	4.85257	4.58544	4.99149	5.0511	5.17368	4.91048	5.25229	5.12041	5.45062	5.22305	5.24143	5.23706	5.0699
chr13	44193589	44216487	17292150	NR_045088 // A330076C08Rik // RIKEN cDNA A330076C08 gene // 13 A5|13 // 100503592	A330076C08Rik	NR_045088	NR_045088 // RefSeq // Mus musculus RIKEN cDNA A330076C08 gene (A330076C08Rik), transcr		3.64633	3.82792	3.88282	3.73048	3.98594	3.77808	3.8415	4.53858	3.64584	4.00786	3.69417	3.70565	4.11906	4.20259	4.42311	4.54578	3.94446	3.90979	3.8393	3.71871	4.42181	3.81781	3.80103	4.00546	3.97415	3.71247	4.16496	3.74845	3.9293	3.48689	3.93107	3.9627	3.59627	3.78104	3.91122	4.19139	4.28864	3.80623	3.94067	4.084	3.94011
chr13	55539316	55571120	17292941	NM_145382 // Fam193b // family with sequence similarity 193, member B // 13 B1|13 // 21	Fam193b	NM_145382	NM_145382 // RefSeq // Mus musculus family with sequence similarity 193, member B (Fam1		8.45633	7.93565	8.11648	7.83136	8.17987	7.91617	8.06894	8.2182	8.06743	7.83331	7.99736	8.13977	7.911	8.45035	8.23324	8.44417	8.2252	8.49653	7.9152	8.22404	8.14569	8.10305	7.87707	8.10293	8.23987	8.2062	8.42835	7.8987	7.95217	7.91601	8.24963	8.19287	8.12964	8.27512	7.96029	8.16994	8.58197	8.33564	8.01348	8.14211	8.25844
chr13	27156790	27162590	17286132	ENSMUST00000073601 // Prl3d3 // prolactin family 3, subfamily d, member 3 // 13 A3.1|13	Prl3d3	ENSMUST00000073601	ENSMUST00000073601 // ENSEMBL // cdna:known chromosome:NCBIM37:13:27248659:27254459:1 g		3.28416	3.38768	3.05049	3.40421	3.34735	3.64008	3.40584	3.44612	3.07366	3.50542	3.02564	3.43731	3.6522	2.9583	3.66936	3.65425	4.02138	3.60295	3.14643	3.49714	3.36103	3.46412	3.38773	3.56055	3.27292	3.47932	3.34965	3.08218	3.129	3.53326	3.65377	3.89736	3.55863	3.53407	3.71701	3.16263	3.81114	3.78387	3.11469	3.53485	3.48538
chr13	51014086	51014209	17287304	---		---	ENSMUST00000122660 // ENSEMBL // ncrna:misc_RNA chromosome:NCBIM37:13:51109455:51109578		3.47959	3.5323	3.71265	4.05276	3.40712	3.53251	3.56162	3.92577	3.73143	3.81532	3.28619	3.52025	3.2799	3.57553	3.99309	4.59933	3.90088	3.41157	3.49291	3.49545	3.38899	3.31713	3.58553	3.55499	3.89433	3.62058	3.41774	3.52964	3.59633	4.19487	3.42756	3.494	3.30021	3.48001	3.1885	3.52115	3.27428	3.35325	3.30878	3.37485	3.39568
chr13	33567794	33568005	17286443	---		---	ENSMUST00000158604 // ENSEMBL // ncrna:misc_RNA chromosome:NCBIM37:13:33659663:33659874		5.03887	5.12205	5.19676	4.79781	5.57379	5.09664	5.11635	5.62672	4.95688	4.92913	5.19298	5.16479	5.34704	5.19852	4.85269	5.03775	5.23399	4.9439	5.18843	5.10549	5.27713	5.15686	5.18459	5.01931	5.10932	5.08395	4.79229	5.09896	5.0381	5.14046	4.97762	5.13086	5.25335	5.08411	5.4327	4.8938	4.9432	5.25437	4.92081	5.36116	4.78341
chr13	22293193	22294098	17285757	NM_001167541 // Vmn1r196 // vomeronasal 1 receptor 196 // 13 A2-A3.1|13 // 100312484 //	Vmn1r196	NM_001167541	NM_001167541 // RefSeq // Mus musculus vomeronasal 1 receptor 196 (Vmn1r196), mRNA. //		3.23076	3.23251	3.36561	3.73248	3.51157	3.46903	3.39125	3.37162	3.49606	3.56585	3.69139	3.20353	3.41374	3.25752	3.3516	3.42045	3.60965	3.52849	3.1631	3.18225	3.47257	3.21903	3.68241	3.64909	3.50991	3.15005	3.38324	3.31538	3.09894	3.37873	3.40144	3.41293	3.38584	3.4123	3.21859	3.60548	3.58551	3.12362	3.43343	3.36478	3.19918
chr13	14630245	14638202	17285398	NM_134067 // AW209491 // expressed sequence AW209491 // 13 A1|13 // 105351 /// ENSMUST0	AW209491	NM_134067	NM_134067 // RefSeq // Mus musculus expressed sequence AW209491 (AW209491), transcript		7.63119	7.46431	7.65277	7.95365	7.21707	7.03578	7.3021	7.57123	7.34932	7.43866	7.10172	7.33065	7.36887	7.53282	6.74666	7.87994	7.61307	8.01877	7.54723	7.22502	7.54309	7.24788	7.22787	7.30037	7.43091	7.53407	7.67189	7.27971	7.60646	7.31651	7.30142	6.98977	7.31794	7.10081	7.207	7.26994	7.57633	7.58471	7.34248	7.73577	7.27035
chr13	23278350	23282267	17285805	NR_046038 // 4933404K08Rik // RIKEN cDNA 4933404K08 gene // 13|13 // 74061	4933404K08Rik	NR_046038	NR_046038 // RefSeq // Mus musculus RIKEN cDNA 4933404K08 gene (4933404K08Rik), non-cod		4.27089	4.5176	4.44416	4.88723	4.65868	4.45847	4.36514	4.26228	4.31732	4.39257	4.51723	4.24962	4.55473	4.44727	4.66269	4.4393	4.48811	4.40536	4.29252	4.45762	4.54481	4.51172	4.65213	4.48397	4.3559	4.48518	4.41472	4.56018	4.18289	4.4802	4.57706	4.51199	4.46275	4.27022	4.26275	4.47131	4.32629	4.42965	4.44361	4.44151	4.43427
chr13	30615043	30624259	17286278	NR_045975 // 4930519D14Rik // RIKEN cDNA 4930519D14 gene // 13|13 // 75090	4930519D14Rik	NR_045975	NR_045975 // RefSeq // Mus musculus RIKEN cDNA 4930519D14 gene (4930519D14Rik), non-cod		3.67926	4.07292	3.98804	4.42018	4.0555	4.03424	4.07588	4.02469	4.11168	4.00143	3.91736	4.05206	4.2237	4.07739	4.24292	4.07361	3.93165	3.88718	3.83801	4.00472	3.81306	3.94699	4.07042	4.06564	3.92419	3.8172	4.0147	3.71312	4.15618	4.39568	4.09485	4.37329	3.72136	3.86591	4.20744	4.20692	4.20467	3.66112	3.93392	4.05388	4.10804
chr13	41865915	41913092	17286808	NR_033545 // Gm10790 // predicted gene 10790 // --- // 100038577	Gm10790	NR_033545	NR_033545 // RefSeq // Mus musculus predicted gene 10790 (Gm10790), non-coding RNA. //		4.36147	5.15262	5.37198	5.15745	4.77374	4.53261	5.09326	4.66235	4.19397	4.50622	4.4354	4.79248	4.65168	5.63212	5.13507	4.51087	4.67042	4.27526	4.22739	4.62639	4.7057	5.12124	4.94106	4.41701	5.05203	4.3139	4.59242	4.66153	4.57781	4.74593	4.64059	6.01839	4.85035	4.62781	5.12041	4.77966	4.56384	4.64194	4.48898	4.15786	4.59385
chr13	54949411	55006018	17287555	NM_153131 // Unc5a // unc-5 homolog A (C. elegans) // 13 B1|13 // 107448 /// ENSMUST000	Unc5a	NM_153131	NM_153131 // RefSeq // Mus musculus unc-5 homolog A (C. elegans) (Unc5a), mRNA. // chr1		8.3263	8.65296	8.27531	8.47987	7.84304	9.7021	8.54962	6.64169	6.64499	8.10911	9.29691	8.31432	8.70888	8.06787	9.13448	8.60191	8.45674	8.83679	8.16889	8.72244	6.61959	9.36781	7.79194	6.10304	8.37585	8.14817	6.92888	7.50741	8.35951	7.01562	7.64274	8.55733	7.67497	8.7944	8.13147	7.4499	7.9828	7.59605	7.61218	8.11795	7.54651
chr13	54499591	54500089	17547779	NM_207635 // Rps24 // ribosomal protein S24 // 14|14 B // 20088 /// NM_207635 // Rps24	Rps24	NM_207635	NM_207635 // RefSeq // Mus musculus ribosomal protein S24 (Rps24), transcript variant 3		8.33143	7.41982	7.82698	7.2556	7.77869	7.07262	7.64171	8.09204	8.00377	7.0009	6.99123	7.2819	7.47734	7.61707	7.6899	6.77924	7.84872	7.58483	7.84674	7.20748	7.87205	7.39777	7.82806	7.57151	7.47232	7.66162	8.39784	8.01711	8.04361	7.78385	7.55787	7.43944	8.13442	7.53739	7.82277	7.57975	7.51059	8.31708	7.97736	7.85903	7.40187
chr13	41016250	41022582	17286732	NM_025387 // Tmem14c // transmembrane protein 14C // 13 A3.3|13 // 66154 /// ENSMUST000	Tmem14c	NM_025387	NM_025387 // RefSeq // Mus musculus transmembrane protein 14C (Tmem14c), mRNA. // chr13		8.65052	8.70618	8.50982	8.88396	8.60775	8.78685	8.62322	8.48528	8.92886	8.63652	8.97549	8.76345	8.67155	8.5665	8.79303	8.77561	8.33285	9.13123	8.62598	8.67633	8.80244	8.58739	8.44169	9.2234	8.94195	8.64051	8.41849	8.82132	8.51514	8.83538	8.60581	8.68626	8.66935	8.31162	9.22275	8.57165	8.92902	8.37562	8.6694	8.39043	8.1957
chr13	30974204	30975976	17286308	---		---	ENSMUST00000070258 // ENSEMBL // cdna:known chromosome:NCBIM37:13:31066073:31067845:1 g		3.5409	3.44781	3.46411	3.64923	3.39353	3.48874	3.69226	3.56812	3.57283	3.3764	3.90975	3.50732	3.40827	3.2584	3.55656	3.34145	3.59265	3.48878	3.72627	3.76318	3.59177	4.00613	3.79622	3.48498	3.66239	3.70583	3.48376	3.78388	3.80407	3.60255	3.787	3.58187	3.60141	3.3876	3.67913	3.5297	3.72848	3.60105	3.55013	3.60706	4.08983
chr13	54578138	54578221	17287464	AK154684 // Arl10 // ADP-ribosylation factor-like 10 // 13 B1|13 // 56795	Arl10	AK154684	AK154684 // GenBank HTC // Mus musculus NOD-derived CD11c +ve dendritic cells cDNA, RIK		5.32693	4.81282	5.47691	5.56738	5.11689	5.06805	4.97593	5.18158	5.54666	5.13036	4.96596	4.95093	5.52625	5.34864	4.62045	4.94468	5.17516	5.46955	5.04078	4.93273	4.88828	4.99427	4.62479	4.88207	5.13169	4.65095	5.00184	5.22993	4.94527	5.12242	4.88697	5.27938	4.9336	5.25004	5.08784	5.53876	5.30346	5.45603	5.08702	5.21801	4.88938
chr13	23571396	23572014	17285834	NM_178196 // Hist1h2bg // histone cluster 1, H2bg // 13 A2-A3|13 // 319181 /// ENSMUST0	Hist1h2bg	NM_178196	NM_178196 // RefSeq // Mus musculus histone cluster 1, H2bg (Hist1h2bg), mRNA. // chr13		7.03913	6.58361	6.80902	8.39834	8.20036	7.12124	7.82715	7.82091	7.02639	8.1657	7.55296	6.83535	8.87553	6.66245	7.38144	6.7897	7.48814	7.9182	7.80479	7.45069	7.90641	7.16198	7.20244	8.49494	7.67021	6.69908	7.09192	6.91802	7.10718	7.1539	7.78063	6.01519	7.63302	6.70697	7.16297	8.08288	7.18293	6.63962	6.27204	6.61695	6.47497
chr13	27573922	27582171	17291451	NM_028477 // Prl8a1 // prolactin family 8, subfamily a, member 1 // 13 A3.1|13 // 73244	Prl8a1	NM_028477	NM_028477 // RefSeq // Mus musculus prolactin family 8, subfamily a, member 1 (Prl8a1),		3.08127	3.47154	3.33069	3.56865	3.17265	3.35729	3.56577	3.23164	3.72554	3.45983	3.50909	3.2114	3.35915	3.33719	3.27391	3.49644	3.41281	3.2199	3.53053	3.56199	3.34695	3.2663	3.21425	3.46267	3.44771	3.37859	3.53013	3.31221	3.51238	3.35391	3.60194	3.50788	3.3519	3.36862	3.32181	3.28442	3.12725	3.37319	3.50798	3.52937	3.39447
chr13	12269426	12340760	17290603	NM_033268 // Actn2 // actinin alpha 2 // 13 A1|13 7.0 cM // 11472 /// ENSMUST0000006420	Actn2	NM_033268	NM_033268 // RefSeq // Mus musculus actinin alpha 2 (Actn2), mRNA. // chr13 // 100 // 9		10.139	6.28769	6.91102	6.97873	6.96584	6.35774	6.19184	6.09496	5.69527	6.79479	6.02913	7.67916	7.26161	6.21373	7.63563	6.79134	7.23168	7.58305	6.84807	6.90217	5.92029	6.32785	9.652	5.93201	7.24613	6.82711	6.37897	8.42539	6.90678	8.95709	6.6074	6.68771	6.84796	6.73806	6.61698	6.6323	6.73853	6.64723	6.56747	7.16973	6.54708
chr13	31213410	31241086	17291613	NR_045957 // 4930401O12Rik // RIKEN cDNA 4930401O12 gene // 13|13 // 73924	4930401O12Rik	NR_045957	NR_045957 // RefSeq // Mus musculus RIKEN cDNA 4930401O12 gene (4930401O12Rik), non-cod		3.42676	3.79788	3.54025	3.88497	3.69196	3.4755	3.80148	3.742	3.87024	3.77723	3.72853	3.49025	3.33793	3.79124	3.49954	3.63879	3.445	3.54323	3.45612	3.42585	3.6404	3.54875	3.53922	3.60119	3.42275	3.48868	3.65473	3.63292	3.66578	3.50974	3.60247	3.70628	3.48102	3.78658	3.52812	3.40648	3.75087	3.68692	3.74917	3.65096	3.5844
chr13	19336573	19337026	17290852	---		---	X04397 // GenBank // Mouse non-productive mRNA for T-cell receptor gamma V2-J2-C2. // c		6.47259	6.27659	6.25305	6.12743	6.83472	6.44653	6.5069	6.80096	6.52979	6.5514	6.71548	6.29845	6.6238	6.25396	6.41477	6.03	6.28918	6.50245	6.46523	6.51611	6.53163	6.36061	6.26625	6.1068	6.4147	6.37564	6.63154	6.21423	6.30173	6.42276	6.21413	6.78028	6.39139	6.33152	6.88652	5.66317	6.5304	6.44039	6.19109	6.62976	6.0938
chr13	9623380	9623627	17290418	---		---	ENSMUST00000157741 // ENSEMBL // ncrna:misc_RNA chromosome:NCBIM37:13:9622626:9622873:-		4.90875	4.61833	4.82124	4.77031	4.63097	4.81599	4.67975	4.7279	4.60373	4.51589	5.02028	4.52126	4.81189	4.80921	4.71604	4.54892	4.64845	4.88958	4.68724	4.73793	4.67695	4.64065	4.66861	4.61444	4.43253	4.61692	4.61235	4.50437	4.53343	4.55105	4.51312	4.66563	4.93564	4.6335	4.74043	4.75879	4.67671	4.71882	4.74106	4.91582	4.65745
chr13	39858863	39859027	17291990	---		---	ENSMUST00000083322 // ENSEMBL // ncrna:snRNA chromosome:NCBIM37:13:39954232:39954396:-1		3.45061	3.73117	3.42146	4.53568	3.75048	3.2453	3.32125	3.27721	3.42123	4.13883	3.6649	3.54429	3.17867	3.38638	3.10028	4.16732	3.66495	3.35121	3.66293	3.24936	3.43433	3.67292	3.48783	3.11118	3.46865	3.26729	3.50145	3.05153	3.74474	3.37248	3.57918	3.63063	3.36056	3.28743	3.46854	3.46911	3.5664	3.36187	3.11637	3.2596	3.22184
chr13	9109305	9109599	17285095	---		---	ENSMUST00000157817 // ENSEMBL // ncrna:misc_RNA chromosome:NCBIM37:13:9108551:9108845:1		5.80745	6.73525	6.67586	6.22771	5.98438	5.60475	5.86143	6.9864	7.29576	6.68209	5.97797	5.96755	6.34048	6.46695	4.56017	6.41351	6.55371	6.46328	5.9175	5.83913	6.66467	5.98655	5.85127	6.29538	6.7774	6.76144	6.65153	6.09882	6.68317	6.5544	5.80174	6.46715	6.21483	6.1864	5.34124	5.91768	7.20424	6.22353	6.18352	6.90784	6.45197
chr13	35659862	35874064	17286553	NM_009881 // Cdyl // chromodomain protein, Y chromosome-like // 13 A3.3|13 17.0 cM // 1	Cdyl	NM_009881	NM_009881 // RefSeq // Mus musculus chromodomain protein, Y chromosome-like (Cdyl), tra		7.56853	8.43339	7.66857	7.71983	8.42809	7.76215	8.25611	7.77834	8.01125	7.60819	7.61538	7.7363	7.89684	7.77951	7.84357	8.11371	7.85029	7.79086	7.64511	7.8782	7.95154	7.87253	8.30113	7.71607	8.55385	8.26411	8.32562	7.75061	8.36585	7.78242	7.86493	8.05076	7.71939	7.80296	7.73724	7.9695	8.27257	7.84783	8.88872	7.98793	7.97567
chr13	47960330	48018608	17292296	NR_038004 // 4931429P17Rik // RIKEN cDNA 4931429P17 gene // 13 A5|13 // 70971	4931429P17Rik	NR_038004	NR_038004 // RefSeq // Mus musculus RIKEN cDNA 4931429P17 gene (4931429P17Rik), non-cod		5.68961	5.90827	5.96102	5.92237	5.8958	5.68903	5.90797	5.95283	5.74229	5.97691	6.07321	5.81907	5.85142	5.92366	6.04854	5.91559	5.66317	5.76885	5.775	5.87174	5.82201	5.69881	5.62642	5.88569	5.81258	5.91269	5.83458	5.90075	5.88982	6.10015	5.88359	6.11891	5.84317	5.47253	5.78699	5.84206	5.97545	5.77877	5.69133	5.98694	5.80217
chr13	22043214	22043676	17285746	ENSMUST00000110452 // Hist1h2bn // histone cluster 1, H2bn // 13 A2-A3|13 // 319187 ///	Hist1h2bn	ENSMUST00000110452	ENSMUST00000110452 // ENSEMBL // cdna:known chromosome:NCBIM37:13:22135083:22135545:1 g		4.46187	3.87386	4.28116	4.53681	4.43183	4.47051	4.44427	4.22786	4.04756	4.22856	4.40479	4.01436	5.97317	4.3759	4.89222	4.28668	4.75235	4.91229	4.74907	4.14267	4.44637	4.74041	4.69011	4.69319	4.22772	3.97271	4.63713	5.04663	3.89553	4.1957	4.04714	4.14322	4.36586	3.90776	5.04224	4.06202	4.35226	4.04714	4.64562	4.40169	3.99954
chr13	23580675	23581462	17291193	---		---	---		8.36145	8.05576	8.31162	6.58311	7.53158	8.13464	7.84434	7.35448	8.2316	7.72851	7.74685	7.77699	7.28659	7.879	8.1524	6.51975	8.23494	8.27688	7.25371	7.3999	6.67728	7.63002	6.60537	6.81491	6.8256	8.24643	7.70187	7.69517	8.04815	6.6738	7.11386	8.28263	7.12711	8.30194	7.20576	8.2116	7.59839	7.90298	7.64954	7.19793	6.79848
chr13	55322029	55325272	17287642	NM_025596 // Prelid1 // PRELI domain containing 1 // 13|13 B2 // 66494 /// BC098241 //	Prelid1	NM_025596	NM_025596 // RefSeq // Mus musculus PRELI domain containing 1 (Prelid1), nuclear gene e		11.3098	10.8927	11.0019	11.1227	11.0912	10.6919	10.8353	11.2352	11.233	10.8737	10.8168	11.1404	10.578	10.6159	10.2786	11.1004	11.2335	10.5513	10.8731	11.0891	11.1598	11.0402	10.7246	11.1735	10.8331	10.9075	10.683	10.5145	10.7054	10.979	10.8626	10.4601	10.8437	10.7904	10.6435	10.9064	10.7479	10.8296	10.9691	10.8671	10.7081
chr13	5855509	5858092	17290318	NR_045891 // 1700016G22Rik // RIKEN cDNA 1700016G22 gene // 13 A1|13 // 71867	1700016G22Rik	NR_045891	NR_045891 // RefSeq // Mus musculus RIKEN cDNA 1700016G22 gene (1700016G22Rik), non-cod		3.09146	3.17157	3.3113	3.79706	3.07129	3.08034	3.54133	3.23321	3.70047	3.26162	3.52741	3.01535	3.33004	3.35856	3.1707	3.23601	3.21715	3.15151	3.35974	3.25558	3.17758	3.34909	3.09557	3.27747	3.14334	3.45159	3.32373	3.44379	3.22208	3.51642	3.23836	3.30291	3.29409	3.46059	3.62858	3.29851	3.28369	3.62097	3.20345	3.68382	3.17924
chr13	59741956	59742750	17293271	---		---	ENSMUST00000055343 // ENSEMBL // cdna:known chromosome:NCBIM37:13:59843317:59844111:-1		3.2587	3.43333	3.27621	3.6324	3.25948	3.50143	3.59181	3.5878	3.33282	3.7161	3.90885	3.47715	3.62234	3.30861	3.65505	3.60328	3.51163	3.36991	3.40018	3.31414	3.31053	3.33436	3.50284	3.16273	3.46386	3.67808	3.30808	3.40421	3.66099	3.47826	3.61597	3.68799	3.58574	3.5537	4.02416	3.65016	3.64927	3.32059	3.59031	3.39275	3.65286
chr13	29014399	29040336	17286233	NR_045073 // A330102I10Rik // RIKEN cDNA A330102I10 gene // 13|13 // 77920 /// NR_04507	A330102I10Rik	NR_045073	NR_045073 // RefSeq // Mus musculus RIKEN cDNA A330102I10 gene (A330102I10Rik), transcr		5.43787	5.53739	5.58525	4.8295	5.37055	5.21642	5.48102	5.41305	5.40077	5.62559	5.41103	5.06349	5.36009	5.96245	5.30621	4.89363	5.4397	5.84166	5.36653	5.30861	5.15216	5.50088	5.21404	5.19631	5.09899	6.24489	5.60978	5.94508	5.39689	5.28197	5.53827	5.49463	5.2877	5.57055	5.80409	5.28485	5.90782	5.77455	5.77115	5.52252	5.06077
chr13	52096741	52124160	17287372	NR_045061 // 4921525O09Rik // RIKEN cDNA 4921525O09 gene // 13 B1|13 // 74050	4921525O09Rik	NR_045061	NR_045061 // RefSeq // Mus musculus RIKEN cDNA 4921525O09 gene (4921525O09Rik), non-cod		4.76876	4.96795	4.92371	5.06341	4.87017	5.05232	4.89609	5.21884	4.96454	4.95559	4.77788	4.73025	5.11372	4.91645	4.79199	4.95377	4.96997	5.19503	4.95579	4.599	4.94254	4.64146	5.03685	4.95896	4.86554	4.69393	4.91466	4.65397	4.78915	4.51211	4.86968	4.94058	5.07469	4.63809	5.21581	4.82408	5.26773	4.90094	4.8488	5.06933	4.64236
chr13	56173703	56178885	17292990	NM_001168615 // Tifab // TRAF-interacting protein with forkhead-associated domain, fami	Tifab	NM_001168615	NM_001168615 // RefSeq // Mus musculus TRAF-interacting protein with forkhead-associate		6.69878	6.23953	6.52894	5.96012	6.63217	6.08312	6.34996	6.7359	6.60187	6.6248	6.18004	6.46279	6.20468	6.64029	6.06261	5.92039	6.41883	6.46916	6.21574	6.72319	6.1178	5.70873	6.57265	6.27499	6.23206	6.1971	6.37556	6.24957	6.55211	6.22117	6.23415	6.10329	6.03181	6.8822	6.21645	5.88797	5.71804	6.17115	5.90544	6.21447	5.9306
chr13	22026699	22032202	17285739	AK042135 // Gm11292 // predicted gene 11292 // 13 A3.1|13 // 193453 /// XM_003084913 //	Gm11292	AK042135	AK042135 // GenBank HTC // Mus musculus 3 days neonate thymus cDNA, RIKEN full-length e		4.88242	5.17289	4.99142	5.05783	5.05807	5.17597	5.08671	5.21971	5.25186	5.42312	5.4243	5.18967	5.27197	5.13188	5.35815	5.01274	4.9556	5.18599	5.1782	4.96344	4.91804	5.07331	5.32128	5.01441	4.92649	5.28623	5.19418	5.06086	5.48865	4.9358	5.46055	5.03637	5.2083	4.90074	4.96886	5.28257	5.1931	4.96723	4.94146	5.20844	4.76577
chr13	55497487	55513676	17292891	NM_001114088 // Pdlim7 // PDZ and LIM domain 7 // 13|13 B2 // 67399 /// ENSMUST00000155	Pdlim7	NM_001114088	NM_001114088 // RefSeq // Mus musculus PDZ and LIM domain 7 (Pdlim7), transcript varian		8.26775	8.30587	8.1844	8.19588	8.20725	8.26416	8.42823	8.73961	8.25283	8.36142	8.0646	8.44166	8.10107	8.19308	8.6296	8.5064	8.36235	8.46329	8.38403	8.54065	8.32053	8.39338	8.59697	7.96324	8.75687	8.67162	8.21245	8.24929	8.57104	7.74255	8.33742	8.48771	8.36989	8.54265	7.91841	8.0946	8.55937	8.09056	8.13479	8.52048	8.19588
chr13	23897738	23915007	17291241	NM_177016 // Slc17a4 // solute carrier family 17 (sodium phosphate), member 4 // 13 A3.	Slc17a4	NM_177016	NM_177016 // RefSeq // Mus musculus solute carrier family 17 (sodium phosphate), member		4.42348	4.5722	4.52452	4.66856	4.74799	4.5869	4.4636	4.47299	4.45808	4.57227	4.87929	4.41169	4.71976	4.32774	4.98127	4.1487	4.56045	4.57268	4.62908	4.04026	4.4772	4.53217	4.63928	4.36249	4.26999	4.24049	4.53462	4.11198	4.43959	4.43904	4.31306	4.64647	4.69536	4.38319	4.58901	4.3251	4.55492	4.53869	4.43164	4.64809	4.31419
chr13	52967209	52981073	17292634	ENSMUST00000071065 // Nfil3 // nuclear factor, interleukin 3, regulated // 13 B1|13 32.	Nfil3	ENSMUST00000071065	ENSMUST00000071065 // ENSEMBL // cdna:known chromosome:NCBIM37:13:53062578:53076442:-1		8.00429	8.19558	7.64719	7.47367	8.24476	7.39196	7.99884	7.80335	8.67599	8.60297	7.69577	7.21973	7.65886	6.82511	7.98953	7.81789	7.37454	8.15836	8.11992	8.23273	8.38431	7.131	8.45554	7.54673	7.9675	8.12283	7.26226	7.53873	8.22389	8.31714	7.23225	7.87048	7.79208	7.29717	7.42682	7.91857	7.89627	7.33865	8.16369	8.61087	7.73779
chr13	30946573	30947761	17291609	NM_153072 // Hus1b // Hus1 homolog b (S. pombe) // 13 A3.2|13 // 210554 /// ENSMUST0000	Hus1b	NM_153072	NM_153072 // RefSeq // Mus musculus Hus1 homolog b (S. pombe) (Hus1b), mRNA. // chr13 /		5.56849	5.497	5.50585	5.13994	5.22837	5.59128	5.80634	5.47839	5.76733	5.8659	5.4034	5.18466	5.19162	5.46953	5.18631	5.63878	5.66747	5.20708	5.65439	5.42274	5.63767	5.78498	5.76018	5.6233	5.62612	5.8362	5.33721	5.34875	5.2705	5.72312	5.66364	5.38746	5.80124	5.47768	5.88534	5.53155	5.88051	5.59489	5.54456	5.83315	5.32251
chr13	52835110	52929681	17292612	NM_016709 // Auh // AU RNA binding protein/enoyl-coenzyme A hydratase // 13 B1|13 // 11	Auh	NM_016709	NM_016709 // RefSeq // Mus musculus AU RNA binding protein/enoyl-coenzyme A hydratase (		7.66014	7.85901	7.92248	7.24531	7.47141	7.21742	7.68538	7.87068	8.38734	7.63981	7.76352	7.7429	7.53406	7.40305	7.23577	7.65875	7.47989	7.45566	7.47548	7.92305	8.19351	7.45758	7.74474	8.12536	7.80444	7.91622	7.71896	7.58918	7.88309	8.11781	7.68605	7.58171	7.59801	7.33664	7.60914	7.63584	8.06017	7.81966	7.94808	7.76913	8.09682
chr13	18717292	18866811	17285456	NM_172120 // Vps41 // vacuolar protein sorting 41 (yeast) // 13 A2|13 9.0 cM // 218035	Vps41	NM_172120	NM_172120 // RefSeq // Mus musculus vacuolar protein sorting 41 (yeast) (Vps41), mRNA.		9.25914	9.90605	10.0431	9.56852	9.84033	9.71876	10.1392	10.2792	9.98427	9.87569	9.6888	10.0225	9.71535	9.72021	9.79147	10.0193	9.86704	9.54218	9.81115	9.73778	9.92473	9.79424	10.0319	10.1036	10.0596	10.3064	9.95461	10.0714	9.93504	10.0809	9.89449	9.71056	9.73797	9.96062	9.71212	9.87078	10.5112	10.0836	10.1055	10.0774	10.1103
chr13	48272416	48273884	17292312	NR_045162 // A330048O09Rik // RIKEN cDNA A330048O09 gene // 13|13 // 320315	A330048O09Rik	NR_045162	NR_045162 // RefSeq // Mus musculus RIKEN cDNA A330048O09 gene (A330048O09Rik), non-cod		7.25665	4.87568	5.27926	5.43995	5.22906	5.16605	5.27954	5.67533	5.26062	5.21052	5.12952	5.41717	5.36212	5.32516	4.90286	6.40711	5.36884	5.79559	5.07739	4.92852	5.31853	5.09041	5.12473	5.30754	5.64032	5.40276	5.16853	5.15398	5.03163	4.98975	5.05336	5.24805	5.27922	5.19392	5.62858	4.92176	5.50982	5.35668	4.88836	5.21264	5.16683
chr13	23477063	23488857	17291158	NM_175938 // Btn2a2 // butyrophilin, subfamily 2, member A2 // 13 A3.1|13 // 238555 ///	Btn2a2	NM_175938	NM_175938 // RefSeq // Mus musculus butyrophilin, subfamily 2, member A2 (Btn2a2), mRNA		4.16376	3.60579	3.79892	4.1921	3.96743	3.98872	4.04619	3.95871	3.99706	4.04287	3.94404	3.94782	3.91452	3.94935	4.12749	4.0447	4.04675	4.09987	3.92035	3.8095	4.09235	3.75089	3.88484	3.95381	3.96695	3.89585	3.84867	4.08858	4.05785	4.06451	3.91738	4.08795	4.14491	3.77711	3.74597	4.13363	4.08915	3.88996	3.92342	3.84133	3.80676
chr13	12259448	12260273	17290601	XM_001473616 // Gm2444 // predicted gene 2444 // 13 A1|13 // 100039826	Gm2444	XM_001473616	XM_001473616 // RefSeq // PREDICTED: Mus musculus predicted gene 2444 (Gm2444), mRNA. /		3.76514	3.78219	3.49556	4.23361	3.70943	4.24834	3.78135	3.8115	3.87906	4.39456	4.35069	3.87395	3.57823	3.65719	4.3378	4.17554	4.20475	4.04286	3.3906	3.60238	3.8071	3.46957	3.97847	3.48308	3.55487	3.4778	4.2226	3.40525	4.05239	3.82753	3.7591	3.20148	3.48369	3.98106	4.09289	3.99901	4.70505	3.1717	4.20459	3.93864	3.25993
chr13	23782572	23791495	17285883	NM_001029935 // Trim38 // tripartite motif-containing 38 // 13 A3.1|13 // 214158 /// EN	Trim38	NM_001029935	NM_001029935 // RefSeq // Mus musculus tripartite motif-containing 38 (Trim38), mRNA. /		4.52875	4.55923	4.69893	4.3203	4.31283	4.65949	4.56657	3.87791	4.29867	4.41548	4.16584	4.32202	4.44764	4.36781	4.94354	5.06659	4.57815	4.14581	4.30278	4.40717	4.2964	4.17407	4.26967	4.37229	4.32423	4.35295	4.46753	4.38504	4.41915	4.76784	4.23979	4.34974	4.07833	4.15043	4.27748	4.9474	4.55011	4.44211	4.51473	4.29104	4.47995
chr13	22772327	22773325	17291091	ENSMUST00000124841 // Vmn1r208 // vomeronasal 1 receptor 208 // 13 A3.1|13 // 171252 //	Vmn1r208	ENSMUST00000124841	ENSMUST00000124841 // ENSEMBL // cdna:novel chromosome:NCBIM37:13:22864196:22865194:-1		3.33512	3.45345	3.54614	3.83116	3.63734	4.42791	3.61458	3.78676	3.54989	3.63825	4.06267	3.03509	3.8965	3.98966	3.7857	3.6947	3.68131	3.71161	3.38176	3.40923	3.33553	3.46647	3.64874	3.68261	3.49405	3.56169	3.43897	3.74505	3.36919	3.61045	3.37197	3.57268	3.64081	3.70441	3.75792	3.54882	3.92033	3.38532	3.43645	3.66726	3.69152
chr13	27773495	27780804	17291500	NM_026206 // Prl7c1 // prolactin family 7, subfamily c, member 1 // 13 A3.1|13 // 67505	Prl7c1	NM_026206	NM_026206 // RefSeq // Mus musculus prolactin family 7, subfamily c, member 1 (Prl7c1),		3.4039	3.29866	3.31974	4.06581	3.38343	3.6357	3.53936	3.38028	3.16797	3.16592	3.37044	3.40473	3.25985	3.1952	3.79436	3.46315	3.4033	3.34522	3.2496	3.10852	3.2218	3.32721	3.23097	3.18721	3.19553	3.47401	3.26285	3.07389	3.3425	3.2159	3.22299	3.303	3.40318	2.94599	3.24396	3.18205	3.85232	3.56077	3.26366	3.39218	3.23155
chr13	13402836	13403132	17285242	---		---	ENSMUST00000157845 // ENSEMBL // ncrna:misc_RNA chromosome:NCBIM37:13:13495103:13495399		6.07022	6.36394	6.19414	6.02255	6.24381	6.34487	6.36285	6.69117	6.61675	6.02322	6.3028	5.71979	6.39522	6.21627	6.34764	6.66424	6.20094	6.38252	6.20387	6.3207	6.22761	6.20625	6.1644	6.35367	6.2217	6.36484	6.29167	6.18858	6.14399	6.63647	6.30812	6.37492	6.37293	6.16995	6.3197	6.25195	6.34043	6.42185	5.94742	6.46083	6.10065
chr13	43151740	43171501	17292107	NM_001252639 // Tbc1d7 // TBC1 domain family, member 7 // 13 A4|13 // 67046 /// NM_0259	Tbc1d7	NM_001252639	NM_001252639 // RefSeq // Mus musculus TBC1 domain family, member 7 (Tbc1d7), transcrip		7.77846	7.62239	7.89294	7.22898	7.18545	7.49593	8.05214	7.60516	7.56711	7.97185	7.29159	7.97369	7.35081	7.93907	7.48713	8.35221	7.8721	7.42685	7.35792	7.46185	7.46292	7.67488	7.48506	7.84662	8.3231	8.26829	8.05911	7.51183	7.73159	7.49786	7.85908	7.34879	7.68236	7.52909	7.70543	7.95872	8.02323	8.08629	7.91769	7.76673	8.32695
chr13	44121167	44125179	17286916	NR_045285 // Gm5083 // predicted gene 5083 // 13 A4|13 // 328235	Gm5083	NR_045285	NR_045285 // RefSeq // Mus musculus predicted gene 5083 (Gm5083), non-coding RNA. // ch		4.11317	3.89978	3.82458	3.85691	4.21082	4.03062	3.96147	3.97472	4.20752	4.12858	4.06127	3.99274	4.21653	3.96795	4.03826	4.29236	4.20284	3.76394	3.93956	4.04814	3.93645	3.58308	4.18262	3.68527	3.76015	3.8917	3.96937	3.9229	3.8923	3.79383	3.88241	3.99865	4.04816	3.76534	3.93443	4.32178	4.18479	4.11988	3.99009	4.01523	4.27448
chr13	56542460	56548538	17293020	NM_010702 // Lect2 // leukocyte cell-derived chemotaxin 2 // 13 B1|13 37.0 cM // 16841	Lect2	NM_010702	NM_010702 // RefSeq // Mus musculus leukocyte cell-derived chemotaxin 2 (Lect2), mRNA.		3.98351	4.32974	3.99888	4.55878	4.30962	4.14519	4.12425	4.20945	4.06951	4.1165	4.28995	4.0663	4.12615	3.96268	4.18192	4.017	4.03877	3.9038	4.11602	4.19689	4.18923	4.16072	4.23322	3.96251	3.95964	3.93357	4.01298	4.18165	4.04752	4.07766	4.22706	3.9651	4.21911	4.1022	4.20899	4.10652	4.05552	4.25933	3.96549	4.2514	4.12837
chr13	43872802	43872909	17286914	---		---	ENSMUST00000158482 // ENSEMBL // ncrna:snRNA chromosome:NCBIM37:13:43968171:43968278:1		4.0185	3.99884	3.99017	5.5086	4.44728	4.88633	4.05955	4.58709	4.46302	4.189	4.34929	3.67485	4.13423	4.22764	4.9029	4.77376	3.94214	4.28743	4.19096	4.65342	4.03019	3.75934	4.36476	4.30552	4.28505	4.70884	4.0189	4.37864	3.9448	3.98187	4.08927	4.64939	4.64938	3.92552	4.36263	4.42215	4.67419	4.62517	4.19381	4.76068	3.95288
chr13	21467047	21468501	17290957	NM_025719 // Nkapl // NFKB activating protein-like // 13 A3.1|13 // 66707 /// ENSMUST00	Nkapl	NM_025719	NM_025719 // RefSeq // Mus musculus NFKB activating protein-like (Nkapl), mRNA. // chr1		4.59322	4.96957	4.8295	5.07037	4.86403	5.04384	4.77623	4.51011	4.32491	4.85622	4.98106	4.75581	4.57403	4.92856	5.25931	5.0583	5.1825	4.92113	5.06771	4.84665	4.71703	4.92287	4.80324	4.82395	4.97218	5.15284	4.99303	4.76453	4.91828	4.9706	5.00712	5.08126	4.70947	4.77989	4.63858	4.88877	4.84861	5.06564	4.85779	4.86921	4.99875
chr13	21702975	21703965	17285674	ENSMUST00000079135 // Olfr1359 // olfactory receptor 1359 // 13 A3.1|13 // 258067 /// B	Olfr1359	ENSMUST00000079135	ENSMUST00000079135 // ENSEMBL // cdna:known chromosome:NCBIM37:13:21794844:21795834:1 g		5.95642	5.94514	5.91667	6.31679	6.47208	6.57983	6.34817	6.91517	6.27782	5.78956	6.47232	5.69142	5.73218	6.65089	5.82261	5.65441	6.67372	6.15278	6.40931	6.19485	6.77717	5.72399	6.54944	6.48994	6.18139	6.06096	6.67044	6.14614	5.89181	6.50085	6.36889	6.3493	6.65596	5.74602	6.24862	6.05213	6.19657	6.36771	6.06044	6.46483	5.55873
chr13	21769125	21770476	17285693	---		---	ENSMUST00000146857 // ENSEMBL // cdna:known chromosome:NCBIM37:13:21860994:21862345:1 g		3.00577	3.14578	3.49193	3.90342	3.72514	3.12177	3.18202	4.53378	3.75146	3.32523	3.09879	3.06663	4.16269	3.23567	3.67216	3.15223	3.28442	3.33543	3.35328	3.3988	3.14463	3.59556	2.6988	2.83051	3.24593	3.31862	3.07763	3.2622	3.6383	3.31736	3.10792	3.16208	3.24363	3.40537	3.30876	3.3767	3.47813	3.0703	3.32437	3.08701	3.05679
chr13	22691299	22692112	17285777	---		---	ENSMUST00000127108 // ENSEMBL // havana:lincRNA chromosome:NCBIM37:13:22783168:22783981		5.86527	5.31351	5.54501	4.11907	5.32502	6.08882	5.51304	6.17692	6.26872	6.21554	5.65161	5.76888	6.28633	5.28476	5.06514	5.53034	5.55846	5.4111	5.58353	5.52177	5.85201	5.25197	6.05714	5.6832	5.71993	5.66615	5.72128	5.51383	5.75409	6.18792	5.85793	5.69042	5.84391	5.66612	5.91722	5.78494	6.20475	5.96867	5.86116	5.43471	5.77597
chr13	26492549	26493217	17286104	---		---	ENSMUST00000074645 // ENSEMBL // cdna:known chromosome:NCBIM37:13:26584418:26585086:1 g		9.24211	9.42981	9.14976	9.26267	9.31564	9.23352	9.15288	9.52652	9.36507	9.25386	9.29373	8.93153	9.42954	9.04777	9.73278	9.21854	9.30479	8.85917	9.34111	9.33253	9.53512	9.11039	9.28641	9.29943	8.97776	9.24178	9.46933	9.24848	9.63766	9.28375	9.18835	8.99352	9.68769	8.97348	9.32678	9.43834	8.99755	9.49028	9.91462	9.42262	8.89152
chr13	56362900	56368857	17287794	NR_046061 // Gm10782 // predicted gene 10782 // --- // 100038494	Gm10782	NR_046061	NR_046061 // RefSeq // Mus musculus predicted gene 10782 (Gm10782), non-coding RNA. //		5.21246	4.80545	5.14987	5.6961	4.91305	4.98604	5.05659	5.06206	5.00173	4.83493	5.15408	5.2376	4.88951	5.01363	4.68421	5.30744	5.21921	5.1792	5.05786	5.13373	5.16009	4.91637	5.12516	5.05465	5.07089	5.1575	4.97391	4.98	5.147	5.32638	4.90817	5.05808	4.90803	5.12745	5.13097	4.88986	5.00745	5.14887	4.91722	5.18566	5.19931
chr13	56609559	56639562	17287827	NM_009369 // Tgfbi // transforming growth factor, beta induced // 13 B-C1|13 38.0 cM //	Tgfbi	NM_009369	NM_009369 // RefSeq // Mus musculus transforming growth factor, beta induced (Tgfbi), m		8.51864	9.08499	8.62614	9.64126	10.8252	8.57016	7.25429	8.10196	8.96476	7.47418	7.31882	8.57725	8.68892	9.7586	7.34767	8.70472	8.60488	8.96289	8.56503	9.57315	8.61077	8.88668	8.55667	8.44261	7.30211	7.27347	8.63102	8.60377	7.42694	8.48211	8.67341	8.50912	8.73279	9.7458	8.37655	7.72909	8.31066	6.94631	6.81897	7.00356	9.21045
chr13	23276204	23313400	17291119	AK016161 // 4930557F10Rik // RIKEN cDNA 4930557F10 gene // 13 A3.1|13 // 75322	4930557F10Rik	AK016161	AK016161 // GenBank HTC // Mus musculus adult male testis cDNA, RIKEN full-length enric		4.83767	4.76849	4.80628	4.3772	4.94041	5.1169	4.73508	4.83323	4.82762	4.85649	4.99067	4.6913	4.95381	4.78479	4.84696	4.406	4.99161	4.83237	4.87732	4.83122	5.12847	4.70473	4.68397	5.08813	4.85133	4.89539	4.86175	5.08733	4.93712	4.90164	4.79557	5.06833	5.01017	4.81004	4.83253	4.60045	5.25104	4.73156	4.87813	5.07333	4.83542
chr13	22083541	22083634	17291062	---		---	ENSMUST00000102282 // ENSEMBL // ncrna:miRNA chromosome:NCBIM37:13:22175410:22175503:-1		6.51042	6.45736	6.42477	6.53464	6.63587	6.4692	6.39525	6.57204	6.19178	6.47383	6.63903	6.21706	6.52355	6.1808	7.36441	6.66089	6.38008	6.57743	6.83327	6.4098	6.47636	6.15619	6.20736	6.47962	6.29078	6.65243	6.47805	6.13266	6.41656	6.19569	6.09785	6.44829	6.51511	5.91522	6.50946	6.20943	6.16499	6.37791	6.26486	6.59735	6.31992
chr13	48572253	48572384	17292331	---		---	ENSMUST00000104502 // ENSEMBL // ncrna:snoRNA chromosome:NCBIM37:13:48667622:48667753:-		4.1069	3.96333	3.87761	4.15282	4.01403	4.15777	3.70277	3.94056	3.77139	4.14339	4.28797	3.87054	4.54684	3.87394	5.19241	4.0035	3.9459	3.97757	3.97243	4.2211	4.01189	3.9895	4.1869	3.97041	3.95818	3.5929	4.02201	4.01584	3.85311	4.05025	4.06706	4.38499	4.1134	3.65234	4.02706	3.90684	4.15622	3.82607	4.04138	4.09052	3.95868
chr13	23551258	23551648	17291180	ENSMUST00000102971 // LOC100862646 // histone H4-like // --- // 100862646 /// ENSMUST00	LOC100862646	ENSMUST00000102971	ENSMUST00000102971 // ENSEMBL // cdna:known chromosome:NCBIM37:13:23643127:23643517:-1		3.51787	3.19323	3.28919	3.79945	4.17631	3.75177	3.16569	4.0435	3.6948	3.80697	3.81471	3.56753	4.55492	3.54132	5.279	3.04884	3.28899	3.79091	3.4641	4.00624	3.14199	3.72501	3.54029	3.84175	3.70547	3.41816	4.01593	3.70881	3.2018	3.29702	3.36839	3.49295	3.68169	3.35599	3.89946	3.70918	3.48802	3.35553	3.79334	3.62901	3.61283
chr13	23738807	23740367	17285859	NM_015786 // Hist1h1c // histone cluster 1, H1c // 13|13 A2-A3 // 50708 /// ENSMUST0000	Hist1h1c	NM_015786	NM_015786 // RefSeq // Mus musculus histone cluster 1, H1c (Hist1h1c), mRNA. // chr13 /		9.79072	9.20973	9.1674	10.3718	9.82265	9.57587	9.64641	9.3615	8.8564	9.77507	9.74716	9.07009	9.89754	9.01506	9.55933	9.278	9.34238	8.97738	9.74322	9.32223	8.60813	9.30213	9.63582	9.55757	9.23512	9.18704	9.40807	8.99071	9.19954	8.71959	9.19564	9.18177	10.2187	8.67336	9.11907	9.31143	9.14039	9.26003	9.02023	9.25154	8.4073
chr13	41025120	41079706	17292032	NM_001145803 // Mak // male germ cell-associated kinase // 13 A3.3|13 23.0 cM // 17152	Mak	NM_001145803	NM_001145803 // RefSeq // Mus musculus male germ cell-associated kinase (Mak), transcri		5.6696	5.12605	5.47846	5.89684	5.48565	5.59876	5.25372	5.21909	4.8817	5.70874	5.54556	6.50559	5.6744	5.27423	5.94386	5.07131	5.31456	6.45498	5.16689	5.53086	5.04802	5.22394	5.22668	4.68573	5.70617	5.04019	5.3516	5.73204	5.25985	5.06892	5.03838	5.33523	5.2103	5.63197	6.23664	5.25049	5.0807	5.23878	5.20287	5.0783	4.93891
chr13	23011249	23012403	17285783	NM_134215 // Vmn1r213 // vomeronasal 1 receptor 213 // 13 A3.1|13 // 171249 /// ENSMUST	Vmn1r213	NM_134215	NM_134215 // RefSeq // Mus musculus vomeronasal 1 receptor 213 (Vmn1r213), mRNA. // chr		4.69503	4.76415	4.69381	4.71821	4.69482	4.45877	4.73171	4.84967	4.47061	4.64256	4.33068	4.6731	4.63571	4.61426	4.69529	4.74239	4.83442	5.11462	4.30946	4.49612	4.22414	4.52982	4.83812	4.91652	4.64085	4.89537	4.63861	4.66134	4.68238	4.37717	4.99647	4.99621	4.78838	4.40507	4.64405	4.44058	5.12896	4.74004	4.76024	4.48391	4.6573
chr13	38898360	38898587	17291970	---		---	ENSMUST00000157284 // ENSEMBL // ncrna:misc_RNA chromosome:NCBIM37:13:38990229:38990456		3.91289	4.17942	3.87292	5.39801	3.75468	4.17051	4.30872	3.61387	4.04155	3.75918	4.1199	4.13776	4.56287	3.84462	4.96752	4.07347	3.81163	4.5202	3.9631	3.81265	4.04197	4.16607	3.89729	4.06361	3.95574	4.09239	4.20231	4.60231	4.45157	4.18502	4.02549	4.15543	5.09147	3.95859	4.04177	3.80983	4.00678	5.00017	4.37223	4.61473	3.60907
chr13	17715962	17805097	17290797	NM_001081058 // Cdk13 // cyclin-dependent kinase 13 // 13|13 A3.1 // 69562 /// ENSMUST0	Cdk13	NM_001081058	NM_001081058 // RefSeq // Mus musculus cyclin-dependent kinase 13 (Cdk13), transcript v		9.52671	9.64058	9.6159	9.83548	9.77399	9.71086	9.60514	9.87457	9.9684	9.88775	9.58137	9.60107	9.86392	9.77931	9.80478	9.77049	9.73395	9.87558	9.89952	9.85536	9.95908	9.60695	9.92324	10.0012	9.68987	9.80818	9.77115	9.75398	9.73118	9.94149	9.67642	9.77833	9.7067	9.74128	9.60068	9.84651	10.1623	9.64764	9.81637	9.898	9.67666
chr13	55417958	55426802	17292855	NM_021489 // F12 // coagulation factor XII (Hageman factor) // 13|13 B2 // 58992 /// EN	F12	NM_021489	NM_021489 // RefSeq // Mus musculus coagulation factor XII (Hageman factor) (F12), mRNA		5.60263	5.79966	5.50736	5.80383	5.71911	6.16688	5.61982	5.91515	5.68662	5.82117	5.94815	5.75977	5.86241	5.83712	5.9639	5.72576	5.80462	5.85981	5.88851	5.75933	5.72739	5.70938	5.93902	5.54176	5.52884	5.62943	5.68291	5.74866	5.53474	5.26895	5.45201	5.70103	5.9489	5.5887	5.85936	5.66718	5.77583	5.82157	5.69701	5.78807	5.5981
chr13	35543902	35545484	17286551	XR_105528 // Gm19865 // predicted gene, 19865 // --- // 100503742	Gm19865	XR_105528	AK132605 // GenBank HTC // Mus musculus 0 day neonate head cDNA, RIKEN full-length enri		3.27828	3.2858	3.14941	3.34494	3.52073	3.40525	3.37638	3.13903	3.23487	3.40071	3.21689	3.01264	3.03212	3.12588	2.99899	3.30913	3.08649	3.23445	3.1404	3.10168	3.16034	2.94078	3.20853	3.32686	3.1293	3.22784	3.26821	3.33517	3.0362	3.55877	3.13115	3.14159	3.38977	3.3321	3.23101	3.22291	3.47	3.13797	3.60353	2.90938	3.03863
chr13	30813918	30974047	17291576	ENSMUST00000102946 // Exoc2 // exocyst complex component 2 // 13 A3.2|13 // 66482 /// N	Exoc2	ENSMUST00000102946	ENSMUST00000102946 // ENSEMBL // cdna:known chromosome:NCBIM37:13:30905788:31042167:-1		9.03813	9.74833	9.51705	9.1183	9.40939	9.235	9.71318	9.38242	9.40879	9.70075	9.24888	9.59582	9.26945	9.5151	9.53693	9.81226	9.58617	9.72128	9.66478	9.65353	9.4282	9.33517	9.62133	9.58568	9.81626	9.80329	9.42479	9.5817	9.76859	9.45685	9.70221	9.5685	9.62158	9.46284	9.83014	9.74041	10.3078	9.56021	9.82992	9.94573	9.66699
chr13	45294654	45294996	17292170	---		---	ENSMUST00000157578 // ENSEMBL // ncrna:misc_RNA chromosome:NCBIM37:13:45390023:45390365		3.89344	4.35107	3.81955	3.86581	3.91116	4.13774	3.56848	3.60136	4.06495	4.05895	3.8978	3.71759	3.85728	3.86506	4.30568	3.89518	4.12745	4.23166	4.18639	3.94554	3.91253	3.86318	4.43192	3.96272	3.80929	3.89495	3.99106	3.9379	3.85186	3.89534	4.18783	4.1309	4.51128	3.58022	3.99064	4.09671	4.0041	3.93951	3.92948	4.35356	3.99205
chr13	19192433	19192725	17285519	Z48591 // Tcrg-V5 // T cell receptor gamma, variable 5 // 13|13 // 21639	Tcrg-V5	Z48591	Z48591 // GenBank // M.musculus mRNA T-cell receptor gammaB-V5 segment. // chr13 // 100		3.98561	3.87531	3.81834	4.32652	4.02231	3.73875	3.83995	3.56243	3.94361	3.77338	4.24763	3.96451	3.77172	3.80872	4.26645	4.08958	3.85339	4.0012	3.8955	3.81286	3.74024	3.77052	3.93098	3.7048	3.78121	4.2323	3.90706	3.80745	3.85745	4.138	3.69461	3.89416	3.851	3.88978	3.84939	4.06894	3.67181	3.8629	3.67891	3.88749	3.94413
chr13	24992483	25020379	17291374	NM_001013389 // Mrs2 // MRS2 magnesium homeostasis factor homolog (S. cerevisiae) // 13	Mrs2	NM_001013389	NM_001013389 // RefSeq // Mus musculus MRS2 magnesium homeostasis factor homolog (S. ce		8.59014	8.84599	9.28593	9.23106	8.32696	8.3941	8.74994	8.34965	8.4878	8.60784	8.58615	8.9432	8.9278	8.78631	8.60276	9.09491	9.2044	8.82704	8.7558	8.24939	8.16217	8.81571	8.17267	8.11442	8.70551	8.88949	8.72468	8.56427	8.87442	8.20449	8.27014	8.29795	8.70936	8.60815	8.3525	8.27272	9.48027	9.13946	8.72152	8.86323	8.78928
chr13	27874089	27874188	17286208	---		---	ENSMUST00000158902 // ENSEMBL // ncrna:snRNA chromosome:NCBIM37:13:27965958:27966057:1		3.24418	3.20996	3.18922	4.36871	3.43007	3.13112	3.37471	3.19874	3.37298	3.42855	3.27116	3.12032	3.07702	2.92118	3.36168	4.18104	3.51513	3.04588	3.60858	3.42441	3.11825	2.93778	3.2639	3.027	3.09601	3.01437	3.10479	3.24664	3.37907	3.19709	3.7903	3.63049	3.19235	3.27087	3.23282	3.46387	3.35128	3.03917	3.27616	3.10233	3.20318
chr13	19242845	19243301	17285527	---		---	ENSMUST00000103559 // ENSEMBL // cdna:known chromosome:NCBIM37:13:19334714:19335170:1 g		7.1987	7.64045	7.26703	7.06816	7.80002	8.0187	7.54488	7.76136	7.59875	7.5389	7.73307	7.32681	8.02777	7.49232	7.55109	6.46752	7.53273	7.48501	7.76716	7.30437	7.29619	7.81826	7.5901	7.54485	7.30403	7.51792	7.32731	7.47717	7.63596	7.54995	7.43892	7.74287	7.78106	7.24731	7.64045	7.39262	7.45277	7.59688	7.68681	7.62398	7.23555
chr13	54679399	54693960	17292732	ENSMUST00000125871 // Rnf44 // ring finger protein 44 // 13 B1|13 // 105239 /// NM_0011	Rnf44	ENSMUST00000125871	ENSMUST00000125871 // ENSEMBL // cdna:known chromosome:NCBIM37:13:54780762:54789455:-1		8.03515	7.96037	7.69047	7.88739	7.99584	7.87698	7.87323	7.78785	7.78817	7.97607	7.74764	8.02036	8.01022	7.77655	8.27144	7.97523	7.69891	7.94346	7.86608	7.87261	7.64682	7.44746	7.72017	7.83499	7.96997	8.01623	7.90119	7.4754	7.58303	7.62761	7.78887	7.69938	8.02951	7.74365	7.84195	8.03258	8.26663	7.96939	7.67804	7.79249	7.81275
chr13	40907332	40917895	17292023	NM_133219 // Gcnt2 // glucosaminyl (N-acetyl) transferase 2, I-branching enzyme // 13 A	Gcnt2	NM_133219	NM_133219 // RefSeq // Mus musculus glucosaminyl (N-acetyl) transferase 2, I-branching		5.2621	5.46577	5.41667	5.67419	5.40702	5.68648	5.59102	5.55811	5.69428	5.30535	5.73176	5.54304	5.68358	5.40304	5.66583	6.17279	5.15507	5.27635	5.37882	5.14302	5.61798	5.61608	5.30918	5.18833	5.26834	5.2744	5.46663	5.33515	5.66683	5.55994	5.35931	5.34177	5.33047	5.71227	5.52598	5.22279	5.38493	5.70828	5.40407	5.46879	5.71359
chr13	47012557	47014850	17292258	NM_175340 // Nhlrc1 // NHL repeat containing 1 // 13 A5|13 // 105193 /// ENSMUST0000005	Nhlrc1	NM_175340	NM_175340 // RefSeq // Mus musculus NHL repeat containing 1 (Nhlrc1), mRNA. // chr13 //		6.95551	7.61627	7.25412	7.64308	7.21023	7.59822	7.33821	7.3823	7.88339	7.57708	7.07253	7.66394	7.29223	7.18413	6.88306	7.5986	7.48889	7.08538	7.46184	6.83271	7.58214	7.85567	7.39694	7.55938	7.25226	7.36364	7.1409	7.3749	7.2357	7.69375	7.5642	7.19741	7.51825	7.19476	7.58673	7.70169	7.26569	7.67752	7.27923	7.06389	7.79222
chr13	43365513	43395203	17286870	NM_178848 // Sirt5 // sirtuin 5 (silent mating type information regulation 2 homolog) 5	Sirt5	NM_178848	NM_178848 // RefSeq // Mus musculus sirtuin 5 (silent mating type information regulatio		7.30815	6.73736	7.36705	7.13162	6.82305	6.73205	6.79623	7.32891	7.44718	6.84548	6.73857	7.54808	7.08403	7.1429	6.86528	7.71445	7.18542	6.68521	6.74482	7.06782	7.34719	7.19866	7.07934	7.35387	7.21385	6.98585	7.34361	6.94831	7.12121	7.52139	7.29434	7.03398	7.2512	6.97048	6.92224	7.13761	7.63034	7.12896	6.73955	6.82384	7.31104
chr13	31806646	31810635	17286340	NM_008592 // Foxc1 // forkhead box C1 // 13 A3.2|13 20.0 cM // 17300 /// ENSMUST0000006	Foxc1	NM_008592	NM_008592 // RefSeq // Mus musculus forkhead box C1 (Foxc1), mRNA. // chr13 // 100 // 1		8.11522	10.2001	7.76449	7.77128	8.21569	9.00649	8.33308	8.29942	7.27088	9.21133	9.8267	8.76931	8.68348	6.88657	8.51862	8.42403	8.04761	7.16466	8.12538	8.62742	8.13711	9.32632	9.50035	7.90661	9.99705	6.77449	6.52241	7.80431	8.33636	7.88494	7.13784	9.17531	7.30823	7.7053	7.7051	8.61823	7.35111	8.64038	6.52653	8.12842	9.36945
chr13	41114307	41174478	17286740	---		---	ENSMUST00000046454 // ENSEMBL // cdna:known chromosome:NCBIM37:13:41225201:41269847:1 g		4.27035	4.13582	4.28426	4.71723	4.18559	4.28899	4.50274	4.53145	4.16116	4.03879	4.37111	4.63304	4.4266	4.16737	4.37685	4.17839	4.23611	4.18206	4.3482	4.35973	4.28289	4.13552	4.35595	4.3504	4.24734	4.01944	4.3887	4.09934	4.15616	4.31922	4.29767	4.41697	4.42426	4.38335	4.33384	4.21091	4.58351	4.05586	4.14746	4.16793	4.18109
chr13	33027414	33041884	17286375	ENSMUST00000006392 // Serpinb9b // serine (or cysteine) peptidase inhibitor, clade B, m	Serpinb9b	ENSMUST00000006392	ENSMUST00000006392 // ENSEMBL // cdna:known chromosome:NCBIM37:13:33119285:33133753:1 g		5.50638	5.70296	5.43947	5.63964	5.63872	5.76169	5.5069	5.714	6.47929	5.55031	5.733	5.66593	5.59607	5.57853	5.65035	4.97239	5.47666	5.72051	5.39188	5.48406	5.5563	5.8541	5.71834	5.18666	5.49412	5.51699	5.56301	5.61481	5.8838	5.29867	5.70511	5.6581	5.62783	5.96743	6.18497	5.74631	5.90641	5.59051	5.18773	5.73824	5.07607
chr13	22772656	22773471	17285780	NM_134218 // Vmn1r208 // vomeronasal 1 receptor 208 // 13 A3.1|13 // 171252 /// ENSMUST	Vmn1r208	NM_134218	NM_134218 // RefSeq // Mus musculus vomeronasal 1 receptor 208 (Vmn1r208), mRNA. // chr		3.63087	3.42094	3.69205	3.29451	3.60322	3.54131	3.56074	3.50288	3.43293	3.33034	3.30454	3.63374	3.86172	3.59181	3.43467	4.6224	3.86141	3.72543	3.51017	3.51865	3.54476	3.54601	3.52501	3.96574	2.91634	3.4597	3.53469	3.24978	4.27647	3.39785	3.34335	3.87684	3.73291	3.21292	3.51295	3.50411	3.0142	3.14692	3.47679	3.34387	3.33522
chr13	34977748	35027094	17291833	NM_011868 // Eci2 // enoyl-Coenzyme A delta isomerase 2 // 13|13 A4 // 23986 /// ENSMUS	Eci2	NM_011868	NM_011868 // RefSeq // Mus musculus enoyl-Coenzyme A delta isomerase 2 (Eci2), transcri		8.11913	8.85273	8.1636	8.17426	8.34093	7.61839	8.34277	8.04322	8.6402	7.54345	7.78948	8.28061	7.82465	8.35261	8.26261	8.66986	8.21279	7.75302	8.35703	8.14398	8.52305	8.10988	8.52848	8.81386	8.73653	8.68463	8.58844	8.18777	8.41322	8.22493	8.33751	8.25341	8.41018	8.24616	8.09607	8.08097	8.35766	8.29452	9.58659	8.41108	8.23588
chr13	16859185	16859472	17290795	---		---	ENSMUST00000157247 // ENSEMBL // ncrna:misc_RNA chromosome:NCBIM37:13:16951019:16951306		3.26055	3.91788	3.15716	5.07964	3.17982	3.29829	3.41367	3.14694	3.26299	3.23374	3.64096	3.35355	3.38499	3.21585	3.74059	3.51474	3.13255	3.14563	3.9231	3.3127	3.35893	3.31283	3.33359	3.31911	3.26555	3.31625	3.42392	3.17952	3.21462	3.39885	3.48276	3.16592	3.31753	3.44633	3.13905	3.63342	3.1756	3.583	3.22889	3.41428	3.17975
chr13	58392779	58392886	17293163	NR_029825 // Mir7-1 // microRNA 7-1 // 13|13 // 723902	Mir7-1	NR_029825	NR_029825 // RefSeq // Mus musculus microRNA 7-1 (Mir7-1), microRNA. // chr13 // 100 //		7.53163	8.3379	8.08691	8.28511	8.27313	7.99477	8.55705	8.20574	8.18784	8.49747	8.45137	8.45529	8.30872	8.47946	7.97202	8.06382	8.66324	7.59024	8.04348	8.18057	7.55134	7.86246	8.50703	8.3466	8.12203	8.23275	8.56838	8.09489	8.23989	8.11684	8.79097	8.59103	7.72235	8.36921	7.69833	8.42164	9.14454	7.79446	7.54151	7.47892	8.30266
chr13	47910435	47934301	17287077	NR_045156 // G630093K05Rik // RIKEN cDNA G630093K05 gene // 13 A5|13 // 619327	G630093K05Rik	NR_045156	NR_045156 // RefSeq // Mus musculus RIKEN cDNA G630093K05 gene (G630093K05Rik), non-cod		5.27686	5.59342	5.14445	6.01145	5.53128	5.44679	5.75436	5.34126	5.44153	5.59641	5.81056	5.38386	5.49264	5.35308	5.1633	5.44701	5.6364	5.5803	5.46033	5.27394	5.49725	5.64194	5.60377	5.3541	5.42927	5.27795	5.51827	5.38981	5.21416	5.50564	5.57073	5.54965	5.51556	5.17914	5.43717	5.32422	5.38126	5.38924	5.33487	5.68917	5.43238
chr13	58741074	58762311	17293186	NR_045469 // 4930455J16Rik // RIKEN cDNA 4930455J16 gene // 13|13 // 67585	4930455J16Rik	NR_045469	NR_045469 // RefSeq // Mus musculus RIKEN cDNA 4930455J16 gene (4930455J16Rik), non-cod		3.7029	3.76135	3.65317	3.57765	3.63459	3.86612	3.66707	3.8874	3.50737	3.76178	3.91255	3.94068	3.67724	3.86138	4.00466	3.69342	3.83608	3.49671	3.69984	3.76423	3.75566	3.55829	3.65641	3.70633	3.78266	3.71786	3.68323	3.54743	3.49653	3.79826	3.9448	3.67304	3.84351	3.44175	3.54944	3.57519	3.42655	3.76034	3.69577	3.61085	3.907
chr13	23807027	23825180	17285889	ENSMUST00000006786 // Slc17a2 // solute carrier family 17 (sodium phosphate), member 2	Slc17a2	ENSMUST00000006786	ENSMUST00000006786 // ENSEMBL // cdna:known chromosome:NCBIM37:13:23898896:23917049:1 g		4.93915	4.9863	4.86981	4.96033	4.89711	5.40045	5.05454	5.36181	4.92099	5.00908	5.12679	5.10384	5.10481	4.98865	5.26735	4.81799	5.04748	5.14199	4.8937	4.95321	4.57561	4.6779	4.81027	4.66888	4.96866	5.16968	5.06132	5.05046	5.07683	5.01263	5.11862	4.78192	4.90385	5.13475	4.99879	5.11138	5.04587	4.7521	4.96185	5.23089	4.82305
chr13	55005985	55021385	17292775	ENSMUST00000126234 // Hk3 // hexokinase 3 // 13 B1|13 // 212032 /// NM_001033245 // Hk3	Hk3	ENSMUST00000126234	ENSMUST00000126234 // ENSEMBL // cdna:known chromosome:NCBIM37:13:55107428:55122265:-1		5.62126	5.72912	5.67825	5.75974	6.24839	5.73924	5.66565	5.80001	5.76124	5.79169	5.86958	5.6786	5.75357	5.76891	5.8152	5.71894	5.6302	6.01566	5.80572	6.33813	5.7344	5.49913	5.82746	5.52158	5.73169	5.52523	5.53455	5.50705	5.95557	5.7077	5.71463	5.94869	5.98799	5.62349	5.66133	5.77946	5.96242	5.57374	5.74279	5.71344	5.66019
chr13	54192129	54222432	17287426	NM_001010973 // Hrh2 // histamine receptor H2 // 13 B1|13 32.0 cM // 15466 /// ENSMUST0	Hrh2	NM_001010973	NM_001010973 // RefSeq // Mus musculus histamine receptor H2 (Hrh2), transcript variant		5.096	5.3964	5.01037	5.98638	5.52089	5.35345	5.34698	5.97726	5.04272	5.52834	5.43201	5.27588	5.14759	5.04704	4.77838	5.2345	5.03618	5.06116	5.33423	5.1701	4.91116	5.2685	5.35761	5.18164	5.18599	4.8976	5.04782	5.21796	4.99841	5.24434	5.14851	5.44199	5.09549	5.29227	5.31517	5.28662	5.37899	5.11075	4.94463	5.26005	5.5108
chr13	34963982	34990452	17286540	---		---	AK012214 // GenBank HTC // Mus musculus 11 days embryo whole body cDNA, RIKEN full-leng		5.0423	5.39122	5.13404	4.51739	5.25507	5.159	5.01259	5.31032	5.19496	4.83022	5.59268	4.69509	5.47768	5.11879	4.72644	4.96756	5.28424	5.03979	5.43009	5.02904	5.28578	5.0854	4.96033	5.51014	4.96232	5.04771	5.13578	5.10215	5.29161	5.343	5.31845	5.27383	5.51258	4.78362	5.79029	5.37864	5.48002	4.92131	4.9167	4.8872	4.56076
chr13	24741220	24746592	17285995	---		---	ENSMUST00000136906 // ENSEMBL // cdna:known chromosome:NCBIM37:13:24833101:24838461:1 g		4.13251	3.84286	4.12025	4.12256	4.31624	4.26049	4.35361	4.35667	3.82935	4.09009	3.91829	3.85579	4.132	3.96516	4.20871	4.05832	4.2216	4.16822	4.29678	3.86775	3.9957	4.09361	3.97711	3.80548	3.904	4.08364	3.98815	3.98695	4.06572	4.02659	3.988	4.08552	4.33513	4.09537	4.30195	4.09214	4.73784	4.08642	3.81173	4.23337	4.08983
chr13	50885887	50892515	17287296	XM_003085855 // Gm8777 // predicted gene 8777 // 13 A5|13 // 667712	Gm8777	XM_003085855	XM_003085855 // RefSeq // PREDICTED: Mus musculus predicted gene 8777 (Gm8777), mRNA. /		4.31375	4.06358	3.93615	4.24809	4.16506	4.17841	4.06259	4.06827	3.86489	3.92838	4.36588	4.34494	4.09591	4.55255	4.14446	4.44828	4.09444	4.10005	4.18771	4.36629	4.07858	3.50939	4.22078	4.39987	4.33057	3.88646	4.10261	4.30547	3.94743	4.38313	4.44875	3.78623	4.31683	4.02362	4.22267	4.30311	3.90439	4.08123	3.50988	4.09732	4.2117
chr13	18922577	18922710	17285486	---		---	ENSMUST00000158421 // ENSEMBL // ncrna:snoRNA chromosome:NCBIM37:13:19014446:19014579:1		4.3393	4.17462	4.36531	4.44795	3.78287	4.72057	4.47685	4.68642	4.21036	4.20042	4.38206	4.47076	4.36866	4.21818	4.89343	4.613	4.37592	4.41471	4.65687	4.85326	4.45845	4.41613	4.70883	3.87413	4.35084	4.33514	4.90645	4.42381	4.12533	5.35648	4.08426	4.86758	4.42386	4.44709	4.58507	4.68645	5.33606	4.34045	4.30205	4.01164	4.32457
chr13	49858694	49864130	17292491	XM_993837 // Gm8672 // predicted gene 8672 // 13 A5|13 // 667503	Gm8672	XM_993837	XM_993837 // RefSeq // PREDICTED: Mus musculus predicted gene 8672 (Gm8672), mRNA. // c		6.74005	6.7994	6.68798	6.6835	7.04153	7.16869	6.67173	7.00318	6.63995	6.40359	7.15854	6.53302	6.82349	6.86276	6.39111	6.62919	6.49233	6.83619	6.51787	6.95104	7.11976	6.86056	6.93	6.55852	6.89357	6.52084	6.78165	6.63729	6.66063	6.54252	6.94988	6.36423	6.99725	6.75387	7.13546	6.60689	7.16399	6.80872	6.68744	6.83381	7.36148
chr13	21536974	21538027	17290980	NM_146283 // Olfr1366 // olfactory receptor 1366 // 13 A3-A4|13 // 258280 /// ENSMUST00	Olfr1366	NM_146283	NM_146283 // RefSeq // Mus musculus olfactory receptor 1366 (Olfr1366), mRNA. // chr13		3.247	3.5206	3.45455	3.71465	3.54252	3.60113	3.55882	3.44134	3.41088	3.33018	3.72262	3.38872	3.55954	3.45043	3.43419	3.40218	3.63729	3.38547	3.52872	3.45974	3.38302	3.57195	3.40693	3.34031	3.18455	3.30973	3.25593	3.34706	3.2202	3.49966	3.5385	3.56697	3.39241	3.32513	3.31947	3.38907	3.50002	3.16103	3.33082	3.57354	3.22528
chr13	55635027	55681256	17287733	NM_145975 // Ddx46 // DEAD (Asp-Glu-Ala-Asp) box polypeptide 46 // 13|13 B2 // 212880 /	Ddx46	NM_145975	NM_145975 // RefSeq // Mus musculus DEAD (Asp-Glu-Ala-Asp) box polypeptide 46 (Ddx46),		9.79077	10.3257	10.2087	9.86502	10.0494	10.012	10.3218	9.7998	10.1677	10.3354	10.1357	10.3642	10.2979	10.1835	10.4246	10.193	10.2917	10.3833	10.1196	10.2315	10.2078	10.0112	10.095	10.2518	10.45	10.2694	10.2687	10.1777	10.0956	10.2344	10.4123	10.3077	10.1488	10.1362	10.1332	10.5163	10.7404	10.1846	10.4858	10.4043	10.3683
chr13	25056004	25210706	17286087	NM_177577 // Dcdc2a // doublecortin domain containing 2a // 13 A3.1|13 // 195208 /// EN	Dcdc2a	NM_177577	NM_177577 // RefSeq // Mus musculus doublecortin domain containing 2a (Dcdc2a), transcr		5.40299	5.1149	5.30661	5.3181	5.35475	5.15203	5.36488	5.26499	5.20252	5.10127	5.35886	5.39145	5.41409	5.01429	5.18515	5.32355	5.2803	5.17103	5.409	5.01797	5.62787	5.34071	5.14957	5.07263	5.14083	4.8665	5.06739	5.12339	5.14481	5.24841	5.40274	5.09088	5.16459	5.00191	5.5042	4.9282	5.54971	5.17222	4.97982	5.26473	4.93239
chr13	28016212	28023548	17286212	ENSMUST00000021779 // Prl4a1 // prolactin family 4, subfamily a, member 1 // 13 A3.1|13	Prl4a1	ENSMUST00000021779	ENSMUST00000021779 // ENSEMBL // cdna:known chromosome:NCBIM37:13:28108081:28115417:1 g		3.37938	3.32453	3.25556	3.77337	3.44907	3.35115	3.25924	3.2545	3.29745	3.41024	3.03052	2.99046	3.19238	3.04742	3.80846	3.59464	3.19644	3.27229	3.2187	3.22534	3.15857	3.44575	3.16245	3.4713	3.1629	3.32661	3.1325	3.43457	3.34332	3.07605	3.08906	3.29669	3.38309	3.41335	3.46184	3.14407	3.52041	3.33859	3.42427	3.3031	3.00183
chr13	27259436	27276660	17286158	ENSMUST00000049463 // Prl3a1 // prolactin family 3, subfamily a, member 1 // 13 A3.1|13	Prl3a1	ENSMUST00000049463	ENSMUST00000049463 // ENSEMBL // cdna:known chromosome:NCBIM37:13:27351305:27368529:1 g		4.12435	3.90052	4.09375	5.14874	3.9462	4.08543	4.05659	4.2222	4.18222	4.30234	4.08009	4.11699	4.13423	4.00441	4.26276	4.21301	4.10086	3.89887	3.88113	4.02963	4.0264	4.14129	4.04141	3.9649	4.03417	4.08681	4.07666	3.67444	4.20944	4.06765	4.00104	3.89586	4.07794	3.8595	4.0074	3.81629	4.21686	4.1003	4.11299	4.07234	4.23123
chr13	54051183	54055658	17292677	NM_010076 // Drd1a // dopamine receptor D1A // 13 B1|13 32.0 cM // 13488 /// ENSMUST000	Drd1a	NM_010076	NM_010076 // RefSeq // Mus musculus dopamine receptor D1A (Drd1a), mRNA. // chr13 // 10		4.16821	4.47438	4.57443	4.57841	4.29924	6.08119	4.81367	4.48599	4.08415	4.68918	5.23902	6.98814	5.32275	4.05514	5.70578	4.94737	4.76081	4.28504	5.78359	4.40086	4.56799	4.43404	4.67912	4.00108	4.69431	5.69936	4.46139	4.31816	4.28049	4.37033	4.68531	4.33297	4.74668	4.91657	4.48698	4.4953	4.5238	5.26172	4.38558	4.45687	4.43066
chr13	21142026	21143081	17290906	ENSMUST00000055298 // Olfr1368 // olfactory receptor 1368 // 13 A3-A4|13 // 258527 ///	Olfr1368	ENSMUST00000055298	ENSMUST00000055298 // ENSEMBL // cdna:known chromosome:NCBIM37:13:21233895:21234950:-1		3.95234	4.12297	4.15063	4.20354	3.82674	4.0802	3.7895	3.74034	4.0265	4.1213	4.0503	3.80178	3.97766	3.77678	3.6567	4.59707	3.70173	3.79934	3.7476	3.77553	4.34997	3.51912	3.86505	3.80289	4.3184	3.70656	3.939	3.82407	4.16385	4.14086	3.97744	3.86988	3.47929	3.64586	3.90166	3.86745	4.65188	3.90081	3.50599	3.87256	4.07348
chr13	27633364	27642493	17291469	NM_001164058 // Prl7a1 // prolactin family 7, subfamily a, member 1 // 13 A3.1|13 14.0	Prl7a1	NM_001164058	NM_001164058 // RefSeq // Mus musculus prolactin family 7, subfamily a, member 1 (Prl7a		3.6582	3.31269	3.4078	3.35177	3.53658	3.39862	3.52548	3.68612	3.29816	3.87323	3.80417	3.27901	3.51358	3.42572	3.79123	4.00286	3.73865	3.61277	3.43038	3.49601	3.51958	3.29291	3.41987	3.65016	3.35763	3.57398	3.78157	3.44577	3.41483	3.74773	3.66409	3.61514	3.5004	3.22066	3.51201	3.35753	3.75475	3.86895	3.4207	3.5231	3.78152
chr13	41101427	41109988	17292050	NM_008104 // Gcm2 // glial cells missing homolog 2 (Drosophila) // 13 A3.3|13 // 107889	Gcm2	NM_008104	NM_008104 // RefSeq // Mus musculus glial cells missing homolog 2 (Drosophila) (Gcm2),		4.83622	4.6749	4.9243	4.88197	4.60231	5.02254	4.68612	4.9754	4.61933	4.87732	4.67534	4.90856	4.81069	4.92775	4.87354	4.51205	4.7022	4.81321	4.85994	4.72278	4.80467	4.60256	5.07302	4.72554	4.67313	4.58626	4.84373	4.9791	4.82937	4.9305	4.69986	4.78935	4.85023	4.86771	4.85805	4.59449	4.78203	4.65875	5.03492	4.94325	4.59105
chr13	59755409	59769810	17293273	NM_026921 // Isca1 // iron-sulfur cluster assembly 1 homolog (S. cerevisiae) // 13|13 A	Isca1	NM_026921	NM_026921 // RefSeq // Mus musculus iron-sulfur cluster assembly 1 homolog (S. cerevisi		9.37497	9.3239	9.23748	9.49052	9.3342	9.12392	9.29158	9.1971	8.91194	9.1931	9.04437	9.32227	8.82772	9.28011	9.31803	9.44333	9.40794	8.80742	9.21284	9.53408	8.79456	9.14799	9.121	8.93349	9.44751	9.47933	9.12828	8.98845	9.23508	9.07627	9.25087	9.24441	9.23002	8.92466	8.3978	9.30351	9.19785	9.39418	9.34348	9.21967	9.42886
chr13	46518684	46518761	17287022	---		---	ENSMUST00000157288 // ENSEMBL // ncrna:rRNA chromosome:NCBIM37:13:46614053:46614130:1 g		3.77497	2.77264	3.12763	3.31634	3.53524	3.50771	3.72898	3.20304	3.01082	3.34234	3.26215	2.89672	3.11279	4.14846	3.23486	4.22061	3.98277	3.75542	3.58085	3.28405	3.31996	4.01731	3.08755	3.33784	4.97103	3.45307	4.86886	4.18168	3.02222	3.07975	3.72277	3.64652	3.2308	4.02864	3.30351	3.97829	4.59074	3.28822	3.10681	2.87608	4.72378
chr13	56167600	56167722	17287792	---		---	ENSMUST00000104611 // ENSEMBL // ncrna:snoRNA chromosome:NCBIM37:13:56268961:56269083:1		4.74882	4.63424	3.91991	4.81295	4.31131	4.33204	4.88932	4.9879	4.8775	4.61667	5.0095	4.33385	4.52402	5.02882	5.21417	4.23704	3.98786	4.8071	4.12313	4.02412	4.45179	4.6133	4.43764	4.3076	4.03417	4.46057	4.51004	5.22049	4.40294	4.43498	4.19877	4.62299	4.01856	4.34676	4.39638	3.75183	4.87707	3.96043	4.44167	4.48773	4.02463
chr13	27121679	27127546	17286122	NM_172156 // Prl3d3 // prolactin family 3, subfamily d, member 3 // 13 A3.1|13 // 21502	Prl3d3	NM_172156	NM_172156 // RefSeq // Mus musculus prolactin family 3, subfamily d, member 3 (Prl3d3),		3.81597	3.89852	3.77923	4.7745	3.65293	4.02285	3.8251	3.80201	3.98714	4.15127	4.3675	3.98046	4.0262	4.13501	4.03796	3.96256	4.13695	4.10172	3.88709	3.96887	3.81156	3.9623	3.8696	3.88514	3.80212	3.80195	4.23979	3.80966	4.21998	3.81472	3.87908	3.90549	3.92054	3.79944	3.86492	3.58398	4.00149	3.87184	4.04461	3.91094	3.98638
chr13	50245181	50250308	17292520	BC147515 // Gm906 // predicted gene 906 // 13 A5|13 // 380882 /// NM_001033438 // Gm906	Gm906	BC147515	BC147515 // GenBank // Mus musculus gene model 906, (NCBI), mRNA (cDNA clone MGC:182613		5.01614	4.82053	5.1297	4.77406	5.27201	4.99104	5.19535	4.96096	4.95157	5.69401	4.51033	4.76941	4.39101	4.47639	5.0478	4.2904	4.57588	4.62592	4.63093	6.32649	4.90006	4.67724	4.91707	4.39662	4.31861	5.04232	4.29151	5.2093	5.15814	4.84854	4.67438	4.95428	4.65362	4.54775	4.17601	4.53272	5.03373	4.92883	4.74484	5.42465	4.59122
chr13	31371299	31408922	17291629	AK090209 // G630018N14Rik // RIKEN cDNA G630018N14 gene // 13 A3.2|13 // 414126 /// AK1	G630018N14Rik	AK090209	AK090209 // GenBank HTC // Mus musculus 16 days neonate male diencephalon cDNA, RIKEN f		4.47355	4.7451	5.42783	5.56719	4.29037	4.57593	5.02801	4.29065	3.98573	4.29444	5.11172	5.73087	4.24414	4.44367	4.43667	6.27103	4.35453	4.48699	4.25421	4.63313	4.2462	4.24446	4.23306	4.14876	4.86799	4.39594	4.28316	4.30876	4.55107	4.05492	4.46596	6.079	4.25578	4.66835	4.10635	4.4742	5.17995	4.55573	4.4154	4.65009	4.50997
chr13	48044231	48262963	17292306	---		---	---		4.67592	4.86275	4.61957	5.1098	4.5101	4.65545	4.77007	4.45105	4.56198	4.76906	4.98797	4.43082	4.64747	4.34969	5.12094	5.01085	4.33913	4.61329	4.22615	4.89394	4.85326	4.59113	4.78734	4.53818	4.43117	4.56826	4.40351	4.5112	4.56747	4.342	4.46697	4.54541	4.76768	4.40116	5.46684	4.59079	4.94268	4.90045	4.422	4.78748	4.58253
chr13	21611020	21612004	17290987	NM_146744 // Olfr1362 // olfactory receptor 1362 // 13 A3.1|13 // 258739 /// ENSMUST000	Olfr1362	NM_146744	NM_146744 // RefSeq // Mus musculus olfactory receptor 1362 (Olfr1362), mRNA. // chr13		6.19136	5.82859	5.986	5.86763	5.47277	5.61446	6.10364	6.23126	6.08159	5.40992	6.46831	5.85355	6.17308	6.48969	6.02292	6.03749	6.08735	6.17054	6.11606	5.95943	6.33182	6.238	6.28974	5.53718	5.8558	6.39702	6.19555	6.11324	5.9644	5.93189	5.93218	5.68351	6.16904	5.94032	6.41947	6.10038	6.41081	5.89076	5.99527	5.91962	5.6379
chr13	31797710	31800749	17286337	---		---	ENSMUST00000154678 // ENSEMBL // cdna:known chromosome:NCBIM37:13:31889579:31892618:1 g		5.3735	5.54904	5.00831	5.03728	5.15132	5.50166	5.19364	5.04083	5.38776	5.51981	5.72084	5.28096	5.51432	5.13982	5.42341	5.29311	5.25191	5.25378	5.34586	5.51041	5.19945	5.55403	5.5987	5.04672	5.75829	4.88219	5.31069	5.05629	5.26592	5.4607	5.14215	5.80581	5.27899	4.85434	5.41469	5.37027	5.36828	5.45216	5.36014	5.23612	5.27881
chr13	20090507	20608353	17285559	NM_080288 // Elmo1 // engulfment and cell motility 1, ced-12 homolog (C. elegans) // 13	Elmo1	NM_080288	NM_080288 // RefSeq // Mus musculus engulfment and cell motility 1, ced-12 homolog (C.		8.53052	8.28236	6.60685	7.71216	8.78027	9.23871	8.44937	8.68435	8.64325	9.14917	9.17592	8.43495	8.55429	7.13781	8.83421	8.471	6.83568	9.02841	8.44863	8.76494	8.34658	8.80465	9.14385	8.65812	8.20038	8.9435	7.87511	8.66613	8.40657	8.47011	6.90508	8.74697	8.18677	8.09895	8.48346	7.9727	7.91779	8.30799	9.82874	9.45575	7.10737
chr13	27956155	27956415	17286210	---		---	ENSMUST00000095920 // ENSEMBL // cdna:known chromosome:NCBIM37:13:28048024:28048284:1 g		9.10332	8.61237	9.23419	7.31451	8.90471	8.78409	9.17629	9.42636	9.56364	9.39396	9.19258	8.70024	8.57734	9.04431	8.16802	7.65831	9.2042	8.62044	8.81286	8.65491	9.00522	8.89703	8.64697	8.72379	8.69045	8.94802	9.03723	9.10506	9.14545	9.40352	9.03115	9.39358	8.58642	9.60382	7.92872	8.91497	9.23071	8.85995	8.93349	8.27258	8.56343
chr13	31299628	31396579	17286311	---		---	ENSMUST00000144541 // ENSEMBL // havana:lincRNA chromosome:NCBIM37:13:31391497:31488448		4.79471	4.93186	4.80377	4.91571	5.07253	4.98055	4.74686	5.06405	4.92949	5.08137	4.91404	5.49594	5.02587	5.13279	4.78899	4.53694	4.98274	5.20381	5.19551	4.83152	4.9583	4.91893	5.02235	4.93243	4.98009	4.70031	5.10828	4.68228	4.88666	5.01315	4.61819	4.72997	5.02035	4.87384	5.11485	4.51104	5.14845	4.66911	5.02929	4.9739	4.45693
chr13	33879816	33905708	17291736	NM_148942 // Serpinb6c // serine (or cysteine) peptidase inhibitor, clade B, member 6c	Serpinb6c	NM_148942	NM_148942 // RefSeq // Mus musculus serine (or cysteine) peptidase inhibitor, clade B,		5.38402	4.18794	4.3283	3.61548	4.57374	4.55261	4.53936	4.5174	4.01761	4.49062	4.75456	4.33712	4.74316	4.68033	3.88446	4.6293	4.65335	5.11093	4.64685	4.40073	4.76648	4.15879	4.78026	5.07602	4.51485	4.56691	4.45869	4.8818	4.5323	4.98079	4.40792	4.82008	4.45778	4.23116	4.6961	4.41042	4.62944	4.4724	4.74278	4.96179	4.78195
chr13	8945045	8945179	17285065	---		---	ENSMUST00000104296 // ENSEMBL // ncrna:snoRNA chromosome:NCBIM37:13:8944291:8944425:1 g		6.07124	6.23434	5.97844	6.62391	6.87622	5.8309	5.93214	5.83401	5.76678	6.06383	5.87211	5.34653	6.44927	6.14732	7.54965	5.35704	5.94856	7.91208	6.2765	5.78597	5.75553	6.05085	5.85266	5.20783	6.15458	6.23271	6.74022	6.45381	6.71832	5.67955	5.78383	5.17806	6.01666	5.92451	6.52635	5.9102	6.05683	6.33238	6.5235	7.9323	5.52646
chr13	33249610	33260846	17286403	NM_011456 // Serpinb9e // serine (or cysteine) peptidase inhibitor, clade B, member 9e	Serpinb9e	NM_011456	NM_011456 // RefSeq // Mus musculus serine (or cysteine) peptidase inhibitor, clade B,		3.0088	2.97138	2.97923	4.12884	3.29471	2.94965	3.43852	3.57542	3.34374	3.02089	3.2298	3.02467	3.37171	3.18976	3.48038	3.76077	3.06216	2.93672	3.06112	3.23359	3.54863	3.04108	3.42756	2.96249	3.33984	3.16145	3.18357	2.95393	3.39962	2.78824	3.4263	3.4777	3.15023	3.17422	2.95329	3.29468	3.20544	2.84491	2.96249	3.74143	3.79449
chr13	24335483	24375950	17291325	XR_105518 // LOC100503456 // uncharacterized LOC100503456 // --- // 100503456	LOC100503456	XR_105518	AK172386 // GenBank HTC // Mus musculus activated spleen cDNA, RIKEN full-length enrich		5.35784	5.62199	5.48867	5.54412	5.58136	5.50388	5.609	5.59471	5.35636	5.35754	5.45057	5.49009	5.64274	5.47458	5.62428	5.4751	5.57388	5.5538	5.19944	5.27062	5.24671	5.2606	5.76935	5.39794	5.52336	5.4322	5.42602	5.45178	5.35386	5.47456	5.74933	6.00481	5.71933	5.42299	5.44153	5.39319	5.69512	5.35667	5.38698	5.43771	5.3618
chr13	14063232	14199603	17285347	NM_194262 // Arid4b // AT rich interactive domain 4B (RBP1-like) // 13 A1|13 8.0 cM //	Arid4b	NM_194262	NM_194262 // RefSeq // Mus musculus AT rich interactive domain 4B (RBP1-like) (Arid4b),		8.56925	8.95066	9.16302	8.81673	8.80476	8.91741	9.19348	8.97119	9.07885	8.97382	8.80439	9.10739	9.04255	9.15234	9.16796	8.89095	9.01122	9.32079	9.06039	8.94368	9.23941	8.84291	9.18388	9.21951	9.13402	9.04465	9.15854	9.11113	8.93935	9.29746	9.25854	9.08568	9.2232	8.96137	8.96977	9.19549	9.50073	8.98484	9.1027	9.14543	9.19442
chr13	33380763	33405285	17286421	---		---	---		3.02024	3.13932	3.08101	4.19297	2.60355	3.16897	3.1798	3.17173	3.08444	3.13096	2.79928	3.42452	3.02663	3.31097	3.31994	3.48549	2.91559	3.33415	3.26502	2.96779	2.93836	3.40211	3.02696	3.38493	3.31494	3.26466	3.07729	3.09244	3.39094	3.75725	3.71867	3.01206	3.37605	3.38854	3.08776	2.99769	3.18622	3.19373	3.42053	3.68003	3.62464
chr13	27801654	27808729	17286190	ENSMUST00000023602 // Prl2a1 // prolactin family 2, subfamily a, member 1 // 13 A3.1|13	Prl2a1	ENSMUST00000023602	ENSMUST00000023602 // ENSEMBL // cdna:known chromosome:NCBIM37:13:27893523:27900598:1 g		3.29766	3.19313	3.45806	3.43111	3.44038	3.24747	3.28822	3.4235	3.47128	3.29118	3.49711	3.72877	3.58687	3.20611	3.31113	3.07814	3.48391	3.27338	3.10306	3.60523	3.28544	3.34433	3.38381	3.39577	3.49581	3.46602	3.07349	3.19338	3.40511	3.16953	3.17073	3.2848	3.43078	3.27416	3.29425	3.39275	3.36691	3.38502	3.44009	3.42772	3.29447
chr13	59700083	59706197	17293258	NM_028157 // Fam75d3 // family with sequence similarity 75, member D3 // 13 B2|13 // 72	Fam75d3	NM_028157	NM_028157 // RefSeq // Mus musculus family with sequence similarity 75, member D3 (Fam7		5.76191	5.85087	5.69408	5.82689	5.67495	5.85094	5.93556	6.11587	5.769	5.72594	5.83514	5.76594	5.86214	5.46856	5.95516	5.86519	5.98731	5.61687	5.9006	5.68467	6.0156	5.51539	5.85616	5.60806	5.75572	5.73694	5.58572	5.61256	5.93955	5.81974	5.66019	5.49945	5.83987	5.49632	5.93305	5.64412	5.80324	5.90949	5.63675	5.83837	5.49096
chr13	13890138	13890885	17547767	NM_001166427 // Hnrnpf // heterogeneous nuclear ribonucleoprotein F // 6 F1|6 // 98758	Hnrnpf	NM_001166427	NM_001166427 // RefSeq // Mus musculus heterogeneous nuclear ribonucleoprotein F (Hnrnp		8.2214	8.60066	8.58346	7.34797	8.4454	8.06558	8.58222	8.52626	8.94591	8.84725	8.10702	8.40759	8.40646	8.67848	7.29126	8.09873	8.4366	8.13474	8.18978	8.59751	8.80978	8.42851	8.65632	8.82659	8.44909	8.41714	8.72479	8.76236	8.6313	8.75892	8.37772	8.41126	8.50379	8.55842	8.36675	8.49634	8.30137	8.09489	8.61263	8.5751	8.23964
chr13	31349901	31367688	17291624	AK143085 // G630018N14Rik // RIKEN cDNA G630018N14 gene // 13 A3.2|13 // 414126 /// AK0	G630018N14Rik	AK143085	AK143085 // GenBank HTC // Mus musculus 0 day neonate eyeball cDNA, RIKEN full-length e		4.18945	4.1656	4.49986	4.54208	4.355	4.35234	4.27067	4.32138	3.807	4.09315	4.92272	4.65188	4.32613	4.00693	4.48811	4.65668	4.31237	4.19957	4.35376	4.23142	4.0704	4.22951	4.24708	3.96213	4.31145	4.21313	4.16318	4.05692	4.28788	4.24138	4.11216	4.75706	4.38301	4.05097	4.2486	4.19742	4.61851	3.92847	3.96795	4.56302	4.11393
chr13	12565883	12609528	17285204	NM_026184 // Ero1lb // ERO1-like beta (S. cerevisiae) // 13 A1|13 // 67475 /// ENSMUST0	Ero1lb	NM_026184	NM_026184 // RefSeq // Mus musculus ERO1-like beta (S. cerevisiae) (Ero1lb), mRNA. // c		7.85103	7.50136	7.9034	7.23599	7.67371	8.18378	7.94101	10.2512	6.85466	7.84624	7.66891	7.73278	7.68382	7.83343	7.23486	7.16376	7.70425	7.39367	8.38254	8.18366	7.41649	8.50048	7.53741	6.3974	7.77223	8.09226	7.59915	7.60083	7.87885	8.71246	8.17984	7.7428	7.8287	7.39768	6.83289	7.98129	7.5673	7.44006	7.69105	7.66867	7.91646
chr13	55599896	55610443	17287715	ENSMUST00000064701 // B4galt7 // xylosylprotein beta1,4-galactosyltransferase, polypept	B4galt7	ENSMUST00000064701	ENSMUST00000064701 // ENSEMBL // cdna:known chromosome:NCBIM37:13:55701426:55711803:1 g		7.05244	7.02864	7.25348	7.18361	7.03327	7.22906	6.83891	7.20814	7.19603	7.02866	7.09073	7.02282	6.79787	6.92877	7.15213	7.3278	7.37066	6.9486	7.33228	7.14745	7.06069	7.24437	6.91142	7.06355	6.81476	7.05568	6.81701	6.78099	6.81623	6.83122	6.70356	6.74135	7.26266	6.76908	6.98248	7.20271	7.0278	7.16042	6.88887	6.99699	7.20613
chr13	33661405	33671585	17286445	NM_001076790 // Serpinb6d // serine (or cysteine) peptidase inhibitor, clade B, member	Serpinb6d	NM_001076790	NM_001076790 // RefSeq // Mus musculus serine (or cysteine) peptidase inhibitor, clade		3.60785	3.34917	3.27719	4.2584	3.69846	3.35146	3.55694	3.40907	3.76016	3.41163	3.3251	3.5174	3.55192	3.44075	4.10198	3.07729	3.44357	3.3604	3.31284	3.00307	3.36247	3.11109	3.39791	3.03491	3.20934	3.56799	3.52254	3.36187	3.22757	3.33266	3.51422	3.38093	3.47541	3.52024	3.58359	3.3349	3.51551	3.39418	3.3336	3.34606	3.49681
chr13	43052148	43052410	17292101	---		---	ENSMUST00000157902 // ENSEMBL // ncrna:misc_RNA chromosome:NCBIM37:13:43147517:43147779		3.426	3.62413	3.34449	3.54346	3.19833	3.28406	3.4824	3.55889	3.42085	3.50166	3.62488	3.35494	3.34841	3.53916	3.88471	3.5562	3.39796	3.62444	3.52614	3.59404	3.5106	3.73209	3.34089	3.14064	3.44099	3.4755	3.47488	3.53684	3.45853	3.48713	3.55691	3.6646	3.38222	3.65515	3.36336	3.46963	3.40507	3.24781	3.45028	3.60333	3.37107
chr13	21495223	21497148	17285668	---		---	ENSMUST00000104942 // ENSEMBL // cdna:known chromosome:NCBIM37:13:21587092:21589015:1 g		9.34657	9.05778	8.94079	9.23984	9.24321	9.04615	8.98045	9.0131	8.77321	8.92114	8.82106	8.99157	8.74432	8.89823	9.17262	9.0373	9.12555	8.5739	8.87072	9.07357	8.5809	8.86331	8.71506	8.6409	8.97012	9.21422	8.83014	8.77353	9.18276	8.86965	8.80036	9.15638	9.04118	8.73958	8.791	8.86873	8.77429	9.40686	8.99054	8.76772	8.92104
chr13	21555040	21556020	17290983	NM_207572 // Olfr1535 // olfactory receptor 1535 // 13 A3.1|13 // 404335 /// ENSMUST000	Olfr1535	NM_207572	NM_207572 // RefSeq // Mus musculus olfactory receptor 1535 (Olfr1535), mRNA. // chr13		4.23023	3.79478	4.00051	3.8425	4.02743	4.13217	4.11046	3.90681	4.08577	3.84233	3.88295	3.69142	3.67137	3.93387	3.7832	3.51695	3.91148	3.93059	3.68877	3.84245	4.05766	3.89055	3.54543	3.52304	4.14905	4.09182	3.74126	3.95954	4.19532	3.63543	3.92397	3.97146	3.79672	3.53196	4.1689	3.97386	4.18458	4.01156	3.84947	3.76681	3.89539
chr13	58023125	58023200	17293083	NR_030544 // Mir874 // microRNA 874 // 13|13 // 100124491	Mir874	NR_030544	NR_030544 // RefSeq // Mus musculus microRNA 874 (Mir874), microRNA. // chr13 // 100 //		6.88984	6.44689	6.45222	6.40851	6.94414	7.04885	6.57686	6.7982	6.48105	6.57532	6.87483	6.7065	6.81666	6.59138	7.02079	6.03238	6.75316	6.90282	6.34189	6.18065	6.23035	6.30421	6.75396	6.38576	6.69403	6.41076	6.65113	6.85909	6.42878	6.28511	6.45834	6.48146	6.60693	6.34687	6.87003	6.14159	6.77809	6.7354	6.49976	6.65839	6.33484
chr13	27658584	27668036	17291481	NM_011168 // Prl7a2 // prolactin family 7, subfamily a, member 2 // 13 A3.1|13 14.0 cM	Prl7a2	NM_011168	NM_011168 // RefSeq // Mus musculus prolactin family 7, subfamily a, member 2 (Prl7a2),		3.2548	3.03859	3.22962	3.62854	3.28596	3.15706	3.18396	3.30921	3.24443	3.14343	3.54201	3.21661	3.07604	3.07395	3.59556	3.17572	3.30975	3.09947	3.30802	3.19914	3.14329	3.44536	3.1734	3.26702	3.19385	3.22625	3.35242	3.16195	3.10033	3.16899	3.17531	3.20554	3.23979	3.09254	3.21025	3.21858	3.22418	3.34261	3.20939	3.10554	3.3083
chr13	58325267	58325408	17287889	---		---	ENSMUST00000104240 // ENSEMBL // ncrna:snoRNA chromosome:NCBIM37:13:58426628:58426769:1		7.06829	7.18769	7.23932	6.80746	7.35776	7.35102	7.37445	7.17904	7.33867	7.26114	7.53315	7.24119	7.35071	7.05057	6.80501	7.15746	7.20272	7.16565	7.07615	7.19389	7.71762	7.10563	7.46516	7.25358	7.03924	7.05183	7.08904	6.92256	7.02764	7.3875	6.99884	7.13829	7.40189	6.90994	6.84494	7.30676	7.15969	7.16191	7.06416	7.36993	6.9292
chr13	22244215	22245105	17285751	NM_001080972 // Vmn1r194 // vomeronasal 1 receptor 194 // 13 A3.1|13 // 626299 /// ENSM	Vmn1r194	NM_001080972	NM_001080972 // RefSeq // Mus musculus vomeronasal 1 receptor 194 (Vmn1r194), mRNA. //		3.14785	3.32443	3.23989	3.3628	3.61109	3.59289	3.41	3.21622	3.19664	3.72139	3.74388	3.25294	3.19469	3.32535	3.53929	3.34762	2.93637	3.62429	3.34725	3.43451	3.392	3.53339	3.41459	2.92387	3.10542	3.18894	3.55903	3.20173	3.1383	3.48979	3.21373	3.21882	3.50982	3.19414	3.39241	3.14129	3.331	3.33323	3.18304	3.49384	3.62889
chr13	48536012	48536114	17292325	NR_029656 // Mirlet7d // microRNA let7d // 13|13 // 387247	Mirlet7d	NR_029656	NR_029656 // RefSeq // Mus musculus microRNA let7d (Mirlet7d), microRNA. // chr13 // 10		3.95977	3.99627	3.90572	4.04877	3.9869	4.31372	4.78014	4.55963	4.19298	4.13865	4.76658	3.6469	4.46211	4.17473	4.04443	4.13475	4.68764	3.65637	4.03228	3.98318	3.52698	3.79882	4.85326	3.82475	3.51517	3.82922	4.41137	4.25721	4.07518	4.12431	3.63054	4.59497	4.56456	3.87615	5.282	3.81317	3.8865	4.00418	3.88503	3.5247	3.90125
chr13	18084947	18100202	17290828	NR_046032 // 4930448F12Rik // RIKEN cDNA 4930448F12 gene // 13 A2|13 // 73992	4930448F12Rik	NR_046032	NR_046032 // RefSeq // Mus musculus RIKEN cDNA 4930448F12 gene (4930448F12Rik), non-cod		3.61009	3.8346	3.73033	4.38445	3.90217	3.88604	3.55318	3.84997	3.84864	3.65882	3.97097	3.90716	3.72796	3.64852	4.06752	4.11385	3.70719	3.61478	3.49218	3.92123	3.70978	3.84462	3.8664	3.41074	3.55542	3.67948	3.73878	3.61332	3.64936	3.73153	3.71972	4.00729	3.71706	3.56773	3.65064	3.86661	4.0104	3.90938	3.59899	3.89642	3.59828
chr13	55369732	55384687	17287650	NM_016758 // Rgs14 // regulator of G-protein signaling 14 // 13 B1|13 32.0 cM // 51791	Rgs14	NM_016758	NM_016758 // RefSeq // Mus musculus regulator of G-protein signaling 14 (Rgs14), mRNA.		6.21639	6.3126	6.26431	6.33099	6.42922	6.42739	6.27049	6.45714	6.09742	6.22913	6.61271	6.28065	6.19152	6.21577	6.18149	6.0384	6.14761	6.1004	6.1103	6.26152	6.02759	6.16833	5.97414	6.17133	6.1166	6.12379	6.18287	6.09577	6.10322	5.83812	6.22746	6.59511	6.2816	6.25914	6.03762	6.40139	6.20669	6.32852	6.14732	6.13717	5.94175
chr13	35662135	35662276	17286566	---		---	ENSMUST00000083244 // ENSEMBL // ncrna:snRNA chromosome:NCBIM37:13:35754004:35754145:1		4.37453	4.02442	4.22652	4.62304	4.26283	4.28329	4.16155	4.88811	4.27179	4.33067	4.57631	3.93337	4.50376	4.05235	4.20871	4.26058	4.11447	3.92823	3.74436	4.09564	4.37803	4.03627	4.44497	4.14746	4.35709	4.6341	4.19619	4.39132	4.86174	4.56843	3.72621	4.5387	4.27211	3.94157	4.34377	4.06146	3.84045	4.32183	4.34	4.12129	4.00983
chr13	33935820	33960181	17286454	NR_040707 // 1110046J04Rik // RIKEN cDNA 1110046J04 gene // 13 A3.3|13 // 68808 /// NM_	1110046J04Rik	NR_040707	NR_040707 // RefSeq // Mus musculus RIKEN cDNA 1110046J04 gene (1110046J04Rik), non-cod		5.97911	4.76492	4.69285	5.10254	5.24212	5.27983	5.00208	4.67793	4.50517	4.67834	5.8088	4.67175	5.30891	4.22327	5.68754	5.57526	4.75737	5.1461	4.84622	4.69087	4.3071	5.71423	4.43884	4.41414	4.82932	4.21159	4.56526	4.72674	4.17377	4.67854	4.29096	4.66126	4.587	4.60648	4.44153	4.54201	4.57263	4.42623	4.48966	4.35368	4.24745
chr13	51701246	51793747	17292569	NM_013660 // Sema4d // sema domain, immunoglobulin domain (Ig), transmembrane domain (T	Sema4d	NM_013660	NM_013660 // RefSeq // Mus musculus sema domain, immunoglobulin domain (Ig), transmembr		7.73758	7.88367	7.69202	7.351	7.54977	7.77985	7.61082	7.47163	7.91966	7.92787	7.1164	7.53146	7.61366	7.51707	7.32169	7.93406	7.24081	8.12095	7.87711	7.64734	8.65684	7.30888	7.68432	8.96741	7.87712	8.06937	7.51478	7.76968	7.49662	8.06742	7.69419	7.59489	7.52521	7.65778	8.19774	7.54245	8.22142	7.41592	8.54941	7.84435	7.6694
chr13	30938116	30974068	17547732	NM_025588 // Exoc2 // exocyst complex component 2 // 13 A3.2|13 // 66482 /// ENSMUST000	Exoc2	NM_025588	NM_025588 // RefSeq // Mus musculus exocyst complex component 2 (Exoc2), mRNA. // chr13		3.57078	3.6727	3.3945	3.32238	3.72699	3.59618	3.83406	3.70518	3.82179	3.83497	4.34704	3.47119	3.84315	3.35222	3.70205	3.38721	3.51426	3.66293	3.71903	3.26467	3.3875	3.52686	3.61607	3.52783	3.43947	3.57946	3.48548	3.57019	3.7202	3.48305	3.7288	3.6522	3.83724	3.58836	3.37984	3.44435	3.52357	3.52092	3.45	3.74181	3.18559
chr13	18124960	18382039	17290835	NM_175006 // Pou6f2 // POU domain, class 6, transcription factor 2 // 13 A2|13 // 21803	Pou6f2	NM_175006	NM_175006 // RefSeq // Mus musculus POU domain, class 6, transcription factor 2 (Pou6f2		5.87835	5.79182	5.83566	6.07582	5.66263	5.59954	5.83544	5.90354	5.49933	5.59072	5.9182	5.7078	5.79387	5.87633	5.90411	5.89211	6.16001	5.93976	5.86264	5.87055	5.71044	5.58921	6.07346	5.85518	5.8392	6.23593	5.5642	5.87054	5.9318	5.75728	5.80601	5.90559	5.78159	5.50618	5.64982	5.86423	6.49027	5.73233	5.66941	6.37923	5.75957
chr13	43785107	43803132	17286905	NM_009856 // Cd83 // CD83 antigen // 13 A4-5|13 24.0 cM // 12522 /// ENSMUST00000015540	Cd83	NM_009856	NM_009856 // RefSeq // Mus musculus CD83 antigen (Cd83), mRNA. // chr13 // 100 // 82 //		6.79381	6.4811	6.36158	6.21096	6.77025	6.38317	6.19944	6.70303	6.65144	6.52193	6.3831	6.27948	6.41368	6.38679	6.42625	6.91001	6.62849	6.46412	6.43753	6.42871	6.91825	6.20147	6.67666	6.53883	6.11626	6.48701	5.9681	6.39383	6.29018	6.35408	6.42645	6.62443	6.68701	6.40009	6.29526	6.11583	6.39204	6.709	6.29886	6.1806	6.5987
chr13	54913235	54914474	17287552	AK019918 // 5330429C05Rik // RIKEN cDNA 5330429C05 gene // 13|13 // 78071	5330429C05Rik	AK019918	AK019918 // GenBank HTC // Mus musculus adult male pituitary gland cDNA, RIKEN full-len		5.22615	5.33569	5.41517	4.93389	4.78781	5.29028	5.41348	5.10369	5.24874	5.23199	5.72672	4.79706	4.92032	4.98618	5.11171	4.95162	5.35101	5.13205	4.70229	4.93363	5.15084	5.55398	4.54183	4.7505	4.68979	5.45173	5.09736	4.70546	5.51548	5.16334	5.24892	5.23773	4.96252	5.19072	4.63836	4.9985	5.05467	5.22592	5.16357	4.97977	5.11034
chr13	5189803	5189934	17290316	---		---	ENSMUST00000104285 // ENSEMBL // ncrna:snoRNA chromosome:NCBIM37:13:5189049:5189180:-1		3.9867	3.80758	4.05558	4.82463	4.46772	3.97278	4.14077	4.26849	4.152	4.5258	4.20772	4.73323	3.84772	4.1212	3.65648	3.36086	4.28461	4.22513	4.48611	4.09023	4.00747	3.84875	4.2176	4.40272	4.49305	4.05752	4.1472	4.15757	3.25189	4.334	4.44824	4.3745	3.73269	4.49505	4.05344	3.94379	4.8325	3.97886	4.08767	4.25868	3.76897
chr13	9272913	9273331	17547765	XR_141144 // Gm2386 // predicted gene 2386 // 13 A1|13 // 100039719	Gm2386	XR_141144	XR_141144 // RefSeq // PREDICTED: Mus musculus predicted gene 2386 (Gm2386), miscRNA. /		6.80229	6.30146	6.2364	6.32056	6.52929	6.411	6.27405	6.59022	6.50945	6.21279	6.39935	6.28494	6.59767	6.57763	6.45267	5.78206	6.42788	6.36533	6.55405	6.53444	6.43567	6.24298	6.45752	6.41224	6.15011	6.21964	6.25403	6.27434	6.29313	6.37368	6.32238	6.27401	6.48372	6.04769	6.55047	6.30261	6.55183	6.47103	6.28462	6.37743	6.11408
chr13	33832345	33843408	17291725	NM_001045535 // Serpinb6e // serine (or cysteine) peptidase inhibitor, clade B, member	Serpinb6e	NM_001045535	NM_001045535 // RefSeq // Mus musculus serine (or cysteine) peptidase inhibitor, clade		3.93523	3.75563	3.8015	4.03499	3.85338	3.44795	3.89439	3.77576	3.58838	3.71284	3.41304	3.484	3.87313	3.7603	3.43221	3.78259	3.49683	3.84166	3.77163	3.66572	3.76486	3.58525	3.65436	3.66938	3.36153	3.92655	3.57825	3.69041	3.7666	4.20109	3.43501	4.18201	3.60278	3.50252	3.6945	3.71452	3.58769	3.63996	3.654	3.6206	3.46735
chr13	23695811	23696846	17285855	NM_010377 // Hist1h1t // histone cluster 1, H1t // 13|13 A3.2 // 107970 /// ENSMUST0000	Hist1h1t	NM_010377	NM_010377 // RefSeq // Mus musculus histone cluster 1, H1t (Hist1h1t), mRNA. // chr13 /		4.62704	4.47081	4.68386	4.64841	4.60513	4.56686	4.56393	4.68127	4.31896	4.53906	4.38857	4.52772	5.22356	4.71187	4.57557	4.44425	4.58138	4.47443	4.55329	4.75086	4.61389	4.3557	4.40407	4.60306	4.55335	4.19038	4.19111	4.44121	4.65873	4.33656	4.76337	4.55782	4.39191	4.63057	5.06571	4.32478	4.83966	4.64013	4.41172	4.35925	4.27965
chr13	14118743	14118855	17290736	---		---	ENSMUST00000104614 // ENSEMBL // ncrna:rRNA chromosome:NCBIM37:13:14211010:14211122:-1		3.46799	3.83393	3.31304	3.76651	3.5388	3.44009	3.94691	3.70328	3.48612	3.5551	3.75121	3.71437	3.44915	3.42616	3.37431	3.77631	3.82009	3.73515	3.48639	3.70637	3.31037	3.82832	3.41111	3.59116	3.36346	3.43165	3.45238	3.59101	3.15065	3.54764	3.84578	3.4394	3.11177	3.40689	3.39842	4.2406	3.20737	3.8629	3.69132	3.51327	3.71283
chr13	55530410	55536658	17292922	NM_134059 // Ddx41 // DEAD (Asp-Glu-Ala-Asp) box polypeptide 41 // 13 B1|13 // 72935 //	Ddx41	NM_134059	NM_134059 // RefSeq // Mus musculus DEAD (Asp-Glu-Ala-Asp) box polypeptide 41 (Ddx41),		8.67472	8.84069	8.98821	8.49422	8.58458	8.68603	8.65061	8.91931	8.79003	8.7204	8.45093	8.98575	8.64664	8.85407	9.01294	8.7722	8.72226	8.75115	8.71165	8.80786	8.85975	8.74693	8.5253	9.01234	8.50246	8.68366	8.71659	8.42308	8.72135	8.3615	8.79326	8.29664	8.92913	8.81914	8.28117	8.93244	9.05505	8.9163	8.81601	8.97764	8.55844
chr13	28460034	28885620	17291509	NR_045053 // 2610307P16Rik // RIKEN cDNA 2610307P16 gene // 13 A3.1|13 // 72518 /// NR_	2610307P16Rik	NR_045053	NR_045053 // RefSeq // Mus musculus RIKEN cDNA 2610307P16 gene (2610307P16Rik), transcr		8.55701	7.50424	7.96618	7.86979	7.43608	7.50705	7.64199	7.81468	8.27855	7.27388	7.59547	7.6496	8.25242	7.90088	7.92194	8.42436	8.20536	9.25402	7.77996	7.31326	8.25058	7.77031	7.60123	8.65143	7.15185	7.10952	8.44076	7.28007	7.42965	7.92365	8.13381	7.31113	8.53344	7.70553	7.31658	8.04357	8.34447	8.51483	6.94065	7.35524	7.46756
chr13	19340016	19340454	17285536	---		---	BC003826 // GenBank // Mus musculus T-cell receptor gamma, constant region, mRNA (cDNA		8.29967	8.31392	7.96625	8.19526	8.6069	8.4397	8.32516	8.36381	7.85798	8.23292	8.52015	8.21745	8.27469	8.10272	8.33355	8.0339	8.11441	8.30114	8.37831	8.2261	8.36886	8.50957	8.67482	8.15031	8.2482	8.12064	8.04579	8.20797	8.2703	8.24432	7.96851	7.93538	8.62087	7.78675	8.46711	7.85657	8.18937	8.39109	7.88029	8.50288	8.04638
chr13	33484790	33496002	17286434	NM_011455 // Serpinb9g // serine (or cysteine) peptidase inhibitor, clade B, member 9g	Serpinb9g	NM_011455	NM_011455 // RefSeq // Mus musculus serine (or cysteine) peptidase inhibitor, clade B,		3.13346	3.04068	3.28208	3.15374	3.4183	3.18536	3.24812	3.2203	3.23786	3.27328	3.21965	3.33339	3.43755	3.39109	3.57636	4.22066	3.36152	3.08823	3.38845	3.44772	3.68549	3.22179	3.18448	3.09585	3.09718	3.21427	3.56832	3.0723	3.12516	3.31584	2.95938	3.11242	3.20376	3.1536	3.29044	2.9504	3.88667	3.27946	3.24065	3.04069	3.18788
chr13	19190368	19190929	17285516	Z48592 // Tcrg-V6 // T cell receptor gamma, variable 6 // --- // 21640	Tcrg-V6	Z48592	Z48592 // GenBank // M.musculus mRNA T-cell receptor gammaB-V6 segment. // chr13 // 90		4.84101	4.40369	4.39113	5.56159	4.48869	4.45725	4.28221	4.78358	4.25011	4.63635	4.73866	4.48962	4.41823	4.52009	4.54109	4.46177	4.61147	4.51898	4.20637	4.4845	4.32855	4.36596	4.43055	4.34233	4.34192	4.6524	4.33773	4.28894	4.51137	4.57193	4.43046	4.78004	4.20996	4.44293	4.73421	4.61601	4.46895	4.39834	4.6425	4.61632	4.53093
chr13	44439727	44457567	17286922	NR_045489 // 1700029N11Rik // RIKEN cDNA 1700029N11 gene // 13|13 // 69491	1700029N11Rik	NR_045489	NR_045489 // RefSeq // Mus musculus RIKEN cDNA 1700029N11 gene (1700029N11Rik), non-cod		3.34385	3.26498	3.33641	3.32208	3.21141	3.39335	3.35528	3.31232	3.42366	3.28826	3.61261	3.39252	3.26463	3.10306	3.31983	3.11937	3.4624	3.53388	3.46336	3.26975	3.69256	3.30923	3.38392	3.36365	3.60474	3.34948	3.35994	3.24445	3.07602	3.30891	3.5353	3.42523	3.5582	3.56618	3.67058	3.12578	3.59772	3.64196	3.44026	3.62515	3.10593
chr13	59580176	59585227	17293234	NR_045633 // A230056J06Rik // RIKEN cDNA A230056J06 gene // 13|13 // 319469 /// ENSMUST	A230056J06Rik	NR_045633	NR_045633 // RefSeq // Mus musculus RIKEN cDNA A230056J06 gene (A230056J06Rik), non-cod		5.15342	5.23465	5.52983	4.70592	5.37987	5.22314	5.21145	5.43701	4.76302	5.13311	5.10846	5.39169	5.00322	5.18039	4.89828	4.67537	5.36193	4.9135	5.33133	5.3508	4.92953	5.20116	5.12349	4.88501	5.16043	5.55055	5.12101	5.31899	5.25883	5.14221	5.12352	5.4807	5.38945	5.48048	5.16007	4.81406	5.24832	5.39404	5.04998	5.17202	5.86565
chr13	19357676	19395752	17290855	NM_024270 // Stard3nl // STARD3 N-terminal like // 13|13 A3.1 // 76205 /// ENSMUST00000	Stard3nl	NM_024270	NM_024270 // RefSeq // Mus musculus STARD3 N-terminal like (Stard3nl), mRNA. // chr13 /		9.16626	8.45425	8.14077	8.0211	8.36228	8.1741	8.43023	8.85894	8.81076	8.65894	8.17908	8.78533	8.46632	8.65306	7.92933	8.8468	8.53201	8.6972	8.32471	8.38121	8.51687	8.58102	8.42128	8.54735	8.49688	8.79797	8.62811	8.7203	9.05592	8.48672	8.56887	8.22866	8.51107	8.64971	8.27912	8.68946	8.7478	8.46392	8.60362	8.56077	8.86364
chr13	32379907	32383688	17291667	---		---	ENSMUST00000138574 // ENSEMBL // havana:lincRNA chromosome:NCBIM37:13:32471776:32475557		4.91444	5.21221	4.92459	4.31168	5.00025	5.53536	4.45269	5.024	4.83737	5.58059	5.03781	4.89268	5.25248	4.81031	4.47327	4.21256	4.71499	4.6137	4.69129	4.62252	4.49966	5.32766	4.84396	4.8095	4.40953	4.48203	4.27726	4.72748	5.05039	4.49768	4.86399	5.21606	5.06891	5.1009	4.43453	4.71404	4.98445	5.02912	4.9825	5.05623	4.6816
chr13	34074278	34078008	17291767	NM_009450 // Tubb2a // tubulin, beta 2A class IIA // 13 A3.3|13 16.0 cM // 22151 /// EN	Tubb2a	NM_009450	NM_009450 // RefSeq // Mus musculus tubulin, beta 2A class IIA (Tubb2a), mRNA. // chr13		8.34684	9.19527	8.46068	8.39263	7.88939	8.79637	8.70611	9.09113	8.45841	8.75309	8.49217	9.13255	8.39707	8.74429	8.64133	9.0018	8.98148	9.16182	8.63014	8.54477	7.96813	8.95248	8.80778	7.85764	8.99086	9.17805	7.79625	8.91602	9.04705	7.78959	8.3171	8.82649	8.49445	8.62548	8.1716	8.14681	9.21961	9.32294	8.93996	8.8759	9.4473
chr13	15375624	15413100	17285406	AK135998 // Gm20043 // predicted gene, 20043 // 13 A2 // 100504070 /// XR_106760 // Gm2	Gm20043	AK135998	AK135998 // GenBank HTC // Mus musculus in vitro fertilized eggs cDNA, RIKEN full-lengt		3.24774	3.33264	3.44692	3.50119	3.3679	3.42501	3.20937	3.26171	3.13528	3.56426	3.34969	3.43947	2.97691	3.01663	3.03743	3.44034	3.27476	3.43666	3.31762	3.50729	3.19077	3.21736	3.56793	3.36649	3.21413	3.27396	3.39442	3.20691	3.17668	3.70048	3.29536	3.4218	3.34983	3.472	3.23463	3.29668	3.69622	3.27721	3.37332	3.32272	3.54652
chr13	15118627	15119131	17547728	NM_010106 // Eef1a1 // eukaryotic translation elongation factor 1 alpha 1 // 9 E1|9 //	Eef1a1	NM_010106	NM_010106 // RefSeq // Mus musculus eukaryotic translation elongation factor 1 alpha 1		12.6741	12.5298	12.6798	12.2778	12.7209	12.4795	12.5872	12.733	12.7378	12.6104	12.449	12.3781	12.582	12.6634	12.6705	12.3719	12.6503	12.577	12.6351	12.6367	12.7315	12.4387	12.727	12.6324	12.5139	12.6324	12.7233	12.8228	12.6482	12.6492	12.4531	12.6894	12.6524	12.6329	12.8016	12.6079	12.7315	12.6864	12.689	12.6561	12.4005
chr13	22620001	22621135	17291085	ENSMUST00000110445 // Vmn1r207-ps // vomeronasal 1 receptor 207, pseudogene // 13 A3.1|	Vmn1r207-ps	ENSMUST00000110445	ENSMUST00000110445 // ENSEMBL // cdna:known chromosome:NCBIM37:13:22711870:22713004:-1		4.44536	4.57363	4.61538	4.44557	4.53684	4.12129	4.09455	4.27188	4.64493	4.50538	4.43564	4.72243	4.30594	4.24306	4.498	4.08475	4.55159	4.71351	4.5057	4.464	4.66529	4.37167	4.46942	4.69537	4.19647	4.39299	4.45146	4.7332	4.49716	4.85569	4.45606	4.17395	4.74803	4.71813	4.89276	4.43901	5.1906	4.2101	4.74581	3.95778	4.69521
chr13	27094189	27100260	17286115	NM_001205322 // Prl3d1 // prolactin family 3, subfamily d, member 1 // 13 A3.1|13 14.0	Prl3d1	NM_001205322	NM_001205322 // RefSeq // Mus musculus prolactin family 3, subfamily d, member 1 (Prl3d		4.88261	4.65258	4.99901	5.81191	4.7362	4.70854	4.44697	4.65931	4.63328	4.33029	4.35592	4.86138	4.5613	4.80508	4.87411	4.74126	4.56097	4.51856	4.53726	4.46289	4.62892	4.75746	4.50514	4.59524	4.76228	4.53867	4.81879	4.65403	4.61592	4.90532	4.46126	4.94309	4.85316	4.73883	4.74101	4.93784	4.42469	5.01451	4.19805	4.81773	4.4382
chr13	49764316	49766106	17547738	XM_003085851 // Gm270 // predicted gene 270 // 13 A5|13 // 667488	Gm270	XM_003085851	XM_003085851 // RefSeq // PREDICTED: Mus musculus predicted gene 270 (Gm270), mRNA. //		5.77082	5.85913	5.92928	6.05669	6.21483	6.01384	6.27595	6.45532	6.03068	6.10618	5.82548	6.13427	6.1657	6.0286	6.15967	5.62987	6.22372	6.02986	6.23136	5.77665	6.06124	6.18841	5.95756	5.81228	6.18727	5.94075	6.10592	6.00922	5.95971	5.93582	5.81349	6.08061	6.23004	6.02864	6.02784	5.73084	6.07733	6.29517	6.04282	6.04658	5.75287
chr13	58232143	58236750	17287876	XR_106792 // Gm19839 // predicted gene, 19839 // --- // 100503697	Gm19839	XR_106792	XR_106792 // RefSeq // PREDICTED: Mus musculus predicted gene, 19839 (Gm19839), miscRNA		4.69432	4.75197	4.71852	5.5299	4.98852	5.17783	4.90735	5.11315	4.80493	4.82392	5.19468	4.50726	5.00178	4.68818	4.90353	4.57063	4.71945	4.94386	4.91661	4.7363	4.67652	4.9772	4.71818	4.6794	4.63518	4.67527	4.78882	4.88582	4.72694	4.75449	4.6235	4.94451	4.93122	4.76895	4.98554	4.79648	4.75275	4.69091	4.87744	4.89349	4.95716
chr13	21478849	21485507	17285660	NM_001039115 // Zkscan4 // zinc finger with KRAB and SCAN domains 4 // 13 A3.1|13 // 54	Zkscan4	NM_001039115	NM_001039115 // RefSeq // Mus musculus zinc finger with KRAB and SCAN domains 4 (Zkscan		5.48933	5.6968	5.94746	5.69488	5.17179	5.50363	5.56133	6.02914	5.44898	5.78746	5.46326	5.86849	5.74917	5.65723	5.62726	5.6372	5.85357	5.63096	5.3192	5.29654	5.29398	5.72277	5.75566	5.39498	5.79663	5.59004	5.93996	5.70744	5.28881	5.1909	5.47165	5.73305	5.66735	5.40539	5.81487	5.37552	5.81936	5.96465	5.52802	5.90948	5.73456
chr13	28142484	28151611	17286220	NM_023746 // Prl5a1 // prolactin family 5, subfamily a, member 1 // 13 A3.1|13 14.0 cM	Prl5a1	NM_023746	NM_023746 // RefSeq // Mus musculus prolactin family 5, subfamily a, member 1 (Prl5a1),		3.96171	4.17275	3.95037	5.12595	3.80967	3.97355	4.01014	4.24833	3.92238	3.95741	3.93781	3.96293	3.84996	3.96716	3.82133	3.55708	4.25077	4.03219	3.66614	3.75437	3.96654	3.92665	4.10135	3.78748	3.88047	4.07787	3.94987	4.06618	4.16851	4.28199	4.08277	4.26847	4.0938	3.89129	4.04482	3.87121	4.05689	4.17212	3.90966	3.90876	3.9837
chr13	22382538	22383641	17285763	NM_134213 // Vmn1r199 // vomeronasal 1 receptor 199 // 13 A3.1|13 // 171247 /// ENSMUST	Vmn1r199	NM_134213	NM_134213 // RefSeq // Mus musculus vomeronasal 1 receptor 199 (Vmn1r199), mRNA. // chr		3.44382	3.54818	3.67928	4.88489	3.5727	3.41551	3.67881	3.4234	3.22331	3.13937	4.33794	3.38749	3.37235	3.57072	3.38314	4.2441	3.19651	3.41872	3.03122	3.26688	3.47396	3.59774	3.14173	3.21243	3.31924	3.08867	2.95163	3.08427	3.44456	3.86866	3.05038	3.27311	3.24442	3.10718	3.27269	2.95951	3.68176	3.26161	3.13812	3.46105	3.37072
chr13	49230690	49248706	17292434	ENSMUST00000058196 // Susd3 // sushi domain containing 3 // 13|13 B1 // 66329 /// NM_02	Susd3	ENSMUST00000058196	ENSMUST00000058196 // ENSEMBL // cdna:known chromosome:NCBIM37:13:49326059:49343663:-1		5.26593	5.15225	5.00191	5.10031	5.5344	5.39414	5.22031	5.57114	5.2786	5.31279	5.21989	4.98913	5.21879	5.02274	5.28644	4.96694	5.2643	5.30754	5.1822	5.45036	5.20759	5.08288	5.42787	5.04061	5.005	5.34658	5.37122	5.27631	5.42971	5.04834	5.29443	5.25759	5.32334	5.30233	5.3664	5.23268	5.48352	5.19382	5.05547	5.05226	5.06209
chr13	33149275	33159754	17291713	NM_001164524 // Serpinb9c // serine (or cysteine) peptidase inhibitor, clade B, member	Serpinb9c	NM_001164524	NM_001164524 // RefSeq // Mus musculus serine (or cysteine) peptidase inhibitor, clade		3.23498	3.36523	3.45463	3.91746	3.5188	3.24247	3.37096	3.21791	3.56176	3.19277	3.50142	3.4033	3.15815	3.47218	3.59585	3.33232	3.25317	3.45265	3.31677	3.17427	3.37824	3.46897	3.07378	3.28721	3.2839	3.32423	3.36999	3.0874	3.51008	3.27062	3.19353	3.22844	3.32394	3.31906	3.38127	3.14678	3.53377	3.3753	3.40893	3.21626	3.15063
chr13	23839434	23860714	17285907	NM_134069 // Slc17a3 // solute carrier family 17 (sodium phosphate), member 3 // 13 A3.	Slc17a3	NM_134069	NM_134069 // RefSeq // Mus musculus solute carrier family 17 (sodium phosphate), member		4.49305	4.8143	4.54373	5.43102	4.65897	4.73094	4.47217	4.61336	4.34121	4.50911	4.37823	4.26626	4.4472	4.19276	4.53308	4.6726	4.7932	4.73661	4.46916	4.17897	4.2882	4.51604	4.55349	4.34845	4.60657	4.26326	4.41653	4.24049	4.53278	4.70246	4.64497	4.83369	4.58312	4.35234	4.67271	4.48771	4.59387	4.60566	4.59134	4.41278	4.62024
chr13	48801750	48870885	17292346	NM_011078 // Phf2 // PHD finger protein 2 // 13 A3-A4|13 10.0 cM // 18676 /// ENSMUST00	Phf2	NM_011078	NM_011078 // RefSeq // Mus musculus PHD finger protein 2 (Phf2), mRNA. // chr13 // 100		9.68681	9.54948	9.47499	9.76648	9.57447	9.8596	9.57559	9.28171	9.27322	9.21035	9.66543	9.87802	9.74987	9.63113	10.2155	9.585	9.57091	9.56209	9.45997	9.71461	9.14154	9.53127	9.26231	9.1412	9.66339	9.46712	9.53339	9.31867	9.28828	9.11735	9.64016	9.68752	9.66009	9.66969	9.6774	9.74421	9.90661	9.63286	9.4458	9.5888	9.74698
chr13	21940374	21945197	17291028	NM_183014 // Zfp184 // zinc finger protein 184 (Kruppel-like) // 13 A3.1|13 // 193452 /	Zfp184	NM_183014	NM_183014 // RefSeq // Mus musculus zinc finger protein 184 (Kruppel-like) (Zfp184), mR		4.58257	4.42825	4.37843	4.9085	4.37869	5.12572	4.64647	4.52302	4.62205	4.91085	4.23731	4.43513	4.321	4.62334	4.23183	4.02616	4.554	4.54129	4.43605	4.27308	4.62699	4.30076	4.88536	4.43413	4.37642	4.66824	4.09342	4.49768	4.23092	4.37112	4.25151	4.70704	4.48443	4.19979	4.26079	4.26328	4.5687	4.28456	4.47248	4.42039	4.03198
chr13	54783998	54788459	17287520	ENSMUST00000110003 // Eif4e1b // eukaryotic translation initiation factor 4E family mem	Eif4e1b	ENSMUST00000110003	ENSMUST00000110003 // ENSEMBL // cdna:known chromosome:NCBIM37:13:54885374:54889812:1 g		4.15337	4.41899	4.14703	4.46426	4.23203	4.19769	4.24295	4.55946	3.95025	3.94951	4.24776	4.0441	4.27729	3.98065	4.25021	3.87863	4.21537	4.24094	4.30922	4.12261	4.19166	3.86674	4.24669	4.19232	3.98706	4.653	4.34853	4.30911	4.00312	4.21117	3.97028	4.07573	4.27157	4.19986	4.3902	3.98831	4.28673	4.3658	4.15522	4.3694	3.98203
chr13	26768172	26770165	17291408	NM_008232 // Hdgfl1 // hepatoma derived growth factor-like 1 // 13 A3.1|13 // 15192 ///	Hdgfl1	NM_008232	NM_008232 // RefSeq // Mus musculus hepatoma derived growth factor-like 1 (Hdgfl1), mRN		5.01642	5.23301	4.88865	5.05962	5.36956	5.15119	5.14612	5.22789	4.69103	4.92134	5.13731	4.9412	5.17234	4.99898	5.08815	5.18525	4.8332	4.58941	5.03766	5.05039	5.06892	5.04279	4.90574	5.02651	5.19632	4.79585	5.05537	4.75282	4.89475	5.05851	4.89817	4.82154	5.26397	4.75072	5.13566	5.08534	5.04522	4.91947	4.95074	5.21282	4.85415
chr13	22014468	22015370	17285731	---		---	ENSMUST00000124833 // ENSEMBL // cdna:known chromosome:NCBIM37:13:22106337:22107239:1 g		4.20361	4.63327	4.25966	4.34248	4.17026	4.49695	4.51609	4.47314	4.42673	4.12728	4.76796	4.37096	4.2839	4.10633	4.70239	4.5849	4.12974	4.47139	4.43401	4.17033	4.11964	4.16408	4.34029	4.11533	4.0132	4.658	4.58855	4.18317	4.54731	4.81132	4.64868	4.51297	4.63273	4.5008	4.28384	4.60075	4.29684	4.30649	4.49531	4.29601	4.29777
chr13	50467307	50475355	17287272	NM_001033400 // Gm806 // predicted gene 806 // 13 A5|13 // 328250 /// ENSMUST0000009663	Gm806	NM_001033400	NM_001033400 // RefSeq // Mus musculus predicted gene 806 (Gm806), mRNA. // chr13 // 10		4.07027	4.09136	4.45942	4.72217	4.02094	3.98987	4.13884	4.16349	4.0944	3.77306	4.08128	4.094	4.21063	4.14343	4.40921	4.66235	4.33083	4.12174	4.17286	3.96285	4.00993	3.84913	4.38787	4.26751	4.32923	4.06472	4.01981	3.9373	3.84796	4.24918	4.10029	3.87654	4.01234	3.93957	4.39241	3.97291	4.16227	4.21902	4.45126	4.11396	3.99595
chr13	33084103	33094380	17286385	NM_173052 // Serpinb1b // serine (or cysteine) peptidase inhibitor, clade B, member 1b	Serpinb1b	NM_173052	NM_173052 // RefSeq // Mus musculus serine (or cysteine) peptidase inhibitor, clade B,		3.979	4.36419	4.06035	4.05766	3.74391	3.53886	4.3203	4.1421	3.99276	4.07961	4.51705	4.1611	4.21209	3.83177	4.66359	4.0713	4.13937	4.25713	3.94515	3.84046	4.19268	3.91459	4.18756	3.73988	4.34573	4.29846	3.679	3.69042	4.06468	3.77291	3.79433	4.04706	3.9637	3.88735	3.65203	3.59315	4.19885	4.1861	4.23348	4.06816	3.99646
chr13	21072349	21073299	17290904	NM_146535 // Olfr1370 // olfactory receptor 1370 // 13 A3-A4|13 // 258528 /// ENSMUST00	Olfr1370	NM_146535	NM_146535 // RefSeq // Mus musculus olfactory receptor 1370 (Olfr1370), mRNA. // chr13		4.46777	4.59374	4.13997	4.40338	4.41316	4.73065	4.84628	4.69787	4.5978	4.45586	4.72635	4.60073	4.54893	4.58792	4.6886	4.425	4.70443	4.54795	4.1073	4.78573	4.47163	4.41857	4.65026	4.15349	4.27237	4.72323	4.46416	4.24322	4.44914	4.35735	4.43643	4.46903	4.49527	4.62227	4.61114	4.40139	4.72235	4.76102	4.79983	4.91687	4.19955
chr13	41577909	41578074	17292082	---		---	ENSMUST00000175094 // ENSEMBL // ncrna:snRNA chromosome:NCBIM37:13:41673278:41673443:-1		3.41102	3.93932	3.53565	3.24052	3.3816	3.30112	3.59497	3.80378	3.38154	3.77997	3.36299	3.27198	3.76245	3.5783	3.68341	3.30751	3.52051	3.9739	3.33029	3.72808	3.56081	3.51314	3.73688	3.20178	3.49643	3.74878	3.48994	3.40912	3.22866	3.46926	3.36621	3.80553	3.58502	3.29596	3.44108	3.19848	3.60423	3.22141	3.54524	3.73113	3.48653
chr13	27849344	27857793	17286198	NM_001045532 // Prl2c1 // Prolactin family 2, subfamily c, member 1 // 13 A3.1|13 // 66	Prl2c1	NM_001045532	NM_001045532 // RefSeq // Mus musculus Prolactin family 2, subfamily c, member 1 (Prl2c		4.95531	4.90868	4.98995	5.93464	5.3808	5.25229	5.09192	5.04352	5.10264	4.98107	4.83123	5.00432	4.73395	4.96017	4.94485	4.75711	5.13747	5.06862	4.80894	4.85672	5.15443	5.03325	4.72691	4.8397	4.9752	5.19243	5.18791	5.02773	4.96966	4.94936	4.72681	4.77184	5.01822	5.117	5.2186	4.82315	5.00705	5.11629	5.02273	5.03086	5.10439
chr13	56522472	56537898	17287814	NM_178674 // Fbxl21 // F-box and leucine-rich repeat protein 21 // 13 B1|13 // 213311 /	Fbxl21	NM_178674	NM_178674 // RefSeq // Mus musculus F-box and leucine-rich repeat protein 21 (Fbxl21),		5.32554	6.26951	6.63049	6.11641	5.78407	6.35287	5.7396	5.61016	5.37149	5.78244	5.93759	5.90338	5.91537	6.4474	5.63901	7.03946	5.8202	6.04359	5.88579	5.60405	5.3384	6.79518	5.89642	5.71015	6.56329	5.65427	5.54484	5.817	5.49575	5.72788	5.76079	7.1896	6.32917	6.21024	6.23961	5.42034	6.56028	5.96175	5.47274	5.29701	7.24603
chr13	23794768	23804599	17291237	---		---	ENSMUST00000144770 // ENSEMBL // cdna:known chromosome:NCBIM37:13:23886637:23896468:-1		3.44293	3.51936	3.65249	4.46357	3.82755	3.84844	3.45811	3.44729	3.42925	3.3706	3.90181	3.57672	3.38172	3.69998	3.86119	4.11647	3.3717	3.63134	3.71658	3.20119	3.44193	3.48733	3.29847	3.1172	3.33245	3.61863	3.52571	3.44915	3.63167	4.05514	3.24617	3.77011	3.32036	3.38568	3.32671	3.56127	3.96138	3.47974	3.38211	3.65151	3.68577
chr13	45078692	45081222	17286958	NM_013560 // Hspb1 // heat shock protein 1 // 5 G2|5 76.0 cM // 15507 /// ENSMUST000000	Hspb1	NM_013560	NM_013560 // RefSeq // Mus musculus heat shock protein 1 (Hspb1), mRNA. // chr13 // 56		5.63071	5.74004	5.64527	5.99296	5.57991	5.87772	5.32427	5.72149	6.16328	5.10143	6.16267	5.55981	5.83451	5.68601	5.6282	5.53212	5.75986	5.3271	5.71732	5.36281	5.95301	5.67249	5.60303	5.54828	5.43871	5.459	5.2112	5.54006	5.53071	5.55287	5.65429	5.56992	5.87638	5.47853	5.71611	5.60495	5.44309	5.53114	5.57363	5.63613	5.40947
chr13	59725925	59731752	17293265	NM_177711 // 4932411G14Rik // RIKEN cDNA 4932411G14 gene // 13 B2|13 // 238663 /// ENSM	4932411G14Rik	NM_177711	NM_177711 // RefSeq // Mus musculus RIKEN cDNA 4932411G14 gene (4932411G14Rik), mRNA. /		4.46012	4.63053	4.59125	4.81209	4.50503	4.66483	4.82019	4.79038	4.4786	4.53179	4.33834	4.22191	4.50027	4.57824	4.57155	4.29229	4.28367	4.36341	4.08098	4.62705	4.34906	4.56358	4.47489	4.18352	4.33481	4.47677	4.60134	4.34685	4.17626	4.49729	4.34513	4.34662	4.59155	4.58283	4.76587	4.28492	4.80614	4.36011	4.54915	4.83346	4.27944
chr13	12186538	12258113	17290565	NM_001081128 // Mtr // 5-methyltetrahydrofolate-homocysteine methyltransferase // 13 A1	Mtr	NM_001081128	NM_001081128 // RefSeq // Mus musculus 5-methyltetrahydrofolate-homocysteine methyltran		7.82487	8.00075	7.88867	8.05239	8.06374	7.77614	8.01451	7.89781	7.88029	8.10344	8.03245	7.58533	8.01044	7.97453	8.3315	8.24938	7.78137	7.97582	7.81433	8.05748	8.15691	8.07801	8.08236	8.15432	8.43016	8.12649	8.30546	7.792	8.02511	8.03011	8.19056	7.94346	7.95621	8.09827	8.18675	7.99573	8.59511	7.99926	8.14608	7.91635	8.28457
chr13	54399092	54399334	17292685	---		---	AK086128 // GenBank HTC // Mus musculus 15 days embryo head cDNA, RIKEN full-length enr		5.38854	5.58865	5.71108	5.24176	5.55798	5.41603	5.5025	5.24342	6.13121	5.65024	5.77049	5.33298	5.41116	5.87403	5.37938	5.24137	5.353	5.31789	5.03062	5.18897	5.25374	5.14878	5.09964	4.96239	5.21916	5.36459	5.2618	5.01293	5.36727	5.2909	5.22146	5.58175	5.11352	5.22075	5.24057	5.13105	5.29837	5.24652	5.53605	5.2552	5.16873
chr13	17206021	17206127	17285446	---		---	ENSMUST00000093662 // ENSEMBL // ncrna:snRNA chromosome:NCBIM37:13:17297855:17297961:1		8.7975	8.17993	8.12835	8.42395	8.85131	8.82942	8.52488	8.84663	8.46911	8.13569	8.74726	8.21345	8.56979	8.06174	8.37176	8.14268	8.48854	8.69445	8.5885	8.06097	8.45843	8.4941	8.58072	7.9034	7.73123	8.38058	8.01609	8.34392	8.15295	8.04136	8.11296	8.15025	8.51523	8.02911	8.60545	8.04411	8.05385	8.31865	8.07262	8.58128	7.6623
chr13	8029828	8038106	17290359	---		---	EU233995 // GenBank // Mus musculus clone 7ASII1 LINE L1 ASL1/novel spliced gene fusion		6.54143	6.5586	6.56468	6.27211	6.77905	6.7859	6.37219	6.62442	6.46044	6.70484	6.74017	6.72051	6.37959	6.22918	6.68453	6.82002	6.60589	6.75191	6.48462	6.4521	6.4821	6.36882	6.68896	6.54523	6.63285	6.51861	6.32378	6.38095	6.3201	6.38086	6.36752	6.40857	6.50877	6.70095	6.84196	6.29687	6.80011	6.35515	6.73135	6.86837	6.60209
chr13	34909964	34919993	17291812	NM_027967 // 1700026J04Rik // RIKEN cDNA 1700026J04 gene // 13 A4|13 // 71864 /// ENSMU	1700026J04Rik	NM_027967	NM_027967 // RefSeq // Mus musculus RIKEN cDNA 1700026J04 gene (1700026J04Rik), mRNA. /		4.51788	4.49792	4.58568	4.75521	4.46027	4.60741	4.51971	4.7553	4.77353	4.54682	4.5427	4.73197	4.77319	4.64583	4.86578	4.49069	4.64991	4.59924	4.64709	4.46975	4.31677	5.00831	4.49998	4.6247	4.64148	4.70039	4.73175	4.71143	4.75891	4.64266	4.97064	4.95539	4.62901	4.49791	4.64771	4.38115	4.71277	4.6021	4.63309	4.58954	4.36341
chr13	22354346	22355248	17285761	NM_134220 // Vmn1r198 // vomeronasal 1 receptor 198 // 13 A3.1|13 // 171254 /// ENSMUST	Vmn1r198	NM_134220	NM_134220 // RefSeq // Mus musculus vomeronasal 1 receptor 198 (Vmn1r198), mRNA. // chr		3.16007	3.11293	3.30434	3.61024	3.10056	3.30887	3.412	3.45064	3.6843	3.61439	3.39728	3.58151	3.15159	3.14825	3.48102	3.4017	3.39299	3.18718	3.28465	3.13338	3.23097	3.50408	3.10702	3.41441	3.50037	3.33365	3.05089	3.25043	3.45953	3.30752	3.27846	3.65251	3.21929	3.11877	2.98699	3.27982	3.44234	3.32899	3.38323	3.33919	3.31761
chr13	48487659	48513436	17292316	NM_026450 // Zfp169 // zinc finger protein 169 // 13 A5|13 // 67911 /// NM_001164575 //	Zfp169	NM_026450	NM_026450 // RefSeq // Mus musculus zinc finger protein 169 (Zfp169), transcript varian		7.8966	7.93928	7.72331	7.92759	7.69502	7.59042	7.83841	7.70155	7.83485	7.83263	7.93965	7.79295	7.98137	7.98106	8.05233	7.82947	7.84703	8.71939	7.72401	7.68363	7.87553	7.68078	7.55662	7.9233	8.2152	7.9033	7.95173	7.74412	7.95057	7.89176	7.94925	7.89345	8.00126	7.62371	7.79086	7.901	8.17089	7.87704	8.10495	8.07489	8.01388
chr13	46501848	46650281	17287005	ENSMUST00000021802 // Cap2 // CAP, adenylate cyclase-associated protein, 2 (yeast) // 1	Cap2	ENSMUST00000021802	ENSMUST00000021802 // ENSEMBL // cdna:known chromosome:NCBIM37:13:46597217:46745011:1 g		9.94063	7.77182	9.29448	9.56613	7.83757	8.12939	8.34485	7.97418	7.09034	6.40168	8.73377	8.5448	8.09229	8.99475	8.25359	9.46712	9.22071	8.99583	8.58146	7.44859	7.03366	8.64207	7.99814	6.80292	8.39793	7.96638	9.66643	8.26647	8.40657	8.39368	8.97907	8.28401	9.13728	8.89384	8.82923	9.29053	9.3062	9.24799	7.19949	6.50175	9.46183
chr13	36654405	36654536	17286585	---		---	ENSMUST00000104094 // ENSEMBL // ncrna:snoRNA chromosome:NCBIM37:13:36746274:36746405:1		4.10749	4.22305	3.93231	3.70077	3.90334	4.20414	3.8625	4.6069	4.21482	4.43574	4.49302	4.23185	4.03494	4.22219	4.39988	4.05717	3.95896	4.53302	4.35373	4.10352	4.32062	4.20013	4.3961	4.26036	4.74018	4.29215	4.20806	4.56007	4.52955	3.87325	4.17129	3.99368	3.88762	3.88683	4.40759	4.18498	4.76691	3.85801	4.16121	4.54109	4.12938
chr13	21501029	21501418	17290965	ENSMUST00000044043 // LOC100046079 // cytochrome c oxidase subunit 5B, mitochondrial-li	LOC100046079	ENSMUST00000044043	ENSMUST00000044043 // ENSEMBL // cdna:known chromosome:NCBIM37:13:21592898:21593287:-1		11.0441	10.8437	10.8437	10.3929	10.7519	10.5189	10.792	10.5675	10.7019	10.9292	10.5468	10.8961	10.1454	10.8806	10.9798	10.9334	11.0736	10.5201	10.8911	10.8261	10.6064	10.4431	10.9753	10.8068	10.6518	10.8326	10.8164	11.1082	10.8172	10.6229	10.6848	10.6184	10.8663	10.7683	9.7648	10.7943	10.8367	11.0962	10.9781	10.9781	10.6579
chr13	24845131	24901270	17286020	BC115940 // D130043K22Rik // RIKEN cDNA D130043K22 gene // 13 A3.1|13 // 210108 /// BC1	D130043K22Rik	BC115940	BC115940 // GenBank // Mus musculus RIKEN cDNA D130043K22 gene, mRNA (cDNA clone MGC:14		6.57148	5.55667	5.56158	6.4108	5.44391	5.81757	5.34244	5.35836	5.34715	5.68874	5.66537	5.95251	5.73794	5.46763	5.80263	6.19	5.43106	7.36608	5.85542	5.31724	5.22805	5.78416	5.54935	4.8542	5.93799	5.72795	5.52635	5.53246	5.40849	5.25143	5.9722	5.42854	5.60668	5.6538	5.86856	5.40507	5.61915	5.40406	5.43077	5.65537	5.76182
chr13	59712284	59719289	17287957	NM_001167593 // Gm4934 // predicted gene 4934 // 13 B2|13 // 238662 /// ENSMUST00000165	Gm4934	NM_001167593	NM_001167593 // RefSeq // Mus musculus predicted gene 4934 (Gm4934), mRNA. // chr13 //		3.67535	3.67759	3.96433	4.61728	3.89236	3.90555	3.80086	3.96038	3.61123	4.40577	3.87374	4.30936	3.56796	4.02018	3.35977	3.67412	3.58737	3.79119	3.36397	4.13132	3.80214	3.55372	4.09671	3.56244	3.56954	3.72407	4.00993	3.63158	3.65539	4.18838	3.96452	3.72643	4.05236	4.25394	3.9106	4.03752	4.2258	3.56605	3.91397	3.64712	3.57189
chr13	55399648	55414695	17287667	NM_011392 // Slc34a1 // solute carrier family 34 (sodium phosphate), member 1 // 13 B|1	Slc34a1	NM_011392	NM_011392 // RefSeq // Mus musculus solute carrier family 34 (sodium phosphate), member		5.66825	5.54916	5.6399	5.88964	5.69213	5.71793	5.67638	5.50152	5.63753	5.88549	5.94201	5.33136	5.90654	5.42993	6.03804	5.68387	5.70273	5.79582	5.12309	5.63009	5.67008	5.65956	5.6277	5.46406	5.63942	5.41997	5.4248	5.61144	5.63343	5.47979	5.79101	5.54121	5.78546	5.29176	5.68686	5.49013	5.84916	5.67334	5.27016	5.61999	5.62089
chr13	49899119	49904597	17292499	XM_003085853 // Gm8674 // predicted gene 8674 // 13 A5|13 // 667507	Gm8674	XM_003085853	XM_003085853 // RefSeq // PREDICTED: Mus musculus predicted gene 8674 (Gm8674), mRNA. /		3.09954	3.39981	3.4934	3.90671	3.48033	3.482	3.68043	3.58825	3.64584	3.66958	3.37373	3.42212	3.43102	3.31821	3.80325	4.01034	3.27096	3.42099	3.48474	3.19798	3.38573	3.45932	3.44921	3.44556	3.19236	3.4291	3.17574	3.48727	3.48828	3.57632	3.6282	3.74015	3.18512	3.29321	3.45318	3.30054	3.40702	3.53915	3.37269	3.44982	3.46002
chr13	19645078	19697794	17290871	NM_181591 // Nme8 // NME/NM23 family member 8 // 13 A3.3|13 11.5 cM // 73412 /// ENSMUS	Nme8	NM_181591	NM_181591 // RefSeq // Mus musculus NME/NM23 family member 8 (Nme8), transcript variant		3.78055	3.94534	3.75531	4.73136	3.71266	4.07507	3.64845	3.72648	4.03623	3.69088	3.74199	3.73154	3.67572	3.72544	3.97357	3.88346	3.80262	3.63348	3.75899	3.7195	3.83906	3.87925	3.73004	3.62457	3.63172	3.8133	3.85829	3.60707	3.92915	3.7305	3.45091	3.91012	3.78206	3.84006	4.00689	3.57426	3.73775	3.76443	3.67586	3.67202	3.79543
chr13	54777514	54783091	17292769	---		---	ENSMUST00000124055 // ENSEMBL // cdna:known chromosome:NCBIM37:13:54878875:54884452:-1		4.85165	4.89544	4.6577	5.15347	4.67272	5.01889	4.57667	4.78473	4.33388	4.68758	5.17474	5.26251	4.85834	4.64933	4.58983	4.41194	4.67462	5.01435	4.71587	4.6772	4.76322	4.7587	4.94719	4.71169	4.77277	4.51672	4.59128	4.63815	4.44784	4.96918	4.70825	5.26231	4.68966	4.44231	4.7822	4.59279	4.95173	4.69965	4.69995	4.91863	4.84009
chr13	12666051	12666314	17285223	---		---	ENSMUST00000157487 // ENSEMBL // ncrna:misc_RNA chromosome:NCBIM37:13:12758318:12758581		5.53447	5.34239	5.29691	6.21871	5.40054	5.29965	5.51258	5.748	5.59259	5.50647	5.39587	5.66164	5.3163	5.51816	5.24429	5.3314	5.68211	5.79058	5.67509	5.44627	5.69296	5.39976	5.44831	5.51286	5.22458	5.11452	5.8242	5.3579	5.21918	5.45418	5.55318	5.89631	5.56638	5.83883	5.73902	5.54178	5.7339	5.78796	5.36686	5.69002	5.08861
chr13	14628619	14628731	17290775	---		---	ENSMUST00000158999 // ENSEMBL // ncrna:snRNA chromosome:NCBIM37:13:14720886:14720998:-1		5.58037	5.82874	5.56706	5.26222	5.42847	5.01146	5.29461	5.39549	5.3086	5.09959	5.02517	5.20616	4.97952	5.75623	5.12041	5.06206	6.03451	5.47551	5.05251	4.84988	5.19492	5.43785	5.24992	5.04344	5.07919	5.27344	5.28886	5.9779	5.70693	5.34947	4.80854	6.04162	5.01287	5.81065	4.94426	5.28168	5.39283	5.66515	4.986	5.44955	5.43408
chr13	48513570	48514862	17287086	AK043525 // A830005F24Rik // RIKEN cDNA A830005F24 gene // 13 A5|13 // 442803 /// XM_00	A830005F24Rik	AK043525	AK043525 // GenBank HTC // Mus musculus 10 days neonate cortex cDNA, RIKEN full-length		5.02592	4.73554	5.43744	5.78339	5.41276	5.2973	5.273	5.69415	5.09906	4.89842	5.02757	5.3351	4.96128	5.51422	4.89056	5.39732	5.3391	5.33788	5.14681	5.03905	5.10071	5.30138	5.33892	5.01164	5.61484	5.04689	5.20078	5.15507	5.18423	5.0555	5.32047	5.17543	5.25461	5.17226	5.27909	5.11275	5.2238	5.13706	5.05013	5.14453	5.53697
chr13	21831767	21832196	17291019	ENSMUST00000102979 // LOC100862646 // histone H4-like // --- // 100862646 /// ENSMUST00	LOC100862646	ENSMUST00000102979	ENSMUST00000102979 // ENSEMBL // cdna:known chromosome:NCBIM37:13:21923636:21924065:-1		5.00363	4.03354	4.54939	6.51185	4.90206	4.92185	4.75366	6.36388	5.29047	4.63232	4.57666	4.492	6.28793	5.03284	6.96245	3.75624	4.56545	5.17267	4.87585	5.87549	5.14616	4.71282	4.40802	4.80409	3.68179	4.73057	4.79641	5.299	5.2601	3.95321	4.47645	3.90156	4.78679	4.24268	4.42656	5.47936	3.91887	5.20359	4.85406	5.1379	4.54165
chr13	21179445	21194724	17285620	NM_009054 // Trim27 // tripartite motif-containing 27 // 13 A3.1|13 10.0 cM // 19720 //	Trim27	NM_009054	NM_009054 // RefSeq // Mus musculus tripartite motif-containing 27 (Trim27), mRNA. // c		9.35629	9.28439	9.14973	8.49902	9.2871	9.04244	8.91206	9.2621	9.29033	8.89861	8.82023	9.2764	8.97206	8.96618	8.93302	8.8968	9.17167	8.96645	9.06226	9.31039	9.55417	9.09493	9.15612	9.24827	8.8839	9.24037	9.10499	8.93187	9.14307	9.4459	9.25426	8.79786	9.14891	8.8565	8.95918	9.30033	9.35206	9.13718	9.57551	9.40109	8.86207
chr13	59733645	59737470	17287964	NR_045977 // 4930528D03Rik // RIKEN cDNA 4930528D03 gene // 13|13 // 75223	4930528D03Rik	NR_045977	NR_045977 // RefSeq // Mus musculus RIKEN cDNA 4930528D03 gene (4930528D03Rik), non-cod		4.85211	4.94526	5.27719	5.49657	4.99787	5.04261	5.06164	5.01459	4.96795	4.83246	5.54678	4.9693	5.03722	5.21907	5.00916	4.81794	5.18962	5.10248	5.01534	5.21887	5.01967	4.95993	5.39119	4.72677	5.09313	4.81099	5.07635	5.06868	5.40136	5.20493	5.23511	5.06568	5.23595	5.15756	5.29147	5.23927	5.09535	4.99052	4.97457	4.99918	5.41994
chr13	27601819	27610582	17291461	NM_029355 // Prl7b1 // prolactin family 7, subfamily b, member 1 // 13 A3.1|13 // 75596	Prl7b1	NM_029355	NM_029355 // RefSeq // Mus musculus prolactin family 7, subfamily b, member 1 (Prl7b1),		3.54278	3.57604	3.31216	3.60387	3.50091	3.5634	3.49784	3.5145	3.66872	3.74864	3.62346	3.50461	3.68571	3.40637	3.97353	3.84152	3.54207	3.41132	3.53625	3.48593	3.64366	3.74511	3.54426	3.25155	3.4584	3.45594	3.77897	3.41693	3.38038	3.57804	3.46044	3.50059	3.33587	3.56567	3.52415	3.60409	3.62876	3.66888	3.34299	3.48332	3.5824
chr13	59634996	59675784	17293237	NM_027307 // Golm1 // golgi membrane protein 1 // 13|13 B3 // 105348 /// ENSMUST0000009	Golm1	NM_027307	NM_027307 // RefSeq // Mus musculus golgi membrane protein 1 (Golm1), transcript varian		8.19316	8.64459	9.43475	9.10879	8.22606	9.00474	8.65372	8.25478	8.7802	7.39151	9.18442	8.66749	8.71321	8.96948	8.67489	8.63263	9.04392	7.59145	8.62375	8.70638	9.35796	9.15837	7.47711	9.71234	7.39375	6.44281	8.36196	7.37603	8.18969	7.89297	9.49545	7.9137	9.32603	8.83615	8.34533	9.50628	8.54863	8.90009	7.74574	6.58643	8.55223
chr13	23249238	23250323	17285803	NM_001083311 // Vmn1r223 // vomeronasal 1 receptor 223 // 13 A3.1|13 // 100036518 /// E	Vmn1r223	NM_001083311	NM_001083311 // RefSeq // Mus musculus vomeronasal 1 receptor 223 (Vmn1r223), mRNA. //		3.54106	3.48719	3.64339	3.6898	3.54776	3.55362	4.10984	3.26876	3.49267	3.8257	3.62206	3.4515	3.34016	3.42214	4.08712	3.44146	3.333	3.2681	3.95247	3.33631	3.40424	3.15869	3.48738	3.70575	3.85528	3.06467	3.35871	3.32137	3.51367	3.77666	3.44027	3.75039	3.68347	3.4598	3.46738	3.92151	3.6406	3.47421	3.62084	3.48363	3.4175
chr13	51766720	51769365	17547777	AK037896 // Gm19281 // predicted gene, 19281 // 13 A5-B // 100502610 /// XR_141161 // G	Gm19281	AK037896	AK037896 // GenBank HTC // Mus musculus 16 days neonate thymus cDNA, RIKEN full-length		5.88043	5.68557	5.83038	5.98292	5.53984	5.76428	5.91424	5.78821	5.83577	5.71743	5.76824	5.93967	5.77943	5.71465	5.68709	5.94118	5.87269	6.05886	5.77744	5.6529	6.17241	5.68648	6.00931	6.53788	5.85577	6.20916	5.99235	5.80925	5.97646	6.02358	5.87448	5.85623	6.10241	5.83591	6.01746	5.84689	6.23243	5.91552	6.25387	5.70091	5.82991
chr13	54575013	54581128	17287454	NM_019968 // Arl10 // ADP-ribosylation factor-like 10 // 13 B1|13 // 56795 /// ENSMUST0	Arl10	NM_019968	NM_019968 // RefSeq // Mus musculus ADP-ribosylation factor-like 10 (Arl10), mRNA. // c		7.22923	7.61085	7.78199	7.35403	7.25818	7.31618	7.49474	7.4414	7.54237	6.65446	7.51535	7.63536	7.46454	7.67447	6.92619	8.10538	7.67539	7.22694	7.12772	7.46583	7.2089	7.59824	7.49509	7.46774	7.56237	7.46815	7.64036	7.29096	7.59631	7.26094	7.51023	7.40316	7.49004	7.63552	7.78844	7.57911	7.94452	7.75906	7.72675	7.83363	8.06805
chr13	43425742	43425850	17292137	---		---	ENSMUST00000083381 // ENSEMBL // ncrna:snRNA chromosome:NCBIM37:13:43521111:43521219:-1		6.00956	6.78739	6.2	6.43497	6.3087	6.36399	6.29136	6.0602	6.98949	6.64134	6.61232	6.37046	6.40448	6.67714	5.62285	6.64681	6.29164	6.11927	6.4562	6.588	7.53659	6.92285	6.61374	7.24016	7.50091	7.12261	6.37527	6.67235	6.82475	7.33855	7.24369	7.30952	6.34408	6.79488	6.43007	7.4203	7.12049	5.96008	6.82909	6.36574	6.74776
chr13	22883042	22884205	17291104	ENSMUST00000095960 // Vmn1r212 // vomeronasal 1 receptor 212 // 13 A3.1|13 // 171275 //	Vmn1r212	ENSMUST00000095960	ENSMUST00000095960 // ENSEMBL // cdna:known chromosome:NCBIM37:13:22974911:22976074:-1		3.10426	3.20752	3.48295	4.67973	3.37977	3.011	3.46645	3.56874	3.20763	3.67423	3.17875	3.18848	2.88135	3.12975	3.45247	3.85101	3.57286	3.00101	3.51098	3.13158	3.26707	2.87598	3.16519	3.17419	3.16283	3.38074	3.1275	3.86943	3.26491	3.54423	3.13619	3.73251	3.34293	3.20727	3.24417	3.01308	3.49784	3.36531	3.39781	3.40912	3.0293
chr13	41176888	41179030	17286780	XR_106775 // Gm19310 // predicted gene, 19310 // --- // 100502665	Gm19310	XR_106775	XR_106775 // RefSeq // PREDICTED: Mus musculus predicted gene, 19310 (Gm19310), miscRNA		3.43923	3.44154	3.58919	3.78118	3.432	3.62343	3.54011	3.5445	3.88468	3.76693	3.63012	3.41445	3.67601	3.43849	4.44333	3.25236	3.51665	3.36925	3.58317	3.39269	3.61495	3.7424	3.49385	3.8095	3.55825	3.32037	3.62392	3.22595	3.4449	3.53127	3.8042	3.57111	3.72294	3.63891	3.43039	3.72478	3.66803	3.57997	3.20637	3.41635	3.4559
chr13	56773108	56895776	17293028	ENSMUST00000022023 // Trpc7 // transient receptor potential cation channel, subfamily C	Trpc7	ENSMUST00000022023	ENSMUST00000022023 // ENSEMBL // cdna:known chromosome:NCBIM37:13:56874474:56997098:-1		4.92348	5.82497	5.35645	5.59862	5.47741	5.55758	5.87063	5.14866	5.248	7.61867	5.56839	5.36411	5.59601	4.84813	7.3752	5.51375	5.41224	6.0892	5.52277	6.64239	5.50688	5.58288	6.31093	5.40626	5.28195	6.08615	4.99849	6.18794	5.78115	5.19375	5.28505	6.20085	5.54018	5.07595	5.37443	5.37412	5.39526	5.49201	5.41933	5.82076	5.94183
chr13	10359479	10658893	17285143	---		---	AK132017 // GenBank HTC // Mus musculus 10, 11 days embryo whole body cDNA, RIKEN full-		3.11559	3.63829	3.36742	3.51465	3.38968	3.48117	3.55333	3.44313	3.35022	3.28245	3.58658	3.53382	3.69991	3.57052	3.28764	2.69699	3.81052	3.38525	3.22568	3.63673	3.62366	3.58274	3.55615	3.82069	3.15428	3.49212	3.41824	3.27616	3.44612	3.04975	3.45237	3.43685	3.61463	3.82393	3.21937	3.50111	3.62781	3.67472	3.26058	3.3876	3.48024
chr13	55602182	55604783	17292956	NM_146045 // B4galt7 // xylosylprotein beta1,4-galactosyltransferase, polypeptide 7 (ga	B4galt7	NM_146045	NM_146045 // RefSeq // Mus musculus xylosylprotein beta1,4-galactosyltransferase, polyp		7.46956	7.64609	7.5429	7.30486	7.17833	7.73144	7.53104	7.8337	7.53083	7.5143	7.74827	7.51877	7.65716	7.48244	7.50685	7.26044	7.4987	7.66481	7.55151	7.69442	7.42473	7.35652	7.60515	7.16777	7.52799	7.14531	7.79815	7.47652	7.50404	7.49652	7.3104	7.71422	7.69882	7.56109	7.93449	7.43862	7.82172	7.40382	7.56135	7.75487	7.35112
[truncated: 88 more columns]
