# Supplementary material for: A Systems Genetics Approach Identifies CXCL14, ITGAX, and LPCAT2 as Novel Aggressive Prostate Cancer Susceptibility Genes
Source: PLoS Genet. 2014 Nov 20;10(11):e1004809. doi: 10.1371/journal.pgen.1004809 (PMC4238980; doi:10.1371/journal.pgen.1004809)
Supplement: Table S9 — Correlation analysis for the microarray expression level of transcripts located within the chromosome 2 seminal vesicle tumor burden QTL with seminal vesicle tumor burden. (XLSX) [file pgen.1004809.s014.xlsx]

## Sheet: SVTB Chr 2
Chromosome	Start	Stop	ID				ID		N183	N185	N187	N197	N259	N265	N266	N275	N293	N294	N314	N329	N340	N343	N369	N371	N372	N380	N566	N574	N582	N583	N585	N586	N590	N591	N592	N596	N609	N614	N615	N618	N619	N637	N641	N649	N655	N662	N663	N803	N812
							Seminal Vesicles Wt (g)		3.15	5.6	0.76	0.4	0.1	0.4	0.1	1.7	2.73	0.1	0.2	1.3	0.2	2.68	0.2	0.91	1.63	2.32	0.4	2.01	1.45	0.3	0.6	3.19	1.23	0.2	0.2	0.5	0.3	3.22	0.51	1.2	0.4	0.4	0.6	0.3	0.8	0.56	0.34	1	1.1
chr2	164562413	164568510	17379460	ENSMUST00000017867 // Wfdc2 // WAP four-disulfide core domain 2 // 2 H3|2 // 67701 ///	Wfdc2	ENSMUST00000017867	ENSMUST00000017867 // ENSEMBL // cdna:known chromosome:NCBIM37:2:164388079:164394010:1		6.79375	7.02372	6.36957	5.90869	5.40707	5.8871	5.38602	6.11341	7.93416	5.09385	6.3371	5.96127	6.01982	6.44392	5.52322	6.14721	6.19321	5.8874	5.66846	6.10126	7.81485	5.40159	7.0286	8.4943	5.16533	5.54526	5.47062	6.641	5.5593	6.98971	5.84432	5.84914	5.89431	8.01828	6.37569	5.51775	5.60047	5.70218	5.34751	5.79311	5.16587
chr2	151996511	152009258	17377651	NM_027172 // Slc52a3 // solute carrier protein family 52, member 3 // 2|2 H1 // 69698 /	Slc52a3	NM_027172	NM_027172 // RefSeq // Mus musculus solute carrier protein family 52, member 3 (Slc52a3		7.27748	6.7867	6.12516	6.32376	6.30836	6.44225	6.42158	8.48849	9.51018	6.26787	6.20839	6.30322	6.16557	6.53732	6.09217	6.08062	5.9078	6.59283	6.13636	6.25153	8.97298	6.09995	7.35199	8.95064	6.27716	6.00445	6.14975	6.63357	6.13869	9.01683	6.21939	5.98608	6.30219	6.6517	6.63105	6.23701	6.2392	6.25125	6.05028	6.46864	6.11326
chr2	157010442	157079265	17393637	NM_001164663 // 9830001H06Rik // RIKEN cDNA 9830001H06 gene // 2 H1|2 // 320706 /// ENS	9830001H06Rik	NM_001164663	NM_001164663 // RefSeq // Mus musculus RIKEN cDNA 9830001H06 gene (9830001H06Rik), mRNA		7.93157	8.71095	8.54915	8.61368	8.75898	8.99393	8.78136	6.92296	6.5491	8.9912	8.94116	8.58863	8.77943	8.25435	9.53956	8.82549	8.27565	8.49178	9.11132	8.97565	6.68097	8.80647	8.09274	6.88664	8.82204	9.07869	8.47566	8.49023	8.80248	6.78171	8.88132	8.6915	8.84548	8.19198	9.07924	8.97066	9.03201	8.85689	9.549	9.32777	9.17883
chr2	160880670	160906002	17379077	NM_001199118 // Lpin3 // lipin 3 // 2 H2|2 // 64899 /// ENSMUST00000040872 // Lpin3 //	Lpin3	NM_001199118	NM_001199118 // RefSeq // Mus musculus lipin 3 (Lpin3), transcript variant 2, mRNA. //		6.18785	6.00573	5.6849	5.77958	5.87849	5.42139	5.29161	6.88825	6.92841	5.55686	5.40394	5.45378	5.57024	5.84054	5.86018	5.60097	5.48001	5.89756	5.50878	5.47436	7.22883	5.32444	6.21823	7.0939	5.17016	5.42511	5.55075	5.7807	5.29741	6.84374	5.80756	5.46551	5.51156	5.71817	5.63069	5.56014	5.46848	5.63203	5.37382	5.72458	5.29438
chr2	165374264	165388259	17394446	ENSMUST00000103084 // Zfp334 // zinc finger protein 334 // 2 H3|2 // 228876 /// NM_1784	Zfp334	ENSMUST00000103084	ENSMUST00000103084 // ENSEMBL // cdna:known chromosome:NCBIM37:2:165199764:165213759:-1		7.61196	8.4414	8.86251	8.93517	8.48654	8.79134	8.50711	6.58206	5.85363	8.29787	8.68922	8.81148	8.61553	8.39605	8.93025	8.81908	8.69856	8.02009	8.6966	8.65795	6.04842	8.66617	7.70528	6.45393	8.46113	8.37277	8.81369	7.98348	8.40365	5.94361	8.88576	8.29154	8.83499	8.56148	8.21526	8.91552	8.48746	8.64083	8.56567	8.38541	9.34366
chr2	155490379	155518237	17393264	NM_144786 // Ggt7 // gamma-glutamyltransferase 7 // 2 H1|2 // 207182 /// ENSMUST0000002	Ggt7	NM_144786	NM_144786 // RefSeq // Mus musculus gamma-glutamyltransferase 7 (Ggt7), mRNA. // chr2 /		7.31523	8.71422	8.92898	8.6768	8.21522	8.58496	8.64245	6.58909	5.95422	8.47306	8.32991	8.97283	8.13889	8.12611	8.41498	8.78149	9.09075	8.18384	8.58239	8.40154	6.27232	8.68589	8.08583	6.48941	8.56683	8.92992	8.50924	8.38702	8.48194	6.02665	8.34857	8.63746	8.60538	8.43529	8.36685	8.36924	8.43838	8.97915	8.41258	9.0678	9.13385
chr2	163438467	163455324	17379247	NM_144891 // Gdap1l1 // ganglioside-induced differentiation-associated protein 1-like 1	Gdap1l1	NM_144891	NM_144891 // RefSeq // Mus musculus ganglioside-induced differentiation-associated prot		8.58143	9.38621	9.7408	9.68127	9.09935	9.6146	9.31277	5.326	5.59156	9.29259	9.49951	9.71138	9.39713	9.29848	9.36831	9.64434	9.83428	8.97087	9.54002	9.31658	5.47951	9.65154	8.5517	5.86191	9.25014	9.55765	9.42595	9.18363	9.34999	5.98787	9.53349	9.1598	9.89602	9.19354	9.35507	9.40574	9.28532	9.90603	9.47304	9.51694	9.86413
chr2	156927342	156992111	17393592	NM_180956 // Ndrg3 // N-myc downstream regulated gene 3 // 2 H1|2 // 29812 /// ENSMUST0	Ndrg3	NM_180956	NM_180956 // RefSeq // Mus musculus N-myc downstream regulated gene 3 (Ndrg3), transcri		9.77509	10.2598	10.1712	9.6292	10.0244	10.4114	10.2439	9.49248	9.52948	10.3345	10.3155	10.3317	10.129	10.076	10.0292	10.1517	10.362	9.54349	10.3294	10.3222	9.3636	10.377	10.0462	9.64668	10.3085	10.417	10.1182	10.2615	10.213	9.72628	10.167	10.2832	10.3169	10.0931	10.4803	10.0834	10.264	10.3078	10.3552	10.2299	10.8097
chr2	164424247	164443887	17394175	NM_011521 // Sdc4 // syndecan 4 // 2 H3|2 94.0 cM // 20971 /// ENSMUST00000017153 // Sd	Sdc4	NM_011521	NM_011521 // RefSeq // Mus musculus syndecan 4 (Sdc4), mRNA. // chr2 // 100 // 76 // 13		9.37909	8.12599	6.79213	6.855	8.39545	6.68641	6.52462	9.88025	10.7396	6.66346	5.78941	6.63218	6.52428	7.62473	7.44748	7.23388	6.45821	6.46795	7.64374	7.4037	10.7683	5.89165	9.33416	10.662	6.92172	6.53968	5.96207	9.05103	6.37248	10.7129	7.08914	7.36918	7.50815	9.18025	6.90595	6.42445	6.32372	5.79684	6.5446	6.248	6.28758
chr2	151572622	151590005	17377610	NM_145535 // Sdcbp2 // syndecan binding protein (syntenin) 2 // 2 G3|2 // 228765 /// EN	Sdcbp2	NM_145535	NM_145535 // RefSeq // Mus musculus syndecan binding protein (syntenin) 2 (Sdcbp2), mRN		6.2538	6.47917	5.85411	5.85545	6.08149	5.87454	6.02595	6.52188	7.23235	5.70412	5.80844	5.97019	5.83783	6.09598	6.33207	5.70359	5.86686	6.29809	6.22567	5.72037	7.15151	5.83508	6.40217	7.54577	5.81355	6.09395	6.01428	6.37482	5.7935	6.47633	5.82394	6.10663	5.8929	6.24644	6.04604	5.62825	5.96397	5.8866	6.07699	6.33907	5.73287
chr2	151911207	151945337	17377638	ENSMUST00000168220 // Angpt4 // angiopoietin 4 // 2 G3|2 84.0 cM // 11602 /// ENSMUST00	Angpt4	ENSMUST00000168220	ENSMUST00000168220 // ENSEMBL // cdna:known chromosome:NCBIM37:2:151736943:151771072:1		6.19598	5.67199	5.65607	5.6947	5.77025	5.80431	5.75299	8.27158	7.44287	5.63318	5.60909	5.80336	5.56913	6.05429	5.84321	5.30167	5.59852	5.57559	5.66085	5.85471	7.59418	5.45279	5.62539	8.96156	5.6321	5.6857	5.61732	5.87253	5.53282	6.38757	5.55181	5.88918	5.67512	5.81475	5.71242	5.51763	5.93922	5.68735	5.34479	5.71563	5.10505
chr2	163623272	163645143	17394047	NM_012032 // Serinc3 // serine incorporator 3 // 2 H3|2 // 26943 /// ENSMUST00000017851	Serinc3	NM_012032	NM_012032 // RefSeq // Mus musculus serine incorporator 3 (Serinc3), mRNA. // chr2 // 1		12.411	12.0431	11.8206	11.062	11.8495	11.5892	11.7717	12.812	12.9459	11.8643	11.374	11.7623	11.4888	12.1708	11.5583	11.6483	11.5565	11.6746	11.7519	11.83	12.8351	11.449	12.6567	12.8554	11.9445	11.8426	11.522	12.5396	11.518	12.7732	11.877	12.1148	11.6583	12.0514	11.9492	11.6184	11.6277	11.5708	11.6852	11.9063	11.9078
chr2	153345845	153404007	17377940	ENSMUST00000109790 // Asxl1 // additional sex combs like 1 // 2 H1|2 // 228790 /// NM_0	Asxl1	ENSMUST00000109790	ENSMUST00000109790 // ENSEMBL // cdna:known chromosome:NCBIM37:2:153171581:153229743:1		8.24691	8.71105	8.93844	8.82921	8.83374	8.9273	8.97693	8.13627	8.58037	9.41433	9.13074	8.82702	9.27226	8.74665	9.2029	8.91179	8.87133	8.70569	9.08611	9.03978	8.63143	8.86411	8.6184	8.75742	8.89568	9.24745	8.83657	8.54145	8.91581	8.27353	9.02042	8.7111	8.9432	8.69383	8.89286	9.03064	9.10709	9.02915	9.11602	9.10936	9.39448
chr2	150618105	150668500	17392690	NM_080575 // Acss1 // acyl-CoA synthetase short-chain family member 1 // 2 G3|2 // 6873	Acss1	NM_080575	NM_080575 // RefSeq // Mus musculus acyl-CoA synthetase short-chain family member 1 (Ac		9.01098	6.39515	6.03364	5.65789	6.21759	6.07089	6.37139	10.0515	10.3202	5.99632	5.99568	5.89327	5.95712	6.92488	5.92872	7.65203	6.14147	6.38397	6.07544	5.94863	10.33	5.66375	8.49717	10.3358	6.11728	6.02364	5.94256	8.08557	5.96745	10.7808	6.13798	6.42154	5.96011	6.27885	6.33365	6.54786	6.10624	5.81815	5.82753	6.06786	5.53971
chr2	153227759	153241426	17393036	ENSMUST00000056924 // Plagl2 // pleiomorphic adenoma gene-like 2 // 2|2 H2 // 54711 ///	Plagl2	ENSMUST00000056924	ENSMUST00000056924 // ENSEMBL // cdna:known chromosome:NCBIM37:2:153053495:153067162:-1		7.99072	7.91135	7.78083	7.90564	7.66069	7.63919	8.03756	8.25803	8.77543	7.6677	7.71106	7.77272	7.67212	8.11393	7.65968	8.01292	7.6652	8.00559	7.66056	7.59564	9.02388	7.42497	8.09989	8.79875	8.07354	8.16093	7.8566	7.91637	7.55893	8.57644	7.80898	8.11386	7.80216	7.87168	7.92321	7.87593	7.85518	7.88297	7.52024	7.88114	8.18953
chr2	153222370	153225441	17393032	NM_198617 // Tspyl3 // TSPY-like 3 // 2 H1|2 // 241732 /// ENSMUST00000099194 // Tspyl3	Tspyl3	NM_198617	NM_198617 // RefSeq // Mus musculus TSPY-like 3 (Tspyl3), mRNA. // chr2 // 100 // 100 /		5.456	5.12642	5.99446	5.73049	5.93277	6.39	6.52786	5.53378	5.5484	6.54295	6.44383	4.49249	6.21865	5.37322	6.15131	7.12864	5.6587	5.72664	6.37426	5.21807	5.69553	7.13372	5.38995	5.53463	5.33159	7.19795	5.62637	5.87709	7.01803	5.60844	5.54441	5.58204	5.42733	5.50831	6.55046	6.00952	5.28457	5.6703	5.32258	5.36066	5.543
chr2	151542483	151561692	17377597	NM_008019 // Fkbp1a // FK506 binding protein 1a // 2 G3|2 // 14225 /// ENSMUST000000440	Fkbp1a	NM_008019	NM_008019 // RefSeq // Mus musculus FK506 binding protein 1a (Fkbp1a), mRNA. // chr2 //		8.35801	8.66997	8.79681	8.7503	8.695	8.76827	8.74819	8.32971	8.37435	8.62259	8.65566	8.82704	8.5316	8.65999	8.16025	8.59979	8.92868	8.16346	8.76521	8.73066	8.0283	8.72165	8.54748	8.22802	8.67168	8.84132	8.71521	8.57823	8.85602	8.02707	8.78204	8.58942	8.86281	8.63926	8.74504	8.80176	8.64248	8.71462	8.80372	8.87811	8.88531
chr2	165000357	165034867	17394349	ENSMUST00000040381 // Ncoa5 // nuclear receptor coactivator 5 // 2 H3|2 // 228869 /// N	Ncoa5	ENSMUST00000040381	ENSMUST00000040381 // ENSEMBL // cdna:known chromosome:NCBIM37:2:164825857:164860367:-1		8.0101	8.15897	8.45007	8.22675	8.27888	8.49756	8.35191	7.8136	7.66745	8.39427	8.19819	8.56082	8.50034	8.38418	8.52419	8.36728	8.40321	8.02522	8.30205	8.39647	8.01352	8.56203	8.09176	7.7748	8.45728	8.49521	8.46837	7.90095	8.42652	7.44272	8.51751	8.11306	8.392	8.42981	8.26399	8.49706	8.3819	8.55085	8.55968	8.50663	8.91436
chr2	152767316	152831728	17392991	NM_009743 // Bcl2l1 // BCL2-like 1 // 2 H1|2 87.5 cM // 12048 /// ENSMUST00000007803 //	Bcl2l1	NM_009743	NM_009743 // RefSeq // Mus musculus BCL2-like 1 (Bcl2l1), nuclear gene encoding mitocho		7.44372	7.34183	6.99228	6.96296	7.45405	7.07662	7.38779	7.96162	8.51698	7.34891	7.045	7.04781	7.30302	7.26381	7.19118	7.10607	6.98827	7.23223	7.37158	7.4419	8.55717	6.81008	7.70426	8.31965	7.30591	7.88707	7.12267	7.48155	7.35493	8.16885	7.21805	7.1633	7.33898	7.04421	7.38404	7.19315	7.2748	7.11337	7.21911	7.46683	7.72392
chr2	164596458	164613626	17394211	NM_001080550 // Wfdc8 // WAP four-disulfide core domain 8 // 2 H3|2 // 277343 /// ENSMU	Wfdc8	NM_001080550	NM_001080550 // RefSeq // Mus musculus WAP four-disulfide core domain 8 (Wfdc8), mRNA.		5.00819	4.35765	4.53284	4.72016	4.48874	4.66016	4.56876	5.30394	5.82257	4.14846	4.15888	4.48871	4.50998	4.64953	4.62772	4.10314	4.5226	4.61511	4.40356	4.47263	5.37081	4.31916	5.22157	4.54613	4.51747	4.41411	4.47416	4.82981	4.14719	7.36819	4.35073	4.4373	4.37849	4.39828	4.69797	3.98418	4.5799	4.47369	4.34268	4.4531	4.34559
chr2	165655298	165771727	17379692	ENSMUST00000063433 // Eya2 // eyes absent 2 homolog (Drosophila) // 2 H3|2 95.0 cM // 1	Eya2	ENSMUST00000063433	ENSMUST00000063433 // ENSEMBL // cdna:known chromosome:NCBIM37:2:165480798:165597227:1		8.03446	7.54749	9.08674	10.2864	8.82458	7.13322	7.4564	9.25786	8.8456	7.05348	7.36213	6.93213	6.7613	10.2599	7.18661	7.26456	6.62463	6.59309	8.45086	8.69136	9.30095	6.46795	7.79611	9.02938	6.81398	6.45372	6.57355	7.68008	6.92306	8.77594	10.2705	6.54952	8.46949	8.0178	6.64871	9.21394	8.14042	7.17578	6.48992	7.05542	6.09947
chr2	156775420	156781658	17378663	ENSMUST00000088552 // Myl9 // myosin, light polypeptide 9, regulatory // 2 H1|2 // 9893	Myl9	ENSMUST00000088552	ENSMUST00000088552 // ENSEMBL // cdna:known chromosome:NCBIM37:2:156601156:156607394:1		9.03665	9.27084	8.56968	8.21	8.31521	8.26819	7.85402	11.3132	10.3979	8.29125	7.49738	8.38014	7.79443	9.15232	8.29062	8.20355	8.3167	7.86125	8.34468	8.13329	9.90098	8.26738	9.91582	9.71331	8.00991	7.69026	8.32668	9.35387	7.75804	10.1631	8.56826	7.99781	8.51314	10.237	8.24044	8.06423	7.86593	8.16558	7.85106	7.75616	7.8827
chr2	164214423	164221663	17394126	NM_138685 // Wfdc15b // WAP four-disulfide core domain 15B // 2 H3|2 // 192201 /// NM_0	Wfdc15b	NM_138685	NM_138685 // RefSeq // Mus musculus WAP four-disulfide core domain 15B (Wfdc15b), trans		8.49523	5.36644	4.97046	4.07388	4.75615	4.48301	5.48126	10.4011	8.43452	4.99207	4.76898	4.64512	4.52261	6.63737	4.63685	4.42499	4.58949	4.60509	4.49794	4.62942	7.36935	4.68913	7.73812	5.11556	4.80187	4.83307	4.42783	7.97389	4.64081	8.7024	4.43934	4.25494	4.37121	6.09994	5.09111	4.62168	4.35789	4.54394	4.37802	4.70431	4.30278
chr2	160311393	160334162	17393859	BC147271 // Gm826 // predicted gene 826 // 2 H2|2 // 329554 /// NM_001033411 // Gm826 /	Gm826	BC147271	BC147271 // GenBank // Mus musculus gene model 826, (NCBI), mRNA (cDNA clone MGC:182432		5.15125	5.38307	4.77867	4.69142	4.86955	4.94598	5.11233	5.1838	5.12713	4.89857	4.69206	4.91156	4.7365	4.9549	4.63863	4.74124	4.88061	5.31484	4.85659	4.85803	4.79964	4.73871	5.10185	4.86307	4.83191	4.88011	4.89722	4.99453	4.92098	4.95176	4.65197	5.2215	4.69386	4.96289	5.22501	4.62184	4.85379	4.90804	4.98433	5.0594	4.62494
chr2	148693985	148732467	17392578	ENSMUST00000028926 // Napb // N-ethylmaleimide sensitive fusion protein attachment prot	Napb	ENSMUST00000028926	ENSMUST00000028926 // ENSEMBL // cdna:known chromosome:NCBIM37:2:148519721:148558203:-1		7.39458	8.55999	8.7987	8.44051	7.93952	8.66689	8.76239	6.14112	6.26112	8.31153	7.01948	9.23312	7.76448	8.58369	8.95777	8.7386	9.08808	8.14787	8.18063	7.58185	6.35605	8.26577	8.26171	6.12718	8.20201	8.66389	8.56106	8.7874	8.58885	6.95895	8.55462	8.93463	8.31976	8.46653	8.38054	8.62504	8.351	8.82645	8.20722	8.99093	9.36995
chr2	153031852	153055775	17377851	NM_001011732 // Xkr7 // X Kell blood group precursor related family member 7 homolog //	Xkr7	NM_001011732	NM_001011732 // RefSeq // Mus musculus X Kell blood group precursor related family memb		7.05894	7.88405	7.64887	7.70031	7.26037	7.89805	7.62898	6.11367	5.82733	7.37204	7.61917	7.68368	7.71703	7.46326	7.54728	7.71037	7.4047	7.16834	7.95144	7.72041	5.9264	7.6557	7.16307	5.59514	7.49604	8.07796	7.60541	7.02151	7.50697	5.58634	7.83364	7.63599	8.0008	7.40302	7.45617	7.97094	7.69901	7.91958	8.028	7.89049	8.12052
chr2	153407461	153529971	17393051	NM_001134300 // 8430427H17Rik // RIKEN cDNA 8430427H17 gene // 2 H1|2 // 329540 /// ENS	8430427H17Rik	NM_001134300	NM_001134300 // RefSeq // Mus musculus RIKEN cDNA 8430427H17 gene (8430427H17Rik), tran		6.55967	7.43174	7.41446	7.80443	7.58675	7.84551	7.78645	6.05625	6.2251	7.6215	7.4187	7.93629	7.34131	7.5493	8.13725	7.33246	7.00282	7.65287	7.73197	7.67754	6.06099	7.63114	7.0794	6.18314	7.62666	7.7335	7.27351	7.29214	7.54817	5.83212	7.74695	7.31032	7.51642	7.1444	7.94709	7.70614	7.52045	7.12914	7.5115	7.66305	7.53502
chr2	150832493	150904741	17392730	NM_024465 // Abhd12 // abhydrolase domain containing 12 // 2 G3|2 // 76192 /// ENSMUST0	Abhd12	NM_024465	NM_024465 // RefSeq // Mus musculus abhydrolase domain containing 12 (Abhd12), mRNA. //		9.04151	8.52605	8.63385	8.70715	8.42142	8.77503	8.51285	10.3068	10.7709	8.59755	8.45575	8.44047	8.49969	8.83709	8.25278	8.4365	8.65136	7.82582	8.4602	8.65913	10.389	8.48789	9.34178	10.5748	8.4257	8.47272	8.62328	9.00058	8.7013	10.6014	8.77607	8.40482	8.65243	8.72665	8.72319	8.8418	8.43192	8.54439	8.46962	8.26115	8.75772
chr2	158610758	158615748	17378922	NM_009508 // Slc32a1 // solute carrier family 32 (GABA vesicular transporter), member 1	Slc32a1	NM_009508	NM_009508 // RefSeq // Mus musculus solute carrier family 32 (GABA vesicular transporte		5.70378	5.95545	6.83782	6.37506	5.92835	7.1235	7.01665	5.75534	5.54179	5.82013	7.6537	7.52785	6.74904	5.86381	7.42619	7.8524	5.89075	5.87507	5.95213	6.45001	5.65901	7.64697	5.72711	5.58023	6.48658	5.54844	6.56374	6.33594	6.34372	5.36416	5.49875	7.37665	6.07476	6.93527	5.75366	5.75147	6.73122	7.25735	5.50982	5.8331	8.20895
chr2	164613522	164618213	17379472	ENSMUST00000094346 // Wfdc6b // WAP four-disulfide core domain 6B // 2 H3|2 // 433502 /	Wfdc6b	ENSMUST00000094346	ENSMUST00000094346 // ENSEMBL // cdna:known chromosome:NCBIM37:2:164439022:164443712:1		3.64304	3.68549	3.73238	3.41118	3.25188	3.58685	3.33944	3.83674	4.53892	3.74064	3.40112	3.38904	3.66324	3.46459	3.70255	3.43304	3.40424	3.2236	3.49217	3.67503	3.96373	3.59556	3.58806	3.84211	3.27105	3.50243	3.54247	3.62836	3.48282	5.71145	3.59466	3.49961	3.551	3.48681	3.44247	3.43463	3.62778	3.599	3.53947	3.50632	3.2184
chr2	165288031	165326479	17394405	NM_207705 // Elmo2 // engulfment and cell motility 2, ced-12 homolog (C. elegans) // 2	Elmo2	NM_207705	NM_207705 // RefSeq // Mus musculus engulfment and cell motility 2, ced-12 homolog (C.		8.96452	9.25575	9.86396	9.63071	9.57504	9.7664	9.54103	8.49206	8.81605	9.16879	10.1314	9.57663	9.80064	9.34475	9.58618	9.80331	9.80779	9.13767	9.82461	9.87754	8.94349	10.0555	8.78411	9.07829	9.421	9.2536	9.37832	9.07298	9.46383	8.50096	9.81575	9.33493	9.635	9.38601	9.29778	9.75682	9.65801	9.73802	9.6434	9.19862	9.97623
chr2	156071841	156111978	17393454	ENSMUST00000109604 // Rbm12 // RNA binding motif protein 12 // 2|2 H2 // 75710 /// ENSM	Rbm12	ENSMUST00000109604	ENSMUST00000109604 // ENSEMBL // cdna:known chromosome:NCBIM37:2:155917694:155937662:-1		9.16719	9.75029	9.98669	10.0493	9.8868	9.88716	9.96101	9.37454	9.51303	9.95281	9.83153	10.0005	10.0454	9.86185	9.42026	9.96249	10.0484	9.46803	10.04	9.97372	9.52128	9.79728	9.90378	9.52269	9.97048	9.8539	10.1298	9.80419	9.82444	9.30812	10.1299	9.65456	9.90339	9.85206	9.94807	10.0746	9.97021	10.0098	9.90709	10.13	10.403
chr2	163054635	163084688	17379206	NM_008652 // Mybl2 // myeloblastosis oncogene-like 2 // 2 H2|2 93.0 cM // 17865 /// ENS	Mybl2	NM_008652	NM_008652 // RefSeq // Mus musculus myeloblastosis oncogene-like 2 (Mybl2), mRNA. // ch		8.98132	9.58686	9.69753	9.90152	9.53345	9.84579	9.64323	7.21968	7.75514	9.68486	9.3655	9.76588	9.68925	9.77149	9.50285	10.005	9.91115	9.36715	9.42312	9.63353	8.27032	9.34835	9.37008	8.57377	9.61072	9.40583	9.6752	9.30771	9.55102	7.60533	9.80323	9.48689	9.76156	9.8125	9.59541	9.79967	9.66265	9.81874	9.80334	9.95366	10.2309
chr2	162943465	162974522	17379139	NM_001081338 // L3mbtl1 // l(3)mbt-like (Drosophila) // 2 H2|2 // 241764 /// ENSMUST000	L3mbtl1	NM_001081338	NM_001081338 // RefSeq // Mus musculus l(3)mbt-like (Drosophila) (L3mbtl1), mRNA. // ch		5.99575	6.07215	5.90564	5.96891	6.4151	6.05415	6.06861	5.70059	5.48671	6.17657	5.77706	6.0141	6.35312	6.37262	6.3524	5.99228	6.32641	6.27257	6.53329	6.19903	5.53986	6.17311	6.13946	5.80446	6.52825	6.25415	6.09578	6.35081	6.12396	5.64307	6.20645	6.22563	6.35435	6.21951	6.30107	6.05287	6.40195	6.42052	6.28665	6.22154	6.46504
chr2	155775342	155818366	17378450	NM_010808 // Mmp24 // matrix metallopeptidase 24 // 2 H1|2 87.5 cM // 17391 /// ENSMUST	Mmp24	NM_010808	NM_010808 // RefSeq // Mus musculus matrix metallopeptidase 24 (Mmp24), mRNA. // chr2 /		7.14424	8.35753	8.02086	8.23422	7.90999	8.29316	8.07702	6.28084	6.28266	7.45886	8.17614	8.16917	8.38813	8.25774	7.89167	8.45409	8.25401	7.69405	8.27164	8.11524	6.30202	7.90345	7.79341	6.13444	8.31386	8.41397	8.15297	7.77293	8.42128	6.44475	8.56292	7.64408	8.26096	8.07746	8.09542	7.89433	8.49467	8.56203	8.79354	8.52669	9.13398
chr2	158409848	158499253	17378860	NM_177658 // Ralgapb // Ral GTPase activating protein, beta subunit (non-catalytic) //	Ralgapb	NM_177658	NM_177658 // RefSeq // Mus musculus Ral GTPase activating protein, beta subunit (non-ca		9.63503	9.85661	9.75043	9.82033	9.79292	9.97056	9.81627	10.299	10.429	9.73622	9.72069	9.86037	9.84819	10.0861	9.79554	9.92584	9.91253	9.8872	9.77258	9.93463	10.545	9.86947	9.96538	10.4617	9.92696	9.76469	9.77815	9.94112	9.99332	10.4446	9.82113	9.91251	9.6085	10.0511	9.96012	9.88092	9.91998	9.75699	9.83857	9.81764	10.2416
chr2	164497520	164508301	17379439	NM_133779 // Pigt // phosphatidylinositol glycan anchor biosynthesis, class T // 2 H3|2	Pigt	NM_133779	NM_133779 // RefSeq // Mus musculus phosphatidylinositol glycan anchor biosynthesis, cl		10.4033	10.6315	10.4623	10.4905	10.2205	10.3729	10.3282	11.2174	11.3528	10.3388	9.84843	10.6575	9.61531	10.5869	9.79755	10.7477	10.2045	10.0887	9.98675	10.3882	11.0942	10.4809	10.4437	11.4169	10.4558	10.329	10.3802	10.5795	10.1686	11.167	10.2121	10.606	10.1923	10.6355	10.622	10.1254	10.0077	10.3535	10.2311	10.5177	10.7163
chr2	158116402	158146436	17393789	NM_009373 // Tgm2 // transglutaminase 2, C polypeptide // 2 H1|2 89.0 cM // 21817 /// E	Tgm2	NM_009373	NM_009373 // RefSeq // Mus musculus transglutaminase 2, C polypeptide (Tgm2), mRNA. //		9.12086	8.25916	7.55059	7.20304	9.3171	7.38949	7.44446	9.90951	9.48046	7.98178	7.21314	7.84204	7.67561	7.98633	7.78395	7.52231	7.60704	8.37972	8.09131	8.45374	9.1635	7.49165	9.01054	9.02531	7.52684	7.2274	7.19702	8.49015	7.37534	8.699	7.94974	7.79728	7.66815	8.79445	7.54608	7.41817	7.11368	7.31522	7.67933	7.06142	7.54013
chr2	158595472	158610723	17393843	NR_040358 // Gm14204 // predicted gene 14204 // 2|2 // 100045469 /// NR_040359 // Gm142	Gm14204	NR_040358	NR_040358 // RefSeq // Mus musculus predicted gene 14204 (Gm14204), transcript variant		5.25519	6.15138	6.99051	7.00142	5.26348	7.28514	6.88934	4.79187	4.73395	5.69343	7.78066	7.48201	6.99832	5.96304	6.0463	8.25591	6.21003	5.20517	5.53903	6.45504	5.26922	7.77877	5.47844	5.16979	7.09753	4.92951	7.33614	6.56295	6.4151	4.65898	5.2195	7.24144	5.27261	6.71801	4.91879	4.97317	6.57356	7.55997	5.06897	5.39136	8.51466
chr2	151540731	151542348	17392828	---		---	AK040162 // GenBank HTC // Mus musculus 0 day neonate thymus cDNA, RIKEN full-length en		6.68426	7.13291	7.05267	7.55532	6.73864	6.59731	6.87444	7.36642	7.56029	7.05316	6.65391	7.22082	6.68157	6.99184	6.03677	6.85729	6.83332	6.60771	6.94278	6.76698	7.13575	6.9395	7.22002	7.41463	7.01139	6.95006	6.86182	7.08708	6.77114	7.50798	6.68354	6.83982	6.63025	6.57631	7.22301	6.88899	6.66143	7.02607	6.91673	7.18196	6.85354
chr2	164769898	164778822	17379523	NM_026785 // Ube2c // ubiquitin-conjugating enzyme E2C // 2 H3|2 93.0 cM // 68612 /// E	Ube2c	NM_026785	NM_026785 // RefSeq // Mus musculus ubiquitin-conjugating enzyme E2C (Ube2c), mRNA. //		9.46685	9.25138	9.74942	9.23476	9.74458	9.71403	9.533	7.51428	8.55098	9.38396	9.55288	9.62099	9.56823	9.51338	9.63305	9.33481	9.73116	8.92219	9.56748	9.64977	8.29755	9.73735	8.99732	8.66194	9.53385	9.60306	9.68499	9.42974	9.62017	8.16631	9.66148	9.19431	9.8499	9.51839	9.44119	9.58644	9.51686	9.76948	9.64371	9.4936	9.76517
chr2	156995062	157007154	17393620	ENSMUST00000103130 // Dsn1 // DSN1, MIND kinetochore complex component, homolog (S. cer	Dsn1	ENSMUST00000103130	ENSMUST00000103130 // ENSEMBL // cdna:known chromosome:NCBIM37:2:156821013:156832890:-1		8.44721	9.56663	9.78214	9.55952	9.16765	9.45715	9.63605	6.82748	7.76783	9.57276	9.36841	9.72867	9.60978	9.81809	9.61656	9.51212	9.72013	9.0221	9.6825	9.61124	8.24574	9.3771	8.9628	8.53857	9.76056	9.89568	9.97001	9.36501	9.48098	7.9418	9.9811	9.65249	10.0364	9.6629	9.59969	9.82173	9.80019	9.93001	9.84562	9.81228	10.3006
chr2	166073089	166155683	17394538	ENSMUST00000109249 // Sulf2 // sulfatase 2 // 2 H3|2 // 72043 /// NM_001252578 // Sulf2	Sulf2	ENSMUST00000109249	ENSMUST00000109249 // ENSEMBL // cdna:known chromosome:NCBIM37:2:165898589:165981163:-1		8.19951	10.6426	9.47878	9.65148	9.26593	10.3402	10.5553	8.82837	8.64027	10.3757	10.3093	9.75627	9.43171	9.42633	10.0546	10.3505	9.91447	9.39755	9.94515	10.598	8.82404	10.1421	10.5776	9.9382	9.67892	9.4208	10.3172	10.2271	9.585	8.21823	9.33717	9.38064	9.38491	9.82988	7.72236	9.50242	9.76664	10.1774	10.3426	10.6956	10.8253
chr2	165111507	165234853	17394366	ENSMUST00000065438 // Cdh22 // cadherin 22 // 2 H3|2 // 104010 /// NM_174988 // Cdh22 /	Cdh22	ENSMUST00000065438	ENSMUST00000065438 // ENSEMBL // cdna:known chromosome:NCBIM37:2:164937007:165060353:-1		6.18941	6.5807	7.32615	7.14387	6.84264	8.20256	6.6453	6.48115	6.24991	7.03737	7.2138	8.40987	7.50935	6.51185	7.51792	6.83343	7.21258	6.51396	7.36675	6.48139	6.18573	7.08855	6.68728	6.13513	6.40797	6.03975	6.71441	6.28911	6.73185	6.2876	7.56181	7.23974	7.15034	7.17397	6.73943	6.81067	7.13103	6.56518	6.38989	7.0481	6.32691
chr2	152368755	152376638	17392932	ENSMUST00000079278 // Nrsn2 // neurensin 2 // 2 G3|2 // 228777 /// NM_001009948 // Nrsn	Nrsn2	ENSMUST00000079278	ENSMUST00000079278 // ENSEMBL // cdna:known chromosome:NCBIM37:2:152194491:152202374:-1		6.17415	6.1135	6.19778	6.10269	6.29039	6.92689	6.35809	6.26933	6.03964	6.6527	7.87857	6.16176	6.66929	6.23963	6.90321	6.23642	6.12289	6.03357	6.3233	5.9173	5.9225	6.25622	6.20054	5.7732	5.87923	6.04332	5.94912	6.47427	6.33082	5.77635	6.34858	6.14622	6.14639	6.26213	5.93549	6.41772	5.9819	6.03218	6.14753	5.9567	6.53978
chr2	164777161	164779967	17394267	NM_009394 // Tnnc2 // troponin C2, fast // 2 H3|2 // 21925 /// ENSMUST00000103095 // Tn	Tnnc2	NM_009394	NM_009394 // RefSeq // Mus musculus troponin C2, fast (Tnnc2), mRNA. // chr2 // 100 //		10.3486	7.19385	7.15414	6.86792	6.97092	7.22773	7.02708	8.01353	7.36148	7.03334	7.06569	7.10855	7.44399	7.03381	7.26804	6.99547	7.03215	7.19555	7.03064	7.0476	7.283	6.98172	8.92708	6.71676	7.37971	7.30084	7.04264	8.19508	7.14962	9.53456	7.07755	7.31851	7.22433	6.96187	7.09721	7.03978	7.10551	7.01842	6.93315	7.15117	6.90843
chr2	158768093	158786637	17378958	NM_027975 // Fam83d // family with sequence similarity 83, member D // 2 H1|2 // 71878	Fam83d	NM_027975	NM_027975 // RefSeq // Mus musculus family with sequence similarity 83, member D (Fam83		8.56359	9.58168	9.91593	9.82813	9.08952	9.82021	9.72348	7.30069	8.16963	9.6875	9.88235	9.66975	9.66645	9.70738	8.79216	9.39211	10.0203	8.8575	9.87215	10.106	8.1929	10.0653	8.88508	8.80867	9.96023	9.751	9.61924	9.133	9.90884	7.7814	9.87216	9.18403	9.7333	9.64797	9.37047	9.78569	9.4622	10.0337	9.44557	9.49176	10.1984
chr2	158028497	158132297	17378784	ENSMUST00000103123 // Rprd1b // regulation of nuclear pre-mRNA domain containing 1B //	Rprd1b	ENSMUST00000103123	ENSMUST00000103123 // ENSEMBL // cdna:known chromosome:NCBIM37:2:157854233:157903943:1		8.06221	8.69069	8.88908	8.74482	8.49401	8.99007	8.80894	8.53435	8.32071	8.67624	9.00626	8.71173	9.16077	8.56972	8.94701	8.5814	8.87309	8.08734	8.77376	8.64586	8.71229	8.82386	8.48291	8.53214	8.7894	8.85328	8.79173	8.49246	8.72154	8.51216	8.99151	8.37932	8.75373	8.54736	8.57395	8.92989	8.66683	8.97927	8.56061	8.69942	9.36302
chr2	157914653	157944719	17378776	NM_198627 // Vstm2l // V-set and transmembrane domain containing 2-like // 2 H1|2 // 27	Vstm2l	NM_198627	NM_198627 // RefSeq // Mus musculus V-set and transmembrane domain containing 2-like (V		7.68321	9.04251	7.70744	8.42757	8.42491	8.35544	9.12567	7.48192	6.90481	9.54379	8.45959	8.36135	8.4026	8.15941	8.22975	8.80086	8.3601	8.38265	8.48195	8.64572	7.29849	8.43306	8.55903	7.12921	8.62108	8.50843	8.60026	8.68422	8.98341	6.98947	8.32566	8.63595	8.30722	8.10488	8.50082	7.88644	8.36135	8.37839	8.65048	9.21676	8.78164
chr2	156123637	156144186	17393483	NM_010911 // Nfs1 // nitrogen fixation gene 1 (S. cerevisiae) // 2 H1|2 // 18041 /// EN	Nfs1	NM_010911	NM_010911 // RefSeq // Mus musculus nitrogen fixation gene 1 (S. cerevisiae) (Nfs1), mR		7.87994	8.27126	7.90339	7.59094	7.88407	7.74417	7.75981	8.49966	8.6022	8.11024	7.98707	7.79431	7.98068	7.84654	7.74549	7.99144	7.88406	7.93416	7.84105	7.87603	8.74946	7.85614	8.27031	8.6776	7.97811	8.03071	7.75806	7.98772	7.65225	8.56521	8.01888	7.79926	8.10518	7.75721	7.751	8.03191	7.6991	7.84326	8.053	8.21981	8.41914
chr2	152847964	152895321	17377793	NM_001141977 // Tpx2 // TPX2, microtubule-associated protein homolog (Xenopus laevis) /	Tpx2	NM_001141977	NM_001141977 // RefSeq // Mus musculus TPX2, microtubule-associated protein homolog (Xe		9.31103	9.78387	9.99224	9.71066	9.88419	9.84521	10.3401	7.60249	8.61057	9.93342	9.91067	10.0434	9.76006	10.1218	10.2266	9.87383	10.0045	9.7282	9.84272	10.1422	8.74112	9.91809	9.601	8.99708	10.541	10.3458	9.95652	9.88541	10.2503	8.07621	10.1383	10.1285	9.90511	10.1392	10.1506	10.2174	10.282	10.2352	10.3038	10.2089	10.5741
chr2	154585758	154603708	17393173	ENSMUST00000000896 // Pxmp4 // peroxisomal membrane protein 4 // 2|2 H2 // 59038 /// NM	Pxmp4	ENSMUST00000000896	ENSMUST00000000896 // ENSEMBL // cdna:known chromosome:NCBIM37:2:154411494:154429444:-1		7.94257	8.46444	8.01559	7.88744	7.7141	7.9241	7.74309	8.51654	8.48936	7.88622	7.68476	7.99187	7.02764	7.59245	8.09565	7.86119	7.65524	7.5624	7.72699	8.04371	8.02929	8.04345	8.04037	8.70788	8.2805	8.12344	7.75275	7.69374	7.66153	8.39792	8.16092	8.05657	7.94303	7.6961	7.6999	7.83744	7.20991	7.78235	7.357	8.21627	7.74661
chr2	157737401	157891903	17378754	NM_025680 // Ctnnbl1 // catenin, beta like 1 // 2 H2|2 94.0 cM // 66642 /// ENSMUST0000	Ctnnbl1	NM_025680	NM_025680 // RefSeq // Mus musculus catenin, beta like 1 (Ctnnbl1), mRNA. // chr2 // 10		8.26824	9.1488	8.87993	9.30472	8.63598	8.90384	9.19729	7.97676	8.10577	9.20392	8.86366	8.9274	8.80916	8.73845	9.16321	9.0617	9.13492	8.40259	8.95294	9.06317	8.31514	8.93428	8.66905	8.48374	8.74891	8.94633	9.00743	8.82098	9.1058	8.23195	8.85741	8.61555	8.86632	8.65024	8.27673	8.83823	8.70127	9.10359	8.97312	9.3926	9.19173
chr2	153741274	153773317	17377989	NM_007896 // Mapre1 // microtubule-associated protein, RP/EB family, member 1 // 2 H1|2	Mapre1	NM_007896	NM_007896 // RefSeq // Mus musculus microtubule-associated protein, RP/EB family, membe		9.56702	10.0733	10.1884	9.9746	9.80277	10.0065	10.3764	9.29139	9.49589	9.96214	10.2308	10.3229	10.185	10.2346	9.84978	10.1254	10.274	9.73648	10.2089	10.1014	9.56996	10.153	10.0173	9.68039	10.3145	10.2298	10.3363	9.99079	10.261	9.40316	10.2936	10.1301	10.3022	10.2857	10.1564	10.3299	10.2201	10.2337	10.3922	10.2813	10.6919
chr2	155701673	155729475	17393336	NM_145537 // Edem2 // ER degradation enhancer, mannosidase alpha-like 2 // 2 H1|2 // 10	Edem2	NM_145537	NM_145537 // RefSeq // Mus musculus ER degradation enhancer, mannosidase alpha-like 2 (		9.24172	8.35983	8.45325	8.48719	8.69532	8.40781	8.16457	10.4821	9.78065	8.43828	7.9418	8.4039	8.26292	8.46088	8.11644	8.71037	8.58507	8.26731	8.07427	8.72777	9.29048	8.44939	8.96401	9.53487	8.15394	8.35572	8.35965	8.48767	8.45968	10.4801	8.53281	7.81614	8.29531	8.31555	8.36822	8.46009	8.1884	8.42793	8.308	8.33109	8.52876
chr2	158512796	158550762	17378905	ENSMUST00000099133 // Arhgap40 // Rho GTPase activating protein 40 // 2 H1|2 // 545481	Arhgap40	ENSMUST00000099133	ENSMUST00000099133 // ENSEMBL // cdna:novel chromosome:NCBIM37:2:158338532:158376498:1		5.59123	5.96337	5.40191	5.39228	5.63817	5.69701	5.60319	5.97786	6.44249	5.1467	5.72297	5.57435	5.81753	5.72311	5.6692	5.25412	5.74408	5.29948	5.42751	5.56534	5.98884	5.57147	6.09549	6.68182	5.50366	5.31483	5.3533	5.66793	5.64442	5.75996	5.49516	5.33398	5.58207	5.56666	5.5556	5.33722	5.43955	5.42323	5.41709	5.90042	5.39231
chr2	156065213	156069501	17378524	NM_139151 // Spag4 // sperm associated antigen 4 // 2 H1|2 // 245865 /// ENSMUST0000003	Spag4	NM_139151	NM_139151 // RefSeq // Mus musculus sperm associated antigen 4 (Spag4), mRNA. // chr2 /		6.49737	6.98572	6.88274	6.74745	7.04723	7.18262	6.84637	6.43103	6.01691	6.91879	6.9281	6.99958	7.00118	6.64338	7.3019	7.07224	6.93087	7.28282	7.15334	6.79114	6.43859	6.70737	6.77624	6.46942	6.72182	7.21326	6.8991	6.48527	6.72568	6.27036	7.02662	6.98431	7.23291	6.59614	7.01305	7.09006	7.06759	6.97639	7.28384	7.23695	6.91698
chr2	164960802	164999731	17379623	NM_020333 // Slc12a5 // solute carrier family 12, member 5 // 2|2 G2-G3 // 57138 /// EN	Slc12a5	NM_020333	NM_020333 // RefSeq // Mus musculus solute carrier family 12, member 5 (Slc12a5), mRNA.		6.94394	7.59636	8.14458	7.63544	7.47869	8.3944	6.87413	6.36121	6.20205	7.41627	8.02263	8.42849	7.30485	7.75582	7.98365	8.18061	7.97361	7.14735	7.53438	8.02543	6.39256	8.12963	7.00426	6.50467	8.01009	7.33773	7.65865	7.15028	7.5685	6.01892	8.31294	8.04135	7.7862	7.87677	7.54934	7.21891	8.56425	7.62213	8.1612	7.4436	9.19572
chr2	164785823	164793810	17379533	ENSMUST00000056181 // Snx21 // sorting nexin family member 21 // 2 H3|2 // 101113 /// N	Snx21	ENSMUST00000056181	ENSMUST00000056181 // ENSEMBL // cdna:known chromosome:NCBIM37:2:164611491:164619310:1		7.0087	7.60373	7.49918	7.45472	7.40915	7.37185	7.41678	7.11214	7.09301	7.69404	7.77306	7.58209	7.50573	7.11468	7.13297	7.70753	7.68273	7.03698	7.54308	7.66652	7.09462	7.67358	7.07553	7.27325	7.54319	7.84419	7.36975	7.36538	7.32017	7.3762	7.54787	7.60576	7.61828	7.28712	7.75805	7.6535	7.37553	7.7325	7.42447	7.50231	8.05511
chr2	158306493	158332852	17378827	NM_008489 // Lbp // lipopolysaccharide binding protein // 2 H1|2 83.0 cM // 16803 /// E	Lbp	NM_008489	NM_008489 // RefSeq // Mus musculus lipopolysaccharide binding protein (Lbp), mRNA. //		8.89001	9.03894	7.38274	7.85661	7.62347	8.62569	7.38086	9.41898	9.98451	7.66543	6.58599	8.2315	6.61339	8.4187	8.23663	7.5355	6.91446	7.7542	7.48851	7.47031	8.79736	8.15883	9.12029	9.12228	6.86669	6.79667	6.14329	8.92495	6.89492	9.09285	7.08965	7.74239	7.47486	9.22085	7.55381	6.83693	6.50387	6.58629	6.05974	6.61475	6.23093
chr2	151494182	151511414	17377583	NM_198326 // Nsfl1c // NSFL1 (p97) cofactor (p47) // 2 G3|2 // 386649 /// ENSMUST000000	Nsfl1c	NM_198326	NM_198326 // RefSeq // Mus musculus NSFL1 (p97) cofactor (p47) (Nsfl1c), mRNA. // chr2		9.17475	9.43723	9.5491	9.42059	9.25655	9.37917	9.35048	9.22993	9.2626	9.24446	9.30709	9.80849	9.21743	9.40905	9.86557	9.53427	9.6341	8.67935	9.28077	9.48775	9.23615	9.66464	9.22674	9.27426	9.15938	9.36251	9.54646	9.22625	9.50102	9.00303	9.49491	9.2278	9.5884	9.24914	9.36283	9.5484	9.5017	9.72034	9.59973	9.34244	9.74503
chr2	147012996	147078000	17377283	ENSMUST00000028921 // Xrn2 // 5'-3' exoribonuclease 2 // 2|2 H1 // 24128 /// NM_011917	Xrn2	ENSMUST00000028921	ENSMUST00000028921 // ENSEMBL // cdna:putative chromosome:NCBIM37:2:146838732:146903736		8.65886	9.74551	9.8887	9.39489	9.54922	9.50682	9.83227	8.8903	9.28176	9.89428	9.44758	9.7882	9.65902	9.74167	9.55999	9.6082	9.66367	9.3376	9.6803	9.48569	9.36761	9.42523	9.37384	9.6121	9.55292	9.75144	9.92488	9.56981	9.70424	9.25026	9.88664	9.89906	9.77864	9.73474	9.71779	9.83909	9.90803	9.91744	9.9587	9.80547	9.98735
chr2	151969398	151980219	17392894	NM_028666 // Fam110a // family with sequence similarity 110, member A // 2 G3|2 // 7384	Fam110a	NM_028666	NM_028666 // RefSeq // Mus musculus family with sequence similarity 110, member A (Fam1		7.54132	7.30543	7.62011	7.67926	7.61437	8.01132	7.87915	7.1768	7.38133	7.49901	7.70578	7.77413	7.60885	7.49387	7.64292	7.65617	7.48687	7.19909	7.81516	7.8047	7.51349	7.76019	7.30292	7.50705	7.45078	7.66	7.74163	7.19308	7.5498	7.0813	7.73762	7.08089	7.95088	7.46517	7.9475	7.76356	7.46041	7.75975	7.63559	7.59595	7.55923
chr2	150786735	150831758	17377498	ENSMUST00000045441 // Pygb // brain glycogen phosphorylase // 2 G3|2 84.0 cM // 110078	Pygb	ENSMUST00000045441	ENSMUST00000045441 // ENSEMBL // cdna:known chromosome:NCBIM37:2:150612471:150657494:1		9.3758	9.14709	9.2297	8.73464	8.84735	9.13715	8.84388	9.72326	10.3016	8.85632	9.50891	9.18454	9.04931	9.20427	8.99012	9.80358	9.35052	8.79169	8.95347	9.12781	10.4402	9.24905	9.44848	10.3451	9.12663	8.99562	8.83242	9.2442	8.85853	10.343	9.00105	9.19066	9.00449	9.34805	8.86375	8.88095	8.71498	8.94632	8.91585	8.57004	9.33931
chr2	150749042	150771675	17377478	ENSMUST00000094467 // Entpd6 // ectonucleoside triphosphate diphosphohydrolase 6 // 2 G	Entpd6	ENSMUST00000094467	ENSMUST00000094467 // ENSEMBL // cdna:known chromosome:NCBIM37:2:150574778:150597411:1		8.00809	7.94992	7.85553	7.74451	7.74395	7.23147	7.90509	8.95698	9.04656	7.88398	7.43573	7.73613	7.6073	7.97991	7.52223	8.1101	8.05019	7.74832	7.86424	8.00517	9.3705	7.61752	8.15679	8.90585	7.9124	7.91644	8.04554	7.94492	8.35108	8.47116	7.89257	7.25387	7.68135	7.82528	8.05763	7.72184	8.00196	8.12546	7.93301	8.01655	8.73422
chr2	148871722	148875692	17392609	NM_009976 // Cst3 // cystatin C // 2 G3|2 84.0 cM // 13010 /// ENSMUST00000028938 // Cs	Cst3	NM_009976	NM_009976 // RefSeq // Mus musculus cystatin C (Cst3), mRNA. // chr2 // 100 // 76 // 19		10.4751	10.0752	10.0885	10.0761	10.4249	10.1752	9.97664	11.0615	10.852	9.95044	9.76172	10.334	9.91062	10.1234	9.93439	9.90626	10.2359	9.6376	10.0926	10.284	10.6894	10.3431	10.5889	10.8524	9.81569	9.79826	10.2131	10.5002	10.1457	11.0266	10.3243	10.4368	10.2733	10.5955	10.3245	10.0025	9.98708	10.0713	10.0037	9.89803	10.2024
chr2	156019139	156052947	17393407	NM_001136556 // Fer1l4 // fer-1-like 4 (C. elegans) // 2|2 H2 // 74562 /// ENSMUST00000	Fer1l4	NM_001136556	NM_001136556 // RefSeq // Mus musculus fer-1-like 4 (C. elegans) (Fer1l4), mRNA. // chr		4.88142	5.46796	4.7394	4.97602	5.08017	4.99205	5.01074	5.30574	6.32618	4.76141	4.89632	4.89685	4.87263	4.79054	5.27808	4.64487	4.85615	4.8148	4.90841	4.66442	5.53712	4.57254	5.14731	6.30751	4.81045	4.67022	4.69921	4.74275	4.72896	4.94265	4.71172	4.93484	4.98706	5.63678	4.99432	4.89321	4.8472	5.09362	4.81458	5.10869	4.78704
chr2	156008045	156018279	17378507	NM_025516 // Ergic3 // ERGIC and golgi 3 // 2 H2|2 92.0 cM // 66366 /// ENSMUST00000006	Ergic3	NM_025516	NM_025516 // RefSeq // Mus musculus ERGIC and golgi 3 (Ergic3), mRNA. // chr2 // 100 //		9.84761	10.0655	9.88199	9.98421	9.90488	9.64118	9.80187	10.3146	10.6717	9.87183	9.56566	9.80888	9.57048	9.87993	9.75729	9.88418	9.87995	9.10062	9.89411	10.0999	10.6291	9.73408	9.7767	10.713	9.87422	10.0441	10.0473	9.96238	9.85786	10.5256	10.1644	9.54895	10.1869	9.75982	9.63238	9.99189	9.76517	9.96476	10.1649	10.0584	10.1925
chr2	157168820	157169278	17548178	NM_009226 // Snrpd1 // small nuclear ribonucleoprotein D1 // 18 A1|18 // 20641 /// NM_0	Snrpd1	NM_009226	NM_009226 // RefSeq // Mus musculus small nuclear ribonucleoprotein D1 (Snrpd1), mRNA.		7.52581	8.02409	8.82891	7.03767	8.32776	7.84852	8.33273	6.82033	7.76645	8.67238	8.3402	8.27398	8.54637	8.45574	8.48883	7.42185	8.65599	8.27358	8.46039	8.22987	7.94354	8.36686	7.55299	7.98118	8.52656	8.55023	9.15838	8.42344	8.73442	7.63599	8.50787	8.42198	8.62165	8.33095	8.2431	8.78443	8.82776	8.60832	8.81345	8.82087	8.49156
chr2	160765782	160872990	17393883	ENSMUST00000103112 // Zhx3 // zinc fingers and homeoboxes 3 // 2 H2|2 // 320799 /// NM_	Zhx3	ENSMUST00000103112	ENSMUST00000103112 // ENSEMBL // cdna:known chromosome:NCBIM37:2:160591518:160685367:-1		7.97338	8.62775	8.3792	8.32899	8.50537	8.44669	8.29644	7.97411	7.99539	8.38923	8.72935	8.37347	8.40406	8.39406	8.34389	8.60831	8.46586	8.11881	8.40952	8.24227	8.107	8.57533	8.45859	8.36391	8.65737	8.59231	8.6383	8.63015	8.30554	8.1474	8.60291	9.20157	8.27469	8.45033	8.49625	8.43458	8.72215	8.54476	8.3991	8.48959	9.03429
chr2	158794807	158858214	17378964	NM_145742 // Dhx35 // DEAH (Asp-Glu-Ala-His) box polypeptide 35 // 2 H1|2 // 71715 ///	Dhx35	NM_145742	NM_145742 // RefSeq // Mus musculus DEAH (Asp-Glu-Ala-His) box polypeptide 35 (Dhx35),		8.08273	9.26095	9.2623	9.25498	8.83221	9.06896	8.9761	8.17296	8.43445	8.76011	9.29243	9.17116	9.24082	8.78408	9.20212	9.25439	9.07891	8.45514	8.97893	8.86285	8.57969	9.14267	8.42717	8.63269	8.68572	8.55309	9.03496	8.47924	8.92876	8.08617	9.18593	8.84616	9.33123	8.8557	8.5788	9.19111	8.63652	9.22425	8.87145	8.85321	9.38
chr2	163336242	163397993	17394015	NM_021566 // Jph2 // junctophilin 2 // 2|2 H3 // 59091 /// ENSMUST00000017961 // Jph2 /	Jph2	NM_021566	NM_021566 // RefSeq // Mus musculus junctophilin 2 (Jph2), transcript variant 1, mRNA.		6.55121	5.85105	5.44447	5.72882	5.57916	5.85009	5.69766	7.40257	6.23655	5.94507	5.68854	5.76968	5.67546	5.49631	5.3373	5.38116	5.57972	5.37508	5.84333	6.02642	5.9478	5.16099	6.1811	5.38734	5.29999	5.16902	5.56676	5.91124	5.42095	6.23827	5.69854	5.50544	5.84976	5.92735	5.98625	5.51502	5.59617	5.35022	5.56197	5.74913	5.56247
chr2	148395377	148400503	17377344	ENSMUST00000047292 // Sstr4 // somatostatin receptor 4 // 2 G3|2 84.0 cM // 20608 /// N	Sstr4	ENSMUST00000047292	ENSMUST00000047292 // ENSEMBL // cdna:known chromosome:NCBIM37:2:148221134:148226239:1		6.66634	6.4886	6.31711	7.3495	7.18818	7.3077	7.38132	6.66468	6.23565	7.2078	6.93655	6.81179	7.78918	7.11447	8.12149	6.19972	7.01067	6.93787	7.71962	6.81846	6.42355	8.10014	6.9921	5.97409	6.5791	6.55896	7.24743	7.24064	7.06628	6.29343	7.39662	8.89635	6.84568	6.81477	6.41159	7.15029	6.78097	7.15715	7.0461	6.67861	8.67282
chr2	153492790	153493841	17377959	AK019562 // 4930404H24Rik // RIKEN cDNA 4930404H24 gene // 2|2 // 78151	4930404H24Rik	AK019562	AK019562 // GenBank HTC // Mus musculus adult male testis cDNA, RIKEN full-length enric		4.78193	5.03183	5.39991	5.25222	4.91961	5.5423	4.95048	4.55382	4.76812	5.46972	5.75571	4.98971	5.65989	5.38532	4.79153	5.29235	4.8514	4.65995	5.08727	4.97525	4.72759	5.18409	4.87481	5.03515	4.91032	5.26356	5.10922	4.96547	5.30209	4.81171	5.4956	4.75332	5.02216	4.89007	5.40724	5.54932	5.23908	5.19614	5.2338	4.89496	5.45455
chr2	164754242	164769666	17394259	---		---	ENSMUST00000146846 // ENSEMBL // cdna:known chromosome:NCBIM37:2:164579764:164595166:-1		5.9399	5.93079	6.55388	6.69548	6.38344	6.18216	6.2215	5.32681	5.55638	6.12468	6.66652	6.13186	6.49223	6.18983	6.14755	6.23392	6.27143	5.74299	6.51399	6.92675	5.65174	6.46866	5.77121	5.74713	6.7223	6.37491	6.24936	5.88966	6.73676	5.23788	6.95706	5.89339	6.47579	6.13966	6.03034	6.83818	6.04784	6.29177	6.48655	6.29441	7.31165
chr2	165351297	165368729	17394435	ENSMUST00000103085 // Zfp663 // zinc finger protein 663 // 2 H3|2 // 381405 /// NM_0010	Zfp663	ENSMUST00000103085	ENSMUST00000103085 // ENSEMBL // cdna:known chromosome:NCBIM37:2:165176797:165194229:-1		6.58437	6.26443	8.07463	7.92959	7.02031	6.52851	6.94692	5.95762	5.4979	6.41376	6.32845	8.26133	6.88431	7.37111	6.60758	7.61828	7.66652	7.14703	6.58797	6.66727	5.98078	6.46916	6.45404	5.96654	6.13555	6.19422	7.16296	7.01116	6.6847	5.6544	7.81044	6.41646	7.20404	7.68975	6.3366	7.33556	7.83373	7.19282	6.39547	6.46632	7.58779
chr2	154871410	154892935	17393192	NM_026030 // Eif2s2 // eukaryotic translation initiation factor 2, subunit 2 (beta) //	Eif2s2	NM_026030	NM_026030 // RefSeq // Mus musculus eukaryotic translation initiation factor 2, subunit		8.01225	8.80861	8.51578	8.48485	8.69672	8.59438	8.65819	8.21389	7.93509	8.39341	8.73537	8.76739	8.79745	8.47119	8.15272	8.67784	8.49007	7.96374	8.91344	8.61891	8.08041	8.77965	8.44656	8.02075	8.29234	8.55176	8.90177	8.58059	8.93413	8.01082	8.87654	8.33196	8.93636	8.3618	8.78468	8.8385	8.47867	8.69755	9.00807	9.20138	9.21926
chr2	155097789	155100081	17393221	NR_040634 // 2310005A03Rik // RIKEN cDNA 2310005A03 gene // 2|2 // 100504268	2310005A03Rik	NR_040634	NR_040634 // RefSeq // Mus musculus RIKEN cDNA 2310005A03 gene (2310005A03Rik), non-cod		5.34886	5.25393	5.59058	4.79918	5.5429	6.06459	5.44208	5.38277	5.25505	5.20432	5.69904	5.57121	5.84523	5.32295	5.70174	4.97389	5.66022	5.29609	5.39073	5.45539	5.53316	5.64124	5.35003	4.72916	5.22137	5.50263	5.64769	5.34707	5.29635	5.22185	5.51389	5.80603	5.80254	5.42689	5.68777	5.27049	5.77942	5.92193	5.44245	5.58799	5.78034
chr2	164189231	164190608	17394114	NM_138684 // Wfdc12 // WAP four-disulfide core domain 12 // 2 H3|2 // 192200 /// ENSMUS	Wfdc12	NM_138684	NM_138684 // RefSeq // Mus musculus WAP four-disulfide core domain 12 (Wfdc12), mRNA. /		6.31741	5.34522	5.28103	5.85287	5.55655	7.14219	5.1607	7.18289	6.9606	6.34671	5.88616	5.90097	5.42793	5.95068	6.16096	5.1975	5.51255	5.86739	5.58569	5.42758	5.57977	5.36085	5.31256	8.31527	5.22766	5.20285	5.46764	7.94848	5.61456	9.86303	5.22906	5.40815	5.4881	5.57364	5.29295	5.45369	5.12878	5.55156	5.38265	5.38263	5.56355
chr2	163994960	164018588	17379328	ENSMUST00000018470 // Ywhab // tyrosine 3-monooxygenase/tryptophan 5-monooxygenase acti	Ywhab	ENSMUST00000018470	ENSMUST00000018470 // ENSEMBL // cdna:known chromosome:NCBIM37:2:163820696:163844324:1		10.5206	10.9594	10.9935	10.7887	10.7849	10.7671	10.9932	10.4394	10.5248	10.88	10.6789	11.0634	10.6225	10.8212	10.6337	11.0229	11.0579	10.592	10.8598	10.9463	10.6877	10.8298	10.8318	10.5994	11.044	10.8941	10.7535	10.8413	10.8987	10.5278	10.9636	11.0035	10.8848	10.9225	10.9	10.9992	10.8806	10.8901	10.9367	10.9792	11.2571
chr2	156863122	156873563	17378678	NM_026124 // 1110008F13Rik // RIKEN cDNA 1110008F13 gene // 2|2 H2 // 67388 /// ENSMUST	1110008F13Rik	NM_026124	NM_026124 // RefSeq // Mus musculus RIKEN cDNA 1110008F13 gene (1110008F13Rik), mRNA. /		10.001	9.86728	9.70286	9.83497	9.99796	9.34078	9.72645	10.485	10.3599	9.84564	9.20641	10.0284	9.50307	9.84616	9.49998	9.66952	10.1919	9.15641	9.75755	10.1001	10.34	9.99865	9.95506	10.2559	9.74572	9.79136	9.94962	9.89609	10.1493	10.4431	10.0667	9.62441	9.73677	9.9854	9.74524	10.0093	9.74002	9.88644	10.0714	9.93178	10.0503
chr2	156196466	156309953	17378548	NM_172674 // Phf20 // PHD finger protein 20 // 2 H1|2 // 228829 /// ENSMUST00000037401	Phf20	NM_172674	NM_172674 // RefSeq // Mus musculus PHD finger protein 20 (Phf20), mRNA. // chr2 // 100		8.36248	8.81818	9.15104	9.05218	8.7822	8.88498	8.99611	8.7428	9.00277	8.41811	8.9158	9.12129	8.99473	8.78133	9.3563	8.94469	8.96341	8.32982	8.91819	8.83592	8.71168	9.02582	8.66787	8.81894	8.67337	8.80861	9.04677	8.87755	8.85562	9.06489	9.1502	8.7107	9.07894	8.72801	8.94218	9.15781	8.99892	8.86266	8.89562	8.8555	9.44857
chr2	155276297	155278073	17378337	ENSMUST00000029128 // Map1lc3a // microtubule-associated protein 1 light chain 3 alpha	Map1lc3a	ENSMUST00000029128	ENSMUST00000029128 // ENSEMBL // cdna:known chromosome:NCBIM37:2:155102033:155103809:1		7.75328	8.30987	7.61831	7.93734	7.93049	8.23725	7.93967	8.35776	7.46997	8.32651	8.11888	8.22438	8.17707	7.71351	8.76168	8.15307	8.17549	7.95358	8.45154	8.16661	7.10689	7.90178	8.1463	7.20219	7.73759	8.32236	7.88525	7.94377	8.20978	7.41744	7.94928	7.9818	8.42597	7.52172	7.89444	7.88614	7.77245	8.29528	8.26341	8.50971	8.30564
chr2	148681023	148692949	17377360	ENSMUST00000028928 // Gzf1 // GDNF-inducible zinc finger protein 1 // 2|2 H1 // 74533 /	Gzf1	ENSMUST00000028928	ENSMUST00000028928 // ENSEMBL // cdna:known chromosome:NCBIM37:2:148506759:148518685:1		6.74439	7.35338	7.43554	7.5451	7.30774	7.45632	7.47876	7.40126	7.36201	7.29713	7.80719	7.36435	7.72298	7.24214	7.71563	7.46337	7.54951	7.37096	7.69869	7.38043	7.229	7.48345	7.22772	7.24033	7.40505	7.48504	7.45678	7.4381	7.21094	7.40215	7.81685	7.27072	7.74165	7.18781	7.22817	7.74507	7.49026	7.49091	7.57808	7.71654	8.14587
chr2	152143561	152149097	17377672	NM_009328 // Tcf15 // transcription factor 15 // 2 G3|2 83.9 cM // 21407 /// ENSMUST000	Tcf15	NM_009328	NM_009328 // RefSeq // Mus musculus transcription factor 15 (Tcf15), mRNA. // chr2 // 1		5.50319	5.10751	5.29078	5.53752	5.20065	5.01073	5.23587	5.95581	6.05253	4.95902	5.36517	5.05879	5.17961	5.23188	5.45343	5.00915	5.00734	5.39793	5.14229	5.19539	6.40424	4.93471	5.50839	5.93005	5.0538	5.12537	4.99336	5.23479	4.87688	5.4462	5.49067	5.06995	5.11166	5.03845	5.23832	5.1387	5.20722	5.36493	5.39662	5.55241	5.17901
chr2	152293828	152313996	17377691	ENSMUST00000028963 // Tbc1d20 // TBC1 domain family, member 20 // 2|2 H1 // 67231 /// N	Tbc1d20	ENSMUST00000028963	ENSMUST00000028963 // ENSEMBL // cdna:known chromosome:NCBIM37:2:152119564:152139732:1		8.83414	8.89704	8.97021	9.15369	8.85219	8.91207	8.69568	9.42343	9.35762	8.71241	8.83731	8.93913	8.83825	8.89803	8.88202	8.8623	9.04317	8.20822	8.88667	9.0974	9.22159	8.99516	8.94569	9.47593	8.57524	8.77205	9.06315	8.9381	8.52775	9.41302	8.92821	8.77005	8.9543	8.86611	8.56659	8.82328	8.61217	8.99486	8.87709	8.66636	9.17232
chr2	152345669	152375324	17377703	NR_033505 // Gm14164 // predicted gene 14164 // --- // 791417	Gm14164	NR_033505	NR_033505 // RefSeq // Mus musculus predicted gene 14164 (Gm14164), non-coding RNA. //		5.5099	5.2025	5.52469	6.19739	5.50939	5.88528	5.31892	5.59344	5.10542	5.37613	5.84692	5.36352	5.51799	5.24268	5.29119	4.99382	5.60143	5.47101	5.37845	5.44365	5.41958	5.62401	5.37244	5.21503	5.43117	5.30219	5.47068	5.24268	5.57509	5.24727	5.60882	5.56828	5.57401	5.20563	5.51517	5.46141	5.90119	5.81166	5.22308	5.4462	5.38715
chr2	153341157	153346073	17393046	ENSMUST00000109790 // Asxl1 // additional sex combs like 1 // 2 H1|2 // 228790 /// NR_0	Asxl1	ENSMUST00000109790	ENSMUST00000109790 // ENSEMBL // cdna:known chromosome:NCBIM37:2:153171581:153229743:1		7.74733	7.93288	8.78176	8.22376	7.98205	7.7716	8.17683	7.29972	7.695	7.55021	8.00963	8.23411	8.01629	8.20294	7.62107	8.54757	8.07976	7.02747	8.11104	8.50221	7.82368	8.22546	8.01283	7.84614	8.8032	8.40593	9.0835	7.76142	8.59237	7.43458	9.0165	7.89186	8.16348	7.88048	7.80621	8.72878	8.52732	8.05533	8.84061	7.98224	9.16472
chr2	158378222	158378354	17378856	ENSMUST00000137320 // Snhg11 // small nucleolar RNA host gene 11 // 2 H1|2 // 319317	Snhg11	ENSMUST00000137320	ENSMUST00000137320 // ENSEMBL // cdna:known chromosome:NCBIM37:2:158201451:158204798:1		6.51192	6.35983	6.51369	7.35999	6.68077	6.83354	6.88377	6.48982	6.78576	6.79878	7.36912	6.42207	6.98101	6.34775	6.6037	7.02112	6.9473	7.13309	6.97428	7.03777	6.39247	6.453	6.56117	6.40372	6.36426	6.96213	6.83678	6.54381	6.71606	6.5304	6.90141	7.08097	6.78758	6.67822	7.62142	6.52153	6.81505	6.6975	6.56128	6.46864	7.16515
chr2	163644850	163645800	17379300	NR_028113 // 0610039K10Rik // RIKEN cDNA 0610039K10 gene // 2 H3|2 // 68386	0610039K10Rik	NR_028113	NR_028113 // RefSeq // Mus musculus RIKEN cDNA 0610039K10 gene (0610039K10Rik), non-cod		4.13358	4.15448	3.91444	4.22484	3.93787	3.96601	4.02023	4.89836	4.67443	3.89255	3.94885	3.91469	3.98006	3.80429	4.40624	4.00089	3.58433	4.01456	4.25852	3.99079	4.31196	4.07736	4.09009	4.81457	3.84996	3.92213	4.08162	4.07972	3.63516	4.33417	3.94952	4.22216	3.93071	4.12314	4.07474	3.99945	4.29817	3.97935	4.12261	3.76066	4.06047
chr2	152226839	152281852	17377675	NM_007788 // Csnk2a1 // casein kinase 2, alpha 1 polypeptide // 2 G3|2 // 12995 /// ENS	Csnk2a1	NM_007788	NM_007788 // RefSeq // Mus musculus casein kinase 2, alpha 1 polypeptide (Csnk2a1), mRN		9.81753	10.1584	10.3519	10.0487	10.2096	10.1046	10.3625	9.93278	10.1567	10.187	10.3183	10.2324	10.4962	10.3348	10.1923	9.98527	10.3636	9.83977	10.3937	10.4078	10.1872	10.2052	9.98085	10.1058	10.3846	10.4251	10.5254	10.2014	10.195	10.1286	10.4071	9.98369	10.6026	10.2713	10.1839	10.5416	10.4442	10.3593	10.5535	10.3833	10.7313
chr2	163054616	163062531	17394003	ENSMUST00000137620 // Mybl2 // myeloblastosis oncogene-like 2 // 2 H2|2 93.0 cM // 1786	Mybl2	ENSMUST00000137620	ENSMUST00000137620 // ENSEMBL // cdna:known chromosome:NCBIM37:2:162885085:162890210:1		4.81768	5.42457	6.03826	6.03139	5.262	7.31113	5.47806	5.09992	5.31418	5.11308	7.09998	5.61673	7.93592	5.20462	6.2723	5.43969	5.99519	5.6279	6.62179	5.62662	4.94616	6.29052	5.53462	5.24377	5.32496	5.45211	6.12106	4.77618	5.53261	4.9591	5.7198	4.7738	7.2381	5.28388	5.53895	6.37977	5.81016	5.95089	5.74622	5.72256	5.94787
chr2	152626951	152635194	17377744	NM_009047 // Rem1 // rad and gem related GTP binding protein 1 // 2|2 H2 // 19700 /// E	Rem1	NM_009047	NM_009047 // RefSeq // Mus musculus rad and gem related GTP binding protein 1 (Rem1), m		6.1407	5.93632	5.7283	5.28909	6.25474	5.84399	5.9648	7.25984	6.64012	5.71125	6.17665	6.00639	5.72976	5.70662	6.18529	5.33496	5.79983	6.13267	6.03981	5.86913	6.48297	5.95305	6.46289	7.44769	6.04898	5.85433	5.81625	6.18946	5.90392	6.53857	5.82107	5.69788	5.91043	5.51094	5.92226	5.61928	5.87397	5.84854	5.76749	5.97436	5.72762
chr2	163506808	163572910	17379268	NM_008261 // Hnf4a // hepatic nuclear factor 4, alpha // 2 H3|2 94.0 cM // 15378 /// EN	Hnf4a	NM_008261	NM_008261 // RefSeq // Mus musculus hepatic nuclear factor 4, alpha (Hnf4a), mRNA. // c		5.75584	5.75052	5.77786	5.78489	6.02658	5.83806	5.84014	5.926	5.85915	6.03485	6.09084	5.97575	6.06354	5.79742	6.10131	5.98702	6.07375	5.80956	6.10643	5.80241	5.73092	5.9679	5.94503	5.63267	5.69907	5.87808	6.05807	5.73121	6.11116	5.73822	5.89862	5.94969	6.01068	5.85648	6.03812	5.90443	6.20475	5.84022	6.25027	6.15539	5.73219
chr2	163466379	163472629	17394036	ENSMUST00000109418 // Fitm2 // fat storage-inducing transmembrane protein 2 // 2 H3|2 /	Fitm2	ENSMUST00000109418	ENSMUST00000109418 // ENSEMBL // cdna:known chromosome:NCBIM37:2:163292115:163298365:-1		8.94441	9.21098	8.95377	8.99417	8.93986	9.4243	9.03951	8.69854	8.66942	9.48107	9.17199	9.43003	9.16846	8.67771	8.82176	9.0137	9.13771	8.35197	9.3804	9.14261	8.49886	9.20131	9.26825	8.65613	8.94958	9.34754	8.79881	8.84183	9.03293	8.85042	8.9797	8.7576	8.79452	8.83429	8.78837	8.8638	8.69523	9.12475	9.36399	9.25108	9.45324
chr2	154559407	154569892	17393160	ENSMUST00000103145 // E2f1 // E2F transcription factor 1 // 2 H1|2 84.0 cM // 13555 ///	E2f1	ENSMUST00000103145	ENSMUST00000103145 // ENSEMBL // cdna:known chromosome:NCBIM37:2:154385143:154395628:-1		9.85803	9.81633	9.74168	10.3655	9.98617	9.9935	9.7763	8.27588	8.88731	9.66383	9.78079	10.0359	9.94788	9.76037	9.6714	10.1143	9.79322	9.68662	9.89939	9.92929	9.50544	9.97815	9.29553	9.32918	9.91371	10.0535	9.82299	9.58482	9.56934	8.95596	10.016	9.86702	9.92194	9.63395	10.0771	10.1296	9.91669	9.87729	9.77051	10.0486	10.4019
chr2	154651705	154694785	17378260	NM_029362 // Chmp4b // charged multivesicular body protein 4B // 2|2 H2 // 75608 /// EN	Chmp4b	NM_029362	NM_029362 // RefSeq // Mus musculus charged multivesicular body protein 4B (Chmp4b), mR		9.17854	9.32094	8.96498	8.63138	9.09637	9.18308	9.10479	9.741	9.96425	9.16662	9.18908	9.09291	9.24958	9.10083	9.58726	9.23108	9.06747	8.7963	9.33404	9.23164	9.93505	9.14408	9.20988	9.79669	8.94499	9.02957	8.98517	9.29457	9.12499	9.46622	9.09385	9.01227	9.33724	9.09139	8.95916	9.1466	8.98231	9.17535	9.11188	9.21468	9.39301
chr2	155956558	155998900	17378468	NM_008383 // Cep250 // centrosomal protein 250 // 2 H1|2 // 16328 /// NM_177217 // Cep2	Cep250	NM_008383	NM_008383 // RefSeq // Mus musculus centrosomal protein 250 (Cep250), transcript varian		6.66886	7.63297	7.24226	6.58956	7.34758	7.38616	7.32743	6.86016	6.75923	7.52164	7.58037	7.23431	7.30411	7.39303	7.66047	7.44249	7.25303	7.4853	7.3757	7.25491	7.22117	7.24838	6.95938	7.14334	7.66978	7.55914	7.26198	7.09956	7.22841	6.61372	7.58892	7.28444	7.40304	7.09219	7.44135	7.43747	7.59191	7.2727	7.47141	7.64395	7.66165
chr2	162931508	162937121	17379128	NM_026499 // Srsf6 // serine/arginine-rich splicing factor 6 // 2 H2|2 79.8 cM // 67996	Srsf6	NM_026499	NM_026499 // RefSeq // Mus musculus serine/arginine-rich splicing factor 6 (Srsf6), mRN		9.73389	9.6928	9.99778	9.94736	9.86213	9.73825	9.92012	9.56774	9.82755	9.86571	9.82342	9.84143	10.0995	9.76172	9.81597	9.73105	9.99658	9.62734	10.0474	9.77207	9.67572	9.79615	9.68233	9.83234	9.80453	9.84522	9.99304	9.6682	9.82697	9.74579	10.0262	9.6279	10.0942	9.85158	9.75483	9.96518	9.87344	9.93703	9.87101	9.89378	9.92046
chr2	152538714	152540098	17392959	ENSMUST00000060598 // Defb29 // defensin beta 29 // 2 H1|2 // 75400 /// NM_001001444 //	Defb29	ENSMUST00000060598	ENSMUST00000060598 // ENSEMBL // cdna:known chromosome:NCBIM37:2:152364450:152365834:-1		6.15343	5.60031	5.55326	5.58302	5.64542	5.55297	5.55725	5.87738	6.52427	5.40207	5.52972	5.30914	5.61228	5.65597	5.49071	5.51585	5.54709	5.47253	5.44377	5.5462	5.8399	5.62834	6.05474	6.44886	5.44593	5.58735	5.58542	5.8387	5.58714	7.12972	5.55874	5.66365	5.73758	5.31164	5.84698	5.42143	5.74713	5.65462	5.42441	5.8196	5.61289
chr2	157097529	157135265	17393658	NM_018851 // Samhd1 // SAM domain and HD domain, 1 // 2|2 H2 // 56045 /// NM_001139520	Samhd1	NM_018851	NM_018851 // RefSeq // Mus musculus SAM domain and HD domain, 1 (Samhd1), transcript va		9.54086	9.19444	9.26351	9.11868	9.43885	9.65257	9.30683	10.1489	10.6786	9.14449	9.46098	9.7205	9.277	9.77819	9.70888	9.37239	9.51365	9.01372	9.25525	9.42324	10.7782	9.47317	9.6379	10.2678	9.60068	9.5451	9.39323	9.71273	9.38266	10.4076	9.33661	9.51474	9.2791	9.96	9.34328	9.43138	9.36522	9.20853	9.18799	8.86778	10.0292
chr2	157560078	157562522	17378741	NM_010923 // Nnat // neuronatin // 2 H1|2 88.0 cM // 18111 /// ENSMUST00000109526 // Nn	Nnat	NM_010923	NM_010923 // RefSeq // Mus musculus neuronatin (Nnat), transcript variant 1, mRNA. // c		9.8748	11.2454	11.2645	11.6889	10.0224	11.1762	10.9312	7.09769	7.87866	10.4	11.5234	10.9477	10.6284	11.589	10.5099	11.0191	11.2655	10.0882	10.1406	10.5453	7.1447	11.5252	9.60743	8.4376	7.5641	9.95362	8.63321	9.74906	9.82161	7.84557	10.7009	11.4884	10.7638	11.1246	9.9967	10.1211	10.4303	10.8549	9.21565	9.39584	11.1489
chr2	164911354	164919953	17379602	---		---	ENSMUST00000129364 // ENSEMBL // cdna:known chromosome:NCBIM37:2:164736854:164745453:1		6.36431	6.59259	6.84382	6.97639	6.59556	6.74611	6.6987	6.67027	6.33477	6.77475	6.53322	7.26191	6.81075	6.68493	6.95601	7.32246	7.11359	6.37245	6.69762	6.87287	6.29426	6.81826	6.75741	6.69485	6.85401	6.89552	6.89596	6.51777	7.13803	6.41575	6.75488	7.00459	6.93361	6.78224	6.9446	6.57125	7.0378	7.07926	7.08809	7.03549	7.12238
chr2	154548888	154550050	17378232	DQ080431 // 1700003F12Rik // RIKEN cDNA 1700003F12 gene // 2 H1|2 // 75480 /// ENSMUST0	1700003F12Rik	DQ080431	DQ080431 // GenBank // Mus musculus Bcl-2-like protein mRNA, complete cds. // chr2 // 1		7.02864	7.62415	7.29103	7.27438	7.91628	7.64667	7.61087	7.65184	6.84985	7.68636	7.69194	7.44314	7.54955	7.13002	7.54827	7.42582	7.49727	7.68199	7.57284	7.46389	7.36285	7.4373	7.70556	7.05986	7.29454	7.48755	7.38775	7.05389	7.36071	7.3008	7.37143	7.42518	7.64663	7.47729	7.62656	7.43065	7.32224	7.50042	7.41965	7.61743	7.42059
chr2	158379534	158379666	17378858	---		---	ENSMUST00000082651 // ENSEMBL // ncrna:snoRNA chromosome:NCBIM37:2:158205270:158205402:		5.9378	6.16901	6.01721	8.16204	6.42211	6.90901	6.20616	5.89829	6.67159	6.05561	7.28157	6.13515	7.45925	6.19727	8.37896	7.46123	5.9568	7.78408	7.77499	6.67158	5.98699	6.66327	6.32271	6.5708	6.25576	7.22108	6.09458	6.81933	6.96947	5.98102	6.87818	6.52853	6.73971	5.99417	8.14373	6.43135	6.67124	6.70911	6.20163	6.49311	7.49455
chr2	162936555	162937123	17548230	NM_026499 // Srsf6 // serine/arginine-rich splicing factor 6 // 2 H2|2 79.8 cM // 67996	Srsf6	NM_026499	NM_026499 // RefSeq // Mus musculus serine/arginine-rich splicing factor 6 (Srsf6), mRN		3.68217	4.08169	4.26148	4.72357	3.63031	6.14555	3.92501	3.91511	3.94002	5.01096	6.07552	4.25197	7.23389	4.186	4.09081	4.37009	3.85872	4.10422	5.39918	4.36298	3.88824	4.53112	4.00339	3.94483	4.13034	4.3595	4.56944	3.95319	4.09354	4.03945	4.03921	4.19122	6.38988	3.86074	4.06838	4.08249	4.25066	4.31226	4.4952	4.01041	4.08294
chr2	155611212	155634307	17378395	NM_001085378 // Myh7b // myosin, heavy chain 7B, cardiac muscle, beta // 2 H1|2 // 6689	Myh7b	NM_001085378	NM_001085378 // RefSeq // Mus musculus myosin, heavy chain 7B, cardiac muscle, beta (My		6.2754	5.89044	6.03733	5.28673	6.91183	6.01027	6.0558	6.09767	5.44297	6.13404	6.46329	6.47105	5.9551	5.59742	6.46249	5.68226	6.06841	7.3382	5.86135	6.18825	5.92512	6.30167	6.11743	5.81826	5.88607	6.71763	6.06499	5.96835	6.22358	5.58115	5.89438	6.18171	6.15492	5.98155	6.06112	6.14179	6.37592	6.17568	5.86861	6.21091	5.95616
chr2	164879365	164894454	17379582	ENSMUST00000041643 // Pcif1 // PDX1 C-terminal inhibiting factor 1 // 2 H3|2 // 228866	Pcif1	ENSMUST00000041643	ENSMUST00000041643 // ENSEMBL // cdna:known chromosome:NCBIM37:2:164704865:164719954:1		8.4072	8.90648	8.76821	9.00238	8.80084	9.09817	8.93721	8.28523	8.54342	9.05059	8.96969	8.68262	8.78831	8.84045	9.29832	8.86714	8.63605	8.85229	8.85475	8.73078	8.15411	8.80326	8.57179	8.61944	8.44821	8.84888	8.85468	8.72026	8.46634	8.09538	8.73164	8.74131	8.92092	8.65049	9.06451	8.79197	8.75307	9.08627	8.66908	9.02569	8.81381
chr2	164569695	164573459	17394193	NM_001177401 // Spint3 // serine peptidase inhibitor, Kunitz type, 3 // 2 H3|2 // 62974	Spint3	NM_001177401	NM_001177401 // RefSeq // Mus musculus serine peptidase inhibitor, Kunitz type, 3 (Spin		5.50526	5.57847	5.46825	6.00171	5.9236	5.59075	5.51745	5.44031	5.4687	5.47123	5.81848	5.5467	5.80713	5.53015	5.75692	5.54737	5.42911	5.53059	5.49096	5.37466	5.40924	5.61888	5.40064	5.38079	5.69512	5.63914	5.47686	5.29879	5.49017	5.5003	5.55515	5.66218	5.55028	5.59265	5.30885	5.52743	5.99563	5.36681	5.69479	5.52649	5.54985
chr2	156147239	156180240	17393501	NM_133242 // Rbm39 // RNA binding motif protein 39 // 2 H1|2 // 170791 /// ENSMUST00000	Rbm39	NM_133242	NM_133242 // RefSeq // Mus musculus RNA binding motif protein 39 (Rbm39), mRNA. // chr2		11.084	11.4337	11.6574	11.0961	11.5206	11.4856	11.6206	11.1542	11.4071	11.5902	11.6033	11.5507	11.6096	11.4764	11.4718	11.2245	11.6273	11.0842	11.6066	11.4566	11.4876	11.4161	11.3401	11.4418	11.5374	11.5336	11.6395	11.4373	11.415	11.5501	11.6894	11.5772	11.6413	11.4756	11.4986	11.5543	11.5319	11.5357	11.4476	11.4167	11.8188
chr2	150667494	150668935	17377475	NR_040331 // E130215H24Rik // RIKEN cDNA E130215H24 gene // 2|2 // 109344	E130215H24Rik	NR_040331	NR_040331 // RefSeq // Mus musculus RIKEN cDNA E130215H24 gene (E130215H24Rik), non-cod		4.94842	5.08461	4.88836	4.367	4.74188	4.88534	4.78417	5.02602	4.8078	4.73522	4.72758	4.83331	4.92239	4.69489	4.76344	4.68812	4.79001	5.15561	4.74592	4.84873	5.01433	4.84889	5.15634	4.93162	4.77468	4.68613	4.7602	4.6616	4.72314	4.96486	4.78499	5.09491	4.94379	4.86172	4.84118	4.8908	5.09167	4.64652	4.78012	4.94825	4.58749
chr2	160722193	160740624	17393876	XR_140534 // LOC100861957 // uncharacterized LOC100861957 // --- // 100861957	LOC100861957	XR_140534	XR_140534 // RefSeq // PREDICTED: Mus musculus uncharacterized LOC100861957 (LOC1008619		5.32937	5.75183	6.17207	6.02099	5.87401	6.62313	5.84845	5.7556	6.11324	5.90951	6.68766	6.11562	7.0307	6.37733	5.55636	5.94664	5.98179	5.64727	6.3336	6.06338	5.95621	6.15485	5.66958	5.96701	5.90112	6.05803	6.41197	5.98904	5.84892	6.15349	5.83205	6.2158	6.51354	6.10096	5.95798	5.91701	6.08976	6.43674	6.09605	5.71044	6.32542
chr2	150618111	150618834	17548176	NM_080575 // Acss1 // acyl-CoA synthetase short-chain family member 1 // 2 G3|2 // 6873	Acss1	NM_080575	NM_080575 // RefSeq // Mus musculus acyl-CoA synthetase short-chain family member 1 (Ac		4.44151	4.14205	4.30781	4.5043	4.1687	3.96085	4.15396	4.55429	4.50319	4.24198	4.16786	4.068	4.16601	4.17228	4.45821	4.61261	4.13948	4.119	4.00548	4.07001	4.22111	4.14446	3.91686	4.60716	4.03151	4.2874	4.15247	4.56277	4.18444	4.56448	4.20292	3.97004	4.26547	3.99988	4.16805	4.15983	4.24162	4.21099	4.18121	3.92313	4.14607
chr2	160731310	160775760	17379037	NM_021280 // Plcg1 // phospholipase C, gamma 1 // 2 H2|2 92.0 cM // 18803 /// ENSMUST00	Plcg1	NM_021280	NM_021280 // RefSeq // Mus musculus phospholipase C, gamma 1 (Plcg1), mRNA. // chr2 //		8.75221	9.70608	9.43366	9.35909	9.42909	9.33805	9.23203	8.53771	8.78336	9.08935	9.28035	9.31341	9.35547	9.20592	10.0161	9.60947	9.17787	9.37618	9.55234	9.47822	8.7385	9.35542	9.20924	9.15241	9.27385	9.35691	9.7015	8.96604	9.21555	8.49972	9.86945	9.2749	9.7291	9.1967	9.37154	9.59559	9.58469	9.48131	9.34864	9.63384	9.75442
chr2	153065955	153081735	17377857	BC020535 // BC020535 // cDNA sequence BC020535 // 2 H1|2 // 228788 /// ENSMUST000001098	BC020535	BC020535	BC020535 // GenBank // Mus musculus cDNA sequence BC020535, mRNA (cDNA clone MGC:19360		6.01808	6.00879	5.75866	5.52516	6.00224	5.67298	5.81445	5.92388	5.8025	5.71608	5.88231	6.00423	5.63248	5.73501	5.92698	6.12723	5.69927	6.14639	5.68973	5.82691	5.8489	5.61593	6.13858	5.91469	5.68059	5.55986	5.5665	5.65129	5.81757	5.73041	5.8328	6.08209	5.7264	5.98981	5.97615	5.65432	5.95993	5.75408	5.77478	5.77926	5.74526
chr2	154791096	154867261	17378272	ENSMUST00000029120 // Raly // hnRNP-associated with lethal yellow // 2 H1|2 88.8 cM //	Raly	ENSMUST00000029120	ENSMUST00000029120 // ENSEMBL // cdna:known chromosome:NCBIM37:2:154616869:154692980:1		10.0209	10.5746	10.3377	10.5465	10.5741	10.3347	10.5216	9.72267	10.1537	10.8542	10.4512	10.226	10.4131	10.1051	10.4723	10.369	10.3226	10.0529	10.5888	10.5818	10.2734	10.3193	10.4304	10.2191	10.5455	10.5655	10.1493	10.092	10.7549	9.61571	10.2113	10.013	10.5551	9.94416	10.0658	10.2105	10.0794	10.2802	10.733	11.1968	10.3112
chr2	148789361	148793546	17377388	NM_027054 // Cst12 // cystatin 12 // 2 G3|2 // 69362 /// ENSMUST00000168443 // Cst12 //	Cst12	NM_027054	NM_027054 // RefSeq // Mus musculus cystatin 12 (Cst12), mRNA. // chr2 // 100 // 85 //		3.24751	3.43681	3.27799	3.78236	3.67991	3.42983	3.68606	3.50943	3.35299	3.61015	3.7305	3.47245	3.66581	3.31926	3.61006	3.57944	3.43649	3.45122	3.451	3.49499	3.41945	3.41346	3.41066	3.27017	3.42205	3.40913	3.43403	3.34896	3.45085	3.29535	3.48001	3.3576	3.46375	3.45046	3.59287	3.48092	3.8091	3.33961	3.48048	3.3365	3.29116
chr2	148871729	148872838	17377418	NM_009976 // Cst3 // cystatin C // 2 G3|2 84.0 cM // 13010 /// ENSMUST00000028938 // Cs	Cst3	NM_009976	NM_009976 // RefSeq // Mus musculus cystatin C (Cst3), mRNA. // chr2 // 100 // 100 // 4		6.22348	5.84526	6.11528	5.34044	5.73739	6.29773	5.82674	7.54934	7.36829	6.04249	6.71621	6.05198	6.59208	5.91544	5.98247	5.86008	5.78761	5.61266	6.17847	6.13227	7.19456	5.84692	6.46093	7.00457	6.09014	5.8147	5.25531	6.15962	6.06987	6.72515	5.89108	5.89421	6.37665	6.10449	5.9479	5.56341	5.91053	5.72845	5.88021	5.64128	5.90454
chr2	164389393	164405160	17394160	NM_001252563 // Matn4 // matrilin 4 // 2 H3|2 94.0 cM // 17183 /// ENSMUST00000103104 /	Matn4	NM_001252563	NM_001252563 // RefSeq // Mus musculus matrilin 4 (Matn4), transcript variant 2, mRNA.		4.77157	4.65991	4.78713	5.11271	4.98053	4.78844	4.72372	5.13004	5.25924	4.42848	4.91914	4.67939	4.73906	5.08337	4.74131	4.77225	4.79837	4.82895	4.5762	4.86262	4.60203	4.63849	4.97756	4.81843	4.76466	4.7949	4.96414	4.76627	4.8579	5.47089	4.7147	4.82657	4.9617	4.48174	4.82955	5.05293	4.95297	4.63478	4.79584	4.90935	4.73034
chr2	149743927	149798743	17392627	AK086556 // Gm14133 // predicted gene 14133 // 2|2 73.8 cM // 100503289 /// XR_104737 /	Gm14133	AK086556	AK086556 // GenBank HTC // Mus musculus 15 days embryo head cDNA, RIKEN full-length enr		6.10292	5.83614	6.09887	6.50736	6.10393	6.38704	6.00569	6.20405	5.67391	5.90752	6.28628	5.76393	6.16202	5.94302	6.23217	6.34276	6.3298	5.91508	6.09122	6.18225	6.07765	6.22606	6.14528	5.88523	6.1353	5.96148	6.24635	5.84505	6.09265	5.64594	6.16553	6.34565	6.21967	5.97337	6.0095	5.77357	6.12946	6.15101	6.02164	6.06488	6.05037
chr2	163658386	163726158	17379304	NM_001039390 // Pkig // protein kinase inhibitor, gamma // 2 H3|2 94.0 cM // 18769 ///	Pkig	NM_001039390	NM_001039390 // RefSeq // Mus musculus protein kinase inhibitor, gamma (Pkig), transcri		7.20243	7.11379	7.05977	6.9014	7.06443	7.41569	6.91377	7.20691	6.97176	7.08832	7.35186	7.52263	7.19679	7.11084	7.32809	7.00945	7.12694	6.61566	7.0888	7.02451	6.77751	7.14433	6.99679	6.81502	6.93076	7.0023	7.31894	7.07061	7.08015	7.13294	7.7501	7.04864	7.24327	7.04105	7.07906	7.58999	7.33511	7.19795	7.06021	6.92881	7.43191
chr2	158192008	158195742	17378802	NR_036606 // 1700060C20Rik // RIKEN cDNA 1700060C20 gene // 2 H1|2 // 73399	1700060C20Rik	NR_036606	NR_036606 // RefSeq // Mus musculus RIKEN cDNA 1700060C20 gene (1700060C20Rik), non-cod		5.06568	5.15894	5.2089	4.66835	5.31221	5.37335	5.41907	5.43532	4.97795	4.95205	5.54682	5.36143	5.41119	5.13726	5.07153	4.66799	5.14593	5.14207	5.18159	4.83821	5.20033	5.35119	5.0872	4.89555	5.10695	4.90253	5.63213	5.06494	5.07117	5.11976	4.93958	5.3151	5.03903	5.24963	5.50051	5.0817	5.2646	5.22199	5.24193	4.90586	4.92605
chr2	164940780	164955850	17379606	NM_013599 // Mmp9 // matrix metallopeptidase 9 // 2 H1-H2|2 96.0 cM // 17395 /// ENSMUS	Mmp9	NM_013599	NM_013599 // RefSeq // Mus musculus matrix metallopeptidase 9 (Mmp9), mRNA. // chr2 //		5.88275	6.31298	5.68937	6.16716	5.91454	5.33276	5.38439	6.79411	6.77978	5.38751	5.68636	5.49716	5.72062	5.57831	5.85976	5.19265	5.42487	5.51977	6.8021	5.75821	5.8975	5.58803	5.87443	5.50226	5.60541	5.4924	5.49445	5.81188	5.7401	6.41102	5.6635	5.50925	5.58144	5.63682	5.4796	5.54554	5.62422	5.58625	5.69393	5.92249	5.48424
chr2	163602314	163619013	17379291	NM_029512 // Ttpal // tocopherol (alpha) transfer protein-like // 2 H3|2 // 76080 /// N	Ttpal	NM_029512	NM_029512 // RefSeq // Mus musculus tocopherol (alpha) transfer protein-like (Ttpal), t		8.00786	8.18576	7.89391	8.02638	7.93165	8.184	7.87264	8.20729	8.68923	8.06354	7.80293	8.28954	8.04819	7.857	7.82541	8.34778	7.95709	7.72584	7.77433	8.09265	8.37039	8.13772	7.74496	8.25148	7.90631	8.14553	7.71307	7.99229	7.73928	8.45422	7.95762	7.93342	8.09983	7.70665	7.83643	7.97505	7.80663	8.16656	8.18135	8.14878	8.35551
chr2	158487602	158487687	17378896	---		---	ENSMUST00000122695 // ENSEMBL // ncrna:misc_RNA chromosome:NCBIM37:2:158313338:15831342		8.38903	8.71382	8.66617	8.56317	8.96729	8.32771	8.74841	9.24876	9.67321	8.68048	8.66973	8.34045	8.94957	9.18014	7.40775	8.59192	9.08095	8.39128	8.97244	8.51091	9.55349	8.43401	9.054	9.5651	8.74279	8.76305	8.66973	9.18655	8.95464	9.70861	8.77165	8.52336	8.8667	8.78771	8.9751	8.6392	9.24677	8.46565	9.12596	9.02565	9.20381
chr2	160947446	160948485	17548180	XR_140536 // LOC100861963 // uncharacterized LOC100861963 // --- // 100861963	LOC100861963	XR_140536	XR_140536 // RefSeq // PREDICTED: Mus musculus uncharacterized LOC100861963, transcript		3.70803	4.36871	4.15285	3.55347	3.85999	5.05418	4.14094	3.81642	3.96741	4.06054	5.36685	4.22256	5.80261	4.06989	4.38442	4.21709	4.2752	3.97877	4.74814	3.81098	3.93954	4.25014	3.74318	3.95602	3.75312	4.05215	4.46875	4.06467	4.01608	4.04077	4.29611	4.04282	4.64249	3.85688	4.04066	4.34472	4.18851	4.48193	4.60794	3.90343	4.13829
chr2	164805098	164822130	17379547	NM_178375 // Zswim3 // zinc finger, SWIM domain containing 3 // 2 H3|2 // 67538 /// ENS	Zswim3	NM_178375	NM_178375 // RefSeq // Mus musculus zinc finger, SWIM domain containing 3 (Zswim3), mRN		6.59082	6.43193	6.96717	6.992	6.60988	6.94523	7.0446	6.92418	6.78744	6.42215	6.69383	7.07562	6.73415	6.75215	6.45881	7.13796	7.13487	6.16388	7.01405	7.12751	6.9067	7.14725	6.28188	6.90021	7.24633	6.87776	7.03737	6.32083	6.90687	6.43542	7.23454	6.2321	6.76134	6.86983	6.8322	7.21521	6.74671	6.97607	6.75902	6.65624	7.56858
chr2	163087031	163089601	17394008	NM_026630 // Gtsf1l // gametocyte specific factor 1-like // 2|2 H3 // 68236 /// ENSMUST	Gtsf1l	NM_026630	NM_026630 // RefSeq // Mus musculus gametocyte specific factor 1-like (Gtsf1l), mRNA. /		3.95386	4.00841	4.32854	4.22522	4.10034	4.08314	4.44161	4.09555	4.04616	4.17591	4.02157	4.03732	4.51535	4.02426	4.63066	4.11721	4.42404	4.0526	4.29461	4.24536	3.9784	4.13088	4.25423	4.00759	4.20585	4.27973	4.09364	4.10276	3.87124	3.96853	4.3473	4.12632	4.19456	4.24269	4.2833	4.15483	4.09852	4.03848	4.26291	4.27487	4.03842
chr2	155390656	155473894	17393244	ENSMUST00000109670 // Ncoa6 // nuclear receptor coactivator 6 // 2 H2|2 // 56406 /// NM	Ncoa6	ENSMUST00000109670	ENSMUST00000109670 // ENSEMBL // cdna:known chromosome:NCBIM37:2:155216401:155299542:-1		8.60571	9.28119	9.13244	9.1213	9.02553	9.17692	9.2833	8.92931	8.90236	9.075	8.94205	9.35374	9.34019	9.20299	9.61333	9.2315	9.29885	8.86831	9.11441	9.1897	8.90532	9.18731	9.11695	8.83655	9.34613	9.17683	9.29961	9.10248	9.09787	8.81604	9.41101	9.24812	9.21755	9.39408	9.28606	9.43018	9.35246	9.14708	9.21149	9.33298	9.82216
chr2	148750358	148756130	17377372	ENSMUST00000109955 // Cstl1 // cystatin-like 1 // 2 G3|2 // 228756 /// ENSMUST000001099	Cstl1	ENSMUST00000109955	ENSMUST00000109955 // ENSEMBL // cdna:known chromosome:NCBIM37:2:148576094:148581169:1		5.26246	5.74646	5.76013	5.86384	5.87135	5.97534	5.75719	5.7117	5.6458	5.73368	5.83668	5.71791	5.65546	5.82166	6.15593	5.90577	5.97745	5.86438	5.79081	5.76276	5.73576	5.83039	5.72875	5.52976	5.69933	5.60377	5.8505	5.87016	5.84159	5.75012	5.91599	6.43598	5.9208	5.72651	6.02228	6.01842	6.22549	5.67878	5.86868	5.92772	6.07613
chr2	152507756	152511736	17392956	NM_001039120 // Defb26 // defensin beta 26 // 2 H1|2 // 654457 /// ENSMUST00000099205 /	Defb26	NM_001039120	NM_001039120 // RefSeq // Mus musculus defensin beta 26 (Defb26), mRNA. // chr2 // 100		4.32255	3.7409	3.56929	4.53373	3.83588	3.71663	3.65586	3.92494	4.86926	3.70596	3.86786	3.67922	3.54064	3.97768	3.90402	4.31789	3.81986	3.58578	3.40003	3.60794	3.62795	3.52964	4.33434	4.18275	3.57925	3.72031	3.53461	3.82509	3.58574	5.01901	3.54741	3.73926	3.67949	3.51803	3.88266	3.68248	3.79383	3.61169	3.70467	3.78216	3.81061
chr2	163859751	163918683	17394079	ENSMUST00000044734 // Rims4 // regulating synaptic membrane exocytosis 4 // 2 H3|2 // 2	Rims4	ENSMUST00000044734	ENSMUST00000044734 // ENSEMBL // cdna:known chromosome:NCBIM37:2:163685487:163744419:-1		6.39811	7.79165	6.66808	7.67334	7.66128	7.05105	7.21151	6.74927	6.17581	9.07095	6.91582	6.86753	6.84153	6.73994	7.25537	6.85964	6.80761	7.45579	7.43079	7.65684	6.63139	7.34112	7.99945	6.81404	6.73242	8.23901	6.64127	7.30212	7.48363	6.1856	6.99346	6.97857	6.48138	6.76206	6.83499	7.40401	7.31469	7.04004	7.36765	8.036	7.24769
chr2	152411956	152415044	17392943	NM_175126 // Zcchc3 // zinc finger, CCHC domain containing 3 // 2 H1|2 // 67917 /// ENS	Zcchc3	NM_175126	NM_175126 // RefSeq // Mus musculus zinc finger, CCHC domain containing 3 (Zcchc3), mRN		6.16166	6.99699	7.06775	7.15599	6.77577	6.21778	6.85676	6.72265	6.33483	7.4111	6.75605	5.8171	6.95958	6.79147	6.72867	6.71478	6.30941	6.11085	6.74814	6.85389	6.56144	6.91892	6.93597	6.9873	6.7205	6.97205	6.919	6.62653	7.0675	6.36885	6.36305	7.06217	7.05347	6.67573	6.20227	6.24531	6.60154	7.44592	6.58059	7.07881	6.97542
chr2	156311846	156312704	17393527	NM_020255 // Scand1 // SCAN domain-containing 1 // 2|2 H2 // 19018 /// ENSMUST000000791	Scand1	NM_020255	NM_020255 // RefSeq // Mus musculus SCAN domain-containing 1 (Scand1), mRNA. // chr2 //		6.92	7.17642	6.99599	7.54766	6.80679	6.85091	6.83055	6.93913	7.18353	7.01967	6.68036	6.99828	6.8977	6.82093	6.57405	7.68686	7.16598	6.60987	7.02626	6.70004	6.66031	6.88281	6.87824	7.12389	6.90664	7.02631	6.81422	6.9547	7.11249	7.22468	6.82808	6.70135	7.15722	6.64917	6.60923	6.83606	6.64605	7.06071	6.93481	7.43521	6.97551
chr2	156388063	156392979	17393539	NR_024329 // 2900097C17Rik // RIKEN cDNA 2900097C17 gene // 2 H1|2 // 347740	2900097C17Rik	NR_024329	NR_024329 // RefSeq // Mus musculus RIKEN cDNA 2900097C17 gene (2900097C17Rik), non-cod		8.7631	9.51001	9.63433	8.76288	9.27619	9.13011	9.45824	9.42947	9.20674	9.36517	9.35504	9.33759	9.50476	9.39004	8.37116	9.41649	9.50554	9.02425	9.61144	9.39468	9.389	9.49816	9.764	9.10188	9.35067	9.58428	9.5836	9.84975	9.39315	9.50812	9.61303	9.41694	9.72774	9.38411	9.69544	9.49306	9.43282	9.31906	9.71602	9.64691	10.1231
chr2	158502612	158508198	17378898	NM_145635 // Adig // adipogenin // 2 H1|2 // 246747 /// ENSMUST00000059889 // Adig // a	Adig	NM_145635	NM_145635 // RefSeq // Mus musculus adipogenin (Adig), mRNA. // chr2 // 100 // 68 // 17		4.66448	4.5751	4.18299	4.06692	4.52974	4.4864	4.54108	4.43595	4.95846	4.34442	4.40506	4.23471	4.4349	4.45651	4.82296	4.35621	4.41364	4.20467	4.34524	4.22614	4.95577	4.37335	4.88834	4.75391	4.196	4.40423	4.43583	4.59363	4.53195	4.77844	4.46795	4.3927	4.63879	4.36564	4.29034	4.39027	4.22327	4.50126	4.29519	4.66129	4.18781
chr2	149829211	150004821	17377432	NM_001085521 // Tmem90b // transmembrane protein 90B // 2 G3|2 // 433485 /// ENSMUST000	Tmem90b	NM_001085521	NM_001085521 // RefSeq // Mus musculus transmembrane protein 90B (Tmem90b), mRNA. // ch		6.92347	6.65277	7.09626	6.67418	7.19466	8.54982	7.27916	7.1863	6.66131	6.59496	6.77917	7.79036	7.61139	7.75613	7.60536	6.44814	7.95002	6.50553	6.50412	7.69227	6.25933	8.79376	6.49016	5.97413	6.33984	6.58535	6.88865	6.42365	7.19861	6.18666	7.2629	7.96123	7.0088	8.53306	6.84991	7.51388	7.14148	7.36561	6.44193	6.17084	6.4629
chr2	157981803	158028433	17393771	ENSMUST00000029179 // Tti1 // TELO2 interacting protein 1 // 2 H1|2 // 75425 /// NM_029	Tti1	ENSMUST00000029179	ENSMUST00000029179 // ENSEMBL // cdna:known chromosome:NCBIM37:2:157807539:157854169:-1		8.83304	8.92606	9.06454	8.58279	8.67975	8.40206	8.8117	9.32864	9.41411	8.78007	8.45679	9.05644	8.40081	9.07194	8.25306	8.89523	8.90613	8.24638	8.49043	8.82139	9.50707	8.87018	8.94693	9.5866	9.10012	9.18158	9.11697	9.08886	8.75958	9.55873	8.96029	8.43185	8.11179	8.95844	8.87361	9.13213	8.68769	9.08462	8.87631	8.61205	9.55847
chr2	163492318	163502612	17379260	NM_001099331 // R3hdml // R3H domain containing-like // 2 H3|2 // 100043899 /// ENSMUST	R3hdml	NM_001099331	NM_001099331 // RefSeq // Mus musculus R3H domain containing-like (R3hdml), mRNA. // ch		5.5673	5.44497	5.21008	5.18207	5.62047	5.60097	5.18135	5.0824	5.06099	5.15262	5.53746	5.1712	5.20521	5.21331	4.99988	5.57232	5.41081	6.20718	5.58576	5.49568	5.28248	5.38639	5.55978	5.42833	5.90148	5.29447	5.07901	5.76833	5.27786	5.0074	5.14324	5.26281	5.381	5.32031	8.37222	5.19415	5.52219	5.37235	5.47249	5.59274	5.28731
chr2	160743927	160751909	17393878	NM_021280 // Plcg1 // phospholipase C, gamma 1 // 2 H2|2 92.0 cM // 18803 /// ENSMUST00	Plcg1	NM_021280	NM_021280 // RefSeq // Mus musculus phospholipase C, gamma 1 (Plcg1), mRNA. // chr2 //		5.20581	5.35638	5.522	5.23086	5.11881	5.52535	5.16912	4.84108	5.10089	5.27434	6.1078	4.97734	5.54304	5.17107	5.83658	4.73245	5.33172	5.12005	5.40649	5.20432	4.40173	5.28758	5.37667	5.01998	5.14029	5.39504	5.52656	5.1198	5.4037	4.80178	5.37124	6.19671	5.76638	5.06502	5.37334	4.98856	5.19336	4.86794	5.50566	5.34252	5.07834
chr2	156843128	156862963	17393569	NR_015591 // 5430405H02Rik // RIKEN cDNA 5430405H02 gene // 2 H2|2 // 74487 /// NR_0279	5430405H02Rik	NR_015591	NR_015591 // RefSeq // Mus musculus RIKEN cDNA 5430405H02 gene (5430405H02Rik), transcr		6.24176	6.61797	6.8474	6.61859	6.52037	6.67372	6.4061	6.39219	6.37711	6.4536	6.62311	6.51266	6.93144	6.44796	6.289	6.27347	6.6506	6.39622	6.68316	6.4535	6.2118	6.63989	6.45883	6.54153	6.5434	6.56412	6.84659	6.4785	6.50638	6.20861	6.49842	6.78258	6.75366	6.35119	6.5881	6.6829	6.5892	6.65579	6.52604	6.78651	6.72303
chr2	157320118	157326319	17393738	XR_140531 // LOC100861927 // uncharacterized LOC100861927 // --- // 100861927 /// XR_14	LOC100861927	XR_140531	XR_140531 // RefSeq // PREDICTED: Mus musculus uncharacterized LOC100861927, transcript		5.01798	5.23264	5.36118	5.05713	5.07354	6.07609	5.30695	5.26953	5.31684	5.68919	6.119	5.22319	6.17339	5.17342	5.58568	5.21097	5.35775	5.17845	5.74662	5.23463	5.07961	5.25868	5.07958	5.00907	5.00887	5.33082	5.27379	4.95515	5.41034	5.09709	5.02033	5.29548	5.92818	5.10261	5.53902	5.33185	5.43859	5.45603	5.16247	5.31314	5.15905
chr2	153008890	153015427	17393022	ENSMUST00000028972 // Pdrg1 // p53 and DNA damage regulated 1 // 2 H1|2 // 68559 /// NM	Pdrg1	ENSMUST00000028972	ENSMUST00000028972 // ENSEMBL // cdna:known chromosome:NCBIM37:2:152834626:152841163:-1		7.57112	7.83716	7.9445	7.82513	7.75619	7.34102	7.86181	7.87742	7.56879	7.80974	8.14726	7.6304	7.95353	7.97076	8.04712	8.05026	8.01264	7.63877	8.04014	8.0506	8.0433	7.95777	7.55103	7.67455	8.01866	8.15638	7.90095	7.93884	7.94356	7.71871	8.03238	7.62624	7.9872	7.73722	7.66436	8.05616	8.05686	8.0914	8.06108	8.13161	8.45611
chr2	155563181	155592810	17393288	ENSMUST00000079691 // Gss // glutathione synthetase // 2 H1|2 // 14854 /// NM_008180 //	Gss	ENSMUST00000079691	ENSMUST00000079691 // ENSEMBL // cdna:known chromosome:NCBIM37:2:155388917:155418546:-1		6.55795	6.8511	6.48989	6.32499	7.06664	6.41138	6.56445	7.66446	7.34563	6.42022	6.18403	6.40558	6.34602	6.42229	6.57341	6.56019	6.39284	6.59204	6.37682	6.49906	7.41471	6.16133	6.74137	7.19335	6.64233	6.91134	6.85261	6.55386	6.59379	6.65028	6.37811	6.20924	6.59508	6.74275	6.61597	6.36474	6.38891	6.69857	7.1016	6.74592	6.88315
chr2	156872457	156887192	17393579	ENSMUST00000029164 // Sla2 // Src-like-adaptor 2 // 2 H1|2 // 77799 /// ENSMUST00000109	Sla2	ENSMUST00000029164	ENSMUST00000029164 // ENSEMBL // cdna:known chromosome:NCBIM37:2:156698193:156712814:-1		6.05722	6.34208	6.17788	5.95944	6.05505	6.2943	6.21554	6.29787	5.83187	6.26512	6.45572	6.23014	6.12252	6.01545	5.70653	5.51916	6.2379	6.33722	6.02436	6.09041	6.09137	5.84518	6.02481	6.17385	5.93801	6.01531	6.02407	6.12856	6.00014	6.21034	5.9204	6.12008	6.10737	5.93762	6.34799	5.8743	6.06835	6.12677	5.95898	6.36575	6.05605
chr2	164070322	164155524	17379357	NM_021420 // Stk4 // serine/threonine kinase 4 // 2 H3|2 // 58231 /// ENSMUST0000001835	Stk4	NM_021420	NM_021420 // RefSeq // Mus musculus serine/threonine kinase 4 (Stk4), mRNA. // chr2 //		7.82324	8.21259	8.4647	8.46324	8.05588	8.30649	8.46998	8.13842	8.29715	8.14342	8.30032	8.48885	8.46512	8.29491	8.22922	8.36643	8.38264	8.02061	8.36807	8.58817	8.64043	8.50097	8.03088	8.47795	8.48767	8.34834	8.68078	8.14199	8.43159	8.42028	8.61496	8.14024	8.26341	8.53844	8.26186	8.6121	8.37422	8.28531	8.39802	8.39926	8.89176
chr2	164354070	164389095	17394153	NM_011414 // Slpi // secretory leukocyte peptidase inhibitor // 2 H|2 // 20568 /// ENSM	Slpi	NM_011414	NM_011414 // RefSeq // Mus musculus secretory leukocyte peptidase inhibitor (Slpi), mRN		6.8721	8.16506	6.62889	6.53006	8.71814	6.32189	7.06603	7.20399	6.88595	6.31347	6.35143	6.91973	6.48676	6.95874	6.62336	6.51462	6.4973	6.19923	7.27581	6.40423	7.05545	6.09065	7.00934	6.24234	6.47758	6.49719	6.3526	6.72749	6.49235	6.72192	6.97892	6.64728	7.21645	6.91554	6.83044	6.14003	6.25906	6.46118	6.58682	6.61573	6.25449
chr2	153875045	153895270	17378017	NM_025631 // Bpifb2 // BPI fold containing family B, member 2 // 2 H1|2 // 66557 /// EN	Bpifb2	NM_025631	NM_025631 // RefSeq // Mus musculus BPI fold containing family B, member 2 (Bpifb2), mR		5.53806	5.61557	5.82534	6.14364	5.60821	5.81679	5.48528	5.44684	5.68167	5.89494	5.72511	5.58652	5.86758	5.90663	5.68762	5.56693	5.48466	5.88535	5.68925	5.61812	5.8635	5.64368	5.66539	5.77935	5.72526	5.72916	5.65542	5.58838	5.78324	5.8441	5.26498	5.94198	5.88855	5.3013	5.73398	5.51475	5.80912	5.6221	5.20058	5.75885	5.63474
chr2	163152895	163156106	17394012	---		---	ENSMUST00000136371 // ENSEMBL // havana:lincRNA chromosome:NCBIM37:2:162978631:16298184		3.63234	3.73305	3.77408	3.99772	3.68469	3.69727	3.89636	3.61453	3.29248	3.72976	4.06848	3.66977	3.88971	3.73914	3.71045	3.69146	3.84002	3.87503	3.63856	3.63198	3.57594	3.84673	3.65634	3.58939	3.72766	3.73689	3.92977	3.60281	3.83278	3.67609	3.84679	4.21026	3.7266	3.73456	3.96033	3.88517	4.16731	3.943	3.90981	3.86704	3.56129
chr2	164053540	164071169	17394087	NM_025996 // Tomm34 // translocase of outer mitochondrial membrane 34 // 2 H3|2 // 6714	Tomm34	NM_025996	NM_025996 // RefSeq // Mus musculus translocase of outer mitochondrial membrane 34 (Tom		9.11719	9.3825	9.74597	9.1447	9.17588	9.47314	9.34274	9.34373	9.48944	9.5653	9.33356	9.76597	9.40814	9.46917	9.31394	9.55477	9.41549	9.19151	9.5223	9.41442	9.46599	9.62347	9.15626	9.46853	9.39258	9.37503	9.41156	9.36424	9.36161	9.34357	9.76786	9.27638	9.54954	9.32135	9.17206	9.76655	9.24226	9.58211	9.55734	9.34647	9.63037
chr2	149405057	149410293	17377425	NM_021405 // Cst10 // cystatin 10 (chondrocytes) // 2 G3|2 // 58214 /// ENSMUST00000047	Cst10	NM_021405	NM_021405 // RefSeq // Mus musculus cystatin 10 (chondrocytes) (Cst10), mRNA. // chr2 /		3.58075	3.39224	3.43554	3.69489	3.73445	3.57511	3.58829	3.52464	3.90058	3.89941	3.71573	3.55671	3.64168	3.5523	3.87058	3.59457	3.73065	3.54819	3.59326	3.72193	3.61609	3.53771	3.77412	3.73783	3.56143	3.45062	3.56861	3.3763	3.4432	3.56767	3.57474	3.51498	3.59824	3.63579	3.70428	3.38155	3.56946	3.72301	3.64982	3.45164	3.35633
chr2	152736251	152737410	17377778	NM_010495 // Id1 // inhibitor of DNA binding 1 // 2 H1|2 84.0 cM // 15901 /// ENSMUST00	Id1	NM_010495	NM_010495 // RefSeq // Mus musculus inhibitor of DNA binding 1 (Id1), mRNA. // chr2 //		7.46125	7.68559	6.75329	7.81049	9.58113	7.01566	8.73024	9.26668	9.30719	9.43974	7.09465	7.06211	7.25716	7.25719	7.96757	6.75135	6.78482	7.08221	7.93181	7.61906	9.1617	7.4614	7.9337	9.08528	7.08052	8.81316	6.51304	7.32357	8.09285	8.47323	7.25626	6.83751	7.93778	7.17132	6.69991	7.29885	6.3977	6.72923	6.94356	7.07594	6.71263
chr2	155817730	155819426	17393353	NM_010808 // Mmp24 // matrix metallopeptidase 24 // 2 H1|2 87.5 cM // 17391 /// ENSMUST	Mmp24	NM_010808	NM_010808 // RefSeq // Mus musculus matrix metallopeptidase 24 (Mmp24), mRNA. // chr2 /		7.47617	8.06565	7.75927	7.55754	7.94679	7.95939	7.5913	8.02682	7.54607	7.61232	7.75778	8.07915	7.58409	7.51682	7.64609	7.67076	7.5073	7.5142	7.80192	7.46289	7.40957	7.90719	7.97302	7.42995	7.19551	7.82923	7.81649	7.57722	7.76175	7.70255	7.70327	7.83291	7.99012	7.63892	7.56843	7.57853	7.33899	7.74365	7.57587	7.91424	7.79641
chr2	164731180	164745931	17394246	ENSMUST00000103096 // Wfdc3 // WAP four-disulfide core domain 3 // 2 H3|2 // 71856 ///	Wfdc3	ENSMUST00000103096	ENSMUST00000103096 // ENSEMBL // cdna:putative chromosome:NCBIM37:2:164556680:164568812		5.69371	5.28754	5.4597	4.83723	5.55163	5.31509	5.54899	5.95156	6.55739	5.68137	5.43797	5.43689	5.21044	5.37721	5.40756	5.68311	5.04647	5.35978	5.36745	5.08112	6.0864	5.40758	5.45367	5.60244	5.36362	5.41329	5.47329	5.44855	5.37503	6.21187	5.6337	5.42572	5.45252	5.48952	5.61861	5.45999	5.28745	5.36157	5.51341	5.78764	5.63448
chr2	155246996	155357430	17393225	NM_001004721 // Pigu // phosphatidylinositol glycan anchor biosynthesis, class U // 2 H	Pigu	NM_001004721	NM_001004721 // RefSeq // Mus musculus phosphatidylinositol glycan anchor biosynthesis,		9.17789	9.52906	9.95221	9.62776	9.54214	9.5958	9.59164	9.46717	9.75458	9.30605	9.69952	9.76615	9.53717	9.80697	9.1771	9.92792	9.75073	8.60463	9.70588	9.87405	9.99332	9.66911	9.39671	9.97787	9.69759	9.92738	9.91978	9.59072	9.59048	9.70351	10.146	9.35881	9.94545	9.62635	9.48726	9.94673	9.69882	9.84177	9.83023	9.37671	10.3713
chr2	157208550	157279549	17393709	NM_001039557 // 4922505G16Rik // RIKEN cDNA 4922505G16 gene // 2 H1|2 // 629499 /// ENS	4922505G16Rik	NM_001039557	NM_001039557 // RefSeq // Mus musculus RIKEN cDNA 4922505G16 gene (4922505G16Rik), mRNA		5.74684	5.98833	5.85562	5.98187	5.82067	5.98529	5.87092	5.68349	5.71028	6.17086	6.22411	6.11997	5.91076	5.7852	6.28078	6.0773	6.29076	5.81605	6.09419	5.85427	5.8326	5.67869	5.98976	5.67303	6.12609	5.64466	6.08502	5.90616	6.04312	5.77504	6.124	5.92921	6.08115	5.77383	6.67992	5.68936	6.10721	6.00982	6.02057	6.12265	5.80387
chr2	164832873	164841032	17379560	NM_008906 // Ctsa // cathepsin A // 2 H3|2 96.0 cM // 19025 /// ENSMUST00000017904 // C	Ctsa	NM_008906	NM_008906 // RefSeq // Mus musculus cathepsin A (Ctsa), transcript variant 1, mRNA. //		10.0902	10.3255	10.3222	10.2884	10.7372	10.2027	10.0344	10.6077	10.6999	10.2516	10.1448	10.3085	10.0522	10.1234	9.99616	10.1865	10.1119	9.93594	10.2743	10.5929	10.7645	10.1655	10.2133	10.8377	10.1909	10.2724	9.85942	10.2956	9.88214	10.7102	10.3884	10.0838	10.2471	10.25	10.1155	10.1933	9.88716	10.152	10.2334	10.3993	10.1963
chr2	150934519	151009398	17392748	NM_207204 // Ninl // ninein-like // 2 G3|2 // 78177 /// ENSMUST00000109896 // Ninl // n	Ninl	NM_207204	NM_207204 // RefSeq // Mus musculus ninein-like (Ninl), mRNA. // chr2 // 100 // 91 // 2		6.57787	6.89482	6.92226	7.18015	6.63056	7.08902	6.82764	7.5872	7.52234	6.60371	6.92683	7.19657	7.24838	7.08684	7.1604	7.33546	7.42088	7.11883	6.91758	6.86052	7.67454	6.97387	6.95551	7.74638	7.16466	6.26804	7.55343	6.67686	7.17104	7.18755	7.2902	6.89452	7.08322	7.33729	7.09432	7.21817	7.18255	7.10688	7.39673	7.00737	7.38028
chr2	164235929	164238466	17394133	ENSMUST00000044953 // Svs2 // seminal vesicle secretory protein 2 // 2 H3|2 80.9 cM //	Svs2	ENSMUST00000044953	ENSMUST00000044953 // ENSEMBL // cdna:known chromosome:NCBIM37:2:164061665:164064202:-1		9.56724	3.80777	4.33957	6.05933	4.0366	4.28581	9.9942	10.4453	10.339	4.40357	3.78065	4.55724	5.53093	10.1312	7.17141	5.14747	4.10087	8.70688	4.12478	4.94217	10.1092	9.27965	9.8881	4.17227	4.7027	4.4756	5.53778	10.2097	3.97718	9.92094	4.17369	4.30251	3.92162	9.93291	8.21513	4.52064	4.42477	7.29259	4.98329	7.36366	6.20925
chr2	150905400	150931280	17377525	NM_027014 // Gins1 // GINS complex subunit 1 (Psf1 homolog) // 2|2 H1 // 69270 /// ENSM	Gins1	NM_027014	NM_027014 // RefSeq // Mus musculus GINS complex subunit 1 (Psf1 homolog) (Gins1), tran		6.92323	7.33894	7.7229	7.49871	7.42457	7.1137	7.61934	6.22672	7.28634	7.48373	7.24415	7.60224	7.50749	7.86662	7.41207	7.86341	7.68198	7.31409	7.50223	7.73465	7.46907	7.29717	7.16274	7.83049	7.7272	7.71406	8.07149	7.37891	8.09173	7.17631	7.96789	7.47338	7.47863	7.64019	7.3856	7.99717	7.94461	7.85658	8.33986	7.90703	8.16976
chr2	155133481	155226855	17378300	NM_008395 // Itch // itchy, E3 ubiquitin protein ligase // 2 H1|2 89.0 cM // 16396 ///	Itch	NM_008395	NM_008395 // RefSeq // Mus musculus itchy, E3 ubiquitin protein ligase (Itch), transcri		8.71174	8.91791	9.17051	8.58019	9.25079	8.93676	9.2681	9.64065	9.6149	9.05793	9.00117	9.0045	9.10716	9.32285	8.78653	8.72509	9.32913	8.62942	8.85248	9.25214	9.65695	9.17689	9.25062	9.48479	9.28618	9.20818	9.32399	9.39291	9.3673	9.87253	9.21725	8.90439	8.94562	9.42143	8.88494	9.17757	9.1681	9.03615	9.08091	8.94834	9.65559
chr2	152669461	152708670	17377753	NM_001159551 // H13 // histocompatibility 13 // 2 H1|2 86.0 cM // 14950 /// NM_010376 /	H13	NM_001159551	NM_001159551 // RefSeq // Mus musculus histocompatibility 13 (H13), transcript variant		10.022	10.0331	9.86503	9.98538	10.1067	9.60028	9.84946	10.7319	10.4044	10.1239	9.61558	9.71192	9.67783	9.87823	9.65918	9.89063	9.81545	9.02546	9.9933	10.0529	10.0581	9.82943	10.2644	10.1844	10.1201	10.1966	10.0353	9.8152	9.91961	10.5385	9.94147	9.65526	10.0004	9.72211	9.81086	9.92009	9.84484	9.9806	9.8487	10.2397	10.1658
chr2	157367594	157396763	17378716	NM_026968 // Manbal // mannosidase, beta A, lysosomal-like // 2 H1|2 // 69161 /// ENSMU	Manbal	NM_026968	NM_026968 // RefSeq // Mus musculus mannosidase, beta A, lysosomal-like (Manbal), mRNA.		8.77793	9.50239	9.24023	9.76102	8.94136	9.57527	9.26238	9.04209	8.92185	9.52895	9.2717	9.53707	9.41044	9.18893	9.51504	9.43611	9.348	8.82799	9.52228	9.236	8.83046	9.19584	9.32098	9.2845	8.81565	9.14365	9.15693	8.836	9.10235	9.18281	9.54832	9.14629	9.47489	8.58417	9.20815	9.3828	9.13359	9.57231	9.09483	9.47636	9.34309
chr2	152393611	152398046	17392937	NM_011438 // Sox12 // SRY-box containing gene 12 // 2 G3|2 // 20667 /// ENSMUST00000063	Sox12	NM_011438	NM_011438 // RefSeq // Mus musculus SRY-box containing gene 12 (Sox12), mRNA. // chr2 /		6.59557	7.71043	7.1361	7.42986	7.4481	7.25503	7.33911	6.66887	6.6028	7.25848	7.14469	7.78263	7.26622	7.61829	6.96959	7.4176	7.2924	7.26404	7.33229	7.39357	6.73555	7.26719	6.82975	7.16345	7.58943	7.49118	7.22275	7.23813	7.26056	6.41243	7.2225	7.23669	7.36693	7.22606	7.39061	7.36924	7.75991	7.37397	7.63492	8.07074	7.75623
chr2	163472545	163473003	17379258	NR_028122 // 2310001K24Rik // RIKEN cDNA 2310001K24 gene // 2 H3|2 // 69517	2310001K24Rik	NR_028122	NR_028122 // RefSeq // Mus musculus RIKEN cDNA 2310001K24 gene (2310001K24Rik), non-cod		4.61857	5.47495	5.33445	5.67381	5.26565	5.50051	5.14928	5.02324	5.0373	5.41577	5.40427	5.1744	5.45667	4.98408	5.31565	5.24413	5.43339	5.14534	5.5564	5.51373	5.35093	5.2075	5.59615	5.1473	5.11387	5.34671	5.60627	5.08444	5.39196	5.0115	5.10389	5.36517	5.50623	5.43407	5.52547	5.10082	5.62403	5.18651	5.23104	5.53158	5.24928
chr2	150883723	150883866	17377523	---		---	ENSMUST00000157262 // ENSEMBL // ncrna:snoRNA chromosome:NCBIM37:2:150709459:150709602:		7.01801	6.52801	6.40062	6.82136	7.30649	5.88536	6.59286	6.80504	6.78045	6.35549	6.04104	6.26133	6.89789	6.68565	6.44661	5.34383	6.53583	6.69971	6.38527	6.38643	6.83236	6.28829	6.18783	6.76082	6.42562	6.86399	7.3715	6.70453	6.58834	6.82692	6.29759	5.99113	7.32974	6.38036	6.69998	6.47789	6.85744	7.44636	6.76895	7.1073	5.63533
chr2	155236533	155250277	17378329	NM_025947 // Dynlrb1 // dynein light chain roadblock-type 1 // 2 H1|2 // 67068 /// ENSM	Dynlrb1	NM_025947	NM_025947 // RefSeq // Mus musculus dynein light chain roadblock-type 1 (Dynlrb1), mRNA		10.8223	10.7583	10.2522	10.6957	10.8552	9.96904	10.8462	11.1383	10.7179	10.3926	9.99784	10.6715	9.97715	11.029	10.7933	10.7808	10.6332	10.4742	10.1417	10.621	10.5677	10.0446	10.5626	10.4411	11.3396	11.2416	10.1777	10.7361	10.6955	10.3632	10.5123	11.0539	10.188	10.6136	10.6154	10.4398	10.6252	10.5704	10.689	10.8325	11.1845
chr2	150606233	150610254	17377471	AK076437 // Gm14123 // predicted gene 14123 // --- // 100415913	Gm14123	AK076437	AK076437 // GenBank HTC // Mus musculus 0 day neonate head cDNA, RIKEN full-length enri		3.57227	3.71323	3.87397	4.25508	3.69192	3.7147	3.68197	3.99113	3.93936	3.83658	3.43386	3.78709	3.54604	3.86748	3.35894	4.12381	3.73141	3.55055	3.53654	3.64638	3.92069	3.72186	3.49776	3.8759	3.69771	3.91927	4.00435	3.65647	3.70258	3.98413	3.74808	3.72195	3.46213	3.5255	3.56326	3.46794	3.84612	3.5909	3.69075	3.65138	3.5279
chr2	153291413	153333390	17377926	NM_008444 // Kif3b // kinesin family member 3B // 2 G-H2|2 86.0 cM // 16569 /// ENSMUST	Kif3b	NM_008444	NM_008444 // RefSeq // Mus musculus kinesin family member 3B (Kif3b), mRNA. // chr2 //		7.36737	7.94527	7.71916	7.96093	7.75174	7.90707	7.64028	7.7706	7.95494	7.34298	7.82728	7.96481	7.99367	7.56364	8.08043	7.27366	7.67696	7.73921	7.84055	7.66518	7.85202	7.98279	7.40833	7.94174	7.58561	7.81288	7.57665	7.86865	7.86665	7.27107	7.90825	7.48427	7.6	7.7323	7.70261	7.9325	7.84643	7.99402	7.89077	8.20621	8.26888
chr2	159911773	159947376	17393854	NR_040498 // 4933416E03Rik // RIKEN cDNA 4933416E03 gene // 2|2 // 71081	4933416E03Rik	NR_040498	NR_040498 // RefSeq // Mus musculus RIKEN cDNA 4933416E03 gene (4933416E03Rik), non-cod		3.93259	4.30255	3.88614	3.9386	3.83471	3.96393	4.02219	4.23537	3.68844	3.85778	3.97146	4.23708	3.98295	3.9917	4.41355	3.68222	4.06606	4.21145	3.99952	3.82131	3.79584	3.93319	4.16347	3.89532	4.37603	4.02392	4.03167	3.86181	3.89874	3.85229	4.02848	4.05218	4.18818	4.05488	3.81929	4.15791	3.95081	3.79314	4.19039	3.94171	3.7478
chr2	151282975	151283110	17392801	---		---	ENSMUST00000158950 // ENSEMBL // ncrna:snoRNA chromosome:NCBIM37:2:151108711:151108846:		5.15601	3.56357	4.98421	4.51887	4.91971	4.31038	4.26113	4.44517	4.13644	4.14408	4.18505	4.31867	4.22271	4.05629	4.24161	3.28069	4.93916	4.04585	4.02509	4.00258	4.65335	4.11035	4.4933	3.52908	4.42095	4.39147	4.23124	4.04036	4.01692	3.50964	4.35765	4.65023	4.32547	4.42597	4.12661	3.91337	4.11914	4.31459	4.346	4.43762	3.8852
chr2	151123853	151123988	17377551	---		---	ENSMUST00000158265 // ENSEMBL // ncrna:snoRNA chromosome:NCBIM37:2:150949589:150949724:		3.65943	3.82227	3.70738	3.40632	3.32235	3.54466	3.39878	3.38792	3.7044	3.69179	3.78762	3.54757	3.27859	3.67594	3.21325	3.16503	3.84293	3.25267	3.19635	3.17804	3.47509	3.53514	3.42602	3.66847	3.42882	3.43091	3.6626	3.74378	3.24941	3.54772	3.66267	3.78198	3.7084	3.51479	3.64695	3.14369	3.44662	3.84409	3.32708	3.54891	3.63468
chr2	154436481	154539356	17378216	NM_172860 // Cbfa2t2 // core-binding factor, runt domain, alpha subunit 2, translocated	Cbfa2t2	NM_172860	NM_172860 // RefSeq // Mus musculus core-binding factor, runt domain, alpha subunit 2,		8.68849	8.79695	9.05304	8.88933	8.71997	8.6512	9.03895	7.99494	8.40222	8.77946	8.46077	9.07359	8.87287	8.72191	8.48358	8.97077	8.89392	8.92958	8.88057	8.83327	8.39763	8.63601	8.54009	8.72814	9.11008	8.9976	9.03451	8.71271	8.77287	8.38882	9.19615	8.84277	9.14028	8.86585	9.28186	9.23337	8.89993	9.12819	8.9865	8.78665	9.53096
chr2	148672601	148676027	17377354	NM_001110159 // Nxt1 // NTF2-related export protein 1 // 2|2 H1 // 56488 /// ENSMUST000	Nxt1	NM_001110159	NM_001110159 // RefSeq // Mus musculus NTF2-related export protein 1 (Nxt1), transcript		7.44725	7.72788	7.87315	8.35392	7.90281	7.53186	7.87647	7.17807	7.61665	7.89331	7.78307	7.74703	7.75953	7.75983	7.64177	7.79876	8.06523	7.29543	7.88393	7.66984	7.36595	7.75557	7.19226	7.65389	7.66804	7.74506	8.06168	7.60771	7.91914	7.26142	7.93611	7.60264	7.93906	7.6479	7.61729	7.939	7.55708	7.90653	7.87545	7.86612	7.88411
chr2	157556362	157571274	17393755	NM_016916 // Blcap // bladder cancer associated protein homolog (human) // 2 H1|2 88.0	Blcap	NM_016916	NM_016916 // RefSeq // Mus musculus bladder cancer associated protein homolog (human) (		7.29925	8.11271	8.14014	8.08695	7.76416	8.12433	7.98269	7.07941	7.43715	7.70087	8.55183	7.78566	7.92244	8.27489	7.40336	7.72995	7.96998	7.45153	7.59851	7.60067	7.5882	8.60625	7.35018	7.802	7.36953	7.35063	7.42724	7.42485	7.37173	7.16005	8.21256	8.76879	7.92775	8.08556	7.66364	7.75987	7.81389	7.69703	7.60658	7.37741	7.94722
chr2	152962485	153008482	17377831	ENSMUST00000103155 // Ttll9 // tubulin tyrosine ligase-like family, member 9 // 2|2 H2	Ttll9	ENSMUST00000103155	ENSMUST00000103155 // ENSEMBL // cdna:known chromosome:NCBIM37:2:152788242:152828966:1		5.43921	5.46183	5.73066	5.94111	5.90504	5.47794	5.62115	5.73129	5.58694	5.48604	5.63777	5.65746	5.61564	5.82832	5.76411	5.901	5.87126	5.68914	5.66417	5.66942	5.49042	5.49143	5.57928	5.41076	5.71144	6.02989	5.78087	5.58272	5.85478	5.8056	5.62775	5.65214	5.71106	5.64781	5.77311	5.35775	5.90165	5.8318	5.93037	5.70598	5.88886
chr2	147184083	147331681	17377317	NM_010919 // Nkx2-2 // NK2 transcription factor related, locus 2 (Drosophila) // 2 H|2	Nkx2-2	NM_010919	NM_010919 // RefSeq // Mus musculus NK2 transcription factor related, locus 2 (Drosophi		5.57578	5.71487	5.80285	6.02157	5.97814	6.15308	5.85345	5.91512	5.41382	5.60387	5.92041	5.70825	6.14878	5.8168	5.71762	6.29116	5.58261	5.76428	5.81774	5.44557	5.73801	5.99073	5.9601	5.69353	5.87802	5.6409	5.84849	5.74644	5.71895	5.48533	5.77574	5.84417	5.8677	5.75679	6.07109	5.65416	5.84833	5.64565	5.96908	5.89874	5.52146
chr2	150470991	150485091	17392670	NM_001034900 // Zfp345 // zinc finger protein 345 // 2 G3|2 // 545471 /// ENSMUST000001	Zfp345	NM_001034900	NM_001034900 // RefSeq // Mus musculus zinc finger protein 345 (Zfp345), mRNA. // chr2		4.05121	3.98959	3.81493	4.20613	4.06648	4.26111	3.69321	3.88964	4.32748	3.58609	3.86284	3.84493	3.93754	4.35393	4.08818	4.15168	4.01054	3.98698	3.8829	4.20875	4.34218	3.76953	3.60006	3.72581	3.94417	4.08471	3.86037	4.07348	3.76669	3.76768	3.72417	3.86469	4.20623	4.04526	3.93228	3.94238	4.05574	3.9707	3.71154	3.76531	4.04201
chr2	165405028	165473230	17394461	ENSMUST00000029208 // Slc13a3 // solute carrier family 13 (sodium-dependent dicarboxyla	Slc13a3	ENSMUST00000029208	ENSMUST00000029208 // ENSEMBL // cdna:known chromosome:NCBIM37:2:165230528:165298730:-1		6.30185	6.12119	6.16767	7.13458	5.99957	6.42213	6.49235	6.47952	5.99724	6.10179	6.27378	6.11993	6.46931	6.40091	6.28142	6.28222	6.07828	6.23788	6.27762	6.14951	6.35152	6.01536	6.54359	5.95885	6.16052	6.25502	6.06586	6.32228	6.05438	5.84718	6.15655	6.29159	6.40064	6.22546	6.37293	6.17924	6.25561	6.32605	6.04184	6.32985	6.04652
chr2	151715812	151744186	17392868	ENSMUST00000042452 // Psmf1 // proteasome (prosome, macropain) inhibitor subunit 1 // 2	Psmf1	ENSMUST00000042452	ENSMUST00000042452 // ENSEMBL // cdna:known chromosome:NCBIM37:2:151541548:151567046:-1		8.07748	8.70487	9.00444	9.16748	8.73411	8.64896	8.7748	8.72503	8.61757	8.69274	8.92253	8.72186	8.87728	8.80351	8.23569	8.96195	8.85575	8.08608	9.00059	8.87705	8.78579	8.86032	8.72305	8.77991	8.81887	9.04106	8.62456	8.4381	8.53454	8.72867	8.80054	8.79153	9.03621	8.73505	8.86748	8.75865	8.61434	9.17423	8.60756	8.95975	9.1921
chr2	151679361	151701634	17392862	BC052486 // BC052486 // cDNA sequence BC052486 // 2 G3|2 // 228767	BC052486	BC052486	BC052486 // GenBank // Mus musculus cDNA clone IMAGE:6389838. // chr2 // 100 // 64 // 1		4.96438	5.23269	4.94377	5.62398	4.90534	4.98924	5.11266	5.15114	4.73376	5.29313	4.97406	5.04151	5.2155	5.1014	5.02451	4.87032	5.1337	4.78574	4.7361	4.85337	4.90482	4.83597	5.05208	4.73266	4.80692	5.16059	5.44304	4.88231	5.32968	5.13217	5.22793	5.38133	5.22812	5.18699	5.33486	4.69353	5.22097	5.33434	5.30916	5.31307	4.36418
chr2	163203125	163324170	17379229	NM_001098799 // Tox2 // TOX high mobility group box family member 2 // 2 H3|2 // 269389	Tox2	NM_001098799	NM_001098799 // RefSeq // Mus musculus TOX high mobility group box family member 2 (Tox		6.61004	6.65552	6.69142	6.80503	6.7232	7.42314	6.79886	6.85596	6.84481	6.63732	7.28359	6.41935	7.36027	6.58594	7.21988	6.90069	6.87051	6.60852	6.60359	6.50524	6.47777	6.70826	6.39921	7.0727	6.29631	6.26661	6.45204	6.35042	6.28744	6.56311	6.53207	6.80378	6.46014	6.85906	6.40561	6.36729	7.24347	6.45074	6.37557	6.61109	7.55185
chr2	153918230	153932996	17378053	NM_194357 // Bpifb3 // BPI fold containing family B, member 3 // 2 H1|2 // 378700 /// E	Bpifb3	NM_194357	NM_194357 // RefSeq // Mus musculus BPI fold containing family B, member 3 (Bpifb3), mR		5.39225	5.34274	5.32569	5.46326	5.38122	5.47103	5.23944	5.52574	5.27729	5.08711	5.19918	5.40138	5.38236	5.42324	5.37487	5.19712	5.38871	5.56844	5.06642	5.39234	5.26295	5.21455	5.32833	5.20172	5.25271	5.33314	5.31051	5.07815	5.27269	5.27395	5.21076	5.60007	5.50421	5.35748	5.70634	5.23264	5.53838	5.13203	5.41184	5.277	5.53894
chr2	155826788	155827953	17378460	ENSMUST00000029143 // Fam83c // family with sequence similarity 83, member C // 2|2 H2	Fam83c	ENSMUST00000029143	ENSMUST00000029143 // ENSEMBL // cdna:known chromosome:NCBIM37:2:155653284:155660590:-1		4.77625	5.45762	5.91415	5.70178	5.37453	4.8617	5.78268	4.70733	4.95165	5.48507	5.6614	5.30261	5.75706	5.45515	5.03802	5.83995	5.62349	5.11303	5.66957	5.69849	5.01706	5.08765	5.20136	4.96727	6.56363	6.39975	5.40303	5.49062	5.87547	4.85372	5.86678	4.82774	5.41139	4.80453	5.71549	5.75111	6.01274	5.76975	6.14815	5.69963	6.44193
chr2	146855864	146970097	17377268	NM_001033298 // Plk1s1 // polo-like kinase 1 substrate 1 // 2 G2|2 // 228730 /// ENSMUS	Plk1s1	NM_001033298	NM_001033298 // RefSeq // Mus musculus polo-like kinase 1 substrate 1 (Plk1s1), mRNA. /		8.16477	8.62269	8.45447	8.02056	8.83304	8.32134	8.51316	8.39712	8.62028	8.66552	8.13348	8.4691	8.22771	8.32771	9.11737	8.5684	8.17919	8.07888	8.56526	8.4845	8.48596	8.66515	8.44776	9.04304	8.72349	8.8034	8.81756	8.97703	8.74123	8.48252	8.81939	8.33536	8.34768	8.57203	8.44252	8.69481	9.2628	8.74176	8.65595	8.90191	9.35967
chr2	164891882	164911757	17394318	NM_199027 // Zfp335 // zinc finger protein 335 // 2 H3|2 // 329559 /// ENSMUST000000413	Zfp335	NM_199027	NM_199027 // RefSeq // Mus musculus zinc finger protein 335 (Zfp335), mRNA. // chr2 //		8.26871	8.08069	8.1259	8.39229	8.35155	8.23807	8.0152	8.39551	8.41883	8.04717	8.15946	8.19771	8.21416	8.09803	8.80404	8.25362	8.30251	8.2032	8.40119	8.22197	8.29431	8.15778	8.15264	8.25665	8.05246	8.13676	7.96085	7.99993	7.91791	8.16752	8.17415	7.91277	8.29982	8.13498	8.12345	8.09231	8.26166	8.01359	7.93587	8.29261	8.43684
chr2	148846711	148865038	17392600	NM_029960 // 9230104L09Rik // RIKEN cDNA 9230104L09 gene // 2 G3|2 // 77705 /// ENSMUST	9230104L09Rik	NM_029960	NM_029960 // RefSeq // Mus musculus RIKEN cDNA 9230104L09 gene (9230104L09Rik), mRNA. /		4.25621	4.14402	4.18558	4.04208	4.0676	4.23815	4.00718	4.20889	4.06743	4.59279	4.15374	4.14851	4.26735	4.28411	4.63072	4.02433	4.32195	4.10884	4.29948	3.8726	3.82836	4.23716	3.94512	3.95743	4.14535	4.11868	4.17181	4.04256	4.05707	4.22448	4.15715	4.29196	4.16643	4.06174	4.58014	4.18632	3.92615	4.12606	4.03672	4.2929	3.8643
chr2	157562361	157562447	17393764	NM_010923 // Nnat // neuronatin // 2 H1|2 88.0 cM // 18111 /// NM_180960 // Nnat // neu	Nnat	NM_010923	NM_010923 // RefSeq // Mus musculus neuronatin (Nnat), transcript variant 1, mRNA. // c		4.40159	5.47915	6.49556	4.61861	6.09038	6.20252	5.56709	5.03299	6.45082	5.91415	7.05488	4.89499	7.54807	5.78779	5.83225	4.67797	5.40119	5.0834	5.65551	5.36477	6.36753	5.79287	5.3796	6.45357	5.8213	5.11314	5.80722	5.93853	5.03667	6.00244	5.28634	4.84858	6.2334	5.4164	6.06816	6.22825	5.71388	5.51836	6.15997	5.11914	5.27765
chr2	152549714	152553932	17392965	---		---	ENSMUST00000137020 // ENSEMBL // cdna:known chromosome:NCBIM37:2:152375450:152379668:-1		5.05385	5.37564	5.12898	5.83547	5.13943	5.22966	5.31336	5.20357	5.15763	4.84544	5.08726	4.93571	5.37916	4.88465	4.93433	5.35714	5.14425	5.16352	4.98379	5.12708	5.37254	4.98758	5.24832	5.14878	5.00953	5.14398	5.20563	5.08079	4.77876	5.75833	4.80157	4.8146	5.17756	5.05045	5.1005	5.19195	4.93373	5.31233	5.0207	5.11716	4.78109
chr2	158610910	158611820	17393851	NM_009508 // Slc32a1 // solute carrier family 32 (GABA vesicular transporter), member 1	Slc32a1	NM_009508	NM_009508 // RefSeq // Mus musculus solute carrier family 32 (GABA vesicular transporte		5.12516	5.42076	5.31961	6.17192	5.15539	5.62908	5.64921	5.59408	5.11281	5.34262	5.68818	5.32411	5.62168	5.24856	5.8503	5.79262	5.46379	5.62378	5.76709	5.56194	5.54521	5.48996	5.69552	5.62799	5.41931	4.93773	5.27888	5.2171	5.71205	5.33775	5.49688	5.5168	5.42224	5.18482	5.52013	5.49199	5.46573	5.66377	5.35839	5.63047	5.4643
chr2	150323702	150326208	17377459	---		---	ENSMUST00000076007 // ENSEMBL // cdna:known chromosome:NCBIM37:2:150149438:150151944:1		6.13629	6.49613	7.38485	5.56112	6.8229	5.06436	6.63302	6.74503	7.35587	6.68347	5.87264	6.00129	7.51048	7.05706	6.3273	5.22702	7.17253	6.25807	6.67488	6.78272	7.93511	5.47224	5.58829	7.3145	7.29165	7.13197	6.33512	6.34877	6.5023	6.73913	6.75526	6.04673	6.90973	5.26387	6.20461	6.93214	6.02205	6.90012	7.26576	7.60568	7.45708
chr2	151590549	151632593	17392832	ENSMUST00000109875 // Snph // syntaphilin // 2 G3|2 // 241727 /// NM_198214 // Snph //	Snph	ENSMUST00000109875	ENSMUST00000109875 // ENSEMBL // cdna:known chromosome:NCBIM37:2:151416300:151458303:-1		6.58712	5.82841	6.30894	6.28497	6.43752	6.7359	6.38618	6.71165	6.21416	6.25114	6.56251	6.11891	6.20327	6.21455	6.43234	6.00606	6.63066	6.23777	6.38753	6.18815	6.04119	6.62901	6.41069	6.00889	5.98825	6.14996	6.17867	6.28259	6.3955	6.28762	6.2481	6.03484	6.36243	6.18383	6.71085	6.23453	6.34971	6.32289	6.13951	6.17857	6.01264
chr2	158375638	158386145	17378848	NM_175692 // Snhg11 // small nucleolar RNA host gene 11 // 2 H1|2 // 319317 /// ENSMUST	Snhg11	NM_175692	NM_175692 // RefSeq // Mus musculus small nucleolar RNA host gene 11 (Snhg11), mRNA. //		6.91895	7.67448	6.81088	7.34508	7.6155	7.6455	7.78492	6.60022	7.62309	7.06982	8.5799	7.94656	8.27524	6.82042	8.82511	8.49032	6.77709	9.31164	8.81447	7.9458	7.67212	7.84442	6.91785	7.44398	7.73568	8.55182	6.25591	7.88524	7.75386	7.33899	7.67288	8.37371	7.96737	6.5367	9.11846	7.25072	6.55127	7.55719	6.67189	6.83456	9.32292
chr2	153108468	153151441	17377870	NM_010407 // Hck // hemopoietic cell kinase // 2 H1|2 86.0 cM // 15162 /// NM_001172117	Hck	NM_010407	NM_010407 // RefSeq // Mus musculus hemopoietic cell kinase (Hck), transcript variant 1		7.24373	6.8521	6.63249	7.1645	7.44007	6.61515	6.73658	6.99415	7.21595	7.01832	6.59866	7.00793	6.76821	6.92607	6.54217	6.98107	7.0515	7.42402	6.71487	8.31412	7.22008	6.45782	6.8076	6.64696	6.96065	6.84058	6.94658	6.75463	6.67147	6.86017	7.05468	6.88926	6.73059	7.44948	6.91109	6.59538	6.79962	6.48765	6.50104	6.38702	6.64934
chr2	163684997	163692282	17394060	---		---	ENSMUST00000154065 // ENSEMBL // cdna:known chromosome:NCBIM37:2:163510740:163518015:-1		6.42158	6.00399	5.91919	5.78575	6.21033	6.2531	6.07288	6.77898	6.63691	5.97257	6.36249	5.73105	6.23675	5.91565	6.08164	5.71382	5.74845	6.22153	6.15685	5.8069	6.53404	5.93304	7.31173	6.22608	5.88134	5.82794	6.28074	6.19991	5.68127	7.508	6.14679	6.19123	6.10452	5.86091	6.25718	6.01572	6.34095	5.85168	6.15769	6.18003	5.76019
chr2	164332740	164334396	17379395	ENSMUST00000017148 // Svs5 // seminal vesicle secretory protein 5 // 2 H3|2 94.0 cM //	Svs5	ENSMUST00000017148	ENSMUST00000017148 // ENSEMBL // cdna:known chromosome:NCBIM37:2:164158476:164160132:1		11.7095	5.3323	6.38072	9.90835	5.32092	5.60491	12.4075	12.4907	12.4879	5.30645	5.43146	5.20106	9.00231	12.4714	10.9781	8.16031	5.47393	10.6791	5.90664	7.06179	12.4161	11.3052	12.3849	6.43726	7.93422	7.22422	8.80639	12.4904	5.71595	12.3245	5.78226	5.45766	5.05552	12.3103	11.3062	6.47201	5.67759	9.74148	7.44334	10.7045	9.69341
chr2	152518255	152521447	17377728	NM_001037502 // Defb28 // defensin beta 28 // 2 H1|2 // 545475 /// ENSMUST00000121912 /	Defb28	NM_001037502	NM_001037502 // RefSeq // Mus musculus defensin beta 28 (Defb28), mRNA. // chr2 // 100		4.34012	4.07928	4.12705	4.20792	4.15257	4.82262	4.53559	4.50189	4.70312	4.6655	4.25589	4.39557	4.36938	4.33628	4.41664	4.33654	4.31769	4.32882	4.47544	4.09937	4.41001	4.36124	4.42288	4.18524	4.21799	3.90334	4.35642	4.62469	4.41784	4.23014	4.40483	4.41697	4.41324	4.34076	4.4824	4.10478	4.33089	4.16817	4.32898	4.59609	4.34872
chr2	154630002	154632658	17393184	NM_199304 // Zfp341 // zinc finger protein 341 // 2 H1|2 // 228807 /// ENSMUST000000819	Zfp341	NM_199304	NM_199304 // RefSeq // Mus musculus zinc finger protein 341 (Zfp341), mRNA. // chr2 //		4.78766	4.58391	4.87006	4.44588	4.74766	4.96644	4.70038	4.81329	4.75411	4.73259	4.6103	4.75449	4.59029	4.50432	4.4033	4.39973	4.66654	4.56993	4.9069	4.49358	4.52749	4.90917	4.74907	4.66908	4.94073	4.81623	4.82821	4.53017	4.6578	4.47324	5.00727	4.53208	4.82372	4.49742	4.7483	4.59403	4.9432	4.7353	4.59641	4.84649	4.39837
chr2	155751117	155755478	17378440	ENSMUST00000029140 // Procr // protein C receptor, endothelial // 2|2 H1-3 // 19124 ///	Procr	ENSMUST00000029140	ENSMUST00000029140 // ENSEMBL // cdna:known chromosome:NCBIM37:2:155576853:155581207:1		5.81732	6.06965	5.78984	5.36169	6.10436	5.9241	5.75343	6.0286	5.96304	5.70848	5.69281	5.74848	5.91403	5.70138	5.55895	5.40741	5.84136	5.69184	5.90127	5.87335	5.63987	5.82421	6.07547	5.59808	5.74838	5.65952	5.43424	5.88423	5.31517	5.67667	5.90676	5.80791	5.90016	5.93911	5.81963	5.58219	5.81751	5.8611	5.72028	5.91577	5.41073
chr2	151702008	151712157	17377621	NM_001160363 // 5430405G05Rik // RIKEN cDNA 5430405G05 gene // 2 G3|2 // 108832 /// ENS	5430405G05Rik	NM_001160363	NM_001160363 // RefSeq // Mus musculus RIKEN cDNA 5430405G05 gene (5430405G05Rik), mRNA		6.33001	6.43824	6.40192	6.58205	6.70364	6.80785	6.49224	6.24398	5.88737	6.29577	6.41322	6.70116	6.726	6.58514	6.20684	6.63676	6.79559	6.8011	6.55054	6.61871	6.23055	6.61794	6.58138	6.17113	6.44527	6.34929	6.86824	6.21468	6.5919	6.33075	6.72394	6.29325	6.86987	6.35287	6.73659	6.5042	6.83155	6.7995	6.57669	6.86978	6.6809
chr2	163122606	163144267	17379224	XR_104753 // Gm11454 // predicted gene 11454 // 2|2 84.08 cM // 100504589	Gm11454	XR_104753	AK082432 // GenBank HTC // Mus musculus 0 day neonate cerebellum cDNA, RIKEN full-lengt		5.41327	4.94425	5.08432	5.52431	5.06994	4.8016	5.15998	5.01314	4.95768	5.02358	5.30298	5.01731	5.32716	4.99946	4.53109	5.46351	5.04987	5.27134	4.93812	4.89689	5.07015	4.96176	4.81894	4.99445	5.03303	5.1986	5.35433	4.99315	5.32589	5.19174	5.06838	5.21904	5.02189	5.23903	4.80963	5.30692	5.14072	5.21913	5.00657	4.94594	5.98346
chr2	164715305	164718068	17379498	NM_001040055 // Gm14316 // predicted gene 14316 // 2 H3|2 // 641368 /// ENSMUST00000103	Gm14316	NM_001040055	NM_001040055 // RefSeq // Mus musculus predicted gene 14316 (Gm14316), mRNA. // chr2 //		5.15561	4.93014	5.02038	5.09318	5.18336	4.9869	5.12843	5.00897	4.73646	4.73159	5.15483	5.04869	4.8996	4.93495	5.17728	5.03491	5.05761	4.96931	5.04352	4.97677	4.90433	5.0443	5.10764	4.71677	5.07862	5.11477	4.99759	4.93429	5.08544	4.70041	4.59739	5.17145	4.95214	5.00658	4.74335	4.7984	5.11056	4.98951	4.9846	4.97853	4.83331
chr2	163493804	163541721	17394041	BC025862 // 0610008F07Rik // RIKEN cDNA 0610008F07 gene // 2 H2-H3|2 // 68314 /// NR_02	0610008F07Rik	BC025862	BC025862 // GenBank // Mus musculus RIKEN cDNA 0610008F07 gene, mRNA (cDNA clone MGC:32		5.67849	5.61292	5.80566	5.51032	5.83683	5.70171	5.72342	6.1668	5.60652	5.7698	5.71657	5.486	5.73195	5.76632	5.72286	5.7003	5.60546	5.96933	5.64872	5.61232	5.88093	5.66746	6.02725	5.75036	5.51467	5.4888	5.58148	5.6512	5.76831	5.59291	5.67581	5.7741	5.68163	5.54531	5.62887	5.5175	5.87172	5.69289	5.63689	5.82419	5.49462
chr2	148782009	148785937	17377382	ENSMUST00000028933 // 8030411F24Rik // RIKEN cDNA 8030411F24 gene // 2 G3|2 // 78609 //	8030411F24Rik	ENSMUST00000028933	ENSMUST00000028933 // ENSEMBL // cdna:known chromosome:NCBIM37:2:148607745:148611673:1		3.95891	4.16402	4.18517	4.31	4.05394	4.28408	4.40812	4.10336	4.49151	4.36478	4.50528	4.46128	4.31251	4.12039	4.5671	4.22311	4.12046	4.56417	4.21302	4.12681	4.22456	4.16199	4.13791	4.03015	4.5663	4.13241	4.59033	3.96919	3.9077	4.16309	4.37641	4.39578	4.1707	4.2095	4.42409	4.23058	4.15489	3.99647	4.12112	4.12455	4.06862
chr2	165880025	165882056	17379716	---		---	ENSMUST00000127942 // ENSEMBL // cdna:putative chromosome:NCBIM37:2:165705525:165707556		5.71249	5.90148	6.33461	5.89018	6.19696	6.23391	5.74744	5.75372	6.04441	6.17566	6.57337	6.44193	6.63652	5.98433	6.32916	5.83582	5.90193	5.70062	6.59415	6.10539	5.98123	6.58324	5.82719	6.23554	5.67215	5.66524	5.95015	5.84426	5.80167	6.00092	6.07263	5.77425	6.54544	5.79643	6.1201	6.05574	6.05813	5.98722	6.10025	5.99792	6.22732
chr2	151086786	151092350	17392787	NM_198655 // 4921509C19Rik // RIKEN cDNA 4921509C19 gene // 2 G3|2 // 381393 /// ENSMUS	4921509C19Rik	NM_198655	NM_198655 // RefSeq // Mus musculus RIKEN cDNA 4921509C19 gene (4921509C19Rik), mRNA. /		6.52053	6.3253	6.34556	6.26747	6.39657	6.37293	6.26767	6.24084	6.34974	6.13721	6.4663	6.08071	6.43977	6.30436	6.00724	5.80187	6.39913	6.19846	6.29276	5.98124	6.33136	6.25375	6.23804	5.86768	6.13742	6.25007	6.25437	6.25035	6.32126	6.59605	6.27948	6.29122	6.53271	6.22977	6.28177	6.11559	6.35686	6.3891	6.29447	6.12272	5.94179
chr2	160645888	160722764	17379011	NM_009408 // Top1 // topoisomerase (DNA) I // 2 H2-3|2 92.0 cM // 21969 /// ENSMUST0000	Top1	NM_009408	NM_009408 // RefSeq // Mus musculus topoisomerase (DNA) I (Top1), mRNA. // chr2 // 100		9.56962	9.3301	9.75882	9.36889	9.57143	9.60056	9.68365	9.75676	9.76081	9.25503	9.43573	9.66617	9.72675	9.90988	9.80298	9.33144	9.97659	9.14085	9.58767	9.79445	9.86889	9.9642	9.48197	9.49084	9.86369	9.53928	9.75496	9.56441	9.98224	9.54832	9.83855	9.33419	9.57919	9.97509	9.25973	9.95476	9.69527	9.64153	9.77909	9.17526	10.2875
chr2	158665398	158766334	17378942	ENSMUST00000052927 // Ppp1r16b // protein phosphatase 1, regulatory (inhibitor) subunit	Ppp1r16b	ENSMUST00000052927	ENSMUST00000052927 // ENSEMBL // cdna:known chromosome:NCBIM37:2:158491134:158592070:1		6.61905	6.94286	7.0818	7.01871	6.95262	6.58759	6.5475	6.68342	6.69686	6.34657	6.24683	7.02895	6.70976	6.94026	6.40559	6.84814	7.46487	6.86055	6.43844	6.77585	6.56236	6.61983	6.69159	6.40189	6.47672	6.406	6.59548	6.69115	7.05382	6.42807	6.67614	6.60701	6.68566	7.10695	6.39541	6.60883	6.58849	6.89141	6.41074	6.86681	7.60346
chr2	152687148	152687946	17377774	NM_025543 // Mcts2 // malignant T cell amplified sequence 2 // 2 H1|2 // 66405 /// ENSM	Mcts2	NM_025543	NM_025543 // RefSeq // Mus musculus malignant T cell amplified sequence 2 (Mcts2), mRNA		7.75136	8.46112	8.3162	8.60845	8.60059	8.2116	8.22315	8.50213	8.02549	8.42472	8.17126	8.09737	8.17627	8.13733	8.82777	8.33304	8.47062	7.95658	8.51302	8.44397	8.05468	8.44226	8.34731	8.00265	8.49255	8.82794	8.57306	8.12064	8.3149	8.16292	8.3221	8.25789	8.65882	8.03307	8.19214	8.31789	8.12836	8.40862	8.3505	8.72207	8.80467
chr2	164745983	164768607	17379503	ENSMUST00000017443 // Dnttip1 // deoxynucleotidyltransferase, terminal, interacting pro	Dnttip1	ENSMUST00000017443	ENSMUST00000017443 // ENSEMBL // cdna:known chromosome:NCBIM37:2:164571483:164594107:1		9.36635	10.0075	9.77918	10.3068	9.66493	9.71022	9.85939	9.59141	9.90954	9.8266	9.77049	10.0089	9.76867	9.62099	9.7199	10.0669	9.84699	9.28361	9.84775	9.7651	9.80372	9.85124	9.79565	9.84493	9.69863	9.86618	9.73976	9.52035	9.77198	9.78022	9.90552	9.65479	9.74509	9.76276	9.63309	9.80447	9.75578	10.0474	9.76389	10.1846	10.265
chr2	164588343	164593594	17394205	NM_029325 // Spinlw1 // serine protease inhibitor-like, with Kunitz and WAP domains 1 (	Spinlw1	NM_029325	NM_029325 // RefSeq // Mus musculus serine protease inhibitor-like, with Kunitz and WAP		4.7627	4.65961	4.54611	4.78458	4.29852	4.60456	4.80234	5.41058	4.89051	4.68205	4.95601	4.99542	4.71557	4.70402	4.75895	4.75415	4.67676	4.75268	4.61011	4.76525	4.55334	4.97645	4.68336	4.28034	4.98023	4.668	4.82705	4.54382	4.55333	6.43281	4.95761	5.44397	4.45199	4.92407	4.67223	4.74425	4.78774	4.70157	4.85369	4.90936	4.65079
chr2	152593191	152599399	17392973	NM_001037752 // Defb45 // defensin beta 45 // 2 H1|2 // 433490 /// ENSMUST00000109834 /	Defb45	NM_001037752	NM_001037752 // RefSeq // Mus musculus defensin beta 45 (Defb45), mRNA. // chr2 // 100		5.31786	5.28016	5.37986	4.59892	5.62514	5.57156	5.36847	4.98857	5.10618	5.22303	5.55425	5.23104	5.26629	5.36018	5.23576	5.0916	5.54755	5.28667	5.35962	5.24157	5.12659	5.40177	5.27573	4.88932	5.13173	5.22844	5.73298	4.92776	5.42409	5.0728	5.266	5.38618	5.36153	5.33151	5.38807	5.36842	5.56962	5.39513	5.42084	5.25377	4.98979
chr2	153649450	153687730	17377963	NM_001003961 // Dnmt3b // DNA methyltransferase 3B // 2|2 A2-A3 // 13436 /// ENSMUST000	Dnmt3b	NM_001003961	NM_001003961 // RefSeq // Mus musculus DNA methyltransferase 3B (Dnmt3b), transcript va		6.07467	6.32164	6.45537	6.6289	6.74865	6.26306	6.68578	6.31843	6.50346	6.40607	6.33839	6.33434	6.31566	6.75125	6.52121	6.59791	7.05024	6.77815	6.70655	6.87655	6.27808	6.14529	6.39631	6.42721	6.78431	7.02546	6.68323	6.68423	6.74498	6.13871	6.79642	6.61802	6.61948	6.63458	6.58141	6.57648	6.90715	6.65353	6.64164	6.7785	7.2187
chr2	154551776	154553276	17378238	NM_001171640 // 1700007I08Rik // RIKEN cDNA 1700007I08 gene // 2 H1|2 // 70362 /// ENSM	1700007I08Rik	NM_001171640	NM_001171640 // RefSeq // Mus musculus RIKEN cDNA 1700007I08 gene (1700007I08Rik), mRNA		5.55462	5.92512	5.80208	6.13415	5.77949	6.07029	5.85709	5.70178	5.15018	5.70605	6.25474	5.86826	6.19596	5.74695	5.60782	5.37393	5.71004	5.69582	5.86436	6.05935	5.5317	5.92628	5.35045	5.69026	5.33021	5.53698	6.2715	5.35204	5.53654	5.61692	5.81522	5.73643	6.09836	5.74029	5.42698	5.99672	5.62655	5.32084	5.654	5.79978	5.57901
chr2	154190818	154220369	17378149	NM_001012392 // Bpifb1 // BPI fold containing family B, member 1 // 2 H1|2 // 228801 //	Bpifb1	NM_001012392	NM_001012392 // RefSeq // Mus musculus BPI fold containing family B, member 1 (Bpifb1),		5.14394	5.14747	5.08858	4.7378	5.39694	5.07187	5.30496	5.40774	5.16759	5.1402	5.34391	5.10968	5.03651	5.08492	5.11853	5.22784	5.11691	5.06867	5.0882	4.80676	5.37429	5.04188	5.06221	5.07857	4.96297	5.10105	4.95098	4.85281	5.00715	5.18556	4.95455	5.10988	5.08317	4.92668	5.29236	4.84834	5.18154	5.04456	4.91645	5.32035	4.81245
chr2	160906437	160912328	17393898	NM_182840 // Emilin3 // elastin microfibril interfacer 3 // 2 H3|2 // 280635 /// ENSMUS	Emilin3	NM_182840	NM_182840 // RefSeq // Mus musculus elastin microfibril interfacer 3 (Emilin3), mRNA. /		5.55185	5.61373	5.57723	5.6582	5.54202	5.83249	5.90715	5.87457	5.90315	5.3963	5.63306	5.62551	6.00955	5.55506	5.73944	5.79613	5.77111	5.81625	5.39484	6.02598	5.97845	5.52304	5.54048	6.02804	5.50523	5.66986	5.56234	5.57924	5.62499	5.35522	5.68959	5.46785	5.40841	5.54366	5.50847	5.73289	5.8493	5.73834	5.61784	6.1075	5.48903
chr2	164456964	164465512	17379417	ENSMUST00000109352 // Sys1 // SYS1 Golgi-localized integral membrane protein homolog (S	Sys1	ENSMUST00000109352	ENSMUST00000109352 // ENSEMBL // cdna:novel chromosome:NCBIM37:2:164282476:164291012:1		7.22996	7.54609	7.34435	7.68511	7.23211	7.28271	7.20033	7.88122	7.46408	7.7886	7.48247	7.45285	7.38424	7.20211	7.26153	7.39099	7.6146	7.11352	7.52479	7.49675	7.21906	7.49354	7.81194	7.62959	7.07481	7.58206	7.41354	7.1413	7.4028	7.55598	7.44679	7.37242	7.33738	7.29684	7.38708	7.22997	7.11981	7.65898	7.32183	8.0268	7.63904
chr2	154613297	154646821	17378242	ENSMUST00000081926 // Zfp341 // zinc finger protein 341 // 2 H1|2 // 228807 /// NM_1993	Zfp341	ENSMUST00000081926	ENSMUST00000081926 // ENSEMBL // cdna:known chromosome:NCBIM37:2:154439033:154472557:1		7.03479	6.95037	6.91559	7.19804	6.87198	6.70107	6.82985	7.11304	6.76972	6.75741	7.00969	6.84965	6.97239	7.13058	7.09934	7.10542	6.89589	6.9063	6.83981	7.09079	6.95588	6.94735	6.74392	6.87507	7.25507	6.72628	6.91962	6.8238	6.83734	6.9666	6.87606	7.0484	6.97846	7.00109	7.0005	7.11245	6.94274	7.07333	6.92953	7.23813	7.15352
chr2	162987330	163014127	17379169	ENSMUST00000018012 // Sgk2 // serum/glucocorticoid regulated kinase 2 // 2|2 H3 // 2721	Sgk2	ENSMUST00000018012	ENSMUST00000018012 // ENSEMBL // cdna:known chromosome:NCBIM37:2:162813066:162839863:1		5.40185	5.29454	5.52404	5.3693	5.57043	5.52949	5.0377	5.62821	5.30703	5.74382	5.53635	5.24185	5.60492	5.32186	5.73175	4.84589	5.80569	5.57615	5.47326	5.2792	5.54047	5.01835	5.71681	5.36434	5.68302	5.47896	5.52631	5.5426	5.24309	5.38826	5.51216	5.61835	5.61097	5.42646	5.61879	5.40697	5.20679	5.65526	5.50068	5.47474	5.31796
chr2	148468890	148478780	17377349	---		---	AK053252 // GenBank HTC // Mus musculus 0 day neonate eyeball cDNA, RIKEN full-length e		4.91406	5.00512	4.96406	4.55012	5.19612	5.16611	5.40691	4.99391	4.85254	5.28958	5.07499	5.19759	5.18251	5.21651	4.86113	4.88617	5.15323	5.12541	4.84635	4.98345	4.82	4.97548	5.12265	4.74884	4.59141	5.19788	5.42998	5.17113	5.13628	4.90586	4.79362	5.36747	5.31668	5.09945	5.25105	5.1726	5.43397	5.1064	5.01126	5.2053	4.66133
chr2	154544399	154558890	17393143	NM_021546 // Necab3 // N-terminal EF-hand calcium binding protein 3 // 2 H1|2 // 56846	Necab3	NM_021546	NM_021546 // RefSeq // Mus musculus N-terminal EF-hand calcium binding protein 3 (Necab		6.0116	6.76297	6.56472	6.60251	6.42951	6.16855	6.2548	5.67041	5.75054	5.76151	6.21266	6.08674	6.24542	6.43121	5.9812	6.20517	6.11052	6.479	6.40051	6.83354	6.26583	6.3062	6.03194	6.26901	6.49323	6.40723	6.5407	6.04473	6.1344	5.55768	6.57399	6.98802	6.07125	5.90985	6.58604	6.56455	6.70467	6.04737	6.57684	6.93769	6.34668
chr2	163017354	163046141	17379187	ENSMUST00000018002 // Ift52 // intraflagellar transport 52 // 2 H2|2 // 245866 /// NM_1	Ift52	ENSMUST00000018002	ENSMUST00000018002 // ENSEMBL // cdna:known chromosome:NCBIM37:2:162843090:162871877:1		7.85054	8.48297	8.48526	8.29268	8.10908	8.38718	8.35363	8.57787	8.59275	8.34378	8.33223	8.41079	8.21067	8.19221	8.49148	8.48359	8.0283	8.02971	8.43626	8.23395	8.62745	8.29031	8.35769	8.75508	8.31607	8.40814	8.53769	8.35247	8.12418	8.80667	8.55035	8.20006	8.35878	8.173	8.23217	8.62184	8.40351	8.47468	8.35161	8.51851	8.46828
chr2	157329496	157347506	17393743	NM_010285 // Ghrh // growth hormone releasing hormone // 2 H1|2 89.0 cM // 14601 /// EN	Ghrh	NM_010285	NM_010285 // RefSeq // Mus musculus growth hormone releasing hormone (Ghrh), mRNA. // c		5.24625	5.38194	5.5533	4.8866	5.61233	5.63367	5.49893	5.81926	5.21134	5.28252	5.97263	5.55045	5.83787	5.60717	5.95923	5.63468	5.46761	5.64513	5.52456	5.31628	5.69455	5.34434	5.69584	5.24736	5.40864	5.45537	5.50192	5.6185	5.27651	5.27995	5.57182	5.52784	5.58324	5.16591	5.73135	5.40057	6.14948	5.73447	5.62943	5.64763	5.51744
chr2	154223742	154240902	17378168	NM_144890 // Bpifb5 // BPI fold containing family B, member 5 // 2 H1|2 // 228802 /// E	Bpifb5	NM_144890	NM_144890 // RefSeq // Mus musculus BPI fold containing family B, member 5 (Bpifb5), mR		5.40063	5.57613	5.5259	5.5319	5.54014	5.43491	5.43145	5.85807	5.43886	5.38857	5.53178	5.35751	5.29619	5.42527	5.29325	5.05049	5.45749	5.60937	5.34374	5.09741	5.57872	5.20466	5.80543	5.27558	5.46615	5.34223	5.16895	5.5884	5.1859	5.15699	5.39471	5.49266	5.43823	5.287	5.47704	5.0598	5.786	5.32939	5.18587	5.75513	5.07075
chr2	153616930	153632781	17393076	NM_001195390 // Commd7 // COMM domain containing 7 // 2 H1|2 // 99311 /// NM_133850 //	Commd7	NM_001195390	NM_001195390 // RefSeq // Mus musculus COMM domain containing 7 (Commd7), transcript va		7.63727	8.39265	8.40077	8.30124	7.90148	7.40126	8.06144	8.28095	8.30826	8.06938	7.91642	8.18337	7.99393	8.17491	7.22417	8.57349	8.41069	7.80767	8.07825	8.48232	8.45263	7.97058	7.97453	8.10867	8.59309	8.39766	7.91837	8.04108	8.16477	8.07506	8.42385	7.99518	8.29337	8.1769	7.98474	8.31559	8.21222	8.34106	8.41622	8.68131	8.99684
chr2	165159412	165163969	17379674	---		---	ENSMUST00000124728 // ENSEMBL // cdna:putative chromosome:NCBIM37:2:164984912:164989469		7.07867	7.03857	7.19189	6.69679	7.33237	7.11996	7.23121	7.05849	6.96417	6.99189	7.62675	7.06307	7.56415	6.96938	6.76036	7.03437	7.2628	7.05196	7.01314	7.26816	7.00622	7.10352	6.709	6.75678	7.18121	6.83815	7.19845	6.55125	7.02272	6.59884	7.31394	7.26302	7.152	7.06873	6.85593	7.13334	6.76661	6.94266	7.19815	7.036	7.0624
chr2	165784152	165899016	17394483	NM_027230 // Zmynd8 // zinc finger, MYND-type containing 8 // 2 H3|2 // 228880 /// NM_0	Zmynd8	NM_027230	NM_027230 // RefSeq // Mus musculus zinc finger, MYND-type containing 8 (Zmynd8), trans		8.72492	8.65305	8.96636	9.04811	8.97032	8.67038	8.77869	8.82343	9.08385	8.70526	8.75673	9.06598	8.73237	9.23161	9.09633	9.05301	8.63095	8.59983	8.92967	8.86808	9.09448	8.73326	8.63538	9.1022	9.03791	8.98362	8.6386	8.66377	8.7726	8.96587	8.91745	8.65343	8.84015	8.76321	8.82703	8.79209	8.9865	8.79054	8.72101	8.50164	9.24066
chr2	155059310	155074497	17393207	NM_016661 // Ahcy // S-adenosylhomocysteine hydrolase // 2 H1|2 89.0 cM // 269378 /// E	Ahcy	NM_016661	NM_016661 // RefSeq // Mus musculus S-adenosylhomocysteine hydrolase (Ahcy), mRNA. // c		3.93009	4.61562	4.56675	4.40816	4.39915	4.31849	4.6765	4.26487	4.78346	5.35088	5.20101	4.11085	4.47537	4.52751	4.95336	4.85546	4.70598	4.15457	4.63102	4.95261	4.66612	3.83373	4.23377	4.44748	5.07412	4.97101	3.87286	4.78245	4.77413	4.52702	4.86757	3.9824	4.87762	4.27748	3.83836	5.39214	4.8195	5.09246	4.70191	4.97332	4.56125
chr2	164649625	164656583	17394232	NM_001160414 // Wfdc9 // WAP four-disulfide core domain 9 // 2 H3|2 // 629754 /// ENSMU	Wfdc9	NM_001160414	NM_001160414 // RefSeq // Mus musculus WAP four-disulfide core domain 9 (Wfdc9), mRNA.		5.1216	5.18608	4.90912	5.59992	5.41118	5.28151	5.28638	5.38666	5.57931	4.85274	5.52688	5.12791	5.20344	5.2123	5.77892	5.15714	5.28537	5.04965	5.11883	5.01072	5.15422	5.37719	5.2827	4.99	4.84812	5.176	5.04474	5.07648	5.44561	4.90584	5.11367	4.83415	5.38965	4.95603	5.43018	5.05425	5.4295	5.63776	4.90798	5.55021	5.32415
chr2	152694733	152696692	17392988	ENSMUST00000129439 // H13 // histocompatibility 13 // 2 H1|2 86.0 cM // 14950	H13	ENSMUST00000129439	ENSMUST00000129439 // ENSEMBL // cdna:known chromosome:NCBIM37:2:152517575:152521977:1		5.51707	5.20859	5.29505	4.98346	5.44896	5.29012	5.45453	5.60604	5.10903	5.17727	5.50832	5.24537	5.53608	5.52457	4.9604	5.51001	5.28562	5.08933	5.70022	5.45149	5.32432	5.44019	5.48427	5.17783	5.31526	5.26084	5.57555	5.32955	5.25254	5.13819	5.55091	5.21241	5.65983	4.98066	5.48917	5.31441	5.5032	5.37679	5.30311	5.45311	5.58411
chr2	156312299	156375638	17378575	BC140978 // 4921517L17Rik // RIKEN cDNA 4921517L17 gene // 2 H2|2 // 70873 /// ENSMUST0	4921517L17Rik	BC140978	BC140978 // GenBank // Mus musculus RIKEN cDNA 4921517L17 gene, mRNA (cDNA clone MGC:17		5.68695	7.40819	6.31162	6.30926	6.07276	6.0626	6.12966	6.23585	5.97555	5.90488	5.85431	5.58773	5.98887	6.29569	6.68931	6.79708	6.27847	5.69076	6.26796	7.00826	5.97701	6.11303	6.12863	6.11682	5.82707	6.28743	6.48767	6.25015	5.94754	6.04399	6.5478	6.1864	6.6965	5.86009	6.37644	7.05594	6.65463	6.28981	6.15576	6.13286	6.06153
chr2	150680702	150689360	17392709	ENSMUST00000046095 // Vsx1 // visual system homeobox 1 homolog (zebrafish) // 2 G3|2 83	Vsx1	ENSMUST00000046095	ENSMUST00000046095 // ENSEMBL // cdna:known chromosome:NCBIM37:2:150506435:150515096:-1		4.34313	4.62108	4.56879	4.44377	4.48496	4.74997	4.67668	4.50784	4.66476	4.29404	4.87945	4.60609	4.37781	4.05508	4.18568	4.72097	4.62527	4.48785	4.7089	4.6719	4.46777	4.45991	4.54048	4.37797	4.52656	4.41565	4.62355	4.39462	4.30044	4.3988	4.59158	4.65925	4.502	4.32093	4.5642	4.42044	4.41403	4.52789	4.4917	4.85206	4.5573
chr2	165503787	165519917	17379683	ENSMUST00000029196 // Slc2a10 // solute carrier family 2 (facilitated glucose transport	Slc2a10	ENSMUST00000029196	ENSMUST00000029196 // ENSEMBL // cdna:known chromosome:NCBIM37:2:165329287:165345417:1		5.97014	6.14482	5.9185	6.00958	6.16299	6.44193	6.23254	7.03136	6.02034	6.24039	6.3802	5.92917	6.23224	6.10203	6.78578	6.29328	5.97779	6.16142	6.37474	6.15381	6.26994	5.94896	6.38799	6.59614	6.21443	6.16051	6.05045	6.00966	6.12066	6.11451	6.11642	6.20702	6.11315	6.02402	6.08531	5.94326	6.29874	5.86815	6.0057	6.01881	5.9963
chr2	149257085	149262145	17377420	XM_485074 // Gm14135 // predicted gene 14135 // 2 G3|2 // 433483	Gm14135	XM_485074	XM_485074 // RefSeq // PREDICTED: Mus musculus predicted gene 14135 (Gm14135), mRNA. //		3.33607	3.37096	3.32817	3.57986	3.28337	3.14489	3.14834	3.28348	2.97273	3.55534	3.14088	3.29681	3.0557	3.22524	3.13485	3.2908	3.19443	3.52347	3.05985	2.91792	3.16956	3.17673	3.19902	2.94434	3.19954	3.28443	3.38376	2.97095	3.29262	3.75185	3.19291	3.09511	3.04361	3.22445	3.16789	3.23948	3.20955	3.19107	3.01382	3.37238	3.31014
chr2	164655940	164657368	17379482	ENSMUST00000109334 // Wfdc10 // WAP four-disulfide core domain 10 // 2 H3|2 // 629756 /	Wfdc10	ENSMUST00000109334	ENSMUST00000109334 // ENSEMBL // cdna:known chromosome:NCBIM37:2:164481440:164482864:1		6.47411	6.60038	6.63758	6.23347	6.46054	6.72833	6.65418	6.88411	6.74049	6.9219	6.7767	6.49642	6.71229	6.57374	6.86713	6.31758	6.55978	6.5812	6.62404	6.4016	6.73667	6.37424	6.60399	6.61452	6.61373	6.74669	6.78456	6.69418	6.57901	6.34064	6.77528	6.77257	6.70563	6.56469	6.53376	6.59816	6.54173	6.61554	6.6271	6.73535	6.39794
chr2	153155013	153155115	17377885	---		---	ENSMUST00000158874 // ENSEMBL // ncrna:snRNA chromosome:NCBIM37:2:152980749:152980851:1		4.94638	4.91771	5.15471	5.27177	5.00732	5.30047	5.00443	5.06818	5.30588	4.84609	4.95673	5.22897	5.03766	5.30003	5.6112	4.82006	5.02038	4.60077	4.85892	5.06952	5.35671	4.84654	5.02495	4.87679	5.11095	5.31881	5.38961	4.86209	4.67493	4.92185	4.70776	5.33584	4.84406	4.95079	4.95384	5.03632	5.18075	5.34973	5.24285	4.98069	5.13118
chr2	156445033	156447608	17393543	---		---	ENSMUST00000142310 // ENSEMBL // havana:lincRNA chromosome:NCBIM37:2:156270769:15627334		6.09026	6.11573	6.12349	6.53136	6.23437	6.16111	6.25412	6.26368	6.12659	5.90981	6.25171	6.24181	6.40249	6.29233	6.32695	6.3371	6.28568	6.27088	6.14037	6.14104	6.19806	6.15959	6.18288	6.17013	6.09539	5.97462	6.12236	5.90598	6.23509	6.29467	6.11492	6.33998	6.30346	6.01143	6.37308	6.04287	6.0555	6.0201	6.2391	6.38415	6.25725
chr2	164830730	164833596	17394292	NM_001082974 // Neurl2 // neuralized-like 2 (Drosophila) // 2 H3|2 // 415115 /// ENSMUS	Neurl2	NM_001082974	NM_001082974 // RefSeq // Mus musculus neuralized-like 2 (Drosophila) (Neurl2), mRNA. /		5.63461	5.9024	5.89206	5.43499	5.55763	5.93614	5.49151	5.61997	5.29499	5.95126	5.70161	5.89133	5.74324	5.63126	5.85114	5.33996	5.8647	5.72009	5.72191	6.07495	5.50781	5.71261	6.0188	5.4807	5.72984	5.91104	5.68906	5.59737	5.73257	5.52667	5.7804	5.53449	5.76295	5.50818	5.56833	5.79379	5.74773	5.7368	6.16025	5.73263	5.91889
chr2	164025450	164050538	17379337	NM_001114079 // Pabpc1l // poly(A) binding protein, cytoplasmic 1-like // 2 H3|2 // 381	Pabpc1l	NM_001114079	NM_001114079 // RefSeq // Mus musculus poly(A) binding protein, cytoplasmic 1-like (Pab		5.39342	5.8207	5.74197	6.10288	5.80095	5.94165	5.75671	5.57734	5.52693	6.31836	5.87624	6.19215	6.20153	5.77938	6.4562	5.86023	5.53343	6.49995	5.97584	5.70025	5.501	5.68894	5.68947	5.66777	5.83416	5.88652	5.78074	5.71297	5.7058	5.63292	5.68645	5.96598	6.16034	5.58785	5.95944	5.82446	5.59267	5.75434	5.74114	6.01896	5.66152
chr2	152081529	152095802	17377661	NM_001160410 // Scrt2 // scratch homolog 2, zinc finger protein (Drosophila) // 2 G3|2	Scrt2	NM_001160410	NM_001160410 // RefSeq // Mus musculus scratch homolog 2, zinc finger protein (Drosophi		6.89703	6.77477	7.09479	7.11134	7.12228	7.01709	6.93101	6.74554	6.53505	6.48079	6.71563	7.20339	6.71724	6.9282	6.64769	6.82252	7.2548	6.79803	6.86845	6.99709	6.53055	6.83425	6.93377	6.46636	6.89565	6.61869	7.01988	6.7658	6.82725	6.50267	7.03406	7.0454	7.09707	6.90652	7.13646	7.00292	7.03168	7.17534	6.70831	7.13478	7.1094
chr2	147083316	147085445	17392525	ENSMUST00000067020 // Nkx2-4 // NK2 transcription factor related, locus 4 (Drosophila)	Nkx2-4	ENSMUST00000067020	ENSMUST00000067020 // ENSEMBL // cdna:known chromosome:NCBIM37:2:146909052:146911181:-1		6.35839	6.22571	6.38245	6.09805	6.5916	6.46594	6.40881	6.38695	6.25607	6.56112	6.72745	6.29811	6.43268	6.28634	6.32532	6.14902	6.17512	6.38951	5.95213	6.31425	6.12647	6.21536	6.2912	6.13445	6.04931	6.20661	6.3252	5.99604	6.35973	5.84711	6.25791	6.38091	6.43776	6.4264	6.04811	6.43042	6.21192	6.28399	6.15685	6.20468	5.93929
chr2	157279017	157326319	17378692	NM_019642 // Rpn2 // ribophorin II // 2 H1|2 91.0 cM // 20014 /// ENSMUST00000116380 //	Rpn2	NM_019642	NM_019642 // RefSeq // Mus musculus ribophorin II (Rpn2), mRNA. // chr2 // 100 // 81 //		9.52146	9.66721	9.91008	9.56577	9.70501	9.8893	9.7789	10.5562	10.328	9.68261	9.83854	9.86952	9.75191	9.82566	9.90276	9.72337	9.99837	9.0974	9.8153	9.89347	10.3205	9.89196	9.7895	10.2351	9.67097	9.7369	9.56104	9.59669	9.72242	10.2099	9.86236	9.53902	9.91977	9.73767	9.81433	9.85998	9.57869	9.74832	9.76848	9.69056	10.1049
chr2	150114406	150136708	17392633	NM_181266 // Zfp120 // zinc finger protein 120 // 2 G3|2 // 104348 /// ENSMUST000000892	Zfp120	NM_181266	NM_181266 // RefSeq // Mus musculus zinc finger protein 120 (Zfp120), transcript varian		5.05125	5.71327	5.64219	5.27139	5.62984	5.15875	5.83536	5.58104	5.87509	5.44378	5.68217	5.42291	5.65152	5.6835	5.00334	5.8312	5.75017	5.32151	5.53483	5.42737	6.10215	5.29942	5.56291	6.04858	5.99499	5.79168	5.64225	5.75626	5.37106	5.79866	5.82658	5.75729	5.47312	5.80174	5.41609	6.04663	5.80923	5.66484	5.66271	5.76982	5.90539
chr2	158353700	158361580	17393825	NR_015463 // 9430008C03Rik // RIKEN cDNA 9430008C03 gene // 2 H1|2 // 68108 /// NR_0278	9430008C03Rik	NR_015463	NR_015463 // RefSeq // Mus musculus RIKEN cDNA 9430008C03 gene (9430008C03Rik), transcr		7.5087	8.08999	8.28646	8.1828	8.33028	7.97838	8.06714	7.73421	8.05454	8.62281	7.83108	8.08587	8.37085	7.95112	8.37331	8.17323	8.30855	7.93116	8.61802	8.36362	7.89059	7.94807	8.3132	8.23606	8.0823	8.31963	8.21079	7.86176	8.19887	8.03151	8.25875	7.98785	8.63435	7.91551	8.12613	8.34927	8.04498	8.3402	8.3174	8.48165	8.31598
chr2	153938221	153964101	17378072	ENSMUST00000109757 // Bpifb4 // BPI fold containing family B, member 4 // 2 H1|2 // 381	Bpifb4	ENSMUST00000109757	ENSMUST00000109757 // ENSEMBL // cdna:known chromosome:NCBIM37:2:153763957:153789837:1		4.85818	5.15869	4.8374	4.86353	5.07446	4.9971	4.90807	4.91062	4.74912	4.80015	4.67727	4.84691	5.03728	4.93723	5.06371	4.7524	5.12594	5.20129	4.80972	4.60655	4.90574	5.0329	4.99401	4.81247	4.80712	4.71184	4.98751	4.76085	4.99324	4.68511	4.66147	4.92419	4.88742	4.9384	4.91695	4.63868	5.06094	4.7255	4.55679	4.88034	4.65082
chr2	154162607	154168450	17378138	NM_025990 // Bpifa5 // BPI fold containing family A, member 5 // 2 H1|2 // 67135 /// EN	Bpifa5	NM_025990	NM_025990 // RefSeq // Mus musculus BPI fold containing family A, member 5 (Bpifa5), mR		4.67546	4.39787	4.63123	4.68295	4.87396	4.41689	4.88739	4.69634	4.20887	4.21488	4.79839	4.89285	4.62803	4.36781	4.62491	4.81416	4.70269	4.93798	4.76046	4.65315	4.56839	4.30738	4.46694	4.27516	5.01305	4.79879	4.67077	4.58896	4.67505	4.41817	4.73524	4.69905	4.42491	4.44152	4.94684	4.53243	4.88668	4.38783	4.53496	5.30528	5.35943
chr2	162919271	162919684	17548228	NM_001085500 // Cisd3 // CDGSH iron sulfur domain 3 // 11 D|11 // 217149 /// BC056217 /	Cisd3	NM_001085500	NM_001085500 // RefSeq // Mus musculus CDGSH iron sulfur domain 3 (Cisd3), mRNA. // chr		10.1015	10.6847	10.8708	10.1129	10.1517	10.2018	10.6286	9.88077	10.3572	11.008	10.7499	10.6116	10.2902	10.6112	10.0016	9.93382	10.6578	9.82491	10.8247	10.0139	10.0971	10.8616	10.6427	10.224	10.6533	10.195	10.9478	10.5356	10.2729	9.87005	10.3824	10.4352	10.6977	10.2152	10.978	10.8199	10.4326	10.598	10.8164	9.87449	9.94242
chr2	165980726	165992517	17394535	---		---	ENSMUST00000146963 // ENSEMBL // havana:lincRNA chromosome:NCBIM37:2:165806226:16581801		4.96176	4.98904	4.98324	4.93703	4.93606	5.25819	4.95729	4.90087	4.82673	4.8892	5.16334	4.85512	4.83142	4.3865	5.14063	4.42193	5.01699	4.89082	4.86532	4.65338	4.54154	5.10943	4.87292	4.90928	4.45565	4.77975	4.95763	4.73279	4.91408	4.77003	4.98559	4.87699	4.69065	4.82654	4.56925	4.98947	5.34637	4.80218	4.82229	4.80328	4.6496
chr2	164275952	164278459	17394147	ENSMUST00000017142 // Svs4 // seminal vesicle secretory protein 4 // 2 H3|2 94.0 cM //	Svs4	ENSMUST00000017142	ENSMUST00000017142 // ENSEMBL // cdna:known chromosome:NCBIM37:2:164101688:164104195:-1		6.7995	4.18453	4.14635	6.12812	4.11629	4.1848	11.2534	11.5974	8.73941	4.56045	4.3417	4.21311	5.74488	8.91328	7.2704	5.32632	4.21131	5.05921	4.32429	4.58554	11.1812	7.28273	11.2406	4.39733	4.85583	5.02097	5.42095	10.2866	4.1185	6.49625	4.34311	4.23068	4.12735	9.10914	5.79275	4.38164	3.91857	5.23637	4.65108	6.17703	5.53531
chr2	147250462	147250785	17392541	---		---	ENSMUST00000158691 // ENSEMBL // ncrna:misc_RNA chromosome:NCBIM37:2:147076198:14707652		4.65352	5.00896	4.50512	4.82762	4.63946	4.7683	4.84545	4.80129	4.66658	4.60215	4.99687	4.69696	4.59473	4.81827	4.85094	5.2022	4.88519	4.67801	4.51112	4.81329	4.72204	4.65539	4.71115	4.8086	5.02093	4.77819	4.73759	4.78177	5.00939	4.67798	4.81688	4.92043	4.74947	4.79021	4.59969	4.96861	4.85764	5.23168	4.63988	4.95147	4.89048
chr2	158182533	158229222	17393805	NM_177657 // D630003M21Rik // RIKEN cDNA D630003M21 gene // 2 H1|2 // 228846 /// ENSMUS	D630003M21Rik	NM_177657	NM_177657 // RefSeq // Mus musculus RIKEN cDNA D630003M21 gene (D630003M21Rik), transcr		5.95607	6.2846	6.1372	6.70529	6.25471	6.53903	5.90703	6.18644	5.87852	5.87422	6.40406	5.90618	6.01278	6.53451	6.33291	6.21926	6.24819	5.9606	6.48309	6.05455	5.77973	6.64944	5.9019	6.15267	5.76489	5.71922	6.05928	5.8357	5.74873	5.84505	6.41652	6.05323	6.37167	6.0345	6.2743	6.36063	6.27127	6.00462	5.79508	5.88874	6.02853
chr2	153856188	153871084	17393095	NM_029599 // Sun5 // Sad1 and UNC84 domain containing 5 // 2|2 H2 // 76407 /// ENSMUST0	Sun5	NM_029599	NM_029599 // RefSeq // Mus musculus Sad1 and UNC84 domain containing 5 (Sun5), mRNA. //		4.97077	4.70312	4.65216	5.30645	4.86966	5.28023	4.72603	5.39208	4.73422	4.38943	4.98588	5.21341	4.60779	4.85328	5.16417	4.68493	4.96204	5.06105	4.78858	4.67821	4.95609	4.88486	4.99851	4.76846	4.70654	4.85122	4.94461	4.71477	4.76933	4.84255	4.8497	5.18425	5.04509	4.59213	5.04102	4.46837	5.052	4.93201	4.50926	4.82388	4.47636
chr2	151470542	151476153	17392821	NM_198655 // 4921509C19Rik // RIKEN cDNA 4921509C19 gene // 2 G3|2 // 381393 /// ENSMUS	4921509C19Rik	NM_198655	NM_198655 // RefSeq // Mus musculus RIKEN cDNA 4921509C19 gene (4921509C19Rik), mRNA. /		6.23805	5.80595	6.90297	5.68097	6.20857	6.14059	6.17435	6.70151	7.44199	5.48469	6.45196	5.71492	6.42408	6.51443	4.85144	5.61871	6.64098	5.55223	6.03001	5.61527	7.87536	6.25613	6.17181	7.04296	5.68691	5.77851	6.13176	6.43264	5.8511	7.05726	6.57779	5.81802	6.25115	6.28872	6.32971	6.81632	6.72162	6.60858	5.79249	6.03753	6.2176
chr2	146828327	146839732	17392522	---		---	ENSMUST00000139345 // ENSEMBL // cdna:known chromosome:NCBIM37:2:146654063:146665468:-1		3.81669	3.80973	3.86792	4.14451	3.79909	3.65107	3.77407	3.85698	3.54042	4.18178	4.1151	3.66467	3.72422	3.76734	3.96843	4.31568	3.7468	3.8053	3.74351	3.98499	3.7084	3.75865	3.87246	3.66366	3.69152	3.67346	4.02885	3.71409	3.5773	3.6607	3.80477	4.03569	3.67315	3.86603	3.97358	4.0574	3.79972	3.62784	3.80538	3.69777	3.55852
chr2	157595583	157597320	17393766	AK019110 // 2410019O14Rik // RIKEN cDNA 2410019O14 gene // 2|2 // 78316 /// AK019110 //	2410019O14Rik	AK019110	AK019110 // GenBank HTC // Mus musculus ES cells cDNA, RIKEN full-length enriched libra		5.07549	5.04185	4.81688	5.14169	5.07696	5.10414	5.43325	5.10349	5.30122	4.58006	5.0703	5.03779	5.14612	5.2517	5.16073	5.01029	5.06678	5.16125	5.01737	5.10466	5.11928	4.65975	4.89889	4.97457	4.90681	4.81514	4.75735	5.08195	5.39909	4.89999	5.03096	5.11285	5.08526	5.01586	5.14915	5.08693	5.11803	5.20392	5.28498	5.25615	4.82995
chr2	155819832	155826925	17393357	NM_010579 // Eif6 // eukaryotic translation initiation factor 6 // 2 H1|2 // 16418 ///	Eif6	NM_010579	NM_010579 // RefSeq // Mus musculus eukaryotic translation initiation factor 6 (Eif6),		9.56808	10.1799	10.3223	10.6607	9.82401	10.132	9.84813	9.5598	9.74862	10.0472	9.90623	10.37	9.89896	10.0463	9.53514	10.3208	10.011	9.66003	10.0891	10.1361	9.72147	10.0305	9.94438	9.96946	9.86566	9.91209	10.1035	9.79079	9.98944	9.31253	10.0447	9.93309	10.4611	10.0387	9.78121	9.89658	9.92875	10.0869	9.94178	10.2716	10.0938
chr2	161521990	162661147	17393962	NM_021464 // Ptprt // protein tyrosine phosphatase, receptor type, T // 2 H2|2 93.0 cM	Ptprt	NM_021464	NM_021464 // RefSeq // Mus musculus protein tyrosine phosphatase, receptor type, T (Ptp		7.68867	7.40957	6.90886	7.41375	9.80862	7.89388	7.53654	7.7408	7.99432	6.69838	8.65798	6.56139	7.03132	7.06637	7.15627	8.38766	6.52746	9.01168	6.94239	7.40823	7.87935	7.91952	7.46441	8.05872	6.9075	7.42727	6.26734	7.08677	7.17238	8.83407	6.4591	10.3825	6.16366	7.69752	7.04821	6.19873	7.89142	7.13864	8.73741	7.13448	8.11997
chr2	156614447	156615448	17393554	---		---	ENSMUST00000153158 // ENSEMBL // havana:lincRNA chromosome:NCBIM37:2:156440183:15644118		5.28261	5.66783	5.8259	5.98308	5.58217	6.08103	5.72166	5.63716	5.27326	5.50613	5.49595	5.59349	5.67494	5.81854	5.82633	5.77053	6.05726	5.97898	5.52421	5.61582	5.59941	5.96564	5.41792	5.83879	5.85996	5.75487	5.55825	5.58745	5.48997	5.76636	5.90994	5.78866	5.69538	5.92286	5.93579	5.65247	5.77493	5.53988	5.95509	5.92414	6.19393
chr2	155735810	155735866	17393351	---		---	ENSMUST00000166589 // ENSEMBL // cdna:known chromosome:NCBIM37:2:155561546:155561602:-1		3.28986	3.47235	3.13574	3.48608	3.14224	3.54871	3.44055	3.33783	3.4097	3.75779	3.93914	3.67471	3.5987	3.39347	3.51941	3.5529	3.30862	3.64997	3.46009	3.58498	3.32803	3.89855	3.683	3.53641	3.58367	4.09008	3.4079	3.27753	3.96317	3.39304	3.76387	3.96275	3.46075	3.74135	3.53017	3.60381	3.56244	3.33134	3.7327	3.43103	3.9522
chr2	155356817	155356925	17378346	NR_030475 // Mir695 // microRNA 695 // 2|2 // 735287	Mir695	NR_030475	NR_030475 // RefSeq // Mus musculus microRNA 695 (Mir695), microRNA. // chr2 // 100 //		4.79944	4.78927	5.00887	4.63757	4.63237	4.96275	4.82801	4.66344	4.61676	4.42928	5.0103	4.63465	5.2474	4.93494	4.37569	4.65104	4.97348	4.6876	4.75439	4.72148	4.92693	5.38133	4.55556	4.84011	4.7341	4.67487	4.72698	4.82053	4.81698	4.59846	4.85876	4.88841	4.60886	4.97091	5.09966	5.17045	5.11648	5.25194	5.24811	5.12204	4.92128
chr2	147177546	147194243	17392529	NM_010919 // Nkx2-2 // NK2 transcription factor related, locus 2 (Drosophila) // 2 H|2	Nkx2-2	NM_010919	NM_010919 // RefSeq // Mus musculus NK2 transcription factor related, locus 2 (Drosophi		7.4077	5.402	7.26036	5.99835	5.6694	6.59983	5.71262	5.57982	5.28571	5.5629	5.48915	5.67225	6.44884	8.26716	5.72654	7.16106	7.86951	6.41692	6.09293	5.28892	5.37015	8.62502	5.49645	5.72978	6.69957	5.54939	5.39788	5.55725	5.34005	5.27597	5.64772	5.80727	6.19225	7.48255	5.99559	5.67446	6.08699	6.3703	5.70694	5.78713	5.45707
chr2	152931898	152933208	17393004	NM_010226 // Foxs1 // forkhead box S1 // 2|2 H2 // 14239 /// ENSMUST00000099200 // Foxs	Foxs1	NM_010226	NM_010226 // RefSeq // Mus musculus forkhead box S1 (Foxs1), mRNA. // chr2 // 100 // 10		6.02412	5.93165	6.1463	6.04194	5.97642	6.13048	5.96493	6.05534	6.02681	5.61205	5.92759	5.89872	5.89722	5.73032	5.77555	5.8733	5.98746	6.1505	5.89974	5.89026	5.98277	5.7841	5.85469	6.04544	5.99794	5.87387	6.08807	5.89318	5.97275	5.80571	5.9265	6.27507	5.94044	5.7476	5.83578	5.86065	6.0944	6.03966	5.67675	6.00489	5.81432
chr2	164403194	164415448	17379401	NM_009036 // Rbpjl // recombination signal binding protein for immunoglobulin kappa J r	Rbpjl	NM_009036	NM_009036 // RefSeq // Mus musculus recombination signal binding protein for immunoglob		6.50926	6.40469	6.62589	6.54341	6.63123	6.52091	6.41306	6.40282	6.57109	6.52423	6.54358	6.49184	6.56552	6.51069	6.53246	6.26597	6.50239	6.3971	6.32351	6.46467	6.43585	6.42294	6.47325	6.28141	6.44081	6.61102	6.63302	6.40933	6.38063	6.45528	6.44718	6.37981	6.50068	6.28283	6.44631	6.30717	6.69701	6.31693	6.62033	6.4778	6.19227
chr2	156420909	156543214	17378600	ENSMUST00000103137 // Epb4.1l1 // erythrocyte protein band 4.1-like 1 // 2 H1|2 88.0 cM	Epb4.1l1	ENSMUST00000103137	ENSMUST00000103137 // ENSEMBL // cdna:known chromosome:NCBIM37:2:156246645:156368950:1		8.73026	9.08029	8.86426	8.78394	8.81805	8.99922	8.8561	9.05626	9.41346	8.72802	8.62306	8.85204	8.97107	8.94173	9.13762	9.03577	8.93103	8.62581	8.98809	8.90104	9.30091	8.74678	8.97521	9.188	9.16006	9.26284	8.28448	9.09153	8.80837	9.35644	8.9091	9.29292	9.11191	8.61477	9.29916	8.706	9.05363	9.04369	9.19287	9.10084	9.68149
chr2	155634271	155692384	17393310	NM_001163452 // Trpc4ap // transient receptor potential cation channel, subfamily C, me	Trpc4ap	NM_001163452	NM_001163452 // RefSeq // Mus musculus transient receptor potential cation channel, sub		9.92949	10.4721	10.5076	10.3594	10.1843	10.2559	10.3001	10.4	10.1462	10.2956	10.2601	10.2243	10.3353	10.2297	10.3121	10.2494	10.3834	9.91558	10.4582	10.5401	10.2601	10.188	10.4259	10.2705	10.4656	10.4191	10.2388	10.1536	10.3325	10.2343	10.5775	10.3365	10.4056	10.2695	10.5128	10.3685	10.2987	10.4791	10.6026	10.6342	10.6873
chr2	152604327	152612729	17377738	NM_001037247 // Defb36 // defensin beta 36 // 2 H1|2 // 266620 /// ENSMUST00000058086 /	Defb36	NM_001037247	NM_001037247 // RefSeq // Mus musculus defensin beta 36 (Defb36), mRNA. // chr2 // 100		5.5884	6.03663	5.54678	5.75791	7.7622	5.86853	5.77553	5.76256	5.38477	6.11499	6.06609	5.77052	5.92936	5.55131	6.10925	5.96818	5.58043	6.39129	5.94648	5.72229	5.63086	5.63416	5.85629	5.48182	5.61449	5.67415	5.53201	5.81566	5.68815	5.59681	5.58086	5.75838	5.44154	5.67218	5.54299	5.6356	5.85125	5.82844	6.37701	5.78449	5.62424
chr2	158359798	158359929	17393841	AK079109 // 9430008C03Rik // RIKEN cDNA 9430008C03 gene // 2 H1|2 // 68108 /// AK040893	9430008C03Rik	AK079109	AK079109 // GenBank HTC // Mus musculus 12 days embryo embryonic body between diaphragm		8.31398	8.74435	8.51135	9.62123	9.95782	8.45566	8.52148	8.90088	9.42462	8.96065	8.59024	8.26941	9.00325	8.42967	10.4217	8.65913	8.49087	9.04289	9.37718	8.96667	8.93119	8.54415	9.22634	9.15039	8.94839	9.55036	9.00927	8.83918	8.7518	8.87355	8.70481	8.47441	9.18224	8.21333	8.4801	8.60087	8.76115	8.8083	9.83059	9.74804	8.64674
chr2	148404471	148408188	17392568	NM_009378 // Thbd // thrombomodulin // 2 G3|2 84.0 cM // 21824 /// ENSMUST00000099270 /	Thbd	NM_009378	NM_009378 // RefSeq // Mus musculus thrombomodulin (Thbd), mRNA. // chr2 // 100 // 100		6.95477	6.39538	6.13857	5.67242	6.78613	6.97801	6.91895	7.56173	7.48716	6.44404	6.22892	6.03843	6.47306	6.55804	7.32392	6.0703	5.90311	6.18966	7.01286	6.53512	7.12533	7.05008	7.18114	6.69414	6.52202	6.04939	5.74541	7.51583	6.10165	7.52805	6.54464	6.74723	6.11541	7.1982	6.30929	6.4839	5.93194	6.02331	6.03565	6.1777	6.25541
chr2	156386107	156386322	17378598	---		---	ENSMUST00000158012 // ENSEMBL // ncrna:misc_RNA chromosome:NCBIM37:2:156211843:15621205		4.17582	4.20343	4.4263	4.39091	4.42948	4.37669	4.3305	4.27188	3.74579	4.10547	4.23064	4.15236	4.06089	4.34453	3.86872	3.64969	4.09047	4.33349	4.16742	4.21364	3.90697	4.44926	4.12452	4.19787	3.80529	4.35359	4.09513	3.99214	4.10555	3.91542	4.11533	4.22838	4.22006	3.91771	4.16103	4.11464	4.61637	4.2479	4.25175	4.28353	3.92462
chr2	152337422	152344060	17392925	NM_175093 // Trib3 // tribbles homolog 3 (Drosophila) // 2 G3|2 86.0 cM // 228775 /// E	Trib3	NM_175093	NM_175093 // RefSeq // Mus musculus tribbles homolog 3 (Drosophila) (Trib3), mRNA. // c		6.28865	7.17755	6.82044	6.37877	7.29084	7.21788	6.49807	6.61777	6.24406	6.49641	7.03118	6.89013	6.96876	6.35602	6.86283	6.03805	6.4364	6.63823	7.00029	6.94394	6.24092	6.80337	6.47183	6.24	6.48675	6.19681	6.82054	6.30705	6.57935	6.02001	6.87793	6.50512	7.47469	6.31782	6.48069	7.02176	6.58351	6.40672	7.11675	7.4093	6.67392
chr2	164685107	164687706	17379487	NM_001012704 // Wfdc13 // WAP four-disulfide core domain 13 // 2H3|2 // 408190 /// ENSM	Wfdc13	NM_001012704	NM_001012704 // RefSeq // Mus musculus WAP four-disulfide core domain 13 (Wfdc13), mRNA		5.95691	6.06104	5.87713	5.9316	5.98058	6.14453	5.92323	6.22713	5.90297	6.00793	5.93225	5.77176	5.90925	6.16737	5.88894	5.56412	6.01759	6.0887	6.03395	5.80696	6.11762	5.83881	6.17501	5.69348	5.71527	5.95164	6.03192	5.94801	5.79993	5.94042	5.85338	6.21901	5.92576	6.01361	6.08504	5.98251	5.9223	5.9929	6.06219	6.32436	5.45006
chr2	164634707	164638802	17394225	NM_001012723 // Wfdc16 // WAP four-disulfide core domain 16 // 2 H3|2 // 277345 /// ENS	Wfdc16	NM_001012723	NM_001012723 // RefSeq // Mus musculus WAP four-disulfide core domain 16 (Wfdc16), mRNA		4.67498	4.78569	4.86059	5.14068	4.74593	5.06704	4.78867	5.05308	4.77063	4.86745	4.96896	4.52668	4.89726	4.87524	4.8071	5.1723	4.81387	4.79611	4.85316	4.84747	4.99118	4.60253	4.73981	4.4874	4.5529	4.69356	4.95104	4.67343	4.70384	4.81647	4.81501	5.10237	4.90076	4.92887	4.91945	4.7649	5.34457	4.74772	4.81724	4.77523	4.26924
chr2	156547576	156568972	17378628	NM_001164818 // 0610011L14Rik // RIKEN cDNA 0610011L14 gene // 2|2 H2 // 68295 /// ENSM	0610011L14Rik	NM_001164818	NM_001164818 // RefSeq // Mus musculus RIKEN cDNA 0610011L14 gene (0610011L14Rik), tran		7.00569	6.96299	7.33312	7.09146	6.86429	6.95344	6.99311	7.23832	7.19663	6.95505	7.28927	7.01306	7.18051	6.99688	6.59061	6.91602	7.24736	6.50292	7.04156	7.07921	7.20321	7.08485	6.78744	7.13921	7.05413	7.14178	7.14433	6.74473	6.8645	7.00922	7.172	6.36913	7.12372	6.80154	7.02444	7.12179	6.82174	7.17754	6.94445	7.02946	7.3529
chr2	151829067	151832108	17377627	---		---	AK042249 // GenBank HTC // Mus musculus 3 days neonate thymus cDNA, RIKEN full-length e		4.03246	3.98195	4.00613	4.01399	4.19256	4.22138	3.92226	3.99746	3.96125	4.07034	4.12896	4.06395	4.33985	3.69031	4.27405	3.59566	4.13753	4.101	4.09911	3.82682	3.94089	4.1174	4.13455	3.70927	3.78633	3.9087	4.05245	3.86899	3.97959	3.76105	4.06851	3.98963	3.99789	4.27244	4.14308	3.69769	4.20674	4.01756	3.96276	4.16687	3.59185
chr2	151380650	151432402	17392805	AK006486 // LOC100125594 // uncharacterized LOC100125594 // --- // 100125594	LOC100125594	AK006486	AK006486 // GenBank HTC // Mus musculus adult male testis cDNA, RIKEN full-length enric		3.27291	3.58896	3.70557	3.53713	3.85645	3.54888	3.8416	3.48998	3.03491	3.68706	3.60562	3.91088	3.26189	3.35999	3.32357	3.58789	3.55451	3.60124	3.47785	3.55764	3.30839	3.04715	3.44285	3.6472	3.53979	3.53768	3.35569	3.4489	3.58719	3.29851	3.21541	3.74667	3.78814	3.67285	3.77673	3.30625	4.28402	3.56164	3.62862	3.8045	3.25431
chr2	165078693	165090750	17394361	NR_033448 // 1700025C18Rik // RIKEN cDNA 1700025C18 gene // 2|2 // 72211	1700025C18Rik	NR_033448	NR_033448 // RefSeq // Mus musculus RIKEN cDNA 1700025C18 gene (1700025C18Rik), non-cod		5.35129	5.62559	5.30691	5.9226	5.55403	5.91372	5.88816	5.47651	5.14165	5.25949	5.88275	5.45196	5.56091	5.521	5.56501	5.62709	5.66335	5.28209	5.46306	5.52814	5.36666	5.67167	5.81686	5.5388	5.53016	5.55387	5.64409	5.41402	5.25232	5.41687	5.44843	6.02667	5.62895	5.10417	5.74663	5.48191	5.89884	5.40014	5.38168	5.72456	5.57581
chr2	153900388	153912795	17378035	NM_199303 // Bpifb6 // BPI fold containing family B, member 6 // 2 H1|2 // 228796 /// E	Bpifb6	NM_199303	NM_199303 // RefSeq // Mus musculus BPI fold containing family B, member 6 (Bpifb6), mR		4.82441	4.87941	4.85668	4.69533	5.15569	5.0441	4.91889	4.86591	4.49701	4.51172	4.9026	4.74329	4.80336	4.71188	4.95087	4.551	5.08028	5.14105	5.03551	4.77305	4.85264	4.66583	4.84046	4.95635	4.63508	4.80807	5.01045	4.74078	4.67113	4.43672	4.94375	4.77506	5.0853	4.76315	4.97206	4.5645	4.99288	5.0006	4.73405	4.85828	4.71097
chr2	155940728	155942750	17378463	NM_008109 // Gdf5 // growth differentiation factor 5 // 2 H1|2 90.0 cM // 14563 /// ENS	Gdf5	NM_008109	NM_008109 // RefSeq // Mus musculus growth differentiation factor 5 (Gdf5), mRNA. // ch		3.828	3.98154	3.89651	4.87964	4.04501	4.11835	3.99511	4.03652	4.15674	3.99237	3.94423	3.76086	3.8698	3.79378	4.13357	4.02836	4.04148	4.03005	3.99311	3.767	3.95905	3.92276	3.94722	4.3698	3.9011	3.84158	4.07957	3.9267	3.74121	3.87427	4.22248	4.09914	4.10771	4.01321	4.15999	3.9014	3.8163	3.88335	3.5718	4.14723	4.05652
chr2	161206689	161207280	17393957	---		---	ENSMUST00000145204 // ENSEMBL // havana:lincRNA chromosome:NCBIM37:2:161032425:16103301		4.26633	4.29487	4.41515	4.13174	4.29967	4.21912	4.49368	4.29379	4.32913	4.32355	4.30236	4.23867	4.07769	3.92438	4.07201	4.2406	4.45083	4.30633	3.90968	4.23941	4.38213	4.33218	3.98953	3.99986	4.17578	4.43412	4.20335	4.03456	4.30869	3.95031	4.34228	4.35597	4.37835	4.27087	4.33316	4.36132	4.2127	4.45322	4.30861	4.43416	4.19024
chr2	157087055	157096482	17378685	NM_001177439 // Gm1332 // predicted gene 1332 // 2 H1|2 // 383766 /// ENSMUST0000016614	Gm1332	NM_001177439	NM_001177439 // RefSeq // Mus musculus predicted gene 1332 (Gm1332), mRNA. // chr2 // 1		5.61581	5.95006	5.62739	5.74952	5.75105	5.86457	5.43596	5.78969	5.34841	5.90694	5.93932	5.71379	5.84661	5.66586	5.98203	5.75814	5.72379	5.93744	5.63616	5.54468	5.88044	5.61492	5.94182	5.53648	5.82779	6.05099	5.8169	6.09161	5.6386	5.41771	5.45359	6.20267	5.58667	5.52479	6.0212	5.52849	5.68533	5.79948	6.04772	6.08187	5.92785
chr2	150583080	150608567	17392676	ENSMUST00000046399 // 2310001A20Rik // RIKEN cDNA 2310001A20 gene // 2 G3|2 // 71881 //	2310001A20Rik	ENSMUST00000046399	ENSMUST00000046399 // ENSEMBL // cdna:known chromosome:NCBIM37:2:150408816:150434303:-1		7.73008	8.31074	8.50036	8.08506	8.03071	8.38887	8.45777	8.92209	8.94783	8.52271	8.46133	8.28339	8.44243	8.39115	8.12541	8.41922	8.32777	7.78276	8.43029	8.43081	9.00847	8.47422	8.24707	8.79976	8.37833	8.41586	8.23549	7.85276	8.38179	8.67256	8.38647	8.26599	8.41671	8.05982	8.09085	8.62351	8.11147	8.26026	8.46251	8.59074	8.55516
chr2	158624888	158639211	17378929	NM_175419 // Actr5 // ARP5 actin-related protein 5 // 2 H1|2 // 109275 /// ENSMUST00000	Actr5	NM_175419	NM_175419 // RefSeq // Mus musculus ARP5 actin-related protein 5 (Actr5), mRNA. // chr2		6.83411	7.39137	7.52288	7.44074	7.25476	7.11073	7.11437	6.86932	7.05098	6.91707	7.17155	7.46317	7.22215	7.37353	7.76596	7.20003	7.76201	7.46178	6.99965	7.19217	7.04325	7.53977	6.95652	7.02436	7.1938	7.17068	7.2616	6.98128	6.85649	6.61247	7.16075	7.30273	7.10433	7.29377	6.66532	7.01361	7.05921	7.54201	6.91789	7.34128	7.77055
chr2	164811544	164811821	17379552	---		---	ENSMUST00000175433 // ENSEMBL // ncrna:misc_RNA chromosome:NCBIM37:2:164637044:16463732		9.11551	8.23708	8.66868	7.36678	8.62663	8.69346	8.23911	9.26936	8.56051	8.66087	8.78681	8.24935	8.81962	8.71086	7.79422	7.08969	8.47759	8.42857	8.23421	8.23495	7.89371	8.03816	8.23001	7.76049	7.9775	8.67325	8.64471	8.41098	8.44741	8.53546	8.24604	8.84753	8.35806	8.84695	8.13791	8.40111	8.1669	8.51009	8.57793	8.06108	8.10534
chr2	164698501	164702453	17379492	NM_030058 // Spint4 // serine protease inhibitor, Kunitz type 4 // 2 H3|2 // 78239 ///	Spint4	NM_030058	NM_030058 // RefSeq // Mus musculus serine protease inhibitor, Kunitz type 4 (Spint4),		3.40047	3.78721	3.84615	4.23481	4.15708	3.76535	4.0721	3.75369	3.79054	3.75594	3.65248	3.81256	3.96425	3.73808	3.70013	4.09277	3.41756	3.70019	3.71974	3.89778	3.90798	3.35005	3.8263	3.57435	3.84612	3.71074	3.98882	3.50371	3.73691	3.49926	3.64321	3.57898	3.4749	3.62343	3.62754	3.93938	4.1652	3.73517	3.67664	3.90938	3.93636
chr2	152940995	152951698	17393008	NM_001159376 // Dusp15 // dual specificity phosphatase-like 15 // 2 H1|2 // 252864 ///	Dusp15	NM_001159376	NM_001159376 // RefSeq // Mus musculus dual specificity phosphatase-like 15 (Dusp15), t		5.05358	5.1576	5.25468	5.26655	5.63724	5.52611	5.15098	4.91985	4.863	5.60577	4.96254	5.15391	5.0469	6.44527	5.29685	5.67966	5.37092	5.86829	5.28148	5.65909	5.14962	5.16867	6.04449	4.70998	5.52985	6.06495	5.15234	5.43754	5.42513	5.08086	5.71287	5.73843	4.86447	5.86546	5.20854	5.03775	5.78385	5.90711	5.76233	5.48249	5.65506
chr2	164198863	164200130	17394121	NM_183271 // Wfdc15a // WAP four-disulfide core domain 15A // 2 H3|2 // 68221 /// ENSMU	Wfdc15a	NM_183271	NM_183271 // RefSeq // Mus musculus WAP four-disulfide core domain 15A (Wfdc15a), mRNA.		5.7358	5.95893	5.86411	6.14863	6.03337	5.93914	6.06838	5.60885	5.60448	5.76224	5.67907	5.57484	5.6918	5.70747	6.02166	6.09691	5.90737	5.97383	5.74385	5.63057	5.71685	5.51912	6.04715	5.5883	5.68386	5.80274	5.74625	5.55023	5.7279	5.59024	5.95261	5.82552	5.81777	5.68934	6.02966	5.68707	6.00083	5.89191	6.00802	5.82096	5.88844
chr2	156856616	156857946	17393575	---		---	ENSMUST00000099141 // ENSEMBL // cdna:known chromosome:NCBIM37:2:156682352:156683682:-1		8.20255	8.62894	9.01851	8.52354	8.75803	7.64367	8.32686	8.26889	8.50889	8.43699	7.94588	8.46988	7.95239	8.60151	7.27054	8.46878	8.95082	7.77612	8.55226	8.61633	8.24614	8.23648	8.33311	8.73541	8.77956	8.65973	8.92007	8.89428	8.33782	8.58341	8.69244	8.40211	7.90147	8.52624	8.17688	8.64124	8.63292	8.53528	8.97662	8.73453	9.16964
chr2	164486106	164493323	17379427	ENSMUST00000109350 // Dbndd2 // dysbindin (dystrobrevin binding protein 1) domain conta	Dbndd2	ENSMUST00000109350	ENSMUST00000109350 // ENSEMBL // cdna:known chromosome:NCBIM37:2:164311606:164316267:1		6.01353	6.01286	6.09412	6.21561	6.02714	6.11696	6.07916	6.40477	6.2858	6.027	6.36384	6.01875	6.26686	6.24938	5.99752	5.80715	6.10907	5.99459	6.10448	5.9996	6.25662	5.92634	6.06549	5.90605	6.32398	5.85282	6.03671	5.77965	5.94198	6.01627	5.94042	5.82165	6.28631	5.98047	6.41384	5.90414	6.30084	6.12808	6.19952	6.24268	6.15878
chr2	165442264	165450485	17379680	---		---	ENSMUST00000152284 // ENSEMBL // cdna:known chromosome:NCBIM37:2:165267764:165275985:1		4.65162	4.28423	4.46408	4.61925	4.52864	4.85003	4.6632	4.68348	4.2709	4.71166	4.9806	4.55295	4.58617	4.61739	4.46795	4.1524	4.63383	4.6846	4.47692	4.55931	4.72117	4.38669	5.03405	4.62503	4.62757	4.75247	4.75396	4.66038	4.47595	4.33192	4.55703	4.95456	4.46535	4.49262	4.98657	4.61792	4.68165	4.79114	4.55665	4.6609	4.36967
chr2	164550530	164559730	17379456	AK043662 // Gm14317 // predicted gene 14317 // 2 H3|2 // 670507	Gm14317	AK043662	AK043662 // GenBank HTC // Mus musculus 10 days neonate cortex cDNA, RIKEN full-length		5.10817	5.0714	5.0973	4.55163	5.30425	5.11459	5.05602	5.35214	4.83224	5.0672	5.18939	5.01144	5.04547	4.72468	5.20852	4.71312	4.98826	5.22064	4.94698	4.94637	4.90485	4.77978	5.20281	4.99513	4.61748	5.3707	4.97981	4.92211	5.2622	4.68032	4.92597	4.80445	5.13219	4.90138	4.9341	5.09583	4.98491	4.94658	5.06641	5.26126	4.7568
chr2	148820081	148830410	17377405	NM_027024 // Cst13 // cystatin 13 // 2 G3|2 // 69294 /// ENSMUST00000046589 // Cst13 //	Cst13	NM_027024	NM_027024 // RefSeq // Mus musculus cystatin 13 (Cst13), mRNA. // chr2 // 100 // 100 //		3.1923	3.29569	3.47191	4.09795	3.31468	3.40436	3.33325	3.34654	3.29605	3.5508	3.40959	3.27223	3.37924	3.33166	3.46607	3.56402	3.34654	3.19031	3.29036	3.23662	3.28483	3.42587	3.061	3.07117	3.28136	3.41428	3.11695	3.1171	3.65911	3.5623	3.39905	3.65346	3.36962	3.33842	3.27335	3.26278	3.44239	3.378	3.46975	3.33598	3.32758
chr2	152105516	152111376	17377666	ENSMUST00000041500 // Srxn1 // sulfiredoxin 1 homolog (S. cerevisiae) // 2|2 H1 // 7665	Srxn1	ENSMUST00000041500	ENSMUST00000041500 // ENSEMBL // cdna:known chromosome:NCBIM37:2:151931260:151937112:1		8.4133	8.59625	8.69854	8.80075	8.66758	8.66158	8.57948	8.40196	8.64571	8.78024	8.52144	9.00459	8.36714	8.71171	8.60171	8.96467	8.99528	8.26368	8.51523	8.95487	8.3593	8.42197	8.73983	8.28942	8.66297	8.85769	8.38544	8.57665	8.57112	8.35157	8.44323	8.80629	8.70725	8.57617	8.38089	8.29882	8.47351	8.90739	8.47453	8.71541	9.10536
chr2	156714539	156720909	17393557	NR_040505 // 4930405A21Rik // RIKEN cDNA 4930405A21 gene // 2|2 // 74846	4930405A21Rik	NR_040505	NR_040505 // RefSeq // Mus musculus RIKEN cDNA 4930405A21 gene (4930405A21Rik), non-cod		5.15105	5.25358	5.23254	5.25503	5.0834	5.43429	5.15807	5.46307	5.56694	5.48116	5.41749	5.50074	5.01989	5.12764	4.99958	5.59197	5.32265	5.14425	5.41516	5.10356	5.25054	5.36624	5.28047	5.30502	5.20665	5.00661	5.3976	5.17241	5.54907	5.39901	5.28744	5.20215	5.2971	5.14042	4.92534	5.08821	5.13127	5.15883	5.2358	5.16404	5.36817
chr2	163820834	163833146	17379314	NM_016873 // Wisp2 // WNT1 inducible signaling pathway protein 2 // 2 H3|2 // 22403 ///	Wisp2	NM_016873	NM_016873 // RefSeq // Mus musculus WNT1 inducible signaling pathway protein 2 (Wisp2),		7.94517	7.60202	7.14269	7.43881	8.60412	7.41968	7.48942	7.75223	7.73112	7.32439	7.39338	7.57235	7.43718	7.52273	7.33059	7.30827	7.13878	7.30837	7.36601	7.72522	7.74452	7.12958	7.52245	7.18996	7.64122	7.38611	7.22654	7.72612	7.51474	7.35763	7.51583	7.04187	7.64773	8.26879	7.53654	7.07796	7.30598	7.31467	7.45775	7.50144	7.06145
chr2	154376313	154408099	17393131	NM_009228 // Snta1 // syntrophin, acidic 1 // 2 H1|2 84.0 cM // 20648 /// ENSMUST000001	Snta1	NM_009228	NM_009228 // RefSeq // Mus musculus syntrophin, acidic 1 (Snta1), mRNA. // chr2 // 100		7.23829	7.42032	6.75789	6.94802	7.01916	7.35235	7.12319	6.85616	6.54131	7.4237	7.29408	7.17562	7.06577	6.80357	7.35682	6.96249	7.00332	6.98282	7.18476	7.16941	6.59827	7.23421	7.19257	6.68667	6.81845	6.90178	6.87453	7.2412	7.11714	6.75628	7.29643	7.05414	7.10914	6.88586	6.88198	7.12986	6.75835	6.67697	6.7757	7.29443	7.10382
chr2	163624657	163625106	17548182	XR_140538 // LOC100862033 // uncharacterized LOC100862033 // --- // 100862033	LOC100862033	XR_140538	XR_140538 // RefSeq // PREDICTED: Mus musculus uncharacterized LOC100862033 (LOC1008620		3.79807	3.68302	3.86842	4.43599	3.71303	4.30597	3.45571	4.77552	4.4743	3.98472	4.84833	3.5882	5.07274	3.65892	3.84424	3.69611	3.63441	3.70608	3.88748	3.5703	4.56321	3.83423	3.62707	4.35546	3.37266	3.49534	3.80325	3.98937	3.65733	4.13676	3.4631	4.43929	4.47576	3.67609	3.5606	3.58418	3.58854	3.72741	3.96734	3.70501	3.63206
chr2	155846886	155930310	17393375	NM_018888 // Uqcc // ubiquinol-cytochrome c reductase complex chaperone, CBP3 homolog (	Uqcc	NM_018888	NM_018888 // RefSeq // Mus musculus ubiquinol-cytochrome c reductase complex chaperone,		7.43283	7.85627	8.13285	7.74578	7.34834	7.43019	7.6162	7.3382	7.48416	7.42912	7.82674	7.83595	7.89095	7.72494	7.52056	8.02657	7.8745	7.34752	7.77712	7.45237	7.51661	7.71176	7.66984	7.57492	7.92346	7.76961	7.72356	7.53477	7.84113	7.31996	8.00473	7.45987	7.9985	7.66157	7.46536	7.88648	7.38776	7.8401	7.82621	7.93741	8.20372
chr2	165992636	166073242	17379719	NM_008679 // Ncoa3 // nuclear receptor coactivator 3 // 2|2 H2-H4 // 17979 /// ENSMUST0	Ncoa3	NM_008679	NM_008679 // RefSeq // Mus musculus nuclear receptor coactivator 3 (Ncoa3), mRNA. // ch		8.54471	9.00896	8.70918	8.93305	8.54097	9.53697	9.1527	9.04736	9.08702	8.60448	9.49204	8.67407	8.79498	8.75884	10.0466	8.9996	8.81231	8.52773	8.71454	9.23525	9.24046	9.34118	8.81697	9.22265	8.97071	8.47785	8.54599	8.69851	9.05285	9.05056	8.50386	8.70391	8.47585	8.86298	8.98364	8.84044	8.65929	8.74023	8.85283	8.69429	9.61192
chr2	165270046	165270176	17394383	---		---	ENSMUST00000157175 // ENSEMBL // ncrna:snoRNA chromosome:NCBIM37:2:165095546:165095676:		4.15803	3.68001	4.16926	3.31275	4.29207	4.14156	3.65249	4.43693	4.08768	3.68621	3.96796	3.99323	4.18032	4.22792	4.1063	3.75845	3.96053	4.07553	3.78243	3.88417	4.50289	3.80031	3.96988	3.99465	4.11245	3.7313	3.92613	4.55894	4.27691	3.84538	3.90692	4.33394	4.161	4.22955	4.08768	4.06618	3.8852	4.19333	4.35707	4.35732	3.78186
chr2	165276540	165277042	17548184	XR_142005 // LOC100862601 // uncharacterized LOC100862601 // --- // 100862601	LOC100862601	XR_142005	XR_142005 // RefSeq // PREDICTED: Mus musculus uncharacterized LOC100862601 (LOC1008626		5.75908	5.82024	5.84845	6.1769	6.02302	5.86992	5.97436	6.08527	5.75541	5.84212	6.0656	5.68448	6.19738	5.71122	5.71401	5.80776	5.81259	5.94614	5.83418	5.77542	6.07346	5.69258	5.956	5.83778	5.7425	5.8051	6.06546	5.61993	5.84327	6.12187	5.86152	5.95081	6.02487	5.90165	6.0301	5.68095	6.03383	5.8409	5.98619	6.0119	5.75146
chr2	165055627	165072948	17379659	NR_027852 // Cd40 // CD40 antigen // 2 H3|2 97.0 cM // 21939 /// ENSMUST00000017799 //	Cd40	NR_027852	NR_027852 // RefSeq // Mus musculus CD40 antigen (Cd40), transcript variant 3, non-codi		6.46152	6.09403	6.15631	6.04208	6.70489	6.71223	6.40265	6.43384	6.27109	6.07447	6.61221	6.45018	6.12917	6.15085	6.24496	5.99534	6.45226	6.36929	6.48581	6.73021	6.62703	6.27123	6.46866	5.98833	6.22063	6.35908	6.09999	6.11732	6.42088	6.25187	6.47964	6.047	6.57133	6.33241	6.44095	5.98826	6.39032	6.04862	6.1288	6.28311	6.25327
chr2	151645404	151668533	17392848	NM_001114677 // Rad21l // RAD21-like (S. pombe) // 2 G3|2 // 668929 /// ENSMUST00000096	Rad21l	NM_001114677	NM_001114677 // RefSeq // Mus musculus RAD21-like (S. pombe) (Rad21l), mRNA. // chr2 //		3.42915	3.58945	3.41091	3.39217	3.29089	3.64775	3.58722	3.80289	3.51788	3.92621	3.45646	3.59926	3.62248	3.35769	3.63042	3.7208	3.5503	3.24326	3.51256	3.43883	3.58943	3.7798	3.55787	3.30877	3.67556	3.36392	3.89314	3.39543	3.56747	4.00611	3.75623	4.19018	3.26665	3.49511	3.9164	3.444	3.63972	3.6749	3.57387	3.69937	3.5755
chr2	155622880	155622958	17378438	NR_030757 // Mir499 // microRNA 499 // 2|2 // 735275	Mir499	NR_030757	NR_030757 // RefSeq // Mus musculus microRNA 499 (Mir499), microRNA. // chr2 // 100 //		3.83972	4.32032	3.77392	3.46346	4.43334	3.40588	3.82062	4.17772	4.01904	3.8299	3.92744	3.93398	3.81523	4.21818	3.6957	3.95666	4.06013	4.22904	3.85284	3.65902	4.12774	4.37224	3.8696	3.83401	4.08862	3.71422	3.89928	4.66881	4.53553	4.16154	3.79126	4.48637	4.07394	4.27851	3.94316	4.24913	4.32943	3.90812	4.23256	4.00012	3.88032
chr2	155941023	155945367	17393390	NM_008109 // Gdf5 // growth differentiation factor 5 // 2 H1|2 90.0 cM // 14563 /// ENS	Gdf5	NM_008109	NM_008109 // RefSeq // Mus musculus growth differentiation factor 5 (Gdf5), mRNA. // ch		6.12148	6.11011	5.68912	6.07953	5.98524	5.98691	5.84708	6.12633	5.64663	5.8921	6.24119	6.23278	5.89982	5.6346	5.33376	5.48667	6.09222	6.07948	5.8116	5.70917	6.00323	5.73447	6.32634	5.44352	5.85063	5.62224	5.63351	6.21684	5.90264	6.05653	5.93051	6.05904	5.88964	5.93066	6.05774	5.72855	6.26473	5.78103	5.66359	6.34471	5.67031
chr2	155381059	155389850	17378348	ENSMUST00000043237 // Trp53inp2 // transformation related protein 53 inducible nuclear	Trp53inp2	ENSMUST00000043237	ENSMUST00000043237 // ENSEMBL // cdna:known chromosome:NCBIM37:2:155207550:155215586:1		9.01595	8.44173	8.4066	8.56175	8.26073	8.76595	8.62631	8.69013	8.4823	8.09422	8.39723	8.80429	7.95474	8.68041	8.10288	9.11584	8.46799	8.22012	8.32817	8.16868	8.20385	8.66501	7.99699	7.88485	8.56152	8.71037	8.56501	8.41891	8.1556	8.48019	8.1813	8.69055	8.66517	8.89576	8.76551	8.14289	8.15722	8.39543	7.79322	8.31545	9.13728
chr2	148436640	148443563	17392572	ENSMUST00000099269 // Cd93 // CD93 antigen // 2 G3|2 84.0 cM // 17064 /// NM_010740 //	Cd93	ENSMUST00000099269	ENSMUST00000099269 // ENSEMBL // cdna:known chromosome:NCBIM37:2:148262376:148269299:-1		7.38643	7.31927	7.05814	6.73555	8.45475	7.07757	6.63543	7.28222	7.87755	7.22653	6.73353	7.97544	7.04908	7.10208	7.37534	7.2447	7.16046	7.33603	7.40607	8.44332	7.73585	7.43468	7.58876	8.06706	7.42759	7.23829	6.92558	7.11105	7.24494	7.27915	8.30165	7.13867	7.39064	8.17841	6.33489	7.43845	7.2115	6.68932	7.12799	6.71643	7.62037
chr2	157145893	157204534	17393684	NM_011249 // Rbl1 // retinoblastoma-like 1 (p107) // 2 H1|2 92.0 cM // 19650 /// ENSMUS	Rbl1	NM_011249	NM_011249 // RefSeq // Mus musculus retinoblastoma-like 1 (p107) (Rbl1), transcript var		9.17497	10.3131	10.2843	10.0628	10.0999	10.0867	10.4064	9.52872	10.4045	10.4977	10.413	10.0027	10.2547	10.2937	10.3198	9.88207	10.3923	10.1447	10.1513	10.3083	10.6946	10.2513	9.78094	10.5981	10.2664	10.2532	10.2459	10.1282	10.4242	10.3441	10.3702	10.3664	9.93582	10.345	10.3875	10.512	10.5063	10.0613	10.1194	10.2419	10.8501
chr2	152572744	152574944	17377734	NM_207276 // Defb21 // defensin beta 21 // 2 H1|2 // 403172 /// ENSMUST00000070722 // D	Defb21	NM_207276	NM_207276 // RefSeq // Mus musculus defensin beta 21 (Defb21), mRNA. // chr2 // 100 //		4.50492	4.18846	4.06728	4.40376	4.13701	4.43172	4.32621	4.23315	4.54624	3.97931	4.53165	4.23272	4.49952	4.26325	4.05158	4.05502	4.31834	4.32578	4.13094	3.99059	4.4378	4.3136	4.17051	4.01957	4.40496	4.3111	4.47816	4.33147	4.53593	4.22512	4.27309	4.53816	4.07783	4.30364	4.19944	4.1102	4.48978	4.19923	4.44915	4.22405	3.81235
chr2	156377925	156378968	17393535	---		---	ENSMUST00000133751 // ENSEMBL // cdna:putative chromosome:NCBIM37:2:156203661:156204704		3.74337	4.34941	3.78026	4.27573	4.01957	4.31287	4.15897	4.16585	3.6065	4.48955	4.0239	3.86458	4.35692	3.85811	4.1108	4.00392	4.18916	4.10545	3.99909	4.29545	3.9765	4.01014	3.92591	3.6945	3.86569	4.17842	3.96475	3.96594	4.19164	4.0525	4.08951	4.21011	4.23071	3.91155	3.8751	4.1093	4.25876	3.97629	3.98732	4.20377	4.14426
chr2	151967529	151967617	17392892	NR_035478 // Mir1953 // microRNA 1953 // --- // 100316704	Mir1953	NR_035478	NR_035478 // RefSeq // Mus musculus microRNA 1953 (Mir1953), microRNA. // chr2 // 100 /		5.21517	5.37676	5.59858	4.07515	5.00969	4.98755	5.63797	5.01802	5.63769	5.4902	5.72906	5.18683	5.3692	5.57247	4.74486	4.6872	5.27272	4.9855	5.18593	5.0416	5.07438	5.07759	4.67753	4.65122	5.06565	5.63166	5.36069	5.10887	5.44139	5.04621	5.3575	6.01564	5.51085	5.72922	4.99932	5.70984	5.43939	5.32762	5.3814	5.02966	5.64078
chr2	157418444	157471862	17378721	ENSMUST00000109533 // Src // Rous sarcoma oncogene // 2 H1|2 89.0 cM // 20779 /// NM_00	Src	ENSMUST00000109533	ENSMUST00000109533 // ENSEMBL // cdna:known chromosome:NCBIM37:2:157244180:157297571:1		8.69003	8.89751	8.95134	9.08776	8.69749	9.24129	8.74316	9.11058	8.89872	8.18196	9.07099	8.96626	8.91686	8.99284	8.96432	8.97407	8.80944	8.37303	8.82854	8.95201	8.9529	8.90015	8.76593	8.87651	8.65649	8.50303	8.6437	8.54695	8.48943	8.71378	9.0375	8.47831	9.0957	8.77947	8.83117	8.84221	8.90177	8.81174	8.64195	8.61155	9.3101
chr2	152477063	152479934	17377723	NM_176950 // Defb20 // defensin beta 20 // 2 H1|2 // 319579 /// ENSMUST00000109836 // D	Defb20	NM_176950	NM_176950 // RefSeq // Mus musculus defensin beta 20 (Defb20), mRNA. // chr2 // 100 //		4.55965	4.83832	4.66527	4.0015	4.45975	4.72282	4.51479	4.78052	4.65814	4.5305	4.62358	4.25216	4.87955	4.26934	4.42637	3.8935	4.7807	4.75525	4.72176	4.58382	5.00595	4.39251	5.00539	4.8472	4.39004	4.56595	5.06335	4.7261	4.42694	4.59894	4.59894	4.72571	4.79276	4.45891	5.15715	4.56624	5.10429	4.61235	4.72529	4.90998	4.4048
chr2	163405822	163424697	17394024	ENSMUST00000046908 // 3230401D17Rik // RIKEN cDNA 3230401D17 gene // 2 H3|2 // 66680 //	3230401D17Rik	ENSMUST00000046908	ENSMUST00000046908 // ENSEMBL // cdna:known chromosome:NCBIM37:2:163231558:163245264:-1		6.63718	6.77482	7.10773	6.60357	6.79723	6.76395	6.84435	6.82758	7.48814	7.09865	6.75556	6.75747	6.62165	6.95918	6.41105	6.45371	6.81174	6.00844	6.85728	6.36271	7.19866	6.62226	6.26202	7.27056	6.54128	6.78324	6.90636	6.56129	6.67433	7.1217	6.96678	6.92667	7.04398	6.79491	6.65038	6.89059	6.65692	6.76629	7.19954	6.83763	6.77048
chr2	165976757	165985924	17394529	---		---	ENSMUST00000130022 // ENSEMBL // havana:lincRNA chromosome:NCBIM37:2:165802257:16581142		4.63816	4.2897	4.5323	4.33951	4.52359	4.31606	4.48267	4.53579	4.17171	4.42086	4.34343	4.13738	4.37563	4.38466	4.54703	4.6219	4.57189	4.42577	4.60139	4.26494	4.24906	4.25901	4.39985	4.27964	4.44503	4.53043	4.3317	4.38837	4.30025	4.33845	4.31801	4.50141	4.52325	4.42245	4.61305	4.20862	4.42078	4.58311	4.29618	4.42076	4.30841
chr2	165276522	165287869	17394385	NM_001252573 // Slc35c2 // solute carrier family 35, member C2 // 2 H3|2 95.0 cM // 228	Slc35c2	NM_001252573	NM_001252573 // RefSeq // Mus musculus solute carrier family 35, member C2 (Slc35c2), t		8.29903	8.30934	8.75765	8.84421	8.73014	8.48446	8.29222	8.79684	8.40996	8.09084	8.71539	8.74578	8.65636	8.4117	8.22633	8.38669	8.55632	7.53452	8.86381	8.81867	8.1852	8.70797	8.37183	8.35739	8.08769	8.02177	8.3077	7.9485	8.1094	8.61799	8.8103	7.92781	8.8882	8.37434	8.4187	8.7329	8.46342	8.50311	8.62187	8.22567	8.35612
chr2	147323562	147325087	17392543	---		---	ENSMUST00000127688 // ENSEMBL // havana:lincRNA chromosome:NCBIM37:2:147149298:14715082		4.66896	5.06695	4.95352	4.96574	4.95825	5.03031	4.75518	4.81565	4.47677	4.50482	5.24343	4.94671	4.75878	5.04294	4.58615	4.86813	5.25631	5.47197	4.69265	4.735	4.8621	5.01877	5.05434	4.67566	4.74131	5.12797	4.68132	4.43632	4.79721	4.45926	4.76649	4.79573	4.72778	4.73074	4.94944	4.83566	5.21581	4.93661	4.56348	4.89465	4.62541
chr2	150570415	150578944	17377464	NM_009977 // Cst7 // cystatin F (leukocystatin) // 2|2 G1-G3 // 13011 /// ENSMUST000000	Cst7	NM_009977	NM_009977 // RefSeq // Mus musculus cystatin F (leukocystatin) (Cst7), mRNA. // chr2 //		5.34248	5.29442	5.26842	5.27964	5.60284	5.48885	5.60155	5.65426	5.60944	5.31921	5.71628	5.5388	5.64877	5.56715	5.21215	5.08809	5.28809	5.35379	5.43981	5.30413	5.69592	5.21437	5.51675	5.40672	5.40146	5.64153	5.31543	5.11888	5.37553	5.51581	5.70151	5.33644	5.50929	5.27919	5.45949	5.33951	5.57372	5.71944	5.35575	5.48556	5.17084
chr2	160925541	160926648	17393906	---		---	AK080351 // GenBank HTC // Mus musculus 3 days neonate thymus cDNA, RIKEN full-length e		4.00208	4.2944	4.12236	4.93375	4.38303	4.27196	4.23105	4.41488	4.18224	4.19601	4.49221	4.16899	4.23749	4.2015	4.56184	4.313	4.12936	4.35946	4.39237	4.31047	4.10292	3.93845	4.1391	4.22256	3.99922	4.12415	4.30722	4.19463	4.24143	4.29744	4.21812	4.22177	4.31878	4.28574	4.32723	4.22557	4.32119	4.03996	4.18337	4.53906	4.23111
chr2	160840836	160888022	17393894	---		---	AK143942 // GenBank HTC // Mus musculus adult male kidney cDNA, RIKEN full-length enric		3.9491	3.76041	3.91925	3.95647	3.64551	4.09063	4.24612	4.38298	4.49055	4.46373	3.77153	3.96743	4.07721	3.84396	3.93899	4.16309	3.98872	3.86719	3.70882	3.91721	4.66771	3.96053	3.91868	4.38658	3.96437	4.24291	4.14586	3.9388	3.88485	4.25875	4.11111	4.31164	3.90409	4.2686	3.92588	3.83987	4.058	3.96001	4.0671	4.16785	4.22394
chr2	164839518	164857711	17394297	NM_011125 // Pltp // phospholipid transfer protein // 2 H3|2 93.0 cM // 18830 /// ENSMU	Pltp	NM_011125	NM_011125 // RefSeq // Mus musculus phospholipid transfer protein (Pltp), mRNA. // chr2		8.48047	7.74206	7.28004	7.60466	8.07945	8.07346	7.87703	8.65163	7.89558	7.35678	8.87738	7.93333	7.00283	7.92775	8.4353	7.42483	7.01258	7.5465	8.37545	8.85718	7.92766	8.48353	8.14345	7.89566	7.33352	7.1604	6.14783	7.68501	7.26296	8.17621	8.66826	8.20292	7.00621	8.38622	7.87927	7.73532	7.02436	6.56095	6.48112	6.49005	7.06273
chr2	152316334	152332653	17392906	NM_001083921 // Rbck1 // RanBP-type and C3HC4-type zinc finger containing 1 // 2 G3|2 /	Rbck1	NM_001083921	NM_001083921 // RefSeq // Mus musculus RanBP-type and C3HC4-type zinc finger containing		8.60628	9.06849	8.7955	8.92151	8.91486	8.75499	8.76979	8.93256	8.92959	8.94847	8.62021	8.97661	8.6312	8.59177	8.86122	8.82358	8.89622	8.35608	8.8048	9.01203	9.04943	8.87627	8.68639	9.23036	8.84853	8.86538	8.77122	8.55031	8.79768	8.72705	8.78642	8.7417	8.98134	8.69954	8.80998	8.81064	8.82118	8.85308	9.02929	9.00579	9.05685
chr2	155593565	155594475	17393307	---		---	ENSMUST00000144649 // ENSEMBL // cdna:known chromosome:NCBIM37:2:155419301:155420211:-1		3.84282	3.43369	3.45809	4.17916	3.76222	3.43708	3.63497	3.40682	3.73137	3.19941	3.74278	3.65939	3.82243	3.68478	3.69098	3.42514	3.63308	3.48458	3.67139	3.2271	3.41531	3.69703	3.65892	3.44962	3.58083	3.52661	3.92494	3.3826	3.39901	3.90744	3.22883	3.45969	3.4177	3.56958	3.51706	3.66239	3.34508	4.10745	3.50629	3.46724	3.64158
chr2	158258094	158284531	17378808	ENSMUST00000065039 // Bpi // bactericidal permeablility increasing protein // 2 H1|2 //	Bpi	ENSMUST00000065039	ENSMUST00000065039 // ENSEMBL // cdna:known chromosome:NCBIM37:2:158083830:158110267:1		3.84231	3.9542	3.79518	4.12411	4.32316	4.07215	4.14873	4.10517	3.87246	3.94054	3.85494	3.90611	4.18993	4.04029	4.03364	3.74101	3.95914	4.19322	3.94061	3.92633	3.90656	3.89046	4.09598	3.80755	3.95704	3.87273	3.98184	3.8553	3.83544	4.15687	4.12179	3.89984	4.01225	3.79944	3.94427	4.02628	4.10659	4.08507	4.05752	4.08474	4.03678
chr2	156833049	156839919	17393562	---		---	ENSMUST00000137463 // ENSEMBL // cdna:known chromosome:NCBIM37:2:156658785:156665556:-1		6.9533	7.14526	7.00402	7.14517	7.14178	7.19142	7.22624	7.16066	6.96869	7.1618	6.88625	7.09309	7.16671	7.14928	7.05371	7.25948	7.25525	7.26106	7.15541	6.8361	7.1484	6.89904	6.98526	7.87904	7.17346	7.12346	7.15677	7.14933	7.10135	6.47751	7.13775	7.09567	7.2906	7.15953	7.43482	7.10283	7.51127	7.40083	7.1582	7.04331	6.95816
chr2	161179064	161216577	17379106	AY512933 // Gm14243 // predicted gene 14243 // --- // 100126880	Gm14243	AY512933	AY512933 // GenBank HTC // Mus musculus clone NIA:C0346F04 unknown mRNA. // chr2 // 100		4.6534	5.02616	4.72353	4.80261	4.86844	4.79638	4.68747	4.7909	4.65359	4.95312	4.58429	4.68483	4.80565	4.72799	5.017	4.56974	5.04548	4.9071	4.90786	4.62955	4.54595	4.64892	4.87637	4.60787	5.00984	4.80297	4.77715	4.61421	4.59383	4.43352	4.60757	4.88774	4.85822	4.67296	4.79002	4.74445	4.79611	4.72885	4.86738	4.98808	4.83477
chr2	151747578	151751425	17392880	AK016149 // 4930556L07Rik // RIKEN cDNA 4930556L07 gene // 2 G3|2 // 75283 /// AK016389	4930556L07Rik	AK016149	AK016149 // GenBank HTC // Mus musculus adult male testis cDNA, RIKEN full-length enric		6.07631	6.3828	6.0878	5.95168	6.17386	6.38638	6.32994	6.4442	6.17393	6.05627	6.17578	6.02694	6.17956	6.21179	6.55501	6.48226	6.17153	6.25877	6.38844	6.05247	6.30706	6.04908	6.32735	5.9748	6.09778	6.08104	6.24242	6.28772	6.15845	6.60759	6.41028	6.13896	6.44847	6.0724	6.72897	6.08775	6.3422	6.37888	6.17152	6.34861	6.33722
chr2	156613705	156764363	17378640	NM_146128 // Dlgap4 // discs, large homolog-associated protein 4 (Drosophila) // 2 H1|2	Dlgap4	NM_146128	NM_146128 // RefSeq // Mus musculus discs, large homolog-associated protein 4 (Drosophi		7.12581	7.69053	7.27824	7.2732	7.49276	7.41688	7.41013	7.68452	7.15063	7.66088	7.11579	7.41271	7.32128	7.60836	7.70537	8.0103	7.54652	7.52339	7.48488	7.92926	7.0865	7.55458	7.69461	6.89071	7.91835	7.51123	7.085	7.54344	7.63292	7.17809	7.24112	7.52139	7.06563	7.59031	6.92215	7.49524	7.51771	7.52321	7.31629	7.75792	8.41811
chr2	147187424	147188407	17377324	---		---	ENSMUST00000144411 // ENSEMBL // cdna:known chromosome:NCBIM37:2:147013160:147014143:1		7.73414	7.08395	7.80032	7.73482	7.37418	7.70973	7.02431	7.61953	6.91815	7.23593	7.23815	7.52414	8.10556	7.73617	6.90771	7.81151	8.00476	7.32362	7.49231	6.79956	7.07743	8.87296	7.12074	7.00328	7.38812	7.37947	7.11541	6.96455	7.02823	7.08066	7.32588	7.03188	7.76054	7.60591	7.37037	7.09876	7.38937	7.66108	6.96896	7.23634	6.753
chr2	162661163	162675204	17379116	NR_033569 // 9430021M05Rik // RIKEN cDNA 9430021M05 gene // 2|2 // 77288	9430021M05Rik	NR_033569	NR_033569 // RefSeq // Mus musculus RIKEN cDNA 9430021M05 gene (9430021M05Rik), non-cod		5.73062	5.3229	5.84924	5.34924	4.90046	5.39099	5.03988	4.54092	4.99307	5.51163	6.26742	4.8219	4.95411	5.53721	4.9189	6.45508	5.14908	7.16662	5.08698	5.17727	4.46849	6.33461	5.19316	4.87043	5.66265	5.08362	4.66858	5.33406	5.23225	5.01129	4.6613	8.73133	4.54764	6.06183	4.99242	4.41095	6.07939	5.50818	6.59815	4.89583	5.81988
chr2	154722352	154738451	17393187	---		---	ENSMUST00000136046 // ENSEMBL // havana:lincRNA chromosome:NCBIM37:2:154548088:15454938		4.98425	5.23031	4.97371	4.78936	5.16693	4.85999	5.01641	4.97042	5.03191	5.30519	5.00199	4.9602	4.95449	4.90047	5.33421	5.00755	4.71496	5.06221	5.02801	5.10266	4.9823	4.92287	5.5488	4.99154	5.17912	5.01843	5.00706	5.00973	5.55199	4.86076	5.02489	4.88078	4.98881	4.70235	5.05528	4.83141	5.20552	4.94343	5.42119	6.86343	4.92849
chr2	153161301	153210466	17377887	NM_133847 // Tm9sf4 // transmembrane 9 superfamily protein member 4 // 2 H1|2 // 99237	Tm9sf4	NM_133847	NM_133847 // RefSeq // Mus musculus transmembrane 9 superfamily protein member 4 (Tm9sf		9.28634	9.78323	9.60786	9.82761	9.75402	9.87018	9.56481	10.0439	10.0168	9.60222	9.59431	9.77953	9.72228	9.62916	9.81256	9.98702	9.51922	9.30413	9.68276	9.83083	10.0831	9.67333	9.63785	10.2272	9.6448	9.89683	9.46512	9.48591	9.68147	9.9827	9.73362	9.64709	9.65788	9.64263	9.53043	9.69066	9.66049	9.8387	9.65863	9.89193	10.368
chr2	148768609	148771497	17392594	NM_030059 // Cst11 // cystatin 11 // 2 G3|2 // 78240 /// ENSMUST00000028934 // Cst11 //	Cst11	NM_030059	NM_030059 // RefSeq // Mus musculus cystatin 11 (Cst11), mRNA. // chr2 // 100 // 100 //		3.43296	3.69506	3.47425	3.91614	3.6962	3.97108	3.80858	3.52962	3.79355	3.66287	3.79677	3.60665	3.33835	3.57504	3.83178	4.13849	3.53036	3.66784	3.7092	3.85597	3.62589	3.71679	3.73922	3.48786	3.47838	3.60172	3.5489	3.5461	3.62142	3.48794	3.47965	3.46111	3.5415	3.44163	3.77053	3.58012	3.84796	3.48601	3.51436	3.71932	3.44787
chr2	165490110	165493324	17394478	NM_001007581 // 2810408M09Rik // RIKEN cDNA 2810408M09 gene // 2 H3|2 // 381406 /// ENS	2810408M09Rik	NM_001007581	NM_001007581 // RefSeq // Mus musculus RIKEN cDNA 2810408M09 gene (2810408M09Rik), mRNA		7.37305	7.78158	7.83474	6.87994	7.11955	7.54329	7.70304	7.45035	7.31918	7.32717	7.57099	7.76839	7.14315	8.12561	7.09571	7.54204	7.93194	7.16806	7.68968	7.58086	7.63188	7.63638	7.63305	7.58181	7.8006	7.71035	8.15035	7.4577	7.6923	7.59306	7.83315	7.67875	7.24534	7.68127	7.03643	8.04897	8.01503	7.84039	7.97242	7.28921	7.88415
chr2	149830524	149831213	17392631	---		---	ENSMUST00000099264 // ENSEMBL // cdna:known chromosome:NCBIM37:2:149656260:149656949:-1		5.30757	5.29489	5.20336	5.34018	5.18199	5.54783	5.34412	5.46095	5.11842	5.23415	5.41988	5.37814	5.51764	5.04449	5.31226	5.33588	5.4458	5.52655	5.52553	5.32664	4.96451	5.18644	5.32225	5.49347	5.23621	5.43636	5.34595	5.29342	5.41305	5.05608	5.43535	5.22859	5.51339	5.14041	5.54399	5.18591	5.39736	5.50225	5.34495	5.42895	4.87859
chr2	149015732	149017237	17392621	---		---	ENSMUST00000099266 // ENSEMBL // cdna:known chromosome:NCBIM37:2:148841468:148842973:-1		5.97811	6.16156	6.01188	6.18274	6.48905	6.17531	6.25775	6.15482	5.88747	5.87319	6.28303	6.25653	5.90584	6.02588	5.93864	5.37557	5.94841	6.2691	6.10318	6.20616	6.01303	6.0673	6.10722	5.95989	6.15296	5.86685	6.06241	6.13567	6.08133	6.06851	6.00483	6.31902	6.01212	6.06283	6.41239	6.20462	6.24305	6.14343	5.98982	6.30554	6.01313
chr2	155827548	155834854	17393369	ENSMUST00000029143 // Fam83c // family with sequence similarity 83, member C // 2|2 H2	Fam83c	ENSMUST00000029143	ENSMUST00000029143 // ENSEMBL // cdna:known chromosome:NCBIM37:2:155653284:155660590:-1		5.41436	5.55255	5.23904	5.16248	5.63915	5.54856	5.29318	5.37479	5.07325	5.36818	5.81219	5.70057	5.64614	4.86266	5.81285	5.20957	5.1377	5.18559	5.58036	5.21145	5.15059	5.19931	5.35447	5.03593	5.05482	5.28539	5.10385	5.10273	5.21013	4.70732	5.2308	5.22607	5.30649	5.77479	5.54639	5.2097	5.40191	5.3631	5.33268	5.64233	5.1557
chr2	164316751	164318453	17379389	NM_013679 // Svs6 // seminal vesicle secretory protein 6 // 2 H3|2 // 20945 /// ENSMUST	Svs6	NM_013679	NM_013679 // RefSeq // Mus musculus seminal vesicle secretory protein 6 (Svs6), mRNA. /		4.35879	4.14927	3.88616	5.67726	3.75683	4.27739	10.5545	11.7744	6.97837	4.32548	4.01605	3.91743	5.12981	5.1771	5.62595	4.3201	4.03715	4.23326	3.9254	4.11914	11.2525	4.35636	9.47714	3.98069	4.10597	4.87749	4.34777	8.4296	4.18157	6.51163	4.05364	4.25303	4.00281	4.6635	4.67603	4.10553	3.89535	3.93515	4.49963	4.69603	5.49811
chr2	162390813	162393946	17379113	NR_040617 // C330008G21Rik // RIKEN cDNA C330008G21 gene // 2|2 // 77645	C330008G21Rik	NR_040617	NR_040617 // RefSeq // Mus musculus RIKEN cDNA C330008G21 gene (C330008G21Rik), non-cod		5.96753	5.88354	6.18942	5.36331	6.08145	6.03119	5.69209	6.10495	5.73396	5.69708	6.03357	5.74289	5.88086	6.02178	6.02931	5.24016	5.94042	5.75867	5.82875	5.72899	5.69637	5.98088	5.62929	5.4066	5.48082	5.86592	5.78432	5.73675	5.98942	5.82728	5.68922	5.96112	5.89143	5.76884	5.94608	6.03234	5.78067	6.07358	5.7715	5.72897	5.57684
chr2	150257517	150270300	17377454	NM_001142410 // Gm14124 // predicted gene 14124 // 2 G3|2 // 100216455 /// ENSMUST00000	Gm14124	NM_001142410	NM_001142410 // RefSeq // Mus musculus predicted gene 14124 (Gm14124), mRNA. // chr2 //		2.89988	3.10853	3.35925	3.05995	3.66137	3.25494	2.94101	2.95558	3.08762	3.19793	3.12282	4.27666	3.25425	3.1661	3.06441	3.26792	3.21453	3.19277	2.81191	2.88483	2.7386	2.67224	3.24118	3.15322	3.0828	3.42072	3.40855	3.11366	3.66691	2.7654	4.00399	3.53557	3.22061	3.58783	3.08023	4.05176	3.42889	3.11965	3.36399	3.38163	3.10525
chr2	153780879	153795182	17378000	NR_036629 // Efcab8 // EF-hand calcium binding domain 8 // 2 H1|2 // 100504221 /// BC14	Efcab8	NR_036629	NR_036629 // RefSeq // Mus musculus EF-hand calcium binding domain 8 (Efcab8), non-codi		4.21132	4.95452	4.43903	3.95238	4.46099	4.70758	4.69659	4.33266	4.07291	4.50777	4.47849	4.8362	4.50658	4.38222	4.55959	4.44999	4.31194	4.74252	4.67579	4.55212	4.14108	4.40655	4.46027	3.95654	4.57893	4.74362	4.59286	4.40779	4.74841	4.21782	4.47761	4.81205	4.60259	3.98034	5.01263	4.29918	4.645	4.5997	4.47855	4.65979	4.53208
chr2	160016653	160040620	17379003	NR_040499 // 9130015L21Rik // RIKEN cDNA 9130015L21 gene // 2|2 // 71613	9130015L21Rik	NR_040499	NR_040499 // RefSeq // Mus musculus RIKEN cDNA 9130015L21 gene (9130015L21Rik), non-cod		3.30967	3.95041	3.52129	4.26767	3.82426	3.85565	3.81215	3.60989	3.59839	3.78331	3.71365	3.44585	3.40449	3.57177	3.50634	3.74049	3.79994	3.87156	3.73794	3.7843	3.49896	3.66835	3.40248	3.52879	3.75967	3.79115	3.64321	3.525	3.58742	3.58246	3.41157	3.7123	3.50478	3.58162	3.68365	3.87351	3.66994	3.70286	3.53326	3.81675	3.65649
chr2	164826389	164828537	17394285	NM_028028 // Zswim1 // zinc finger, SWIM domain containing 1 // 2 H3|2 // 71971 /// ENS	Zswim1	NM_028028	NM_028028 // RefSeq // Mus musculus zinc finger, SWIM domain containing 1 (Zswim1), mRN		4.03792	4.57173	4.13827	3.9812	4.17907	4.19266	4.11692	4.16173	4.30351	4.55404	4.55612	4.21524	4.62916	4.38051	4.43566	4.17038	4.3707	4.33597	4.03158	4.39471	4.13714	4.08266	4.32648	4.10956	4.29703	4.32079	4.23692	4.17816	4.16522	3.8224	4.36379	4.14044	4.14782	4.21916	4.24687	4.09314	4.31001	4.27336	4.42217	4.27578	4.56171
chr2	163726584	163750239	17394063	ENSMUST00000017841 // Ada // adenosine deaminase // 2 H3|2 94.0 cM // 11486 /// NM_0073	Ada	ENSMUST00000017841	ENSMUST00000017841 // ENSEMBL // cdna:known chromosome:NCBIM37:2:163552320:163575975:-1		7.31464	7.10553	6.77263	6.73005	7.01772	7.2781	7.11851	6.40827	6.82634	7.30298	6.79931	7.25553	6.90958	6.99929	6.99669	7.44001	7.27341	7.27122	6.91284	7.3755	7.16763	7.10276	6.73167	7.19651	7.12853	7.25664	6.83845	6.94301	7.52613	6.88723	7.33121	7.59967	7.06127	7.03335	6.34146	7.02624	7.12813	6.93081	7.83739	7.11442	7.20378
chr2	164470301	164473724	17394185	---		---	ENSMUST00000017864 // ENSEMBL // cdna:known chromosome:NCBIM37:2:164295801:164299224:-1		4.977	4.9877	4.74926	4.78375	4.85216	5.05674	4.94083	4.85925	4.8329	4.91172	5.0254	4.72114	4.94647	4.69329	5.03678	4.54352	4.99776	4.7521	5.0811	4.82053	4.62133	4.78046	5.01727	4.78881	4.83631	4.87125	5.0409	5.00828	4.75618	4.82902	4.88538	4.86709	4.52805	4.84608	4.55292	5.05164	5.15305	4.83638	4.66608	5.18807	4.88969
chr2	154951180	155051012	17378287	NM_015770 // a // nonagouti // 2 H1|2 89.0 cM // 50518 /// ENSMUST00000029123 // a // n	a	NM_015770	NM_015770 // RefSeq // Mus musculus nonagouti (a), mRNA. // chr2 // 100 // 61 // 14 //		5.19064	5.20006	4.91365	4.67656	5.18217	5.28417	5.33794	5.20045	5.07719	5.2092	5.16431	5.32911	5.35148	5.17535	5.40367	5.71424	5.20734	5.23921	5.3411	4.98621	5.28931	5.19576	5.07921	5.15998	5.20006	5.24377	5.14631	5.07194	5.20991	5.24337	5.46505	5.30991	5.03552	5.14856	5.11394	5.36597	5.37192	5.26407	5.1073	5.21295	5.65271
chr2	151300944	151301079	17377566	---		---	ENSMUST00000158183 // ENSEMBL // ncrna:snoRNA chromosome:NCBIM37:2:151126680:151126815:		3.26916	3.25051	3.43938	3.37014	3.4563	3.49076	3.14541	3.45153	3.10714	3.2637	3.53833	3.24821	3.22462	3.41644	2.9122	3.39173	3.42511	3.41434	3.22162	3.40526	3.38557	3.43402	3.61349	3.68833	3.61383	3.42068	3.43201	3.30533	3.3501	3.13467	3.29766	3.46352	3.35052	3.46497	3.28637	3.43298	3.88216	3.36435	3.27015	3.45081	3.43968
chr2	151435794	151435929	17392815	---		---	ENSMUST00000158183 // ENSEMBL // ncrna:snoRNA chromosome:NCBIM37:2:151126680:151126815:		3.26916	3.25051	3.43938	3.37014	3.4563	3.49076	3.14541	3.45153	3.10714	3.2637	3.53833	3.24821	3.22462	3.41644	2.9122	3.39173	3.42511	3.41434	3.22162	3.40526	3.38557	3.43402	3.61349	3.68833	3.61383	3.42068	3.43201	3.30533	3.3501	3.13467	3.29766	3.46352	3.35052	3.46497	3.28637	3.43298	3.88216	3.36435	3.27015	3.45081	3.43968
chr2	151098245	151103818	17377540	NM_198655 // 4921509C19Rik // RIKEN cDNA 4921509C19 gene // 2 G3|2 // 381393 /// ENSMUS	4921509C19Rik	NM_198655	NM_198655 // RefSeq // Mus musculus RIKEN cDNA 4921509C19 gene (4921509C19Rik), mRNA. /		6.59863	6.29363	6.388	6.43493	6.43051	6.42743	6.36253	6.26473	6.37363	6.2697	6.57905	6.13634	6.5687	6.3093	6.04852	5.74441	6.45824	6.18232	6.31538	6.09029	6.29219	6.32093	6.25528	5.89157	6.11792	6.17406	6.18679	6.26375	6.35514	6.425	6.29101	6.32838	6.45946	6.25437	6.33053	6.22676	6.31594	6.27575	6.38781	6.05206	6.04675
chr2	158117154	158117905	17378799	---		---	ENSMUST00000173249 // ENSEMBL // cdna:putative chromosome:NCBIM37:2:157942890:157943641		5.16207	5.50021	4.82734	4.73962	5.45996	5.62366	5.31573	5.24388	5.05274	5.40073	5.45811	5.10932	6.08077	5.17824	5.36913	5.26571	4.93519	5.48003	5.97032	5.4222	5.51727	5.06005	5.64138	5.66568	5.17098	5.33846	5.19928	4.99384	5.0552	5.02191	5.31422	5.20585	5.45557	5.20553	5.49954	5.01214	5.52152	5.08086	5.23479	5.2833	4.78857
chr2	152576086	152580312	17392968	NM_145157 // Defb19 // defensin beta 19 // 2 H1|2 // 246700 /// ENSMUST00000053180 // D	Defb19	NM_145157	NM_145157 // RefSeq // Mus musculus defensin beta 19 (Defb19), mRNA. // chr2 // 100 //		4.67408	5.11187	4.75558	5.30562	4.86291	5.03906	4.73495	5.12828	4.85129	5.00987	4.99118	4.79624	4.6593	4.62923	4.67378	4.47974	4.89463	4.88962	4.88886	4.94201	4.79408	4.69128	5.01146	4.771	4.68312	4.74503	4.67576	4.92969	4.5842	4.47049	4.70979	4.89475	4.73624	4.89209	4.84108	4.72496	4.87947	4.95896	4.8409	4.95359	4.64019
chr2	156840077	156855570	17378670	NM_173396 // Tgif2 // TGFB-induced factor homeobox 2 // 2 H1|2 // 228839 /// ENSMUST000	Tgif2	NM_173396	NM_173396 // RefSeq // Mus musculus TGFB-induced factor homeobox 2 (Tgif2), mRNA. // ch		6.81471	7.00802	6.8266	6.99264	7.11265	6.79013	7.05748	6.72933	6.4946	6.85827	7.07833	6.76956	6.92753	6.71372	6.99124	6.90229	6.92329	6.49883	6.88907	6.70161	6.46524	6.28314	7.08362	6.86799	6.64941	6.68402	6.80705	6.63156	6.4714	6.4362	7.15854	6.90561	7.19826	6.72652	7.20453	6.74402	6.95508	6.95179	6.77899	6.83681	6.71394
chr2	162867079	162868194	17394000	---		---	ENSMUST00000128846 // ENSEMBL // havana:lincRNA chromosome:NCBIM37:2:162692815:16269393		4.66962	4.1424	4.45869	4.96383	4.64696	4.59653	4.55835	4.93921	4.99184	4.77281	4.45944	4.66787	4.462	4.78814	4.57834	4.32127	4.74862	4.73061	4.12415	4.77165	4.8784	4.62226	4.90248	4.3694	4.77263	4.55865	4.43069	4.34461	4.23738	4.76163	4.92145	4.73666	4.54058	4.48457	4.65249	4.53259	4.62424	4.63044	4.71099	4.62651	4.66507
chr2	148042877	148046969	17392561	NM_010446 // Foxa2 // forkhead box A2 // 2 G3|2 84.0 cM // 15376 /// ENSMUST00000047315	Foxa2	NM_010446	NM_010446 // RefSeq // Mus musculus forkhead box A2 (Foxa2), mRNA. // chr2 // 100 // 81		9.28794	7.47078	8.4852	8.29608	7.37354	8.41138	8.78882	7.06603	7.23888	8.31979	9.35262	8.98159	8.65815	9.16163	8.4336	8.41234	8.43699	9.70191	7.78842	8.07796	7.07212	8.26924	7.88932	6.97807	8.77768	7.71345	7.08456	8.09403	8.61851	7.19476	7.24042	9.23129	7.29539	8.58857	8.71727	6.94348	7.20121	7.55001	7.56462	7.28816	7.28457
chr2	153798619	153814603	17378009	---		---	ENSMUST00000126656 // ENSEMBL // cdna:putative chromosome:NCBIM37:2:153624355:153642218		4.69429	5.23723	4.7625	4.70305	4.85852	5.01842	4.9071	4.70257	4.42724	5.32047	4.83934	4.6684	4.90001	4.62737	4.9787	4.74307	5.0341	5.21352	4.99599	4.82159	4.75991	4.60675	5.03258	4.81257	4.74929	4.98647	4.88883	4.69368	4.80932	4.59683	5.01861	4.66736	5.00792	4.67166	5.24049	4.69919	5.08444	4.90517	5.05716	5.26768	4.37078
chr2	150218073	150244874	17377448	NM_001142411 // Zfp937 // zinc finger protein 937 // 2 G3|2 // 245174 /// BC028643 // Z	Zfp937	NM_001142411	NM_001142411 // RefSeq // Mus musculus zinc finger protein 937 (Zfp937), mRNA. // chr2		7.55773	7.14548	8.14761	7.99019	7.50856	7.85558	7.41798	8.22634	7.66968	7.00989	7.13699	8.17717	7.40517	8.31731	5.97561	8.30526	8.21281	6.36937	7.01548	8.11343	7.7807	8.01331	7.24368	7.56538	7.71118	6.03254	8.68767	7.12758	8.21298	7.42373	8.28846	7.91502	7.89462	8.54566	7.04294	7.94014	7.66626	8.13386	7.84906	6.62259	8.80834
chr2	151104892	151106326	17377547	---		---	ENSMUST00000133385 // ENSEMBL // havana:lincRNA chromosome:NCBIM37:2:150930628:15093206		3.6635	3.41282	3.72096	4.03856	3.41527	3.64195	3.46607	3.99031	3.67061	3.5063	3.48209	3.77199	3.30982	3.79851	3.48077	3.77408	3.28751	3.3421	3.51128	3.36346	4.49749	3.43309	3.72558	3.06878	3.44382	3.2607	3.19224	3.6013	3.35795	3.81038	3.63241	3.66995	3.15814	3.33886	3.67468	3.54011	3.97034	3.40782	3.18267	3.4466	3.66338
chr2	151205195	151231614	17377553	XM_003086893 // Gm14149 // predicted gene 14149 // --- // 100038513	Gm14149	XM_003086893	XM_003086893 // RefSeq // PREDICTED: Mus musculus predicted gene 14149 (Gm14149), parti		3.5287	3.76159	3.63786	3.91199	3.54883	3.41614	3.62996	3.52561	3.71285	3.66248	3.81126	3.31581	3.78005	3.43512	3.82713	3.99736	3.66034	3.55042	3.46091	3.28561	3.57585	3.5809	3.50773	3.56397	3.5958	3.68586	3.28019	3.47289	3.37596	3.65423	3.76456	3.90744	3.66346	3.61481	3.67326	3.61126	3.50128	3.52962	3.72803	3.85189	3.86947
chr2	152074855	152076808	17392903	---		---	ENSMUST00000147463 // ENSEMBL // cdna:known chromosome:NCBIM37:2:151900591:151902544:-1		5.06545	5.31949	5.73064	5.14173	5.25982	5.32068	5.35407	5.31706	4.8485	4.74076	5.58743	5.13151	5.12513	5.49313	5.29857	5.48764	5.52376	5.30426	5.28749	5.34168	5.01471	5.08161	5.4942	4.95409	5.35424	4.8332	5.70185	4.89	5.51016	4.94215	5.37805	5.23525	5.31871	5.15106	5.42027	5.74985	5.64593	5.65462	5.1163	5.27151	4.81273
chr2	155652892	155653024	17393334	---		---	ENSMUST00000158070 // ENSEMBL // ncrna:snoRNA chromosome:NCBIM37:2:155478628:155478760:		7.18826	7.99987	8.44699	8.39693	7.96912	6.82663	8.01231	7.67853	7.69574	7.58524	7.4755	7.77494	7.16211	7.96459	6.41121	8.0671	8.20093	7.19238	8.04082	7.89094	8.1663	7.57953	7.76672	7.6509	8.71747	8.63138	7.65194	7.77074	7.96706	7.68494	8.21363	7.42773	7.80252	7.67347	7.93467	8.06553	8.05791	8.17068	8.15096	8.19458	8.66304
chr2	151865315	151866960	17392884	---		---	ENSMUST00000152229 // ENSEMBL // cdna:known chromosome:NCBIM37:2:151691051:151692696:-1		4.76413	6.01521	5.22453	6.35528	5.2836	5.50328	5.79853	5.43647	5.19728	5.38758	5.74417	5.3534	5.28119	5.34664	5.66262	5.48237	5.33942	5.65297	5.80262	5.88974	5.27824	5.35367	5.3243	5.29481	5.55096	5.91792	5.41312	5.29082	5.8948	5.52927	5.6959	5.65482	5.48054	5.28435	5.9294	5.63167	5.38736	5.48764	5.68906	5.86716	5.37304
chr2	156451906	156455651	17393546	---		---	ENSMUST00000147187 // ENSEMBL // havana:lincRNA chromosome:NCBIM37:2:156277642:15628138		4.69865	4.51395	5.01634	4.81925	4.42383	4.82088	4.73591	4.60044	4.30474	4.73436	4.87217	4.49886	4.68823	4.69144	4.39199	4.33024	4.67746	4.77108	4.64537	4.6663	4.59657	4.60779	4.55898	4.36759	4.64231	4.86112	4.43382	4.30758	4.39053	4.62712	4.58898	4.82035	4.70813	4.80089	4.68318	4.32012	4.56353	4.51278	4.35497	4.78918	4.76493
chr2	152754173	152765037	17377785	NM_053091 // Cox4i2 // cytochrome c oxidase subunit IV isoform 2 // 2|2 H2 // 84682 ///	Cox4i2	NM_053091	NM_053091 // RefSeq // Mus musculus cytochrome c oxidase subunit IV isoform 2 (Cox4i2),		6.81823	6.57836	6.559	6.12296	6.94506	6.58333	6.46692	6.5792	6.32509	6.69119	6.49088	6.33233	6.55272	6.5169	6.70684	6.00967	6.69259	6.54294	6.76885	6.56361	6.43383	6.83014	6.2598	6.54984	6.47526	6.27631	6.2732	6.40598	6.72776	6.18158	6.27514	6.62661	6.7561	6.55342	6.41431	6.1503	6.26789	6.49581	6.52274	6.29354	6.40589
chr2	162679455	162680529	17379123	---		---	ENSMUST00000155173 // ENSEMBL // havana:lincRNA chromosome:NCBIM37:2:162505191:16250626		4.94976	4.72396	4.77955	4.56578	4.80081	4.77183	4.26048	4.81348	4.43571	4.68916	5.02864	4.45512	4.58517	4.50747	4.94993	4.63475	4.78585	5.50317	4.42751	4.45549	4.44747	4.58454	4.79662	4.33547	4.49218	4.6086	4.58628	4.60871	4.38767	4.33327	4.31524	6.95347	4.64206	4.59583	4.85262	4.45115	4.72058	4.76386	4.7056	4.61161	4.66327
chr2	152415587	152444330	17377709	BC137826 // 6820408C15Rik // RIKEN cDNA 6820408C15 gene // 2 H1|2 // 228778 /// BC14494	6820408C15Rik	BC137826	BC137826 // GenBank // Mus musculus RIKEN cDNA 6820408C15 gene, mRNA (cDNA clone MGC:16		5.43329	5.28344	5.73971	6.39487	5.59457	5.48276	5.47407	5.60224	5.72074	5.50984	5.44715	5.41542	5.45382	5.61963	5.45551	5.41705	5.65003	5.53202	5.48556	5.45272	6.09704	5.48648	5.6817	5.85218	5.41594	5.40535	5.60422	5.5044	5.41903	5.90199	5.27426	5.65685	5.35735	5.58234	5.58592	5.39748	5.80441	5.6425	5.83642	5.65593	5.82581
chr2	161331314	161332253	17379110	---		---	ENSMUST00000151260 // ENSEMBL // havana:lincRNA chromosome:NCBIM37:2:161157050:16115798		3.92047	4.19058	3.98428	4.25313	4.2012	4.18965	4.08264	4.17059	4.04624	4.18254	3.95386	4.06212	4.05178	3.86717	4.66964	4.43961	3.98336	4.09149	4.19089	4.29136	3.978	3.89209	4.07651	4.09797	3.89492	3.86837	4.29901	4.05707	4.25475	3.74445	3.89773	4.08988	4.44689	3.88795	3.9996	4.06279	4.49584	4.18987	4.20983	4.19496	4.00926
chr2	156144039	156145797	17378540	ENSMUST00000088610 // Romo1 // reactive oxygen species modulator 1 // 2 H1|2 // 67067 /	Romo1	ENSMUST00000088610	ENSMUST00000088610 // ENSEMBL // cdna:known chromosome:NCBIM37:2:155969775:155971533:1		10.1896	10.3662	10.0484	10.5287	10.1805	10.056	10.3535	10.2429	10.1967	10.3612	10.2316	10.4005	10.0615	10.293	9.64183	10.4349	10.2761	9.9455	10.2686	10.1832	9.97066	10.4005	10.2934	10.1895	10.3575	10.4479	10.3299	10.3937	10.4994	10.3166	10.3902	10.0986	10.3722	10.2226	10.3082	10.2432	10.098	10.5135	10.6121	10.4026	10.4808
chr2	156571792	156577457	17378637	AK050354 // Gm14168 // predicted gene 14168 // --- // 791421	Gm14168	AK050354	AK050354 // GenBank HTC // Mus musculus adult male liver tumor cDNA, RIKEN full-length		5.30974	5.32169	5.57388	5.08913	5.27833	5.26253	5.55018	5.33052	5.22885	5.57754	5.78273	5.45372	5.35902	5.27465	5.40962	5.40675	5.39723	5.11297	5.14948	5.19814	5.40725	5.32972	5.52089	5.32055	5.14315	5.74585	5.20438	4.78659	5.55226	5.20485	5.53833	5.91966	5.70926	5.16837	5.09318	5.65857	5.30908	5.54683	4.93011	5.47003	5.61835
chr2	164163619	164171113	17394102	NM_008435 // Kcns1 // K+ voltage-gated channel, subfamily S, 1 // 2 H3|2 // 16538 /// E	Kcns1	NM_008435	NM_008435 // RefSeq // Mus musculus K+ voltage-gated channel, subfamily S, 1 (Kcns1), m		5.22775	5.57664	5.28359	4.84954	5.31529	5.62874	5.43329	5.52598	5.42836	5.26092	5.7599	5.3334	5.3857	5.4526	5.26805	5.69564	5.44064	5.1922	5.56272	5.22466	5.56618	5.31021	5.12511	5.30961	5.64691	5.42873	5.59821	5.18595	5.30002	5.18006	5.37489	5.54674	5.38329	5.30574	5.44597	5.1266	5.42355	5.49788	5.22274	5.40659	5.06126
chr2	156000443	156007977	17393395	NM_001145351 // 6430550D23Rik // RIKEN cDNA 6430550D23 gene // 2 H1|2 // 320095 /// ENS	6430550D23Rik	NM_001145351	NM_001145351 // RefSeq // Mus musculus RIKEN cDNA 6430550D23 gene (6430550D23Rik), tran		5.97559	5.94644	6.19174	5.71732	6.4786	6.15548	6.03631	6.50181	6.64367	6.17759	6.52871	5.90744	6.4524	5.77798	5.7885	6.04879	6.18977	5.89374	6.4203	6.05008	6.64733	5.9965	6.18903	6.55227	6.04641	6.16608	6.31164	6.16529	5.99021	6.23325	6.10813	5.8356	6.61714	5.58496	6.31797	6.28145	6.23509	5.97741	6.44286	6.02508	6.15837
chr2	154257854	154271245	17378184	NM_175167 // Bpifb9a // BPI fold containing family B, member 9A // 2 H1|2 // 71425 ///	Bpifb9a	NM_175167	NM_175167 // RefSeq // Mus musculus BPI fold containing family B, member 9A (Bpifb9a),		4.81225	4.74406	4.65782	4.67175	4.98556	4.79214	4.64969	4.61263	4.47982	4.54258	5.23021	4.62102	4.80854	4.71798	3.83702	4.00431	4.35339	4.53124	4.68271	4.56941	4.57655	4.56115	4.61213	4.4764	4.6708	4.49951	4.71409	4.53443	4.90593	4.57378	4.68765	4.7009	4.66529	4.4298	4.73147	4.46839	4.25802	4.48379	4.38023	4.63213	4.44221
chr2	160363677	160367065	17393868	NM_010658 // Mafb // v-maf musculoaponeurotic fibrosarcoma oncogene family, protein B (	Mafb	NM_010658	NM_010658 // RefSeq // Mus musculus v-maf musculoaponeurotic fibrosarcoma oncogene fami		7.55452	7.57711	7.06874	7.56437	7.67737	7.0559	7.51695	7.37845	7.85551	7.56143	6.43134	7.26645	7.06225	7.53845	7.17623	7.6447	7.35299	7.43906	7.39619	7.66949	7.26721	6.99784	7.97192	7.16994	7.93867	7.67398	6.59227	7.80333	7.61559	7.37793	7.33617	7.66769	7.22947	7.62088	7.70242	7.15766	7.37101	7.41194	6.96625	7.61512	7.00009
chr2	164792768	164804882	17394275	NM_133240 // Acot8 // acyl-CoA thioesterase 8 // 2 H3|2 // 170789 /// ENSMUST0000010309	Acot8	NM_133240	NM_133240 // RefSeq // Mus musculus acyl-CoA thioesterase 8 (Acot8), mRNA. // chr2 // 1		7.99475	8.29611	8.35738	8.61368	8.16357	8.26464	7.96697	8.2601	8.50975	8.21768	8.30237	8.37641	8.4405	8.09252	8.15505	8.21126	8.26547	7.55537	8.47745	8.39968	8.6451	8.41259	7.93381	8.73495	8.16655	8.58514	8.18988	7.90303	8.16045	8.31599	8.4726	8.05898	8.47152	8.16388	8.16119	8.36285	8.26328	8.35823	8.29337	8.16063	8.70256
chr2	164289268	164291500	17379384	NM_021363 // Svs3a // seminal vesicle secretory protein 3A // 2 H3|2 94.0 cM // 64335 /	Svs3a	NM_021363	NM_021363 // RefSeq // Mus musculus seminal vesicle secretory protein 3A (Svs3a), mRNA.		2.79398	2.89154	2.81271	2.76401	3.02663	2.73562	5.45421	9.68931	3.14666	3.34666	3.34729	3.11996	3.03037	3.04634	3.39245	3.12297	3.19881	3.0525	2.7266	3.07578	8.27572	2.94097	4.66995	3.22825	2.81125	3.2073	3.02028	3.54963	2.87529	3.29875	3.0541	2.96942	2.75388	2.70633	3.04494	2.90706	2.92374	2.93669	3.09877	3.06998	2.95775
chr2	165393760	165400405	17394454	ENSMUST00000029213 // Ocstamp // osteoclast stimulatory transmembrane protein // 2 H3|2	Ocstamp	ENSMUST00000029213	ENSMUST00000029213 // ENSEMBL // cdna:known chromosome:NCBIM37:2:165219260:165225905:-1		5.33646	5.44189	5.55635	5.59256	5.36737	5.576	5.52701	5.42075	5.20736	5.16246	5.38218	5.19915	5.51115	5.53756	5.36225	4.90704	5.35692	5.50053	5.59662	5.21883	5.32201	5.19148	5.44111	5.50292	5.32554	5.23897	5.33695	5.01834	5.20473	5.31795	5.02949	5.44453	5.49023	5.48226	5.82127	5.40637	5.64546	5.34312	5.47649	5.51496	5.04242
chr2	164135703	164140419	17379375	---		---	ENSMUST00000149285 // ENSEMBL // cdna:known chromosome:NCBIM37:2:163961439:163966155:1		5.72019	6.03386	6.01361	5.7352	6.2129	6.05879	6.01445	6.25212	5.80199	6.24132	6.26678	5.72962	5.86582	6.24682	5.53939	5.9777	5.65844	5.84042	5.87844	5.97465	6.68669	5.94736	6.31688	6.32742	6.46794	6.10778	6.36116	6.10916	6.12605	6.14848	6.14427	6.30373	5.89083	6.39542	6.10713	6.141	6.68113	5.36083	6.29857	5.79025	6.43152
chr2	164761659	164761974	17379521	---		---	ENSMUST00000157601 // ENSEMBL // ncrna:misc_RNA chromosome:NCBIM37:2:164587159:16458747		6.44398	7.00638	6.95685	6.35666	6.99291	6.93358	7.12764	7.04535	7.47346	6.89403	6.99647	6.79556	7.00712	7.03249	6.44945	6.80297	6.85644	6.6613	6.90119	6.8487	7.44243	6.99673	7.11338	7.28769	7.19306	7.17549	7.13296	7.2787	6.70847	7.35789	7.12951	7.16077	6.86098	7.14506	6.85575	6.97225	7.25889	6.9417	6.76666	7.07905	7.06852
chr2	154335380	154373010	17393110	ENSMUST00000109731 // Cdk5rap1 // CDK5 regulatory subunit associated protein 1 // 2|2 H	Cdk5rap1	ENSMUST00000109731	ENSMUST00000109731 // ENSEMBL // cdna:known chromosome:NCBIM37:2:154161116:154198746:-1		7.2602	7.5993	7.66887	7.22258	7.23156	7.22863	7.57486	7.60124	7.64008	8.04685	7.79379	7.68055	7.86581	7.539	7.75194	7.68375	7.41475	7.23349	8.26932	8.04664	7.88601	7.3351	7.9391	8.2191	8.17608	7.91342	7.34202	7.67016	7.90917	7.46923	7.61734	7.47752	8.02257	7.27619	7.48897	7.5814	7.59809	7.52851	7.71368	8.32456	7.82191
chr2	150310935	150362765	17392652	NM_027017 // 3300002I08Rik // RIKEN cDNA 3300002I08 gene // 2 G3|2 // 69277 /// ENSMUST	3300002I08Rik	NM_027017	NM_027017 // RefSeq // Mus musculus RIKEN cDNA 3300002I08 gene (3300002I08Rik), mRNA. /		5.59597	5.75091	6.05382	5.76378	5.57423	5.47037	5.7645	5.56001	5.71126	5.56056	5.93802	5.56898	5.81453	6.0929	5.41161	5.71506	6.02291	5.69211	5.95872	5.97658	5.97409	5.73179	5.57563	5.72817	6.10157	5.81885	5.87791	5.68089	5.78227	5.65453	6.11075	5.55985	6.20174	5.82527	5.84207	6.19135	5.86567	6.06432	6.05638	5.98148	6.38683
chr2	152459055	152464620	17392947	NM_001037933 // Defb23 // defensin beta 23 // 2 H1|2 // 629114 /// ENSMUST00000099206 /	Defb23	NM_001037933	NM_001037933 // RefSeq // Mus musculus defensin beta 23 (Defb23), mRNA. // chr2 // 100		4.3187	5.28401	4.61749	4.86265	5.01983	5.11607	5.05594	4.99064	4.55731	4.8764	4.96804	4.87461	4.8418	4.79166	4.67251	5.26852	4.96307	5.1709	4.91808	4.72515	4.66365	5.18301	5.14972	4.5611	4.80522	4.58705	4.81302	4.93742	4.87717	4.50547	4.82124	4.68822	4.87667	4.68386	5.28205	4.92672	4.82888	4.98128	4.80257	4.96613	4.80077
chr2	160946970	161109056	17393910	NM_173368 // Chd6 // chromodomain helicase DNA binding protein 6 // 2 H2|2 // 71389 ///	Chd6	NM_173368	NM_173368 // RefSeq // Mus musculus chromodomain helicase DNA binding protein 6 (Chd6),		8.46997	8.6971	9.21862	9.01167	8.97367	8.94261	9.00254	8.89687	9.11268	8.74219	8.94086	8.7874	8.91798	9.16531	9.63009	8.9839	9.13562	9.36959	9.00914	8.97039	9.22262	8.91622	8.99573	9.40419	9.12471	9.01339	9.13494	9.00305	8.8593	9.0965	9.16869	9.04994	8.92537	9.1242	9.15101	9.08676	9.05333	8.91612	9.07253	9.07138	9.59628
chr2	153974945	154000495	17378092	NM_001080811 // Bpifa6 // BPI fold containing family A, member 6 // 2 H1|2 // 545477	Bpifa6	NM_001080811	NM_001080811 // RefSeq // Mus musculus BPI fold containing family A, member 6 (Bpifa6),		3.47086	3.43873	3.42356	3.74976	3.45075	3.51579	3.48223	3.36864	3.46716	3.95499	3.61365	3.30665	3.59439	3.43657	3.6638	3.30802	3.45322	3.4897	3.4459	3.68715	3.54372	3.63566	3.57712	3.44973	3.53269	3.56063	3.51332	3.35197	3.36648	3.74301	3.40168	3.67784	3.6517	3.71077	3.52846	3.3191	3.59555	3.39938	3.52857	3.47171	3.14653
chr2	147361925	147375053	17377328	NM_008780 // Pax1 // paired box gene 1 // 2 G2|2 82.0 cM // 18503 /// ENSMUST0000010996	Pax1	NM_008780	NM_008780 // RefSeq // Mus musculus paired box gene 1 (Pax1), mRNA. // chr2 // 100 // 7		5.04556	4.9521	4.82592	5.10354	5.17276	4.92813	4.9369	5.11176	4.59785	4.86759	4.96977	4.89318	5.13654	4.93691	5.10482	5.50381	5.03878	5.28657	5.18643	4.9628	4.91041	5.03779	5.15184	5.06911	4.91207	4.97286	4.97151	4.87531	4.76927	4.5525	4.94935	4.61308	5.01727	4.96427	5.05492	4.59433	4.77273	5.12439	4.88094	5.25877	5.02027
chr2	148798785	148805595	17377395	ENSMUST00000028931 // Cst8 // cystatin 8 (cystatin-related epididymal spermatogenic) //	Cst8	ENSMUST00000028931	ENSMUST00000028931 // ENSEMBL // cdna:known chromosome:NCBIM37:2:148624521:148631331:1		4.58707	4.7491	4.5512	4.62097	4.61056	4.5015	4.41316	4.50137	4.57279	5.17895	4.73913	4.55822	4.6459	4.51455	4.51966	4.23255	4.65933	4.45053	4.55464	4.36194	4.74138	4.54315	4.68145	4.36947	4.64699	4.58509	4.69007	4.29167	4.83099	4.66688	4.71283	4.85001	4.55288	4.27765	4.63824	4.53339	4.75189	4.54373	4.58126	5.04003	4.69338
chr2	161445330	161445530	17393960	---		---	ENSMUST00000158433 // ENSEMBL // ncrna:snoRNA chromosome:NCBIM37:2:161271066:161271266:		5.64452	5.83177	5.27678	5.03125	6.03501	6.14896	5.81416	5.73775	5.58103	5.5558	6.4128	5.81131	6.36401	5.76472	5.62423	5.84775	5.83245	6.09714	5.91209	5.59648	5.87526	5.65499	5.93337	5.81698	5.78965	5.64129	5.97266	5.54188	5.02473	5.71835	5.75421	5.88167	6.19443	5.42175	6.64771	5.67044	6.25796	5.82811	5.70747	5.84971	5.95228
chr2	148990343	149003251	17392617	---		---	ENSMUST00000109942 // ENSEMBL // cdna:known chromosome:NCBIM37:2:148816079:148828987:-1		3.12334	3.19504	3.28612	3.27343	3.40996	3.21185	3.28946	3.24165	3.1273	3.17846	3.20409	3.18256	2.97042	3.27078	3.43298	3.43035	3.12724	3.51715	3.20675	3.10783	3.25187	3.24149	3.25162	3.14298	3.1625	3.27021	3.25865	3.20085	3.48413	3.22462	3.20773	3.12716	3.3595	3.10418	3.46846	3.24615	3.20647	3.35248	3.11228	3.39449	4.1262
chr2	165809581	165809880	17394527	---		---	ENSMUST00000175201 // ENSEMBL // ncrna:misc_RNA chromosome:NCBIM37:2:165635081:16563538		3.40625	3.82803	4.14377	4.20863	3.61155	3.83176	3.92161	3.86759	3.93775	4.20456	3.79494	4.05318	3.82811	3.91346	4.10224	3.87955	3.9302	3.50117	3.88935	4.19418	3.80322	3.82582	3.36716	3.94813	3.77404	3.77277	3.73092	3.812	3.78957	4.1532	4.20628	3.8611	3.69934	3.59763	3.65494	3.84617	4.03115	3.64612	3.92023	3.65647	3.94502
chr2	150748281	150750762	17392724	---		---	AK042277 // GenBank HTC // Mus musculus 3 days neonate thymus cDNA, RIKEN full-length e		5.13128	5.63844	5.41603	5.63791	5.41176	5.71902	5.57166	5.44508	4.89661	5.40915	5.99897	5.282	5.90862	5.23297	5.2263	5.33991	5.53858	5.58612	5.69362	5.69019	5.44459	5.5425	5.81733	5.31257	5.17009	5.35529	5.53526	5.38787	5.04581	5.62509	5.65913	5.77581	5.62223	5.45081	5.65805	5.13851	5.70683	5.48379	5.4101	5.46967	5.26998
chr2	154130336	154138356	17378116	NM_028528 // Bpifa3 // BPI fold containing family A, member 3 // 2|2 H2 // 73388 /// EN	Bpifa3	NM_028528	NM_028528 // RefSeq // Mus musculus BPI fold containing family A, member 3 (Bpifa3), mR		4.53226	4.71957	4.61574	4.81506	4.77205	4.75914	4.73895	4.85849	4.76422	4.8872	4.59552	4.35822	4.69597	4.58057	4.60934	4.9019	4.62723	4.61125	4.86076	4.79706	4.54924	4.73065	4.85227	4.68095	4.63421	4.60586	4.63201	4.75194	4.72676	4.57768	4.70326	4.63048	4.79655	4.56797	4.61175	4.76411	4.69892	4.65812	4.7514	4.92562	4.35628
chr2	151029685	151039398	17392780	NM_026086 // Nanp // N-acetylneuraminic acid phosphatase // 2|2 H1 // 67311 /// ENSMUST	Nanp	NM_026086	NM_026086 // RefSeq // Mus musculus N-acetylneuraminic acid phosphatase (Nanp), mRNA. /		5.87307	6.54768	6.77476	6.18505	6.44317	6.49054	6.60702	6.57204	7.30285	6.74141	6.00184	6.76706	6.21974	6.87286	5.14014	6.40023	6.76674	6.15619	6.3521	6.47238	6.77863	6.90644	6.44484	6.8821	6.74629	7.12186	7.01995	6.81781	6.8682	6.71634	6.55938	6.50418	6.58929	6.33401	6.8161	6.5175	6.79042	6.88206	6.28035	6.72568	7.56104
chr2	151947273	151950641	17392887	---		---	ENSMUST00000142642 // ENSEMBL // cdna:known chromosome:NCBIM37:2:151773009:151776377:-1		5.59585	5.78306	5.66442	5.64112	5.5529	5.61165	5.84827	5.87894	5.34233	5.70087	5.91356	5.79744	5.81371	5.7582	5.82345	5.57804	5.79558	5.77103	5.90035	5.65674	5.42117	5.76888	5.80653	5.52218	5.615	6.15783	5.57069	5.62085	5.48778	5.61168	5.71649	5.65017	6.10549	5.6503	6.19533	5.80366	5.85755	5.43952	5.54847	5.79994	5.40596
chr2	151842927	151874668	17377630	NM_001040689 // Rspo4 // R-spondin family, member 4 // 2 G3|2 // 228770 /// ENSMUST0000	Rspo4	NM_001040689	NM_001040689 // RefSeq // Mus musculus R-spondin family, member 4 (Rspo4), transcript v		5.57243	5.54257	5.51569	5.8393	5.60299	5.44808	5.56919	5.4125	5.30105	5.64229	5.58493	5.60195	5.69005	5.36039	5.52134	5.64257	5.52748	5.75203	5.87115	5.52002	5.38266	5.20052	5.3854	5.25355	5.60906	5.46369	5.64156	5.42941	5.39396	5.4064	5.62202	5.39147	5.32322	5.36078	5.52295	5.42807	5.68473	5.61565	5.6487	5.48063	5.43449
chr2	151264603	151278836	17392794	---		---	ENSMUST00000128602 // ENSEMBL // havana:lincRNA chromosome:NCBIM37:2:151090339:15110457		4.46912	4.51879	4.42643	5.01006	4.89329	4.43864	4.40254	4.39555	4.29791	4.50472	4.84023	4.92004	4.4725	4.61677	4.7004	4.90713	4.70499	4.50981	4.55648	4.59842	4.3428	4.23019	4.47031	4.60644	4.63134	4.41262	4.67519	4.57136	4.59859	4.50757	4.51155	4.90047	4.31065	4.82353	5.08968	4.53245	4.95847	4.5754	4.53545	4.61836	4.63646
chr2	157544266	157545469	17393752	---		---	ENSMUST00000155674 // ENSEMBL // cdna:putative chromosome:NCBIM37:2:157370002:157371205		6.06606	7.40193	6.67294	6.92936	6.75817	7.20501	6.92253	6.65665	6.76154	6.57577	7.57499	6.20012	7.32668	7.28362	7.04365	6.61463	6.68791	7.1939	6.74718	6.50756	6.73266	7.13706	6.71867	6.9405	6.53892	6.5621	6.26178	6.78586	6.53988	6.34236	6.72049	8.14541	6.99884	6.60819	7.44609	6.65568	6.5027	6.53117	6.57916	6.81577	6.30555
chr2	164254363	164256643	17394142	NM_173377 // Svs3b // seminal vesicle secretory protein 3B // 2 H3|2 // 329557 /// ENSM	Svs3b	NM_173377	NM_173377 // RefSeq // Mus musculus seminal vesicle secretory protein 3B (Svs3b), mRNA.		3.19258	3.12745	3.56654	5.32972	3.51489	3.42122	10.0541	11.3619	7.14774	3.90839	3.43271	3.32155	3.91963	3.39309	4.90787	4.74053	3.27413	3.27413	3.44035	3.49183	10.5994	3.22113	9.06103	3.46656	3.21716	3.34123	3.82956	7.13221	3.42239	5.80013	3.33865	3.54432	3.29303	3.40025	3.65357	3.3855	3.30601	3.4427	3.34417	5.42662	4.07073
chr2	164176325	164182742	17394108	NM_145369 // Wfdc5 // WAP four-disulfide core domain 5 // 2 H3|2 // 209232 /// ENSMUST0	Wfdc5	NM_145369	NM_145369 // RefSeq // Mus musculus WAP four-disulfide core domain 5 (Wfdc5), mRNA. //		5.14361	4.73339	4.85322	4.64444	5.0511	5.44679	4.77687	5.10738	4.79713	4.92129	5.15963	4.92184	4.87066	4.71577	5.28642	4.47122	4.78315	4.80021	4.99237	4.84211	4.85861	4.68107	4.87108	4.84602	4.959	4.91909	5.0035	4.86467	4.78516	4.52723	4.76328	5.13819	5.01853	4.71949	4.77785	4.66809	5.09305	4.91183	4.93232	4.7005	4.83532
chr2	155591131	155594955	17378387	---		---	ENSMUST00000130859 // ENSEMBL // cdna:known chromosome:NCBIM37:2:155416867:155418587:1		4.79443	5.14528	5.06397	4.75133	4.89003	4.64318	5.08768	5.07932	5.03412	5.17549	4.957	4.71497	4.84186	4.74943	4.85931	4.44688	4.94978	5.10533	4.9824	4.91213	4.62358	5.05669	5.14977	4.70889	5.23167	5.32302	4.90268	4.97272	4.85393	4.97525	4.8868	5.19284	5.08265	4.72435	4.81168	4.72301	5.13215	5.09213	5.06508	5.38666	5.21077
chr2	152911352	152923068	17377816	NM_001081044 // Mylk2 // myosin, light polypeptide kinase 2, skeletal muscle // 2 H1|2	Mylk2	NM_001081044	NM_001081044 // RefSeq // Mus musculus myosin, light polypeptide kinase 2, skeletal mus		8.12379	6.62561	6.29367	6.54347	8.19201	6.32203	6.71906	6.37552	6.1936	8.69205	6.58246	6.0989	6.36655	6.31104	6.8548	6.06935	6.36738	6.80692	7.41986	8.59521	6.23199	6.38347	8.81199	6.195	6.53363	7.25599	6.38754	7.4983	6.43354	7.28735	6.31188	6.73558	6.51022	6.38549	6.52094	6.09408	6.42324	6.43317	6.83469	8.41914	5.99848
chr2	164822686	164826871	17379554	NM_028028 // Zswim1 // zinc finger, SWIM domain containing 1 // 2 H3|2 // 71971 /// ENS	Zswim1	NM_028028	NM_028028 // RefSeq // Mus musculus zinc finger, SWIM domain containing 1 (Zswim1), mRN		6.73486	6.90152	7.08606	7.40042	6.71865	7.28766	7.11494	7.69513	7.28832	7.01209	7.03776	7.14105	6.68635	6.92943	6.62306	7.18917	7.31199	6.21408	7.15395	7.22126	6.75921	7.35986	6.85956	7.01059	6.92404	7.04669	6.91819	6.99865	7.102	7.21023	7.03515	6.60252	6.91019	7.15743	6.53598	7.27759	7.00183	7.09065	7.02135	6.74699	7.48352
chr2	155517948	155585724	17378359	ENSMUST00000029135 // Acss2 // acyl-CoA synthetase short-chain family member 2 // 2|2 H	Acss2	ENSMUST00000029135	ENSMUST00000029135 // ENSEMBL // cdna:known chromosome:NCBIM37:2:155343684:155388482:1		7.40638	8.35376	8.22612	8.39446	8.14437	7.72437	8.2744	7.76034	7.93633	7.68187	8.23081	8.35928	7.62183	8.42399	8.4274	8.09949	6.88218	7.79296	8.03445	8.78273	8.46889	7.54744	7.69341	8.16466	8.11283	8.53459	8.1342	8.31714	8.18503	7.8783	7.799	8.09705	8.35927	8.35516	7.69375	8.24006	8.08202	7.50794	8.37868	8.16087	8.59396
chr2	164177584	164196564	17379378	AF276975 // Wfdc12 // WAP four-disulfide core domain 12 // 2 H3|2 // 192200	Wfdc12	AF276975	AF276975 // GenBank // Mus musculus single WAP motif protein 2 mRNA, complete cds. // c		3.84127	3.95043	3.88513	4.50134	3.63601	4.14005	4.02827	3.76512	3.91755	3.84947	4.11972	3.85864	3.78451	3.90224	3.77051	3.81873	3.98215	3.79429	4.03601	3.90995	3.59061	3.7048	3.59705	3.71456	3.92733	3.97757	3.97952	3.88601	3.9453	3.73671	3.99215	3.91565	3.99579	3.98803	3.86938	3.74056	3.74792	3.86342	3.87012	3.86246	4.08983
chr2	162816311	162816468	17393998	---		---	ENSMUST00000157439 // ENSEMBL // ncrna:snRNA chromosome:NCBIM37:2:162642047:162642204:-		4.71259	4.19729	4.0878	3.64258	4.49982	4.60818	4.35783	4.57684	3.98326	3.87292	4.60377	4.15217	4.45571	4.15575	3.6675	3.7957	4.12146	4.2129	4.46637	3.9421	3.91445	4.25051	4.46156	3.83584	3.8294	4.26529	4.24682	4.20588	4.3648	4.02659	4.1342	4.49558	4.7554	4.23458	4.50192	4.44192	4.53882	4.13561	4.29913	4.38548	3.95358
chr2	160568379	160619971	17393872	---		---	ENSMUST00000109473 // ENSEMBL // cdna:putative chromosome:NCBIM37:2:160394115:160445707		5.00024	5.27742	4.82897	4.79084	5.20625	5.4956	4.84965	5.22086	4.99679	4.85709	5.19466	5.06778	5.42192	5.18987	5.0379	4.76352	5.10318	5.24087	5.21827	5.21072	5.41819	5.2598	5.31964	5.04729	5.06643	5.02247	5.12188	5.0452	4.92457	5.09301	5.0884	5.17937	5.28596	5.15592	5.68548	5.03744	5.57159	5.10031	5.14577	5.19125	4.99709
chr2	152622356	152623053	17392980	NM_001039122 // Defb25 // defensin beta 25 // 2 H1|2 // 654459 /// ENSMUST00000099203 /	Defb25	NM_001039122	NM_001039122 // RefSeq // Mus musculus defensin beta 25 (Defb25), mRNA. // chr2 // 100		5.37868	5.59538	5.07624	5.13685	5.82769	5.61522	5.45879	5.64935	5.3138	5.6347	5.90486	5.51153	5.47756	5.33134	5.93262	5.00724	5.56855	5.42745	5.2935	5.41527	5.51549	5.30976	5.66668	5.69027	5.14382	5.29036	5.43986	5.25965	5.40154	5.34656	5.26989	5.4987	5.50097	5.0669	5.42071	5.40836	5.45279	5.77999	5.48544	5.72488	5.11783
chr2	156322552	156322647	17378596	ENSMUST00000154227 // 4921517L17Rik // RIKEN cDNA 4921517L17 gene // 2 H2|2 // 70873 //	4921517L17Rik	ENSMUST00000154227	ENSMUST00000165488 // ENSEMBL // cdna:known chromosome:NCBIM37:7:26613566:26613914:-1 g		10.3742	10.4291	10.0746	10.3884	10.8385	10.2658	10.1275	10.2766	10.2663	10.1199	10.3617	9.95502	10.4686	9.91938	11.046	10.0742	10.2386	10.1499	10.6433	10.3832	10.2033	10.234	10.4274	10.3706	10.0501	10.4688	10.4109	10.2187	10.2661	10.1083	10.1449	9.82768	10.654	9.94284	10.9608	10.071	10.0811	10.496	10.5457	10.5655	9.86662
chr2	154008265	154016277	17378104	NM_008953 // Bpifa2 // BPI fold containing family A, member 2 // 2 H1|2 88.0 cM // 1919	Bpifa2	NM_008953	NM_008953 // RefSeq // Mus musculus BPI fold containing family A, member 2 (Bpifa2), mR		5.05323	4.68908	4.91662	4.57857	4.96605	4.70639	4.61347	4.78453	4.82667	5.00453	5.01657	4.64733	4.85114	4.83591	4.91262	4.89866	5.10527	4.92349	4.81239	4.70128	4.74959	4.63576	4.80882	4.66818	4.64052	4.66101	5.03833	4.7162	4.79928	4.67151	4.87673	5.03715	4.73595	4.65062	5.08308	4.71097	5.29879	5.01929	4.70632	4.98419	4.73739
chr2	156410929	156411024	17393541	---		---	ENSMUST00000102275 // ENSEMBL // ncrna:miRNA chromosome:NCBIM37:2:156236665:156236760:-		11.4471	11.4598	11.1062	11.5684	11.771	11.3342	11.2593	11.2487	11.3273	11.2465	11.4815	10.9834	11.5193	10.962	11.8477	11.422	11.2973	11.2905	11.6118	11.4144	11.1503	11.3182	11.5293	11.3071	11.068	11.6165	11.3506	11.2669	11.4821	11.1447	11.2391	10.8957	11.6298	11.079	11.9056	11.1698	11.024	11.4889	11.432	11.4591	10.8592
chr2	147944740	148040203	17392549	AK018565 // 9030622O22Rik // RIKEN cDNA 9030622O22 gene // 2 G3|2 // 100043820	9030622O22Rik	AK018565	AK018565 // GenBank HTC // Mus musculus adult male colon cDNA, RIKEN full-length enrich		8.23654	6.29637	8.32116	6.99653	6.21469	7.21772	7.65615	6.36456	5.62441	6.56322	8.8265	7.91834	8.14163	8.58122	7.25762	7.78077	6.85181	10.3783	6.71563	7.15036	6.41045	8.69062	7.11537	6.14374	8.57495	6.54071	6.24025	7.63738	7.36164	6.39538	6.46531	8.49663	6.27581	9.06484	8.6127	6.07132	6.47607	6.5852	6.51041	6.36663	6.36046
chr2	159947341	159981289	17378995	NR_040498 // 4933416E03Rik // RIKEN cDNA 4933416E03 gene // 2|2 // 71081	4933416E03Rik	NR_040498	NR_040498 // RefSeq // Mus musculus RIKEN cDNA 4933416E03 gene (4933416E03Rik), non-cod		4.14431	3.94857	4.065	4.9622	4.09935	4.07321	4.12898	4.30309	4.0124	4.16923	4.04753	3.87444	4.26759	4.26381	4.09206	4.05167	3.92875	3.9616	4.12057	4.20969	4.30327	3.87407	3.88356	4.16403	3.93728	3.85214	4.12289	3.85013	4.28345	3.91958	3.85638	4.07111	4.13367	3.95482	4.07432	3.86996	4.27416	4.03237	3.91923	4.07339	4.3003
chr2	153196767	153196973	17548226	NM_011343 // Sec61g // SEC61, gamma subunit // 11 A2|11 // 20335 /// NM_001109971 // Se	Sec61g	NM_011343	NM_011343 // RefSeq // Mus musculus SEC61, gamma subunit (Sec61g), transcript variant 1		9.5633	8.97353	9.03599	8.51271	9.37112	8.97054	9.19754	9.51079	9.33805	8.99649	9.11674	9.0421	9.14783	9.44028	9.23405	8.82439	9.25657	9.05758	9.27514	9.13817	9.25488	9.13457	8.84613	9.00428	8.93265	9.261	9.46417	9.43806	9.467	9.30128	9.17767	8.96174	9.45848	9.26202	9.35492	9.20339	9.28462	9.49413	9.5272	9.39553	8.85653
chr2	156609198	156613422	17393549	NR_040372 // Gm14169 // predicted gene 14169 // 2|2 77.54 cM // 100504350	Gm14169	NR_040372	NR_040372 // RefSeq // Mus musculus predicted gene 14169 (Gm14169), non-coding RNA. //		5.81493	5.88477	5.90119	5.56023	5.87307	5.76584	5.90455	5.84621	5.80012	5.77079	5.8995	5.93054	5.81386	5.65243	6.13294	5.75485	6.06908	5.62734	5.62112	6.10037	5.87694	5.60679	5.98907	5.74818	5.90207	6.11767	5.97228	5.92028	6.24021	6.14604	6.07944	5.85435	5.91475	5.95091	5.98887	6.23703	5.65955	6.09456	5.83367	6.12318	6.33035
chr2	147361541	147362793	17392546	NR_040330 // AI646519 // expressed sequence AI646519 // --- // 99041 /// AB080657 // Pa	AI646519	NR_040330	NR_040330 // RefSeq // Mus musculus expressed sequence AI646519 (AI646519), non-coding		5.98531	6.2144	6.01796	5.95391	6.31964	6.19632	6.06826	6.24942	5.71516	6.16983	6.1985	6.20957	5.94741	6.08505	6.29651	5.86956	6.32989	6.2548	6.04396	5.96674	6.31009	6.10266	6.08971	5.88882	6.13231	6.11558	6.08386	6.02528	6.28988	6.14693	6.10647	6.40454	6.14731	6.01685	6.37289	5.96512	6.0426	6.35497	5.94191	6.19551	5.89816
chr2	150704536	150706876	17392718	---		---	ENSMUST00000147128 // ENSEMBL // havana:lincRNA chromosome:NCBIM37:2:150530272:15053261		10.2671	9.99492	10.1211	9.58755	10.4698	10.4992	10.1679	10.5459	9.82905	9.99455	10.2647	9.96223	10.3248	10.2193	10.3863	9.32811	10.1874	10.2982	9.9968	9.82074	9.80573	9.75331	10.3696	9.65109	10.0342	9.80199	10.2494	10.2396	9.73385	9.90199	9.87867	10.2958	10.1626	10.0158	10.489	9.87171	10.3883	9.98856	10.0367	10.1657	9.85488
chr2	152569338	152569538	17377732	DQ012030 // Gm17416 // predicted gene, 17416 // 2 75.3 cM // 100579149	Gm17416	DQ012030	DQ012030 // GenBank // Mus musculus beta-defensin 19 (Defb19) mRNA, partial cds. // chr		5.75524	5.43775	5.74199	5.25668	5.73222	5.88966	5.67844	6.11977	6.14412	5.66515	5.82436	5.63536	5.93748	5.84532	5.72361	5.41265	5.62988	5.93998	5.64818	5.68148	5.74692	5.77228	5.99471	5.66761	5.50975	5.55935	5.80652	5.54108	5.52238	5.38352	5.69298	5.85688	5.82659	5.79282	6.13018	5.31153	5.8774	5.64563	5.95778	5.67246	5.63413
chr2	154307227	154320646	17378200	NM_001025574 // Bpifb9b // BPI fold containing family B, member 9B // 2 H1|2 // 433492	Bpifb9b	NM_001025574	NM_001025574 // RefSeq // Mus musculus BPI fold containing family B, member 9B (Bpifb9b		7.09804	7.30322	7.12722	6.83237	7.45878	7.37702	7.10441	7.59028	6.82494	7.36	7.31878	7.31567	7.59965	7.19399	7.20928	6.75005	7.38321	7.22187	7.39368	7.35692	6.83306	7.25136	7.33256	6.9729	6.87251	7.23556	7.19798	6.9572	7.49427	7.28412	7.41106	6.91548	7.26308	7.25051	7.11585	6.82857	7.15243	7.28161	7.09917	7.29573	6.9096
chr2	152485663	152490138	17392951	NM_001002791 // Defb22 // defensin beta 22 // 2 H1|2 // 442835 /// ENSMUST00000028966 /	Defb22	NM_001002791	NM_001002791 // RefSeq // Mus musculus defensin beta 22 (Defb22), mRNA. // chr2 // 100		3.50582	3.53263	3.4793	3.85456	3.54638	3.89252	3.57643	3.55	3.50828	3.49665	3.53689	3.24386	3.86237	3.14605	3.52374	3.77067	3.48576	3.30397	3.66235	3.3854	3.2601	3.50632	3.41774	3.30661	3.14642	3.41238	3.20185	3.39935	3.38	3.74512	3.6165	3.58993	3.55614	3.35261	3.42991	3.5176	3.42692	3.43183	3.39886	3.63121	3.31342
chr2	150243355	150257214	17392644	NM_001142411 // Zfp937 // zinc finger protein 937 // 2 G3|2 // 245174 /// NM_001142411	Zfp937	NM_001142411	NM_001142411 // RefSeq // Mus musculus zinc finger protein 937 (Zfp937), mRNA. // chr2		4.53859	4.71411	4.82128	5.095	4.71484	4.81136	4.70672	4.7739	4.52652	4.75221	4.65973	4.67981	4.77806	4.82852	5.01794	4.56638	4.75865	4.79144	4.85004	4.6475	4.70709	4.85189	4.65835	4.84142	4.47339	4.5375	4.68872	4.29002	4.81555	4.74347	4.91713	4.89873	4.81893	4.90463	4.80021	4.81509	4.59185	4.87243	4.90957	4.51999	4.41915
chr2	164621922	164622052	17379480	---		---	ENSMUST00000104483 // ENSEMBL // ncrna:snoRNA chromosome:NCBIM37:2:164447422:164447552:		3.60218	3.02726	3.29295	3.27121	3.62167	3.33412	3.11963	3.28786	3.24783	3.13565	3.51082	3.26172	3.1606	3.17168	3.63717	3.2008	3.84253	3.28997	3.7886	3.26408	3.43605	3.36506	2.99001	3.45921	3.28544	3.2924	3.17867	3.26853	2.7029	3.13706	3.17021	3.15902	3.227	3.10576	3.63314	3.2623	3.62253	2.99409	3.40304	3.51142	3.64212
chr2	153241532	153270253	17377910	NM_080463 // Pofut1 // protein O-fucosyltransferase 1 // 2|2 H2 // 140484 /// ENSMUST00	Pofut1	NM_080463	NM_080463 // RefSeq // Mus musculus protein O-fucosyltransferase 1 (Pofut1), mRNA. // c		7.0323	7.39845	7.34692	7.67047	7.11076	7.29682	7.22214	7.3372	7.56382	7.53607	7.53309	7.19174	7.43122	7.16367	7.42528	7.57814	7.10732	7.29647	7.41178	7.11999	7.25851	7.44473	7.32014	7.74633	7.38333	7.38678	7.29114	7.37667	7.15046	7.23287	7.62521	7.39129	7.39529	7.14797	7.40886	7.36323	7.70498	7.29924	7.38815	7.61342	7.75853
chr2	147710693	147717632	17377338	NR_046014 // A530006G24Rik // RIKEN cDNA A530006G24 gene // 2 G2|2 // 381384	A530006G24Rik	NR_046014	NR_046014 // RefSeq // Mus musculus RIKEN cDNA A530006G24 gene (A530006G24Rik), non-cod		5.41322	5.7155	5.44525	5.55373	5.78506	5.59575	5.80054	5.60124	5.0509	5.80048	5.41317	5.55687	5.62786	5.69899	5.39032	5.72964	5.58462	5.86082	5.44875	5.54011	5.52209	5.48509	5.74735	5.6274	5.67641	5.5788	5.74142	5.76843	5.89164	5.37262	5.66537	5.97844	5.5944	5.602	5.62966	5.57157	5.58531	5.86629	5.40729	6.02863	5.54478
chr2	164459896	164460955	17394182	ENSMUST00000109352 // Sys1 // SYS1 Golgi-localized integral membrane protein homolog (S	Sys1	ENSMUST00000109352	ENSMUST00000109352 // ENSEMBL // cdna:novel chromosome:NCBIM37:2:164282476:164291012:1		6.31296	6.32646	6.34445	5.94459	6.22691	6.65009	6.43802	6.86492	6.40223	6.49641	6.18996	6.59265	6.42637	6.21353	6.61486	6.29123	6.38578	6.83454	6.0188	6.32771	6.67859	6.49495	6.47889	6.43219	6.53203	6.10524	6.81152	6.70274	6.17004	6.42014	6.37858	6.54942	6.60863	6.15344	6.55837	6.24737	6.57822	6.33649	6.51829	6.63948	6.20532
chr2	151301974	151316247	17377568	NR_040747 // 4930442J19Rik // RIKEN cDNA 4930442J19 gene // 2 G3|2 // 74660	4930442J19Rik	NR_040747	NR_040747 // RefSeq // Mus musculus RIKEN cDNA 4930442J19 gene (4930442J19Rik), non-cod		4.51166	4.34711	4.35248	5.06768	4.20628	4.69917	4.36055	4.45371	3.90492	4.50396	4.39249	4.22784	4.01693	4.37683	4.50127	4.91112	4.47835	4.07768	4.70725	4.77168	4.35847	4.29731	4.18526	3.9788	4.20972	4.18993	4.22323	4.27936	4.3462	4.56336	4.60263	4.469	4.18153	4.87542	4.05857	4.52067	4.71069	4.44316	4.34055	4.67854	3.94839
chr2	165857684	165859034	17379713	BC046401 // BC046401 // cDNA sequence BC046401 // 2|2 // 394191	BC046401	BC046401	BC046401 // GenBank // Mus musculus cDNA sequence BC046401, mRNA (cDNA clone IMAGE:5320		3.38493	3.65112	3.70428	3.32212	3.40293	3.97716	3.84414	3.91346	3.76918	3.34137	3.89718	3.76675	3.84134	3.59246	3.69411	3.60306	3.77956	3.99552	4.01596	3.55562	3.7073	3.51679	3.80057	3.89752	3.47749	3.63259	3.62871	3.72272	3.36021	3.50798	3.52122	3.54305	3.9867	3.77785	3.89354	3.81467	3.69653	3.51131	3.76254	3.66691	3.39294
chr2	153648690	153650286	17393092	---		---	ENSMUST00000124988 // ENSEMBL // cdna:known chromosome:NCBIM37:2:153474426:153476022:-1		6.50173	6.79444	6.55711	6.28198	6.59905	6.8689	6.86157	6.93111	6.60916	7.20165	7.11201	6.77389	6.30532	6.56846	6.79846	6.93614	6.68572	6.66045	6.83744	6.52979	6.58307	6.66109	6.78087	6.42238	6.55847	6.70785	6.61104	6.60343	6.86979	6.85022	6.83107	6.44891	6.73928	6.69947	6.572	6.76566	6.89159	6.81874	6.52294	6.80703	6.61887
chr2	150340565	150451494	17392660	NM_001177550 // Zfp442 // zinc finger protein 442 // 2 G3|2 // 668923 /// AB470967 // Z	Zfp442	NM_001177550	NM_001177550 // RefSeq // Mus musculus zinc finger protein 442 (Zfp442), mRNA. // chr2		7.02974	7.99222	8.40921	6.97751	7.64642	7.89077	7.87362	8.04634	8.41765	7.64409	7.4441	8.2905	8.0146	8.61636	5.46029	7.4607	8.43275	7.26842	7.62263	8.14836	8.5175	7.66789	7.4921	8.13756	8.49604	7.37185	9.05741	8.14132	8.44438	8.17671	8.56207	8.36739	8.45953	8.37371	7.36066	8.44063	8.26529	8.667	8.29746	7.40043	9.25947
chr2	150715952	150716046	17392722	---		---	ENSMUST00000116840 // ENSEMBL // ncrna:miRNA chromosome:NCBIM37:2:150541688:150541782:-		7.82387	7.603	7.5779	7.89567	7.77917	7.47454	7.71303	8.00992	7.56547	7.37902	7.84684	7.40149	7.77992	7.8446	7.73741	7.92587	7.5086	7.66527	7.61079	7.29857	7.70545	7.58699	7.36566	7.7227	7.64347	7.29089	7.29252	7.62356	7.53523	7.11175	7.77793	7.69186	7.74335	7.33096	7.21986	7.73363	7.56501	7.77312	7.26271	7.3736	7.6679
chr2	148835147	148838738	17377412	NM_009979 // Cst9 // cystatin 9 // 2|2 H1 // 13013 /// ENSMUST00000028935 // Cst9 // cy	Cst9	NM_009979	NM_009979 // RefSeq // Mus musculus cystatin 9 (Cst9), mRNA. // chr2 // 100 // 100 // 2		3.7197	3.71832	3.33274	4.039	3.52268	3.94593	3.6642	3.46379	3.47496	4.0403	4.12298	3.80703	3.52024	3.62674	3.23886	4.04519	3.68178	3.70198	3.58114	3.59949	3.61763	3.5744	3.75342	3.56239	3.55963	3.74427	4.02184	3.58336	3.85074	3.46569	3.66408	3.9281	3.75633	3.71909	3.73041	3.54112	3.66015	3.75739	3.49626	3.79319	3.55833
chr2	163853651	163859746	17379323	BC147256 // Kcnk15 // potassium channel, subfamily K, member 15 // 2 H3|2 // 241769 ///	Kcnk15	BC147256	BC147256 // GenBank // Mus musculus potassium channel, subfamily K, member 15, mRNA (cD		6.46609	6.53102	6.43382	6.51024	6.39063	6.3331	6.41231	6.38237	6.34829	6.67037	6.63913	6.49013	6.62711	6.39146	6.89262	5.9841	6.30083	6.43265	6.4413	6.38151	6.66293	6.2972	6.56033	6.13381	6.24657	6.55545	6.431	6.61163	6.5101	6.45917	6.16091	6.66231	6.74753	6.33683	6.79357	6.28051	6.22558	6.51989	6.30446	6.48374	5.96194
chr2	158356424	158356554	17393839	AK133696 // 9430008C03Rik // RIKEN cDNA 9430008C03 gene // 2 H1|2 // 68108	9430008C03Rik	AK133696	AK133696 // GenBank HTC // Mus musculus adult male pituitary gland cDNA, RIKEN full-len		6.34533	7.31606	7.14372	7.68329	7.9928	6.73131	6.71467	6.97211	7.09656	7.31965	6.42695	6.67851	7.15368	6.69696	9.04915	7.18174	6.78448	7.61686	7.50283	7.25621	6.98573	6.70234	7.0737	7.14057	7.10847	7.49592	7.59197	7.08031	7.18058	6.57766	6.78946	6.9415	7.46228	6.70616	6.73807	6.73526	7.18832	7.25653	7.84284	7.95096	7.13071
chr2	164579519	164585447	17394198	NM_001033240 // Wfdc6a // WAP four-disulfide core domain 6A // 2 H3|2 // 209351 /// ENS	Wfdc6a	NM_001033240	NM_001033240 // RefSeq // Mus musculus WAP four-disulfide core domain 6A (Wfdc6a), tran		4.38568	4.39389	4.39082	5.29659	4.45995	4.306	4.4224	4.92396	4.27998	4.27036	4.22681	4.51684	4.47776	4.00755	4.61255	4.26688	4.25201	4.42984	4.10917	4.20029	4.30146	4.41961	4.53023	4.02324	4.19014	4.21214	4.56418	4.10561	4.34765	4.74216	3.96202	4.12377	4.6064	4.03463	4.36646	3.92232	4.17993	4.88091	4.271	4.53843	4.29636
chr2	158070364	158091797	17393784	NR_040609 // 2010009K17Rik // RIKEN cDNA 2010009K17 gene // 2|2 // 72340	2010009K17Rik	NR_040609	NR_040609 // RefSeq // Mus musculus RIKEN cDNA 2010009K17 gene (2010009K17Rik), non-cod		5.3795	5.08198	5.18403	4.94144	5.37012	5.50717	5.45667	5.83209	5.06896	5.41749	5.22433	5.1773	5.26969	5.09261	5.05463	4.94439	5.13719	5.154	5.30948	5.22874	5.15404	5.0712	5.31203	5.87579	5.05875	5.51518	5.19084	5.06472	5.04029	4.87921	4.99806	5.36479	5.21918	5.0713	5.79359	5.10652	5.14204	5.42405	5.22869	5.5362	5.29899
chr2	154142880	154149219	17378125	NM_011126 // Bpifa1 // BPI fold containing family A, member 1 // 2 H1|2 // 18843 /// EN	Bpifa1	NM_011126	NM_011126 // RefSeq // Mus musculus BPI fold containing family A, member 1 (Bpifa1), mR		3.64086	3.87481	3.73265	4.33511	4.03823	3.7294	3.71006	3.78715	3.67917	3.93384	3.92738	4.05689	3.86099	3.7996	3.93049	4.07152	3.67914	3.91807	3.83176	3.919	3.79143	3.71704	3.57998	3.74637	4.19885	4.08424	3.99888	3.73916	3.89702	3.91097	3.64473	3.86653	3.72367	3.5603	3.57096	3.9685	3.598	3.75013	3.77143	4.03499	3.86719
chr2	164662894	164674087	17394239	NM_001161806 // Wfdc11 // WAP four-disulfide core domain 11 // 2 H3|2 // 629761 /// ENS	Wfdc11	NM_001161806	NM_001161806 // RefSeq // Mus musculus WAP four-disulfide core domain 11 (Wfdc11), mRNA		3.28806	3.26976	3.22413	3.86402	3.0827	3.1806	3.58455	3.50739	3.49272	3.36067	3.41587	3.3586	3.36418	3.35798	3.21413	3.57696	3.3474	3.40889	3.57475	3.26791	3.10163	3.35205	3.37927	3.44014	2.96669	3.5059	3.10488	3.14508	3.13861	3.06652	3.11579	3.5575	3.22682	3.48647	3.17911	3.11051	3.31258	3.20537	3.31676	3.22551	2.98536
chr2	152990017	152991631	17393019	NM_001083618 // Ttll9 // tubulin tyrosine ligase-like family, member 9 // 2|2 H2 // 747	Ttll9	NM_001083618	NM_001083618 // RefSeq // Mus musculus tubulin tyrosine ligase-like family, member 9 (T		5.34069	5.33926	5.01759	4.93994	5.30774	5.39973	5.28989	5.46755	5.12788	5.26144	5.44898	5.10069	5.38336	5.15074	5.08267	4.7479	5.18627	5.03147	5.34295	5.00031	5.33522	5.30884	5.26234	4.95137	5.23621	5.07629	5.37307	5.28911	4.96458	5.33112	5.04819	5.06545	5.28814	5.15727	5.04547	5.41338	5.24027	5.20455	5.34549	5.12356	4.91027
chr2	159139361	159139492	17378993	---		---	ENSMUST00000104000 // ENSEMBL // ncrna:snoRNA chromosome:NCBIM37:2:158965097:158965228:		5.06648	4.75159	4.90385	4.21382	4.95917	4.68024	5.11244	4.78983	4.9334	5.26225	4.97544	4.91602	4.84037	5.02665	4.55775	4.78342	4.78631	4.9018	4.72522	4.71804	4.57856	4.78343	4.57719	4.6828	4.96964	5.02362	4.96385	4.76294	4.9643	4.57932	4.43283	4.88036	4.80775	4.91481	4.98614	5.00522	4.91491	4.90266	5.17744	4.83669	4.58329
chr2	155547040	155556930	17393283	NR_040613 // 4930471I20Rik // RIKEN cDNA 4930471I20 gene // 2|2 // 74945	4930471I20Rik	NR_040613	NR_040613 // RefSeq // Mus musculus RIKEN cDNA 4930471I20 gene (4930471I20Rik), non-cod		4.07413	3.95152	4.19219	4.2149	4.10439	4.28578	4.18099	4.29521	4.35088	4.37667	4.54623	4.23582	4.38526	4.1165	4.116	4.20854	4.29314	4.26782	4.04416	4.28284	4.19556	4.17402	3.98632	4.26257	4.31414	4.20695	4.30432	4.05387	4.44552	4.55316	4.13331	4.29486	4.27884	4.18804	4.1284	4.10545	4.28576	4.36359	4.30128	4.37175	4.35951
chr2	152652883	152654330	17392985	---		---	ENSMUST00000139912 // ENSEMBL // cdna:known chromosome:NCBIM37:2:152478619:152480066:-1		4.70442	4.94551	4.87444	4.97044	4.85126	5.06837	5.16764	4.67399	4.65387	4.57597	4.85307	5.11589	4.68193	4.94539	4.72826	4.79327	4.91682	4.78807	4.74251	5.00747	5.19893	4.53212	4.92833	4.71388	4.74434	4.85559	4.91368	4.94643	5.04314	4.93166	4.96164	4.41756	5.03245	4.60091	5.11307	4.8363	5.11188	4.77733	4.96912	4.94886	4.87671
chr2	160583357	160585191	17379008	---		---	ENSMUST00000128681 // ENSEMBL // havana:sense_intronic chromosome:NCBIM37:2:160409093:1		4.38112	4.48336	4.48253	5.20281	4.60495	4.68914	4.47647	4.592	4.55494	4.46763	4.60998	4.22768	4.50819	4.49273	4.1519	4.52901	4.52161	4.65925	4.64156	4.22506	4.25851	4.1801	4.54573	4.23432	4.09787	4.35514	4.55925	4.21351	4.21123	4.72922	4.60746	4.28902	4.41772	4.26357	4.69427	4.15353	4.89307	4.51018	4.47304	4.46854	4.36089
chr2	150181755	150193279	17377443	NM_001145863 // Gm14139 // predicted gene 14139 // 2 G3|2 // 100271882 /// ENSMUST00000	Gm14139	NM_001145863	NM_001145863 // RefSeq // Mus musculus predicted gene 14139 (Gm14139), mRNA. // chr2 //		3.32158	2.93766	3.46374	3.58738	3.61022	3.3519	3.25739	3.32547	3.37167	3.53809	2.91844	4.2822	3.31926	3.20978	3.92918	3.28476	3.86445	3.28129	2.79872	3.53482	3.548	3.33782	2.94175	3.2478	3.23454	3.23439	3.29941	3.40317	3.61824	3.32145	3.57549	3.15481	3.4647	4.21219	3.26319	4.34124	3.28236	3.0634	3.23301	3.19394	3.44871
chr2	151390522	151392393	17377578	XR_142387 // Gm19332 // sperm motility kinase X-like // --- // 100502706 /// XR_140549	Gm19332	XR_142387	XR_142387 // RefSeq // PREDICTED: Mus musculus predicted gene, 19332 (Gm19332), miscRNA		5.31515	5.36849	5.70651	5.59512	5.30697	5.44943	5.40334	5.39459	5.26008	5.42081	5.73008	5.30252	5.37561	5.41351	5.53869	5.2768	5.3575	5.35089	5.38305	5.43577	5.29438	5.0013	5.31343	5.23593	5.11937	5.49282	5.3119	5.41658	5.65177	5.43446	5.55481	5.45544	5.31297	5.09361	5.25719	5.2808	5.52164	5.35008	5.52542	5.46656	5.04388
chr2	149566194	149566285	17392625	---		---	ENSMUST00000158645 // ENSEMBL // ncrna:snoRNA chromosome:NCBIM37:2:149391930:149392021:		6.41866	6.25885	6.39654	6.16045	6.67962	6.66903	6.4451	6.50999	6.06568	6.13822	6.63626	6.52579	6.27698	6.41538	5.99123	5.36617	6.76109	6.37039	6.47667	6.20016	6.42558	6.3779	6.13978	6.38635	5.89448	6.18109	6.76424	6.1731	6.36595	6.11859	6.52372	6.34772	6.06149	6.1381	6.58925	6.40677	6.36982	6.47531	6.08864	6.28552	6.06546
chr2	154700721	154704765	17378268	---		---	GENSCAN00000034787 // ENSEMBL // cdna:genscan chromosome:NCBIM37:2:154482918:154530435:		5.08427	5.52229	5.17615	4.77058	5.34664	5.30418	5.56278	5.81267	5.49688	5.77496	5.85228	5.00025	5.54312	5.11534	5.5418	5.05621	5.31153	6.04717	5.74047	5.3968	5.64149	5.31555	5.41322	5.42304	5.17332	5.46566	5.34424	5.25414	5.29629	5.50882	5.10492	5.57579	5.56587	5.5564	5.6465	5.52295	6.11006	5.30556	5.72668	5.55158	5.27458
chr2	156332317	156339381	17393531	ENSMUST00000088581 // 4921517L17Rik // RIKEN cDNA 4921517L17 gene // 2 H2|2 // 70873	4921517L17Rik	ENSMUST00000088581	ENSMUST00000088581 // ENSEMBL // cdna:known chromosome:NCBIM37:2:156138185:156182650:1		5.06146	5.10166	5.19231	5.19004	5.13801	5.00923	5.19227	5.3644	5.1423	5.17933	5.44827	4.64153	5.03651	4.93355	5.49189	4.86416	5.55345	4.88203	5.15286	5.16836	4.8993	4.80026	5.0484	4.86572	4.73741	4.66434	4.94433	5.06767	5.12358	5.03181	5.16407	5.44627	5.37536	5.08273	5.15412	4.98468	4.97526	5.21037	4.97806	5.02736	4.82791
[truncated: 88 more columns]
