# Supplementary material for: A Systems Genetics Approach Identifies CXCL14, ITGAX, and LPCAT2 as Novel Aggressive Prostate Cancer Susceptibility Genes
Source: PLoS Genet. 2014 Nov 20;10(11):e1004809. doi: 10.1371/journal.pgen.1004809 (PMC4238980; doi:10.1371/journal.pgen.1004809)
Supplement: Table S13 — Correlation analysis for the microarray expression level of transcripts located within the chromosome 7 age of death QTL with age of death. (XLSX) [file pgen.1004809.s018.xlsx]

## Sheet: Age Chr 7
Chromosome	Start	Stop	ID				ID		N183	N185	N187	N197	N259	N265	N266	N275	N293	N294	N314	N329	N340	N343	N369	N371	N372	N380	N566	N574	N582	N583	N585	N586	N590	N591	N592	N596	N609	N614	N615	N618	N619	N637	N641	N649	N655	N662	N663	N803	N812
							Age (Days)		191	176	185	170	151	129	122	207	208	137	152	199	139	200	132	156	159	191	142	191	191	154	138	209	197	146	164	170	141	186	186	158	137	158	120	191	152	140	162	159	180
chr7	122671744	122769393	17482793	NM_019430 // Cacng3 // calcium channel, voltage-dependent, gamma subunit 3 // 7 F3|7 //	Cacng3	NM_019430	NM_019430 // RefSeq // Mus musculus calcium channel, voltage-dependent, gamma subunit 3		4.91528	4.85689	4.85799	5.58272	5.42701	6.56696	5.27966	4.92728	4.66917	5.74546	5.20299	6.12483	5.57055	4.88015	5.97162	4.9633	5.3566	5.95585	5.75165	5.12677	5.10044	5.99944	5.12125	5.03833	5.20017	5.52617	5.17382	5.08977	5.83281	4.90838	5.32344	5.03593	5.16459	5.2686	5.32174	5.2387	5.4898	5.12883	5.01794	5.30065	5.12007
chr7	121642021	121707253	17495851	NM_001033173 // Usp31 // ubiquitin specific peptidase 31 // 7 F2|7 // 76179 /// ENSMUST	Usp31	NM_001033173	NM_001033173 // RefSeq // Mus musculus ubiquitin specific peptidase 31 (Usp31), mRNA. /		9.34605	9.57403	9.03635	9.52911	9.46416	10.0385	9.69334	8.4	8.41736	9.40241	9.77561	9.3033	9.68632	9.0405	9.80515	9.72159	9.28232	9.49439	9.45915	9.53316	8.91445	9.75126	9.40322	8.66714	9.51468	9.58978	9.25187	9.78567	9.82268	8.60604	9.35965	9.47598	9.26669	9.26907	9.2481	9.51487	9.84983	9.2633	10.071	9.48244	9.71506
chr7	118688545	118705778	17495586	ENSMUST00000038791 // Gde1 // glycerophosphodiester phosphodiesterase 1 // 7|7 F3 // 56	Gde1	ENSMUST00000038791	ENSMUST00000038791 // ENSEMBL // cdna:known chromosome:NCBIM37:7:125832059:125849292:-1		8.92948	8.82176	8.54753	8.69254	8.58499	9.13834	8.51635	8.63991	7.3243	8.69194	8.73309	8.85701	8.82597	8.40445	8.9599	8.82256	8.61948	8.6901	8.85399	8.7428	7.078	8.92597	8.48763	7.62854	8.23305	8.77552	8.46307	8.38827	8.59161	7.29733	8.48606	8.33867	8.79519	8.3941	8.64753	8.55634	8.46098	8.68299	8.73585	8.65786	8.42337
chr7	126571207	126585817	17496310	NM_001146311 // Cln3 // ceroid lipofuscinosis, neuronal 3, juvenile (Batten, Spielmeyer	Cln3	NM_001146311	NM_001146311 // RefSeq // Mus musculus ceroid lipofuscinosis, neuronal 3, juvenile (Bat		7.89612	7.98169	7.94049	7.79474	7.99109	7.4288	7.48897	8.18656	8.12803	7.59053	7.31605	7.78797	7.27612	7.89736	7.82485	8.30658	7.68506	7.56032	7.21627	7.92656	8.69123	7.54417	8.08506	9.12483	7.85917	7.85388	7.87915	7.64338	7.40661	8.39933	7.98849	7.2905	7.53521	7.88909	7.57746	7.71392	7.5702	7.54971	7.79685	7.57777	8.10928
chr7	126428767	126449245	17483013	NM_030566 // Rabep2 // rabaptin, RAB GTPase binding effector protein 2 // 7 F3|7 // 703	Rabep2	NM_030566	NM_030566 // RefSeq // Mus musculus rabaptin, RAB GTPase binding effector protein 2 (Ra		7.64773	7.62425	7.66989	7.48823	7.21016	7.25267	7.3064	8.10069	8.60294	7.50532	7.2928	7.64872	7.19745	7.49033	7.32178	7.60812	7.43644	7.29045	7.44791	7.45275	8.36394	7.46436	7.42336	8.53231	7.47123	7.34444	7.43983	7.48441	7.26653	8.24662	7.337	7.34481	7.1805	7.41508	7.27075	7.36745	7.3495	7.44918	7.78272	7.48663	7.35096
chr7	122038821	122067263	17495909	ENSMUST00000033159 // Ears2 // glutamyl-tRNA synthetase 2 (mitochondrial)(putative) //	Ears2	ENSMUST00000033159	ENSMUST00000033159 // ENSEMBL // cdna:known chromosome:NCBIM37:7:129182335:129210777:-1		7.65378	7.44973	7.74113	7.72144	7.55788	7.13544	7.51279	8.43884	8.11796	7.69291	7.3677	7.6453	7.51541	7.47191	7.46938	7.79297	7.20065	7.11864	7.47025	7.61279	8.12573	7.55474	7.60811	8.03686	7.63683	7.69034	7.56216	7.64412	7.72319	8.19063	7.68871	6.96909	7.43639	7.38002	7.41935	7.97091	7.26403	7.52653	7.71147	7.47754	7.62723
chr7	123279149	123369915	17495988	NM_001122640 // Arhgap17 // Rho GTPase activating protein 17 // 7|7 F3 // 70497 /// ENS	Arhgap17	NM_001122640	NM_001122640 // RefSeq // Mus musculus Rho GTPase activating protein 17 (Arhgap17), tra		8.21917	7.976	7.73426	7.98793	8.08244	7.98743	8.18059	8.60296	8.47103	7.96438	8.05105	7.77292	7.91152	8.08596	8.2225	8.05754	7.83748	8.36743	7.84585	8.21272	8.58332	8.02306	8.11926	8.49321	8.36063	8.13973	8.1709	8.01308	7.92866	8.43539	7.8308	7.86476	7.70216	8.12586	7.44896	8.03113	7.86418	7.8478	7.73047	7.85215	7.89875
chr7	120842831	120907219	17482560	NM_007908 // Eef2k // eukaryotic elongation factor-2 kinase // 7|7 F3 // 13631 /// NM_0	Eef2k	NM_007908	NM_007908 // RefSeq // Mus musculus eukaryotic elongation factor-2 kinase (Eef2k), tran		7.89791	8.22915	7.51454	8.06451	7.89139	7.53215	7.73334	9.62123	8.99192	7.72846	7.78822	8.20235	7.17965	8.09316	7.53176	7.882	7.20882	7.46425	8.1058	7.74773	9.04668	7.80755	8.29584	9.06004	7.92663	7.7735	7.75622	8.07411	7.74015	8.96915	8.56564	8.02797	8.37807	7.68818	8.02875	8.01423	7.78415	7.72278	7.61045	8.10402	7.38093
chr7	127904073	127909664	17483516	NM_009739 // Bckdk // branched chain ketoacid dehydrogenase kinase // 7 F3|7 // 12041 /	Bckdk	NM_009739	NM_009739 // RefSeq // Mus musculus branched chain ketoacid dehydrogenase kinase (Bckdk		9.26772	9.05561	8.83812	9.34875	8.71593	8.80504	8.98074	9.9213	9.85769	9.08549	8.84015	9.03695	8.64424	9.04714	8.82164	9.42301	8.47966	8.52542	8.62851	9.01377	9.48493	8.73513	9.00145	9.86504	8.93046	9.14334	8.99915	9.02801	8.96981	10.0328	9.01293	8.72542	8.69914	8.69761	8.32851	9.01575	8.83953	8.86135	8.96863	8.58611	9.02027
chr7	126766414	126775645	17483098	NM_024228 // Gdpd3 // glycerophosphodiester phosphodiesterase domain containing 3 // 7|	Gdpd3	NM_024228	NM_024228 // RefSeq // Mus musculus glycerophosphodiester phosphodiesterase domain cont		6.5963	6.63936	6.45646	6.27418	6.98195	6.15984	6.76517	6.59107	6.82593	6.81442	6.65624	6.65823	6.4202	6.67357	6.58586	6.38059	6.14109	7.02097	6.40567	6.79643	7.15587	6.55875	6.2612	7.1306	7.07136	6.62349	6.99285	6.38776	6.45867	6.38142	6.78458	6.82445	6.43441	6.24639	6.4132	7.02861	6.98787	6.37622	6.52862	7.01873	6.37246
chr7	122169893	122186216	17495958	NM_012016 // Ern2 // endoplasmic reticulum (ER) to nucleus signalling 2 // 7 F3|7 59.0	Ern2	NM_012016	NM_012016 // RefSeq // Mus musculus endoplasmic reticulum (ER) to nucleus signalling 2		5.79327	5.54665	5.64114	5.58139	5.77855	5.45517	5.73378	5.85394	7.39541	5.70422	5.52615	5.73352	5.59425	5.52253	5.10856	5.35887	5.75777	6.14501	5.48526	5.60655	7.90529	5.43705	5.44669	9.2699	5.53968	5.51076	5.59083	5.82931	5.4999	5.4165	5.43836	5.52592	5.73019	5.65937	5.49478	5.43492	5.41295	5.42231	5.48652	5.65326	5.46371
chr7	127803900	127824549	17496763	ENSMUST00000106267 // Stx1b // syntaxin 1B // 7 F3|7 // 56216 /// NM_024414 // Stx1b //	Stx1b	ENSMUST00000106267	ENSMUST00000106267 // ENSEMBL // cdna:known chromosome:NCBIM37:7:134947414:134968063:-1		7.44148	8.82492	8.64176	8.54868	7.94827	8.83251	8.77213	6.11931	5.93435	8.51238	8.52028	8.73303	8.21766	8.92984	9.54629	9.09337	8.46132	8.93471	8.70841	8.36577	6.08785	8.74004	7.84676	6.63692	9.14627	8.98374	8.51547	8.78879	8.96067	6.28848	8.76862	9.31061	8.51842	8.79926	9.0081	8.64898	9.17864	8.87982	9.1446	8.87788	9.70677
chr7	116337276	116443458	17495414	NM_011083 // Pik3c2a // phosphatidylinositol 3-kinase, C2 domain containing, alpha poly	Pik3c2a	NM_011083	NM_011083 // RefSeq // Mus musculus phosphatidylinositol 3-kinase, C2 domain containing		9.05778	8.97972	9.18786	8.65416	8.93452	8.88496	8.99506	10.2545	10.5495	8.82619	8.80952	9.00627	9.19047	9.2312	9.1105	8.98054	8.90442	8.98274	9.13527	8.91069	10.7525	8.96715	9.41202	10.9363	9.02749	8.9229	9.17712	9.43953	9.1437	10.1097	9.21783	8.69614	9.12089	9.02176	9.05268	9.13875	8.89934	8.87109	8.85986	8.87282	8.90451
chr7	128611328	128696436	17483740	NM_178641 // Inpp5f // inositol polyphosphate-5-phosphatase F // 7 F3|7 // 101490 /// E	Inpp5f	NM_178641	NM_178641 // RefSeq // Mus musculus inositol polyphosphate-5-phosphatase F (Inpp5f), mR		6.33598	7.19483	7.15279	7.1971	6.82914	7.40041	7.04197	6.99666	6.55094	6.77173	6.83478	6.89563	7.5239	6.83296	7.44624	7.3379	6.68177	7.16042	7.04883	6.62455	6.79183	7.64463	6.52137	6.64967	6.78295	6.80296	6.79273	6.80036	6.86569	6.40684	6.81924	6.92914	7.20661	6.6265	7.06505	7.27186	6.69497	6.95157	7.65942	7.01382	7.50207
chr7	126466994	126475130	17496237	NM_001081459 // Sh2b1 // SH2B adaptor protein 1 // 7 F3|7 61.0 cM // 20399 /// NM_01136	Sh2b1	NM_001081459	NM_001081459 // RefSeq // Mus musculus SH2B adaptor protein 1 (Sh2b1), transcript varia		8.48034	8.38291	8.29138	8.18653	8.17916	8.16707	8.12753	8.24798	8.44769	8.20699	8.233	8.46986	8.16109	8.23409	8.26877	8.65235	8.043	8.07045	7.92571	8.27615	8.34207	8.26444	8.00229	8.43591	8.20442	8.27864	7.99456	8.09495	7.99357	8.12482	8.24424	7.87287	8.2005	8.19196	7.96295	8.36119	8.04282	8.39755	8.08702	8.15655	8.3934
chr7	128129547	128150657	17483615	NM_021334 // Itgax // integrin alpha X // 7 F3|7 // 16411 /// ENSMUST00000033053 // Itg	Itgax	NM_021334	NM_021334 // RefSeq // Mus musculus integrin alpha X (Itgax), mRNA. // chr7 // 100 // 1		6.37952	6.03065	5.69192	6.60077	7.19836	5.72251	5.5055	6.09789	6.05447	5.39189	5.40551	6.40189	6.25776	6.82976	4.89369	5.83368	6.3897	8.08893	6.00008	7.90858	6.13032	5.4083	5.68524	5.26987	6.14741	5.91379	6.74633	5.91355	5.92563	5.91714	7.24758	6.41736	6.02423	6.90977	6.32656	5.67943	6.48747	5.74354	5.8587	5.30973	5.81071
chr7	127769815	127775150	17483437	NM_198424 // Orai3 // ORAI calcium release-activated calcium modulator 3 // 7 F3|7 // 2	Orai3	NM_198424	NM_198424 // RefSeq // Mus musculus ORAI calcium release-activated calcium modulator 3		7.83539	7.55882	7.21797	7.36548	7.46658	6.83669	6.79692	8.26623	8.29544	6.58299	6.86626	7.09693	6.87631	7.00671	6.31077	7.38365	6.92031	6.87183	6.99185	7.47863	8.06469	7.28517	7.43903	7.88785	7.32333	7.57933	6.54109	7.28541	7.01771	8.06255	6.8261	6.55709	6.88924	7.14647	6.60911	6.85578	6.8617	6.623	6.9321	6.93792	6.7533
chr7	128237357	128245100	17483687	NM_146205 // Armc5 // armadillo repeat containing 5 // 7 F3|7 // 233912 /// ENSMUST0000	Armc5	NM_146205	NM_146205 // RefSeq // Mus musculus armadillo repeat containing 5 (Armc5), mRNA. // chr		7.02233	7.12705	7.00258	6.35539	6.9934	6.6552	6.60874	7.1382	7.39006	6.8348	6.74111	6.78052	6.71145	6.83385	6.93835	7.009	6.83055	7.15702	6.70615	6.96605	7.15558	6.44826	6.78631	7.11784	6.76104	6.5786	6.70667	6.61921	6.26926	6.93007	6.69653	7.00646	6.6839	6.76909	6.63281	6.76909	6.45346	6.72956	7.0818	6.91341	6.63379
chr7	128744870	128784836	17483772	NM_001029982 // Sec23ip // Sec23 interacting protein // 7 F3|7 61.0 cM // 207352 /// EN	Sec23ip	NM_001029982	NM_001029982 // RefSeq // Mus musculus Sec23 interacting protein (Sec23ip), mRNA. // ch		9.83026	9.75045	9.75772	9.32967	9.62806	9.68491	9.89245	10.3491	10.0644	9.77101	9.61777	9.8196	9.51387	9.69114	9.54863	9.8558	9.69795	9.46384	9.6566	9.79914	10.0723	9.70027	9.92006	9.88238	9.80603	9.7068	9.75003	9.6604	9.73297	10.1346	9.83356	9.39721	9.39259	9.88424	9.72589	9.97217	9.77691	9.69069	9.86306	9.48114	10.0289
chr7	125603429	125633570	17482958	NM_021887 // Il21r // interleukin 21 receptor // 7|7 F4 // 60504 /// ENSMUST00000033000	Il21r	NM_021887	NM_021887 // RefSeq // Mus musculus interleukin 21 receptor (Il21r), mRNA. // chr7 // 1		5.50771	5.42994	5.14984	5.76455	5.44859	5.40241	5.25648	5.64881	5.58508	5.43834	5.16265	5.38773	5.36763	5.19103	4.91409	5.26762	5.42514	5.41482	5.19323	5.99943	5.21369	4.8409	5.3158	5.29827	5.34091	5.13635	5.51523	5.48375	5.35063	5.21642	5.31501	5.42082	5.20166	5.52988	5.43107	5.34954	5.391	5.11154	4.98818	5.29541	5.10239
chr7	129591863	129635738	17483802	NM_172255 // Wdr11 // WD repeat domain 11 // 7 F3|7 // 207425 /// ENSMUST00000084519 //	Wdr11	NM_172255	NM_172255 // RefSeq // Mus musculus WD repeat domain 11 (Wdr11), mRNA. // chr7 // 100 /		8.72218	8.85925	9.11129	8.39537	8.8429	8.55967	8.78262	9.30275	8.97775	8.61684	8.52451	9.0093	8.53755	8.81862	8.61699	9.10074	8.56978	8.72782	8.66945	8.82528	9.08812	8.75145	8.95789	9.12962	9.07749	8.96608	8.77222	8.9263	8.60229	9.19753	8.98002	8.98429	8.6489	8.94448	8.93653	8.90501	9.00034	8.98101	8.86355	8.82981	9.04837
chr7	133686330	133710072	17497203	NM_009479 // Uros // uroporphyrinogen III synthase // 7 F3|7 63.0 cM // 22276 /// ENSMU	Uros	NM_009479	NM_009479 // RefSeq // Mus musculus uroporphyrinogen III synthase (Uros), mRNA. // chr7		7.49138	6.67983	7.29619	7.04905	6.8908	6.97235	7.12772	7.71805	7.83004	7.12691	6.91045	7.18953	6.73634	7.21253	6.70429	7.46515	6.87313	6.68638	7.09459	7.31988	7.86867	7.21116	6.92415	7.84889	7.23951	7.37991	6.96519	6.79111	7.33416	7.88798	7.39901	6.83014	7.05912	6.89955	7.38592	7.41506	7.38591	7.19035	7.30492	6.90785	7.14745
chr7	118118890	118129625	17495466	NM_019419 // Arl6ip1 // ADP-ribosylation factor-like 6 interacting protein 1 // 7|7 F3	Arl6ip1	NM_019419	NM_019419 // RefSeq // Mus musculus ADP-ribosylation factor-like 6 interacting protein		11.7561	11.825	11.613	11.5484	11.7325	11.839	12.056	11.0334	11.2612	11.7693	11.9114	11.9231	11.6781	11.239	11.4794	11.7418	11.3992	11.6369	11.8972	11.8936	11.3786	11.9664	11.5832	11.6314	11.6093	11.9901	11.9616	12.0069	11.9619	11.1246	11.7451	11.7597	11.9698	11.5967	11.9983	12.0954	11.6204	11.9114	11.6427	11.759	11.7597
chr7	126816885	126830219	17483133	NM_026884 // Fam57b // family with sequence similarity 57, member B // 7|7 F4 // 68952	Fam57b	NM_026884	NM_026884 // RefSeq // Mus musculus family with sequence similarity 57, member B (Fam57		7.32839	8.01419	7.82523	7.91604	7.84734	8.09214	7.78932	6.14131	5.62421	7.71354	7.97251	7.88753	7.87666	7.86666	7.74091	7.8696	7.7863	7.7744	8.01218	7.89772	6.23171	8.02454	7.35527	6.18671	8.05451	7.98194	7.44511	7.52605	7.84041	5.70001	8.0288	7.823	8.00277	7.64441	7.78075	8.18606	8.0081	7.91739	8.0444	7.94763	7.80598
chr7	121033252	121035096	17495836	NM_021554 // Mettl9 // methyltransferase like 9 // 7 F2|7 // 59052 /// ENSMUST000000331	Mettl9	NM_021554	NM_021554 // RefSeq // Mus musculus methyltransferase like 9 (Mettl9), mRNA. // chr7 //		5.93038	5.96678	5.77521	5.71282	5.5022	5.53609	5.52908	6.16761	6.1644	5.52553	5.76896	5.49573	5.47488	5.45969	5.66159	5.4204	5.81839	5.53907	5.16965	5.49548	6.23567	5.33632	5.68145	5.85474	5.60174	5.52824	5.78644	5.64852	5.46548	6.20461	5.64915	5.1724	5.46427	5.42143	5.5048	5.36064	5.26237	5.51605	5.80209	5.46398	5.13085
chr7	125707876	125874797	17482969	BC158019 // D430042O09Rik // RIKEN cDNA D430042O09 gene // 7 F3|7 // 233865 /// NM_0010	D430042O09Rik	BC158019	BC158019 // GenBank // Mus musculus RIKEN cDNA D430042O09 gene, mRNA (cDNA clone MGC:18		7.39999	7.61297	7.14599	6.86844	7.34171	6.9722	7.28726	8.03167	8.033	7.14067	7.02722	7.10051	6.90852	7.09561	7.99375	7.05052	6.90204	7.66429	6.99627	7.42829	7.91427	7.09201	7.24625	7.98053	7.30104	7.65227	7.28401	7.41346	7.31656	8.03094	7.21922	7.06238	6.77195	7.3675	6.88055	7.27425	7.13913	7.23722	7.08376	7.49588	6.96461
chr7	126950535	126970606	17483194	NM_144926 // Sez6l2 // seizure related 6 homolog like 2 // 7 F3|7 // 233878 /// NM_0012	Sez6l2	NM_144926	NM_144926 // RefSeq // Mus musculus seizure related 6 homolog like 2 (Sez6l2), transcri		7.31452	8.77491	8.88422	8.61528	8.06795	8.78625	8.56178	5.66541	5.89758	8.9132	8.5951	8.78916	8.32357	8.81638	8.31481	8.82352	8.27145	8.84544	8.82426	8.7572	5.95031	9.09038	7.83539	6.02393	8.83002	9.02792	8.13242	8.61799	8.44177	4.84917	8.72302	8.83356	8.76188	8.57306	8.72255	8.57915	8.74003	8.63233	8.74813	8.65402	8.72213
chr7	127296260	127335137	17483264	NM_001253872 // Itgal // integrin alpha L // 7 F3|7 60.0 cM // 16408 /// NM_008400 // I	Itgal	NM_001253872	NM_001253872 // RefSeq // Mus musculus integrin alpha L (Itgal), transcript variant 1,		6.02607	5.97595	5.59242	5.87243	6.02006	5.88945	5.57511	6.32131	6.1192	5.76804	5.77191	5.87331	5.48039	5.80636	5.53662	5.85165	6.10068	5.93433	5.39537	5.93287	6.11878	5.39324	5.83311	6.1742	5.9094	5.5303	5.58974	5.77432	5.90801	5.90572	6.05498	6.15495	5.91655	5.97963	5.90863	5.42628	5.77708	5.65742	5.51806	5.55233	5.46045
chr7	135410367	135413615	17484229	NM_183193 // Foxi2 // forkhead box I2 // 7 F3|7 // 270004 /// ENSMUST00000060356 // Fox	Foxi2	NM_183193	NM_183193 // RefSeq // Mus musculus forkhead box I2 (Foxi2), mRNA. // chr7 // 100 // 10		6.22424	6.07582	6.32369	5.72877	6.43042	6.4901	6.36133	6.19052	6.26627	6.32081	6.51562	6.388	6.40984	6.26708	6.30203	6.17766	6.13358	6.23869	6.27416	6.07761	6.02696	6.48406	6.23902	6.01877	6.12707	6.04878	6.42449	6.10786	6.24079	6.14984	6.0334	6.7096	6.52232	6.00943	6.54155	6.09955	6.28137	6.40589	6.27725	6.42346	5.97551
chr7	131174402	131250945	17483975	NM_175166 // 5430419D17Rik // RIKEN cDNA 5430419D17 gene // 7 F3|7 // 71395 /// ENSMUST	5430419D17Rik	NM_175166	NM_175166 // RefSeq // Mus musculus RIKEN cDNA 5430419D17 gene (5430419D17Rik), mRNA. /		12.247	5.8615	6.34682	6.62365	5.41163	5.49496	5.71518	10.1746	12.342	5.58271	5.34937	5.33215	5.12648	10.2212	8.83292	11.1365	5.4333	6.26578	5.41942	5.30029	10.2803	4.63494	11.6395	11.1119	7.58215	8.47818	5.27983	11.4132	4.9526	12.1541	5.8851	8.18253	5.64826	4.92711	7.82032	7.95085	5.6325	5.44279	5.36825	6.87091	5.78304
chr7	126473161	126474426	17496251	XR_140842 // LOC100861803 // uncharacterized LOC100861803 // --- // 100861803	LOC100861803	XR_140842	XR_140842 // RefSeq // PREDICTED: Mus musculus uncharacterized LOC100861803 (LOC1008618		7.68098	6.8356	7.10862	7.30234	7.40994	7.35876	7.10376	7.02772	7.57544	6.77364	7.34184	7.37892	7.02671	7.6986	6.57504	7.2782	7.02572	6.8697	6.84893	7.58391	7.94818	7.26068	7.12801	7.62615	7.74309	7.27813	7.43628	7.19243	7.11221	7.25628	7.33423	7.05473	6.92358	7.58901	7.07324	7.61021	7.54605	7.23866	7.4716	6.68606	7.48018
chr7	116504374	116540588	17482095	NM_001130479 // Nucb2 // nucleobindin 2 // 7 F1|7 // 53322 /// ENSMUST00000032895 // Nu	Nucb2	NM_001130479	NM_001130479 // RefSeq // Mus musculus nucleobindin 2 (Nucb2), transcript variant 1, mR		10.932	9.08333	8.48911	8.22626	8.83802	8.94795	9.4916	12.3663	11.8309	8.58692	8.19536	9.32305	8.20927	9.53337	9.6226	8.90128	8.11251	9.00132	9.00754	8.63162	11.6884	8.76172	9.98981	11.3308	8.6854	9.03614	8.95289	10.4121	8.65485	11.9287	9.23921	9.19155	8.84423	9.25528	9.36183	8.95362	9.00781	8.41539	8.76142	8.6185	8.91025
chr7	119853163	119896291	17495692	NM_001163703 // Dcun1d3 // DCN1, defective in cullin neddylation 1, domain containing 3	Dcun1d3	NM_001163703	NM_001163703 // RefSeq // Mus musculus DCN1, defective in cullin neddylation 1, domain		8.01613	8.29359	8.29279	8.10268	8.20508	8.31919	8.35099	8.1782	7.76831	8.22795	8.24275	8.35584	8.16121	8.08404	8.17705	8.33483	8.02384	8.03333	8.39664	8.23387	7.86728	8.28031	8.01674	7.96728	8.17159	8.45056	8.28212	7.94048	8.30257	7.87083	8.23925	7.97207	8.2438	8.34227	7.98435	8.33207	8.07118	8.19235	8.22043	8.37022	8.40854
chr7	118509659	118533356	17495553	ENSMUST00000032887 // Coq7 // demethyl-Q 7 // 7 F2|7 53.5 cM // 12850 /// NM_009940 //	Coq7	ENSMUST00000032887	ENSMUST00000032887 // ENSEMBL // cdna:known chromosome:NCBIM37:7:125668576:125676870:-1		7.02182	7.36128	7.01955	6.74323	6.9889	7.17855	7.09021	6.67744	6.9394	7.17714	7.23712	7.31395	6.92049	6.90615	7.33705	7.45817	6.96698	7.02922	7.05231	7.09138	6.77063	6.95487	7.09169	7.134	7.16498	7.39858	6.92637	6.90384	7.08216	6.87869	7.0175	7.28569	7.11734	7.07764	6.89016	7.09955	7.17059	7.30766	7.38402	7.37857	7.36529
chr7	134670687	135173647	17484167	NM_001033420 // Dock1 // dedicator of cytokinesis 1 // 7 F3|7 // 330662 /// ENSMUST0000	Dock1	NM_001033420	NM_001033420 // RefSeq // Mus musculus dedicator of cytokinesis 1 (Dock1), mRNA. // chr		7.53714	7.04261	5.87327	6.31261	7.74585	5.6434	6.02152	9.6288	9.42274	6.85708	5.37792	6.16943	6.26683	6.41073	6.74525	6.15686	5.83281	6.32822	6.20079	6.56341	9.39089	5.58651	7.99438	9.63382	6.09905	6.18253	5.42333	8.07538	6.07607	8.99446	6.47626	6.03395	6.16819	7.01614	7.09889	5.9014	6.40492	5.72208	6.8717	6.39939	5.89597
chr7	118535843	118584736	17495566	ENSMUST00000044195 // Tmc7 // transmembrane channel-like gene family 7 // 7 F2|7 // 209	Tmc7	ENSMUST00000044195	ENSMUST00000044195 // ENSEMBL // cdna:known chromosome:NCBIM37:7:125679357:125728250:-1		6.19513	6.06222	5.23622	5.57454	5.40176	5.35435	5.57284	7.51604	6.97014	5.75111	5.28778	5.9501	5.34643	5.4379	5.48384	5.94635	5.36817	6.53717	5.43649	5.51927	6.07353	5.2733	6.3078	6.90603	5.40804	5.28094	5.55326	5.89893	5.12961	7.26784	5.34377	5.50998	5.36296	6.00647	5.50198	5.1002	5.38726	5.50098	5.29552	5.62469	5.47489
chr7	127824294	127849019	17483486	NM_009294 // Stx4a // syntaxin 4A (placental) // 7|7 F4 // 20909 /// ENSMUST00000033075	Stx4a	NM_009294	NM_009294 // RefSeq // Mus musculus syntaxin 4A (placental) (Stx4a), mRNA. // chr7 // 1		7.36211	6.95871	6.66923	6.92141	7.2922	6.69445	6.89771	8.04366	8.28849	7.37165	7.22277	7.08771	6.67112	6.93446	7.66257	7.11211	6.3095	7.46988	6.69157	7.28778	8.40674	7.46266	7.35448	8.52151	7.18184	6.88319	6.94974	7.30574	6.77339	8.07773	7.33582	6.90363	6.66532	7.11821	6.74548	6.91505	6.70314	6.40476	6.67087	6.62063	6.86535
chr7	128234451	128238031	17496863	NM_146205 // Armc5 // armadillo repeat containing 5 // 7 F3|7 // 233912 /// ENSMUST0000	Armc5	NM_146205	NM_146205 // RefSeq // Mus musculus armadillo repeat containing 5 (Armc5), mRNA. // chr		7.81492	7.67735	8.1518	7.90641	7.56426	7.43798	7.57162	8.02236	8.15397	7.32611	7.1682	7.89325	7.59566	7.53863	7.15835	8.21026	7.59335	7.05984	7.52232	7.56783	8.14336	7.52136	7.53458	8.52938	7.64106	7.35947	8.1299	7.46722	7.39384	7.96174	7.70188	7.24628	7.41729	7.60921	7.29736	7.94318	7.5548	7.68204	7.90426	7.36605	7.81973
chr7	127967457	127982368	17483546	ENSMUST00000106251 // Fus // fusion, derived from t(12;16) malignant liposarcoma (human	Fus	ENSMUST00000106251	ENSMUST00000106251 // ENSEMBL // cdna:known chromosome:NCBIM37:7:135110971:135125882:1		10.2964	10.7345	10.7739	10.3662	10.603	10.676	10.7797	9.34209	10.1019	10.9595	10.7595	10.8181	10.8979	10.8011	10.7176	10.6649	10.5254	10.8218	10.7732	10.4324	9.79014	10.7281	10.3054	10.5121	10.5476	10.7511	10.9274	10.4984	10.5935	10.0517	10.8168	10.7982	10.879	10.6635	10.7224	10.8587	10.811	10.7868	11.0683	10.7929	10.5057
chr7	123942104	123942209	17496029	---		---	ENSMUST00000122535 // ENSEMBL // ncrna:snRNA chromosome:NCBIM37:7:131085618:131085723:-		3.2284	3.19662	3.11709	3.37014	3.16378	3.2645	2.99244	3.55868	3.92171	3.25981	3.27858	3.37827	3.08477	3.47181	3.0052	3.78986	3.15911	3.22829	3.08515	3.66994	3.49482	3.1772	3.54672	3.56843	3.37783	2.87738	3.00783	3.43395	3.24147	3.8394	3.04914	3.42214	2.83457	3.26625	3.3499	2.76815	3.28013	2.98677	3.02516	3.03985	3.09582
chr7	132235780	132317228	17497076	ENSMUST00000080215 // Chst15 // carbohydrate (N-acetylgalactosamine 4-sulfate 6-O) sulf	Chst15	ENSMUST00000080215	ENSMUST00000080215 // ENSEMBL // cdna:known chromosome:NCBIM37:7:139427463:139508911:-1		6.94974	6.51774	5.35217	5.35513	6.23518	5.49675	5.23422	6.92282	6.43173	5.88308	5.53307	5.98774	5.54087	5.60319	6.34148	5.4923	5.50217	6.87678	6.28399	6.74487	6.38943	5.89167	6.72421	6.79262	5.87038	5.71988	5.68638	6.04751	5.71705	6.36833	6.35471	5.63768	5.63113	6.20148	5.94788	5.55179	6.74266	5.85592	6.09971	5.50143	5.75129
chr7	118485111	118491975	17495549	NM_001033380 // Itpripl2 // inositol 1,4,5-triphosphate receptor interacting protein-li	Itpripl2	NM_001033380	NM_001033380 // RefSeq // Mus musculus inositol 1,4,5-triphosphate receptor interacting		6.24952	7.51477	6.52949	6.67142	6.99398	7.08759	6.27986	7.71009	7.62894	6.77711	6.96463	6.74377	6.67991	6.55632	6.75549	6.84415	6.70086	6.52782	6.66915	7.26272	6.90617	6.87744	6.9729	7.58333	6.7496	6.59029	6.47926	6.90314	6.64522	6.83686	6.73248	6.99246	6.41862	6.85415	6.51883	6.7164	6.5246	6.47666	6.78745	6.53342	7.12837
chr7	132712082	132813886	17497113	ENSMUST00000097999 // Fam53b // family with sequence similarity 53, member B // 7 F3|7	Fam53b	ENSMUST00000097999	ENSMUST00000097999 // ENSEMBL // cdna:known chromosome:NCBIM37:7:139903765:140005211:-1		6.16226	6.50983	6.05724	6.28746	6.45448	6.4001	6.14651	7.11371	6.50225	5.87936	6.34878	6.09733	6.06662	6.05801	6.71887	6.17347	5.62733	5.91259	5.95934	5.94279	6.61323	6.33579	6.3592	6.41864	6.25183	6.10858	5.85277	6.08482	5.91213	6.74278	6.73521	6.18378	6.56922	6.34602	5.9735	6.72114	6.17242	6.02843	6.13429	5.99639	5.6217
chr7	127372537	127376050	17496664	NM_175560 // Zfp747 // zinc finger protein 747 // 7 F3|7 // 269997 /// ENSMUST000000674	Zfp747	NM_175560	NM_175560 // RefSeq // Mus musculus zinc finger protein 747 (Zfp747), mRNA. // chr7 //		7.21097	7.11713	7.09143	8.02833	6.79198	6.98728	7.16686	7.22786	7.55146	7.51711	7.17032	7.33046	6.82222	6.92701	6.37696	7.7963	7.25308	7.15118	6.82968	6.95483	7.37076	6.95342	6.93639	7.52487	7.34209	7.0588	6.8567	6.92461	7.12639	7.87616	7.16858	6.98625	6.41664	7.13375	6.42395	7.18891	6.51424	7.21773	6.67497	6.90457	7.29232
chr7	122067175	122082199	17482719	NM_138589 // Ubfd1 // ubiquitin family domain containing 1 // 7 F3|7 59.0 cM // 28018 /	Ubfd1	NM_138589	NM_138589 // RefSeq // Mus musculus ubiquitin family domain containing 1 (Ubfd1), mRNA.		9.2838	9.53131	9.56712	9.17089	9.4479	9.04782	9.30374	9.89149	9.36986	9.38942	8.83737	9.4597	9.17752	9.40874	8.76704	9.6451	9.3034	8.9635	9.30572	9.56674	9.31531	9.38514	9.40548	9.34244	9.55555	9.41717	9.57222	9.36287	9.54299	9.66808	9.62763	9.39909	9.4332	9.42621	9.26149	9.54686	9.47343	9.4143	9.69285	9.60842	9.85132
chr7	127925717	127930113	17496806	NM_133351 // Prss8 // protease, serine, 8 (prostasin) // 7 F3|7 62.2 cM // 76560 /// EN	Prss8	NM_133351	NM_133351 // RefSeq // Mus musculus protease, serine, 8 (prostasin) (Prss8), mRNA. // c		8.73866	6.7295	6.40797	5.9828	6.1241	6.3871	6.56999	10.1743	10.1425	6.38604	6.28197	5.94813	6.03444	7.23551	6.55108	7.73639	6.00254	6.43002	6.20105	6.15007	10.0934	6.14454	8.89509	10.5642	6.18783	6.30356	6.3639	7.72475	5.96794	10.2126	6.08607	6.618	6.22986	7.15504	6.77684	6.17507	6.31211	6.23377	6.12756	6.30739	5.93973
chr7	119144323	119184374	17495617	NM_001024138 // Gpr139 // G protein-coupled receptor 139 // 7 F2|7 // 209776 /// ENSMUS	Gpr139	NM_001024138	NM_001024138 // RefSeq // Mus musculus G protein-coupled receptor 139 (Gpr139), mRNA. /		6.79283	5.89858	7.0708	6.62108	6.10618	6.09234	5.6338	4.79796	5.19255	6.08403	5.93784	5.68769	6.19246	7.1492	6.71395	6.94933	8.11319	7.46321	6.16813	5.71127	5.29741	6.70229	5.33086	4.86419	6.42536	5.45022	5.88345	6.34042	5.7312	5.38468	6.31917	6.54184	6.33558	5.92671	7.0285	6.20156	6.94285	6.79924	5.82598	5.89249	6.75626
chr7	127973961	127974514	17548624	XR_142251 // LOC100861900 // uncharacterized LOC100861900 // --- // 100861900	LOC100861900	XR_142251	XR_142251 // RefSeq // PREDICTED: Mus musculus uncharacterized LOC100861900 (LOC1008619		3.68473	3.95493	4.08659	3.87119	4.31505	5.41308	3.83008	3.98375	3.87376	4.16595	5.961	3.96359	6.26798	3.70207	3.94654	3.64085	3.86665	3.98799	4.37386	3.8128	3.96483	4.57014	3.72795	3.98313	3.68735	3.79702	4.29097	3.78673	3.96522	3.7662	3.94775	3.79582	4.74929	3.88607	3.81462	3.68383	4.1803	3.95365	4.12247	3.96921	3.63639
chr7	132987011	133124354	17497153	NM_009980 // Ctbp2 // C-terminal binding protein 2 // 7 F3|7 66.0 cM // 13017 /// ENSMU	Ctbp2	NM_009980	NM_009980 // RefSeq // Mus musculus C-terminal binding protein 2 (Ctbp2), transcript va		8.84767	9.10304	8.82465	9.14485	8.63656	8.85101	8.86992	8.90859	9.03772	8.79819	8.74323	9.06923	8.90721	8.78079	9.09545	8.7671	8.71202	8.87441	8.61202	8.78938	9.13363	8.99461	8.82119	9.05856	8.93897	8.78554	8.80369	8.73111	8.90183	8.61312	8.87556	8.93121	8.85866	8.71676	8.74528	8.85021	8.72898	8.77036	9.04181	8.78735	8.93326
chr7	131554062	131556582	17484035	NM_145998 // Hmx2 // H6 homeobox 2 // 7 F3|7 65.0 cM // 15372 /// ENSMUST00000051997 //	Hmx2	NM_145998	NM_145998 // RefSeq // Mus musculus H6 homeobox 2 (Hmx2), mRNA. // chr7 // 100 // 100 /		6.99292	7.13066	6.83742	6.98147	6.66143	7.04856	6.92864	6.639	6.59028	6.79537	7.5949	7.34514	6.8753	7.373	6.94107	7.44546	7.11666	7.32682	7.16285	7.22065	6.97232	6.94314	7.03591	6.34961	7.83353	7.3645	6.7813	7.56965	6.68774	6.23418	7.51361	7.02702	6.97756	7.3217	6.79648	6.99285	7.22988	6.72151	7.24453	6.73372	6.71233
chr7	120203961	120325352	17482381	NM_026458 // Abca14 // ATP-binding cassette, sub-family A (ABC1), member 14 // 7 F2|7 /	Abca14	NM_026458	NM_026458 // RefSeq // Mus musculus ATP-binding cassette, sub-family A (ABC1), member 1		4.15778	4.04135	4.09204	4.74115	4.13773	4.1511	4.2738	4.43612	5.12894	4.05056	4.43134	4.40635	4.45603	4.05596	3.95125	4.03571	4.31696	3.98372	4.25229	4.17319	4.74397	4.0935	4.17459	5.33932	4.19368	4.30948	4.22168	3.99081	4.11392	4.35949	4.23369	4.10594	4.1526	3.9134	4.17108	4.17225	4.46406	4.16228	4.26545	4.25067	4.11931
chr7	127511983	127566940	17483337	BC085144 // Srcap // Snf2-related CREBBP activator protein // 7 F3|7 // 100043597 /// E	Srcap	BC085144	BC085144 // GenBank // Mus musculus RIKEN cDNA D030022P06 gene, mRNA (cDNA clone IMAGE:		9.94773	10.0235	9.72704	9.82253	9.82074	9.88165	9.88267	9.78107	10.1432	9.62896	9.72852	9.73483	9.83834	10.0355	10.6637	10.1473	9.38017	10.4069	9.71872	9.84447	10.2301	9.75045	9.78431	10.2286	10.2597	10.1476	9.84443	9.95312	9.74726	9.99934	9.72817	9.83677	9.56901	10.0291	10.0042	9.88715	10.2034	9.79418	10.0228	9.95911	10.1005
chr7	118597297	118675086	17482133	NM_001105252 // Tmc5 // transmembrane channel-like gene family 5 // 7|7 F3 // 74424 ///	Tmc5	NM_001105252	NM_001105252 // RefSeq // Mus musculus transmembrane channel-like gene family 5 (Tmc5),		4.99091	5.05819	4.97344	4.62527	5.26271	4.97423	5.07541	5.16743	4.83529	5.11821	4.99512	4.95148	4.85688	4.76585	5.17062	5.54632	5.07256	5.22431	4.88109	4.95922	4.88305	4.93896	5.22283	4.74729	4.88724	4.96759	5.00602	4.88934	4.97543	5.17745	5.01051	5.14905	5.00678	4.83154	5.4357	4.69446	5.24128	5.26392	4.99842	5.43845	4.8551
chr7	126589010	126594941	17496338	ENSMUST00000058429 // Il27 // interleukin 27 // 7 F3|7 // 246779 /// NM_145636 // Il27	Il27	ENSMUST00000058429	ENSMUST00000058429 // ENSEMBL // cdna:known chromosome:NCBIM37:7:133732524:133738455:-1		6.69874	6.69899	6.71593	6.58889	7.10092	6.87846	6.77254	7.18737	6.31473	6.72748	7.08428	6.6547	6.95803	6.71813	6.96867	6.37635	6.83474	6.93942	6.81455	6.72718	6.67358	6.82737	6.9171	6.40069	6.51738	6.60462	6.74333	6.72761	6.57903	6.52705	6.77915	6.70063	6.90713	6.70133	6.81315	6.58482	6.80514	6.8651	6.64501	6.88978	6.55303
chr7	127015078	127017765	17483230	ENSMUST00000032918 // 2900092E17Rik // RIKEN cDNA 2900092E17 gene // 7|7 F4 // 67278 //	2900092E17Rik	ENSMUST00000032918	ENSMUST00000032918 // ENSEMBL // cdna:known chromosome:NCBIM37:7:134158547:134163841:-1		4.78795	4.79571	5.13679	4.98006	4.83004	5.96892	4.84452	4.78946	4.66687	5.30211	6.77751	4.91978	6.19956	4.87564	5.29905	4.63494	4.91198	5.23749	5.09422	5.23359	4.90254	5.73545	5.32353	4.83759	4.6653	4.58069	5.13477	4.73445	5.20455	4.59266	5.0208	5.02019	5.49814	4.71269	4.94875	5.36597	5.21656	5.09005	4.95712	5.02418	4.96309
chr7	120126772	120145290	17495767	NM_011775 // Zp2 // zona pellucida glycoprotein 2 // 7 F2|7 56.0 cM // 22787 /// ENSMUS	Zp2	NM_011775	NM_011775 // RefSeq // Mus musculus zona pellucida glycoprotein 2 (Zp2), mRNA. // chr7		4.12988	3.95449	4.17519	4.32445	4.20592	4.10763	4.14629	4.18507	4.05375	4.15081	4.40366	3.91232	4.22182	4.21244	4.30126	4.24047	4.12364	4.26178	4.10553	4.1346	4.06896	3.95999	4.22055	3.99878	3.98248	4.14715	3.88097	3.92211	4.10754	4.03857	4.05777	4.00557	4.08922	3.99964	4.20145	4.12247	4.17095	4.00478	3.96318	4.36002	4.09367
chr7	127016771	127021211	17496547	NM_001102563 // Prrt2 // proline-rich transmembrane protein 2 // 7 F3|7 // 69017 /// EN	Prrt2	NM_001102563	NM_001102563 // RefSeq // Mus musculus proline-rich transmembrane protein 2 (Prrt2), mR		9.34866	10.8201	9.85789	10.0929	10.0714	10.3075	10.0598	8.08139	8.48108	10.2474	10.299	10.2113	9.9171	9.87274	10.9103	10.056	9.24558	10.3023	9.98864	10.1177	8.4422	10.2123	10.0855	9.03379	10.3851	10.2929	9.43759	10.1713	9.82284	8.18548	10.1127	10.5424	9.99181	9.60868	10.248	10.3348	10.1785	9.54323	9.87296	10.2825	9.85132
chr7	123192718	123193985	17495985	XR_107942 // Gm20299 // predicted gene, 20299 // --- // 100504584	Gm20299	XR_107942	XR_107942 // RefSeq // PREDICTED: Mus musculus predicted gene, 20299 (Gm20299), miscRNA		5.48076	5.75388	6.35585	6.70101	5.83676	7.92814	5.91922	5.44333	5.34907	6.41913	8.29757	6.2145	8.56651	5.68721	5.41241	6.007	6.20551	5.65634	7.39201	6.37626	5.73049	6.85547	5.78644	5.83655	5.65355	5.79973	6.5327	5.62949	5.8553	5.65441	6.30092	5.7315	7.45809	5.77328	5.82927	6.24541	5.75628	6.20109	6.31923	5.76074	5.7045
chr7	120597625	120598475	17482482	NR_024324 // E130201H02Rik // Y box protein 1 pseudogene // 7 F2|7 // 78552	E130201H02Rik	NR_024324	NR_024324 // RefSeq // Mus musculus RIKEN cDNA E130201H02 gene (E130201H02Rik), non-cod		5.37541	5.38475	5.5299	4.9319	5.45026	5.79266	5.46948	5.42095	5.31961	5.69162	5.60108	5.33368	5.43807	5.15807	5.69935	5.38966	5.494	5.59598	5.21154	5.34331	5.25815	5.32795	5.31399	5.29329	5.26953	5.57106	5.52101	5.20315	5.53084	5.2688	5.66782	5.46117	5.77023	5.50821	5.75518	5.45781	5.45504	5.53432	5.7408	5.53907	5.56931
chr7	127712736	127718185	17483420	NM_007795 // Ctf1 // cardiotrophin 1 // 7|7 F3 // 13019 /// ENSMUST00000047393 // Ctf1	Ctf1	NM_007795	NM_007795 // RefSeq // Mus musculus cardiotrophin 1 (Ctf1), mRNA. // chr7 // 100 // 100		8.37764	7.84369	8.4768	8.79863	8.17617	8.4373	8.25596	8.79374	8.32464	8.1231	8.55933	8.3101	8.2114	8.2872	8.20026	8.51215	8.27193	8.33993	8.0444	8.17357	8.2305	8.30675	8.07994	8.35536	8.22478	7.94246	8.49235	8.24253	7.87092	8.1504	8.28161	8.27711	8.27147	8.06866	8.5226	8.34588	8.11179	8.11337	8.00869	7.90035	8.03432
chr7	127510438	127512869	17496713	NR_024331 // 1700008J07Rik // RIKEN cDNA 1700008J07 gene // 7 F3|7 // 629159 /// ENSMUS	1700008J07Rik	NR_024331	NR_024331 // RefSeq // Mus musculus RIKEN cDNA 1700008J07 gene (1700008J07Rik), non-cod		7.2731	7.43853	7.59283	7.95133	7.008	6.86386	7.10254	6.76982	7.68533	7.53879	6.89322	7.54067	6.96395	7.32032	6.65134	7.87146	7.25523	7.12553	7.24728	7.09046	7.44298	6.96596	7.32818	8.05308	7.15923	7.23772	7.43769	7.43742	6.96692	7.46721	7.35141	7.52892	7.13385	7.0437	7.45462	7.18937	7.25826	7.26224	7.53731	7.02347	7.05167
chr7	126272619	126294999	17483007	NM_145587 // Sbk1 // SH3-binding kinase 1 // 7|7 F1-F3 // 104175 /// ENSMUST00000056028	Sbk1	NM_145587	NM_145587 // RefSeq // Mus musculus SH3-binding kinase 1 (Sbk1), mRNA. // chr7 // 100 /		9.75277	9.49051	9.76667	9.74666	9.4354	9.84069	9.33113	6.61361	6.89684	8.8281	9.35819	9.64524	9.42705	9.75944	9.22624	9.69867	9.54813	9.52123	9.42347	9.12763	6.4345	9.67011	8.59182	7.32215	9.13782	8.93884	9.28184	8.87475	9.06379	6.7512	9.29126	8.29638	9.73331	9.47045	9.59848	9.34888	9.63854	9.79595	9.16175	9.05553	9.86936
chr7	116093301	116105210	17482083	ENSMUST00000032899 // 1110004F10Rik // RIKEN cDNA 1110004F10 gene // 7|7 F3 // 56372 //	1110004F10Rik	ENSMUST00000032899	ENSMUST00000032899 // ENSEMBL // cdna:known chromosome:NCBIM37:7:123236815:123248724:1		9.97651	10.5882	10.4806	10.4535	10.129	10.2295	10.4637	9.52768	9.63884	10.5357	10.3832	10.3878	10.3944	10.3253	10.3665	10.4448	10.3554	10.0681	10.3978	10.2943	9.61294	10.3369	10.1541	9.82104	10.1806	10.4334	10.5365	10.2727	10.5465	9.47059	10.4621	10.1355	10.5472	10.2313	10.3354	10.5335	10.409	10.5816	10.4364	10.5097	10.3983
chr7	123478631	123500449	17496015	NM_001081329 // Zkscan2 // zinc finger with KRAB and SCAN domains 2 // 7 F3|7 // 210162	Zkscan2	NM_001081329	NM_001081329 // RefSeq // Mus musculus zinc finger with KRAB and SCAN domains 2 (Zkscan		6.57615	7.84424	7.62461	6.7823	7.04169	7.17175	7.27288	5.21978	5.01133	7.79224	7.28926	7.53308	7.11929	7.26696	7.9266	7.67319	7.47884	8.13808	7.34728	7.28563	5.22233	7.38023	7.17721	5.5476	7.73211	7.70383	7.37562	7.71862	7.42096	5.36347	7.15913	7.78346	7.19053	7.22846	7.54458	7.10242	7.60937	7.67345	7.43988	7.4343	8.52299
chr7	130770638	130772652	17497003	AB036742 // Etos1 // ectopic ossification 1 // 7 F3|7 // 114660	Etos1	AB036742	AB036742 // GenBank // Mus musculus DD64 mRNA, complete cds. // chr7 // 95 // 100 // 21		4.14775	4.23863	4.2002	4.33487	4.35673	4.53306	4.31859	4.49741	4.19126	4.41419	4.51503	4.37247	4.20334	3.81935	4.32712	4.25223	4.14022	4.24816	4.16615	4.144	4.13675	4.17043	4.52169	4.02574	4.28628	4.15675	4.17138	4.23316	4.28073	4.17057	4.01939	4.52288	4.19755	4.25247	4.37916	4.04785	4.53977	4.40451	4.24221	4.34449	4.19783
chr7	127027731	127042420	17496568	NM_145588 // Kif22 // kinesin family member 22 // 7 F3|7 61.0 cM // 110033 /// ENSMUST0	Kif22	NM_145588	NM_145588 // RefSeq // Mus musculus kinesin family member 22 (Kif22), mRNA. // chr7 //		8.66671	9.34951	9.71542	9.52687	9.17188	9.60863	9.57588	6.21221	7.66199	9.4975	9.40746	9.67704	9.61	9.25341	9.71224	9.22444	9.45811	9.42914	9.46564	9.53828	7.65419	9.48756	8.72072	8.38302	9.47027	9.41538	9.36725	9.09347	9.13464	7.1394	9.47529	9.0189	9.55711	9.1924	9.24661	9.83519	9.29935	9.80934	9.55952	9.45131	9.50365
chr7	121981761	121989485	17482717	NM_028758 // Gga2 // golgi associated, gamma adaptin ear containing, ARF binding protei	Gga2	NM_028758	NM_028758 // RefSeq // Mus musculus golgi associated, gamma adaptin ear containing, ARF		6.24189	6.36639	6.3886	6.11451	6.43527	7.05947	6.5466	6.30382	6.11235	6.38626	6.89365	6.42524	7.11415	6.33719	6.2358	6.71794	6.41365	6.42673	6.64773	6.26545	6.19822	6.3701	6.402	6.29376	6.43416	6.55881	6.76298	6.48345	6.46796	6.7014	6.57049	6.4283	6.5671	6.53132	6.27185	6.25722	6.59493	6.38287	6.50363	6.36396	6.17482
chr7	120186380	120202111	17495790	ENSMUST00000033198 // Crym // crystallin, mu // 7 F2|7 55.0 cM // 12971 /// NM_016669 /	Crym	ENSMUST00000033198	ENSMUST00000033198 // ENSEMBL // cdna:known chromosome:NCBIM37:7:127329894:127345625:-1		6.81295	6.54789	6.47757	6.22488	6.66313	7.05035	6.66115	6.87558	8.35306	6.90091	6.56271	6.38689	6.51242	6.45877	6.62622	6.39011	6.71563	6.75262	6.72689	6.31864	7.99376	6.40348	6.97973	9.04259	6.47301	6.36511	6.44775	6.7523	6.93317	6.92122	6.36287	6.60652	6.64251	6.57674	6.84827	6.44079	6.53596	6.4975	6.39113	6.70791	6.39593
chr7	120102376	120120992	17482366	NM_145586 // Tmem159 // transmembrane protein 159 // 7 F2|7 // 233806 /// ENSMUST000000	Tmem159	NM_145586	NM_145586 // RefSeq // Mus musculus transmembrane protein 159 (Tmem159), mRNA. // chr7		8.61081	7.50974	7.54524	7.1914	6.9238	7.22134	7.17902	9.45045	10.3854	7.47329	6.83919	7.01397	6.89741	7.42295	7.45361	8.0723	7.23438	7.12331	7.53206	7.28834	10.0708	7.32664	8.56336	10.4798	7.4028	7.79192	7.38419	7.98094	7.31473	9.60401	7.34437	7.57363	7.68035	7.44424	7.65794	7.37726	7.26316	7.41702	7.60838	7.86548	6.45424
chr7	130391493	130519961	17496973	NM_013799 // Ate1 // arginyltransferase 1 // 7 F3|7 // 11907 /// NM_001136054 // Ate1 /	Ate1	NM_013799	NM_013799 // RefSeq // Mus musculus arginyltransferase 1 (Ate1), transcript variant 1,		9.57002	10.0068	10.185	9.54724	9.6179	10.0907	10.1567	9.28933	9.49002	9.89169	10.0781	10.1267	9.86844	9.93829	9.90943	9.80388	10.0304	9.93551	10.0618	10.0787	9.6147	10.1368	9.74327	9.66142	10.1157	10.2393	9.93077	9.93689	10.0801	9.49588	10.0445	10.1397	10.201	9.97546	10.0054	10.1764	9.94375	10.0257	10.0905	9.84418	10.2513
chr7	118740271	118842966	17482179	ENSMUST00000059390 // 9030624J02Rik // RIKEN cDNA 9030624J02 gene // 7|7 F3 // 71517 //	9030624J02Rik	ENSMUST00000059390	ENSMUST00000059390 // ENSEMBL // cdna:known chromosome:NCBIM37:7:125883740:125986480:1		8.94635	9.47617	9.50914	9.40317	9.13555	9.5909	9.32538	8.96748	8.76456	9.15343	9.62894	9.5089	9.32459	9.33117	9.45749	9.51587	9.24845	9.37821	9.48447	9.34922	8.77262	9.49745	9.04017	9.11958	9.13867	9.25084	9.00429	9.08338	9.23469	8.81516	9.36898	9.19994	9.42558	9.21286	9.21988	9.43859	9.18754	9.25317	9.13465	9.17347	9.44526
chr7	126986860	127014621	17496514	NM_080638 // Mvp // major vault protein // 7|7 F4 // 78388 /// ENSMUST00000165096 // Mv	Mvp	NM_080638	NM_080638 // RefSeq // Mus musculus major vault protein (Mvp), mRNA. // chr7 // 100 //		7.37891	7.17662	6.40597	6.51423	6.84958	6.5171	6.48572	8.12181	8.4537	7.00263	6.59216	6.33694	6.58605	6.52859	6.89558	6.79874	6.46891	7.46278	6.76775	6.72752	8.1922	6.27959	7.37402	7.80077	6.40761	6.61213	6.14222	6.92619	6.39398	7.56504	6.47709	6.61836	6.71191	6.8826	6.59352	6.1644	6.42723	6.3763	6.77073	6.78942	6.03017
chr7	127448635	127476759	17483303	ENSMUST00000033095 // Prr14 // proline rich 14 // 7 F3|7 // 233895 /// NM_145589 // Prr	Prr14	ENSMUST00000033095	ENSMUST00000033095 // ENSEMBL // cdna:known chromosome:NCBIM37:7:134615004:134620272:1		7.23889	7.49955	7.3607	7.35383	7.42817	7.23723	7.20707	7.45402	7.25988	7.09957	7.18701	7.32086	7.20957	7.34071	7.39593	7.48896	7.13387	7.31813	6.84537	7.10722	7.34603	7.30518	7.0329	7.02959	7.40662	7.29689	7.17638	7.15327	7.18101	7.1774	7.26497	7.12077	7.15196	7.19504	7.1544	7.43859	7.34248	7.24161	7.39574	7.25554	7.35396
chr7	119442543	119459272	17495622	NM_025989 // Gp2 // glycoprotein 2 (zymogen granule membrane) // 7 F1-F2|7 55.0 cM // 6	Gp2	NM_025989	NM_025989 // RefSeq // Mus musculus glycoprotein 2 (zymogen granule membrane) (Gp2), mR		4.12669	4.35714	4.1232	3.87593	4.49892	4.42336	4.40762	4.22926	4.07889	4.54794	4.74373	4.13334	4.41803	4.32524	4.0856	3.94298	4.2139	4.77042	4.28432	3.96731	4.48609	4.36001	4.13529	3.75945	4.18048	4.33481	4.4695	4.02227	4.11349	3.99261	4.57537	4.63625	4.20091	4.21215	4.70494	4.33123	4.13228	4.17106	4.2657	4.42927	4.1414
chr7	127876796	127885996	17483501	NM_172749 // Zfp646 // zinc finger protein 646 // 7 F3|7 // 233905 /// ENSMUST000000503	Zfp646	NM_172749	NM_172749 // RefSeq // Mus musculus zinc finger protein 646 (Zfp646), mRNA. // chr7 //		8.7944	9.15847	8.89173	9.19792	8.87964	8.89172	8.86267	8.57097	8.76278	8.75372	8.72207	8.8454	8.78441	8.73001	9.09736	9.03091	8.43108	9.19228	8.55659	8.81309	9.02379	8.6738	8.91249	8.93796	8.77448	8.9723	8.84102	8.77132	8.79624	8.44702	8.73768	8.76294	8.62139	8.75448	8.43277	8.76339	8.91403	8.97221	8.81487	9.06389	9.00531
chr7	132610638	132706420	17484068	NM_029609 // Lhpp // phospholysine phosphohistidine inorganic pyrophosphate phosphatase	Lhpp	NM_029609	NM_029609 // RefSeq // Mus musculus phospholysine phosphohistidine inorganic pyrophosph		7.53174	8.71037	7.88151	7.95327	6.91894	7.15063	7.09863	7.92684	7.84473	7.40197	7.08002	8.19808	6.77791	7.64918	7.50009	8.80329	7.78917	7.62681	7.29386	7.80431	7.89144	7.91875	7.47017	8.71739	8.22255	7.39493	5.9784	8.01845	7.75609	7.41177	7.5561	8.39059	7.31509	7.81027	7.87601	7.98131	7.5427	7.33215	8.52911	7.65013	7.29018
chr7	127342795	127345384	17496657	NM_146202 // Zfp768 // zinc finger protein 768 // 7 F3|7 // 233890 /// ENSMUST000000607	Zfp768	NM_146202	NM_146202 // RefSeq // Mus musculus zinc finger protein 768 (Zfp768), mRNA. // chr7 //		8.0655	8.22046	8.16059	8.43586	7.74174	7.92333	7.82238	7.86805	7.94039	7.75637	7.81937	8.12725	7.96518	7.84529	7.66255	8.33032	7.87982	7.873	8.13226	7.94556	7.50752	7.76753	7.65431	7.77375	7.61279	7.87634	8.01034	7.73288	7.73628	7.46735	7.87199	7.66334	8.14411	7.73018	7.65337	7.87537	7.69633	8.16118	8.16142	7.90048	8.17858
chr7	125329643	125349786	17496041	NR_045803 // 4933440M02Rik // RIKEN cDNA 4933440M02 gene // 7 F3|7 // 71208 /// NR_0458	4933440M02Rik	NR_045803	NR_045803 // RefSeq // Mus musculus RIKEN cDNA 4933440M02 gene (4933440M02Rik), transcr		5.00109	5.13095	5.39072	5.17806	5.21601	5.25895	4.86276	5.55495	5.05212	5.43011	5.30538	5.31351	5.33706	5.06288	5.79236	5.09821	5.50162	5.08386	5.19676	5.04699	4.92096	5.18852	5.32047	5.02662	5.10485	5.51257	5.40825	5.029	5.22392	5.18894	5.2834	5.11639	5.4162	5.38527	5.59252	4.92481	5.27385	5.29126	5.0186	5.80899	5.07962
chr7	133776861	133881532	17484151	ENSMUST00000065359 // Fank1 // fibronectin type 3 and ankyrin repeat domains 1 // 7 F3|	Fank1	ENSMUST00000065359	ENSMUST00000065359 // ENSEMBL // cdna:known chromosome:NCBIM37:7:140968544:141073215:1		5.16536	5.19746	5.28753	5.32824	5.61035	5.34142	5.71804	5.20628	5.14343	5.48338	5.60204	5.11545	5.24779	5.00432	5.45093	5.05879	5.12998	5.54979	5.32645	5.40484	5.09407	5.13658	5.40748	5.0195	5.1115	5.80052	5.32737	5.35636	5.54311	4.77286	5.42605	5.40786	5.41708	5.19281	5.07279	5.25459	5.20737	5.10438	5.16594	5.56599	5.02773
chr7	117380979	117667751	17482110	ENSMUST00000032892 // Xylt1 // xylosyltransferase 1 // 7 F2|7 // 233781 /// NM_175645 /	Xylt1	ENSMUST00000032892	ENSMUST00000032892 // ENSEMBL // cdna:known chromosome:NCBIM37:7:124524493:124811265:1		8.48882	8.62675	9.09615	9.18704	9.17737	9.393	8.35022	7.4941	7.07541	8.22295	8.87947	8.38546	9.10667	9.72884	9.25694	9.00375	9.09349	8.87733	9.04134	8.61517	7.35858	9.79595	8.01694	7.91567	8.10977	8.81029	7.88766	7.93472	8.35349	7.12857	9.03406	7.81506	9.28609	9.01008	8.51931	8.93265	8.37073	8.35177	8.06249	7.9514	9.49778
chr7	122159437	122169875	17482739	NM_011121 // Plk1 // polo-like kinase 1 // 7 F3|7 59.0 cM // 18817 /// ENSMUST000000331	Plk1	NM_011121	NM_011121 // RefSeq // Mus musculus polo-like kinase 1 (Plk1), mRNA. // chr7 // 100 //		10.1368	10.2241	10.506	10.4716	10.1631	10.6613	10.5858	7.93901	9.16841	10.2343	10.6414	10.9374	10.353	10.3822	10.6138	10.3901	10.3321	10.0081	10.3858	10.6526	9.06158	10.6002	9.94674	9.54693	10.4313	10.4259	10.3008	10.0273	10.4306	8.66422	10.4852	10.0207	10.471	10.2426	10.2055	10.631	10.0593	10.567	10.487	10.2112	10.5315
chr7	119760923	119787513	17482310	NM_016870 // Acsm3 // acyl-CoA synthetase medium-chain family member 3 // 7|7 F3 // 202	Acsm3	NM_016870	NM_016870 // RefSeq // Mus musculus acyl-CoA synthetase medium-chain family member 3 (A		5.84483	5.05995	4.53039	4.89978	4.53625	4.65836	4.62964	4.85987	6.60506	4.48268	4.80767	4.4952	4.7419	4.8864	4.82547	4.64894	4.62002	4.49677	4.53016	4.5458	7.46975	4.5373	5.54677	8.40649	4.31317	4.42226	4.54636	4.96052	4.40894	6.08122	4.49895	4.7708	4.9239	4.94534	4.74798	4.51062	4.60787	4.51233	4.33375	4.94464	4.39519
chr7	126847416	126852705	17483146	NM_010069 // Doc2a // double C2, alpha // 7|7 F4 // 13446 /// ENSMUST00000064110 // Doc	Doc2a	NM_010069	NM_010069 // RefSeq // Mus musculus double C2, alpha (Doc2a), mRNA. // chr7 // 100 // 9		6.80392	7.63162	7.41572	7.9833	7.48468	7.8411	7.58523	6.38603	5.97953	7.80194	7.34492	7.89403	7.72221	7.31351	7.98425	7.68843	7.79644	7.31926	7.86639	7.78684	5.7411	8.01224	7.35505	6.15201	7.69672	8.24918	7.76857	6.89041	8.01939	6.55069	8.09461	6.79493	7.7047	7.52357	7.56511	8.10389	8.1136	7.94135	7.97114	7.79818	7.89582
chr7	120739557	120805742	17482508	NM_177697 // Vwa3a // von Willebrand factor A domain containing 3A // 7 F2|7 // 233813	Vwa3a	NM_177697	NM_177697 // RefSeq // Mus musculus von Willebrand factor A domain containing 3A (Vwa3a		5.1849	5.10465	5.21541	5.34466	5.18886	5.30849	5.22759	4.96501	4.99787	4.94499	5.25815	5.04488	4.94206	5.0245	5.51852	4.94919	5.44248	5.49726	5.10636	5.41779	5.12659	5.10445	5.24788	5.02529	5.13635	5.05524	5.30796	5.10936	4.96366	4.95115	5.11385	5.05866	5.11463	5.08765	5.12861	5.40479	5.34704	5.2043	5.004	5.40849	5.48281
chr7	131371141	131387839	17484005	NM_001039534 // Pstk // phosphoseryl-tRNA kinase // 7 F3|7 // 214580 /// ENSMUST0000007	Pstk	NM_001039534	NM_001039534 // RefSeq // Mus musculus phosphoseryl-tRNA kinase (Pstk), mRNA. // chr7 /		7.34424	7.06019	7.23156	6.85365	7.20901	6.88256	7.06117	7.40582	7.79261	7.2025	7.0735	7.62534	6.68691	7.31576	6.44886	7.2255	7.35337	6.81995	6.87528	7.40183	7.74021	7.21058	6.80905	7.78787	7.42299	7.31398	7.62569	7.48983	7.49194	7.45133	7.21234	6.74272	7.00112	7.2107	6.60512	7.32742	7.1537	7.31271	7.2637	6.83236	7.82217
chr7	122965686	123002572	17482800	NM_011247 // Rbbp6 // retinoblastoma binding protein 6 // 7 F3|7 // 19647 /// ENSMUST00	Rbbp6	NM_011247	NM_011247 // RefSeq // Mus musculus retinoblastoma binding protein 6 (Rbbp6), transcrip		8.42661	8.7264	8.589	8.37354	8.65424	8.41304	8.44629	8.34189	8.50319	8.5655	8.2578	8.36807	8.57985	8.74989	8.98041	8.26169	8.49388	8.96441	8.18769	8.40138	8.57811	8.25426	8.52778	8.52828	8.71346	8.66671	8.56611	8.81067	8.43833	8.63505	8.51322	8.83678	8.46505	8.70391	8.57168	8.57252	8.70033	8.63379	8.5536	8.73637	8.60503
chr7	129257094	129391307	17483793	NM_001080963 // Ppapdc1a // phosphatidic acid phosphatase type 2 domain containing 1A /	Ppapdc1a	NM_001080963	NM_001080963 // RefSeq // Mus musculus phosphatidic acid phosphatase type 2 domain cont		6.46796	5.88401	6.2637	6.03098	6.57705	7.8356	6.7945	6.47641	5.58673	7.19451	6.84829	7.38969	6.70747	6.91492	6.74873	7.76113	7.61598	7.27862	6.92754	6.66225	6.70141	5.75218	7.10476	6.22591	6.06421	7.79083	6.24282	6.94974	7.14955	6.41614	6.41426	7.16957	6.08286	8.30325	6.78172	6.41471	7.47476	7.57972	7.37026	7.48202	6.14423
chr7	135689788	135716379	17497334	NM_001081117 // Mki67 // antigen identified by monoclonal antibody Ki 67 // 7|7 F3-F5 /	Mki67	NM_001081117	NM_001081117 // RefSeq // Mus musculus antigen identified by monoclonal antibody Ki 67		11.4498	11.6207	11.775	11.4155	11.6836	11.6941	11.7628	9.73834	10.9168	11.9331	11.6514	11.6911	11.8221	11.5398	12.1603	11.4095	11.6089	11.8366	11.7077	11.7689	11.1089	11.5983	11.4524	11.2795	11.7207	11.7646	11.5381	11.5537	11.6463	10.7218	11.5261	11.5995	11.6538	11.4636	11.7353	11.8296	11.7135	11.5351	11.8712	11.8636	11.7092
chr7	127527874	127528003	17483383	NR_034045 // Snora30 // small nucleolar RNA, H/ACA box 30 // 7|7 // 100217442	Snora30	NR_034045	NR_034045 // RefSeq // Mus musculus small nucleolar RNA, H/ACA box 30 (Snora30), small		7.81717	7.50516	7.17233	7.03944	7.83033	7.25436	5.86983	7.78694	7.99144	6.73246	6.51455	6.50515	6.74442	6.66193	9.68271	6.11876	6.999	8.92642	7.66158	6.84719	7.51158	6.77784	7.36395	7.36272	6.37024	6.84447	6.15962	8.00638	6.58012	7.15215	6.36297	6.11204	6.70775	6.33478	7.13146	6.72895	6.49009	7.10006	6.51662	7.46116	6.02615
chr7	116031979	116032550	17482079	---		---	ENSMUST00000032900 // ENSEMBL // cdna:known chromosome:NCBIM37:7:123175493:123176064:1		5.77072	5.38173	5.64534	5.93713	5.43179	5.90497	5.68017	5.61495	5.28999	5.62039	5.7634	5.56072	5.50756	5.49691	5.63447	5.44565	5.65375	5.81085	5.65849	5.5183	5.30753	5.58265	5.54206	5.50292	5.36035	5.23053	5.51509	5.06267	5.65959	5.60524	5.72575	5.68886	5.70123	5.47078	5.61049	5.53106	5.69777	5.85424	5.36824	5.9304	5.60188
chr7	128002849	128005190	17496845	---		---	ENSMUST00000126205 // ENSEMBL // cdna:known chromosome:NCBIM37:7:135146363:135148704:-1		3.97654	3.69337	3.48073	4.51237	3.9254	3.76042	3.49396	3.75398	4.45383	3.86195	3.5966	3.91517	3.90502	3.86143	3.59302	4.09781	3.90227	3.43687	4.01117	3.768	3.99601	3.61567	3.96009	3.98809	3.34721	3.87615	4.18681	3.85779	3.78506	4.69316	3.99302	3.87848	3.50123	3.7319	3.73294	4.03996	3.89729	3.48865	3.76254	4.07189	3.41153
chr7	119739914	119742226	17482307	NM_013636 // Ppp1cc // protein phosphatase 1, catalytic subunit, gamma isoform // 5|5 F	Ppp1cc	NM_013636	NM_013636 // RefSeq // Mus musculus protein phosphatase 1, catalytic subunit, gamma iso		11.8992	12.1891	12.2113	11.6583	12.2349	12.0779	12.2887	11.8575	12.0235	12.3607	12.1575	12.218	12.0957	12.3187	11.8968	11.7779	12.138	11.9745	12.1449	12.2408	12.1443	12.2641	12.2653	11.8942	12.1483	12.2813	12.3492	12.1367	12.3974	11.6272	12.0969	12.1683	12.2014	12.2	12.2558	12.1573	12.1629	12.2534	12.4247	12.38	12.228
chr7	119715093	119720765	17495667	NM_145585 // Thumpd1 // THUMP domain containing 1 // 7 F2|7 59.0 cM // 233802 /// ENSMU	Thumpd1	NM_145585	NM_145585 // RefSeq // Mus musculus THUMP domain containing 1 (Thumpd1), mRNA. // chr7		7.35946	8.25958	8.27758	7.62903	7.56268	7.70066	8.35922	7.29389	7.49972	8.38592	7.98142	7.99305	8.10883	7.79092	7.72742	7.90548	7.90512	7.82539	8.20009	7.8791	7.72096	7.89618	8.15821	7.64721	8.06734	8.29771	8.25141	7.96845	8.31601	7.51264	8.01325	8.25779	8.43512	7.86593	7.82308	8.22413	8.02284	8.12208	8.49123	8.3866	8.28882
chr7	127588698	127603605	17483398	NM_172281 // Rnf40 // ring finger protein 40 // 7 F3|7 // 233900 /// ENSMUST00000033088	Rnf40	NM_172281	NM_172281 // RefSeq // Mus musculus ring finger protein 40 (Rnf40), mRNA. // chr7 // 10		9.12957	9.56883	9.34449	9.51039	9.20742	9.47642	9.21904	9.38819	9.46942	9.54796	9.24215	9.39555	9.51161	9.1111	9.88017	9.31983	9.02504	9.56402	9.44596	9.31456	9.33869	9.20329	9.19673	9.66533	9.04887	9.1958	9.20117	9.15114	8.85728	9.24706	9.33422	8.96009	9.33701	9.13868	9.03014	9.43889	9.10444	9.51907	9.43804	9.29931	9.19736
chr7	128410420	128412341	17496898	---		---	AK079512 // GenBank HTC // Mus musculus 16 days neonate thymus cDNA, RIKEN full-length		6.56935	6.6492	6.77112	6.99349	6.62036	7.04232	6.80466	6.80112	6.37053	6.87998	6.71197	6.81757	7.17812	6.84105	6.80593	6.29322	6.51502	6.84259	6.69419	6.69865	6.36761	6.75051	6.64896	6.41859	6.45422	6.77255	6.74571	6.76816	6.79347	6.45783	6.78216	7.21358	6.92321	6.89386	6.58621	6.40403	6.64686	6.66313	6.57188	6.80489	6.48522
chr7	136320140	136324098	17548630	AK156355 // Gm10579 // predicted gene 10579 // --- // 100038399 /// XR_142254 // Gm1057	Gm10579	AK156355	AK156355 // GenBank HTC // Mus musculus activated spleen cDNA, RIKEN full-length enrich		4.03554	3.93929	3.85866	4.0052	4.3184	4.5433	4.32915	4.29283	4.13522	4.16096	4.46654	4.01442	4.47699	3.8303	4.33984	3.81656	4.35659	4.0988	3.97845	3.90493	3.89539	4.08079	4.41423	4.0167	4.01395	4.08593	3.96514	4.07668	3.61951	3.56702	3.92594	4.01779	4.37162	4.01475	4.12968	3.68838	4.13436	4.03965	3.58995	4.12606	3.90786
chr7	131410601	131446211	17484014	NM_025826 // Acadsb // acyl-Coenzyme A dehydrogenase, short/branched chain // 7|7 F4 //	Acadsb	NM_025826	NM_025826 // RefSeq // Mus musculus acyl-Coenzyme A dehydrogenase, short/branched chain		8.46397	8.6338	8.23969	7.98433	8.12912	8.28857	8.23787	9.55675	9.56698	8.08158	8.1873	8.2344	8.01347	8.23377	8.1543	8.77679	8.02327	8.42192	8.18398	8.09537	9.31015	8.36132	8.77473	9.48044	8.53325	8.63711	8.13716	8.78101	8.22119	9.54967	8.40772	8.68557	8.30698	8.38465	8.36876	8.12635	8.36217	8.42145	8.41818	8.44048	8.79005
chr7	132859225	132885114	17484080	NM_198017 // Fam175b // family with sequence similarity 175, member B // 7 F3|7 // 1093	Fam175b	NM_198017	NM_198017 // RefSeq // Mus musculus family with sequence similarity 175, member B (Fam1		8.54528	8.97575	8.93403	8.17479	8.31204	8.42854	8.86829	8.76856	8.92474	8.93136	8.61334	8.80175	8.66833	8.76338	8.76294	8.65918	8.53642	8.41599	8.65905	8.78077	8.90652	8.66978	8.5168	8.94058	8.78735	8.93129	8.90246	8.85614	8.85948	9.07717	8.92442	8.82293	8.69782	8.85308	8.52452	9.01811	8.72967	8.75902	9.03256	8.74352	8.86086
chr7	119306123	119306248	17495620	---		---	ENSMUST00000104465 // ENSEMBL // ncrna:snoRNA chromosome:NCBIM37:7:126449637:126449762:		4.61745	4.28192	4.71466	3.23719	4.37119	4.69294	4.63512	4.77119	4.592	4.9902	5.26521	4.25188	4.82907	4.59388	4.58898	3.14178	4.38038	3.91241	4.65702	4.47565	4.04847	4.81319	3.43481	3.49335	4.49291	4.89139	4.33658	4.30836	4.91711	4.02976	4.41864	4.50536	4.72765	5.04202	3.99959	4.5941	4.05862	4.96485	4.59422	4.28593	3.13567
chr7	121083322	121163097	17482634	ENSMUST00000047025 // Otoa // otoancorin // 7 F2|7 // 246190 /// NM_139310 // Otoa // o	Otoa	ENSMUST00000047025	ENSMUST00000047025 // ENSEMBL // cdna:known chromosome:NCBIM37:7:128226836:128306611:1		6.30838	7.21712	6.26474	5.77919	6.03237	6.26519	7.07663	5.09597	4.94991	6.35041	6.60756	7.33907	6.28426	6.08761	6.44882	6.4542	5.77941	7.07727	6.90056	7.74242	4.59856	6.64055	6.06024	4.62432	7.57557	6.6661	5.00541	6.60285	7.0232	4.64198	6.25854	7.11184	6.56807	5.8064	6.18998	6.16096	6.04154	6.18873	5.91662	7.64136	5.34088
chr7	121587386	121589833	17495847	AK005578 // 4933432K03Rik // RIKEN cDNA 4933432K03 gene // 7 F2|7 // 75793 /// AK015302	4933432K03Rik	AK005578	AK005578 // GenBank HTC // Mus musculus adult male testis cDNA, RIKEN full-length enric		3.8786	3.83297	3.84312	3.96416	3.82593	4.16189	3.64251	3.94328	3.88024	3.88469	3.90793	3.82057	3.79206	3.57389	3.90337	3.72751	3.78578	3.9844	4.02967	3.83803	3.72373	3.74472	3.96695	3.73319	3.6751	3.90598	3.88654	3.70133	3.74448	3.689	3.91797	4.08165	4.12353	3.69357	4.01192	3.76107	3.9918	3.96931	3.95427	4.00138	3.74879
chr7	136332216	136349415	17497351	NR_040459 // C230079O03 // uncharacterized C230079O03 // 7 F3|7 // 330664	C230079O03	NR_040459	NR_040459 // RefSeq // Mus musculus uncharacterized C230079O03 (C230079O03), non-coding		4.0123	4.24116	4.09587	4.56151	4.22906	4.17165	3.96171	4.3738	4.2329	4.52401	4.27468	4.21173	4.39553	4.15408	4.72169	4.17982	4.56364	4.24334	4.16752	4.10264	4.31209	4.09966	4.20135	4.21347	4.44223	4.45342	4.19697	4.15315	4.34836	4.06074	4.21789	4.31409	4.32868	4.25699	4.28384	4.1845	4.62612	4.26217	3.98709	4.16555	4.12564
chr7	121064067	121074530	17495839	NM_030691 // Igsf6 // immunoglobulin superfamily, member 6 // 7|7 F2-F3 // 80719 /// EN	Igsf6	NM_030691	NM_030691 // RefSeq // Mus musculus immunoglobulin superfamily, member 6 (Igsf6), mRNA.		7.90204	8.69915	7.91249	8.38784	9.53674	7.59872	7.714	7.6444	7.98874	7.88934	7.13055	8.32788	8.13964	8.45778	7.26885	8.08809	8.36233	8.44839	8.34702	9.02768	8.11557	6.51855	8.29748	7.58911	8.21574	7.44983	7.96483	8.2838	7.90224	7.93772	8.79869	8.60229	8.08987	8.49584	8.29023	7.85207	8.40892	7.46244	7.67371	7.24281	7.85928
chr7	133883199	134232146	17497246	NM_007400 // Adam12 // a disintegrin and metallopeptidase domain 12 (meltrin alpha) //	Adam12	NM_007400	NM_007400 // RefSeq // Mus musculus a disintegrin and metallopeptidase domain 12 (meltr		6.43825	7.93236	7.25712	6.97912	7.24096	7.22945	7.63951	6.7013	6.39936	9.07777	7.2037	6.72211	7.21137	6.50255	7.90029	7.09957	6.58918	7.85649	7.4475	8.20612	6.37574	7.40678	8.21326	6.34227	7.2959	7.90251	6.58793	8.34866	8.06665	6.02095	7.66352	7.53645	7.08288	6.98593	7.31585	7.49831	7.91141	7.16823	8.52648	8.49465	7.04206
chr7	130865756	130913312	17483891	NM_133942 // Plekha1 // pleckstrin homology domain containing, family A (phosphoinositi	Plekha1	NM_133942	NM_133942 // RefSeq // Mus musculus pleckstrin homology domain containing, family A (ph		8.42891	8.88285	8.54299	8.1965	8.35228	8.96167	8.79249	7.97449	8.26872	8.67563	8.89726	8.94991	8.90694	8.53752	8.45528	8.98605	8.91222	8.76033	9.13646	8.69147	8.58915	8.81237	8.52309	8.20643	9.02815	8.11195	8.42955	8.93442	8.86737	8.20689	9.26127	9.08575	8.70723	8.64206	8.63346	9.23765	8.75813	8.46355	8.92672	8.66055	9.38384
chr7	120673436	120677568	17495812	AK034016 // 9030407P20Rik // RIKEN cDNA 9030407P20 gene // 7|7 // 100504389 /// XR_1051	9030407P20Rik	AK034016	AK034016 // GenBank HTC // Mus musculus adult male diencephalon cDNA, RIKEN full-length		5.53879	6.05235	5.92893	6.10265	5.94402	5.87089	5.86696	5.82169	5.85983	6.0192	5.95888	6.4706	6.03154	6.08009	5.55485	5.93291	5.95079	5.88061	6.04024	5.72854	5.95736	5.97155	5.84105	5.98877	6.23985	6.06015	6.15228	6.00008	6.20944	6.15992	5.90876	5.97304	5.59858	6.09248	6.08303	6.33847	5.94406	6.18732	6.4114	5.8699	6.26262
chr7	131966460	131994405	17484049	ENSMUST00000045840 // Gpr26 // G protein-coupled receptor 26 // 7 F3|7 // 233919 /// NM	Gpr26	ENSMUST00000045840	ENSMUST00000045840 // ENSEMBL // cdna:known chromosome:NCBIM37:7:139158143:139186088:1		6.13456	5.86877	6.01919	5.86418	5.94066	6.32713	6.01	6.30586	5.85671	6.04153	6.30423	5.89783	5.97702	5.94072	5.74729	5.76969	5.95692	6.14109	5.92894	5.85189	6.04707	6.21227	5.95835	5.81065	5.92414	5.87224	6.03893	6.03055	5.95208	5.6822	5.90594	6.01053	5.87561	5.83375	5.99266	5.80756	6.07754	6.13881	6.12317	6.10697	6.05132
chr7	131342718	131362698	17497036	BC044749 // 2310057M21Rik // RIKEN cDNA 2310057M21 gene // 7 F3|7 // 68277 /// NM_02665	2310057M21Rik	BC044749	BC044749 // GenBank // Mus musculus RIKEN cDNA 2310057M21 gene, mRNA (cDNA clone MGC:51		8.61753	9.26818	9.1259	9.32867	8.95066	9.21808	9.09827	8.60895	8.85493	9.32736	9.01574	9.28472	9.28574	8.86086	8.96872	9.18101	8.89369	9.28114	9.20547	8.95254	8.97731	9.05372	9.06458	8.9907	8.99398	9.12041	9.01803	8.97821	8.98016	8.78307	8.91279	9.11022	9.14243	8.71885	8.99501	9.11138	8.81035	9.05851	9.13882	9.162	9.11905
chr7	120688219	120688323	17495816	---		---	ENSMUST00000158547 // ENSEMBL // ncrna:snoRNA chromosome:NCBIM37:7:127831733:127831837:		4.68529	4.90311	4.71501	5.21373	5.0583	4.85351	5.27727	5.01171	4.82075	5.30851	5.75089	4.7323	5.6386	5.1408	5.32482	4.74229	5.11256	4.92188	5.34491	4.79985	4.8624	4.98773	4.51194	4.66923	4.86776	5.01175	5.12994	4.80946	4.76628	4.98511	5.08596	5.28325	4.66507	5.06441	4.83275	4.97545	4.71139	5.2878	5.09145	5.2048	4.98895
chr7	134095790	134100278	17548628	AK143656 // Gm19514 // predicted gene, 19514 // --- // 100503026 /// XR_140848 // Gm195	Gm19514	AK143656	AK143656 // GenBank HTC // Mus musculus 6 days neonate spleen cDNA, RIKEN full-length e		5.2548	5.8784	5.88648	5.09073	5.96917	5.62947	5.91808	5.7127	5.02171	7.23426	5.92835	5.45001	5.6973	5.27042	5.7238	5.72656	5.58803	5.77971	6.06566	6.14433	5.6559	5.98583	6.64139	5.20678	5.90393	6.31544	5.44471	6.90625	6.28017	5.08331	6.23048	6.21208	5.45226	5.32426	6.01263	6.0214	6.43683	5.48837	6.55302	6.52213	5.47928
chr7	126408448	126414870	17496193	NM_009844 // Cd19 // CD19 antigen // 7 F3-F4|7 59.0 cM // 12478 /// ENSMUST00000032968	Cd19	NM_009844	NM_009844 // RefSeq // Mus musculus CD19 antigen (Cd19), mRNA. // chr7 // 100 // 83 //		4.83322	4.94915	4.86662	4.52855	4.57232	4.68842	4.81654	5.06789	5.00713	5.02668	5.3729	5.01919	4.70311	4.80342	4.91975	4.95772	4.75063	5.0751	4.79207	4.6592	4.85728	4.79007	4.92649	4.84729	5.00273	4.75576	4.97542	4.83834	4.64448	5.0033	5.00034	4.79299	5.02449	4.92649	4.94042	5.00134	5.00838	4.84003	4.75253	4.73709	4.77475
chr7	118104374	118116186	17495456	NM_170669 // Rps15a // ribosomal protein S15A // 7 F2|7 // 267019 /// BC054792 // Rps15	Rps15a	NM_170669	NM_170669 // RefSeq // Mus musculus ribosomal protein S15A (Rps15a), mRNA. // chr7 // 1		5.79958	6.29026	6.09944	6.23365	6.20289	6.16924	6.30668	5.32622	5.53014	6.2354	6.22662	6.27424	6.23388	5.85483	6.01226	6.27273	5.9265	6.03317	6.33767	5.96806	5.53427	6.61032	6.25186	5.48603	6.58853	6.58115	6.17842	6.52241	6.299	5.91505	6.36108	6.50531	6.41267	5.97694	6.67296	6.30261	6.49981	6.29737	6.57247	6.53355	6.44303
chr7	131137713	131146314	17497010	BC115646 // 4933402N03Rik // RIKEN cDNA 4933402N03 gene // 7|7 F4 // 233918 /// ENSMUST	4933402N03Rik	BC115646	BC115646 // GenBank // Mus musculus RIKEN cDNA 4933402N03 gene, mRNA (cDNA clone MGC:14		4.13301	4.54791	4.3606	4.53366	4.63047	4.67426	4.40461	4.37031	4.06857	4.12449	4.39066	4.3257	4.4835	4.29932	4.23363	4.44722	4.24181	4.41295	4.43371	4.30914	4.37162	4.32444	4.80148	4.66638	4.32471	4.26325	4.32172	4.18664	4.20715	4.19441	4.48089	4.42217	4.54615	4.27116	4.61924	4.22609	4.35218	4.29963	4.21484	4.72082	4.30464
chr7	126861972	126865377	17483165	NM_172746 // Hirip3 // HIRA interacting protein 3 // 7 F3|7 // 233876 /// ENSMUST000000	Hirip3	NM_172746	NM_172746 // RefSeq // Mus musculus HIRA interacting protein 3 (Hirip3), mRNA. // chr7		8.58965	8.702	9.19223	8.72112	8.9235	8.84696	8.99772	6.86837	8.11957	9.044	8.78368	9.16424	8.98552	8.87237	9.71977	8.90311	8.61015	8.65768	8.95528	8.84789	7.86605	9.02901	8.23992	8.16946	8.98584	9.35793	9.09722	8.6735	9.07901	7.52591	9.16033	8.48789	8.9814	8.93065	8.86462	9.41178	8.97218	9.13377	9.30656	9.10367	9.27518
chr7	128246812	128254773	17483696	NM_009365 // Tgfb1i1 // transforming growth factor beta 1 induced transcript 1 // 7|7 F	Tgfb1i1	NM_009365	NM_009365 // RefSeq // Mus musculus transforming growth factor beta 1 induced transcrip		6.86683	7.85997	7.26731	7.42499	7.29062	7.96846	8.06338	8.61703	7.80182	7.20033	7.37487	7.30004	6.99021	7.49815	7.52247	8.14231	7.94176	7.07702	7.66254	7.91331	7.32718	7.8503	7.70756	7.15058	7.53295	7.91749	7.25376	7.54975	7.5751	7.4491	7.12603	7.90145	7.064	8.17788	6.85415	7.24226	7.34141	7.26024	7.83293	8.36559	7.85316
chr7	126622889	126626016	17496345	ENSMUST00000032961 // Nupr1 // nuclear protein 1 // 7 F4|7 // 56312 /// NM_019738 // Nu	Nupr1	ENSMUST00000032961	ENSMUST00000032961 // ENSEMBL // cdna:known chromosome:NCBIM37:7:133766763:133769190:-1		8.50676	8.20668	7.58208	7.40514	7.95455	7.46983	7.14011	6.74096	7.52763	7.38891	7.53352	6.66129	7.6355	6.91818	8.01411	7.18898	6.54866	6.35555	7.82358	7.91453	7.49127	7.8592	7.84363	6.53026	7.1929	6.29349	7.17925	7.89831	6.40905	8.34457	7.2943	6.99448	7.57948	6.97632	6.80106	8.24173	6.87051	7.13786	7.39165	7.78728	7.19164
chr7	121014926	121015677	17495830	ENSMUST00000077747 // Gm9234 // predicted pseudogene 9234 // 7 F2|7 // 668548	Gm9234	ENSMUST00000077747	ENSMUST00000077747 // ENSEMBL // cdna:known chromosome:NCBIM37:7:128158470:128159191:-1		10.3973	9.64062	9.95949	9.67587	9.55849	9.3576	9.86367	9.36911	9.78082	9.64579	9.87304	9.78974	9.72727	10.0084	9.75938	9.33493	10.0858	9.43095	9.64297	9.70806	9.48836	9.66779	9.49244	9.48677	9.68276	9.97858	9.96455	9.83032	9.99526	9.53362	9.55515	9.72942	10.0896	9.67652	9.87114	9.72045	9.59723	10.1896	10.0454	9.69248	9.41331
chr7	126623249	126649559	17483058	XR_107946 // Gm20367 // predicted gene, 20367 // --- // 100504712 /// XR_107947 // Gm20	Gm20367	XR_107946	XR_107946 // RefSeq // PREDICTED: Mus musculus predicted gene, 20367, transcript varian		4.6475	4.99502	4.86711	5.30442	4.76825	5.85942	4.55447	5.05441	4.74565	4.77436	5.92684	4.68931	5.66437	4.92156	5.27048	5.00125	4.56156	4.57878	5.44127	4.57344	5.28677	5.38955	4.84749	4.86693	4.45209	4.60753	4.79311	4.66683	4.85997	4.91786	4.78231	4.65911	5.266	4.55155	4.7066	4.84444	4.86643	4.55047	4.86672	4.83487	4.54299
chr7	130774069	130825899	17483870	NM_001081038 // Btbd16 // BTB (POZ) domain containing 16 // 7 F3|7 // 330660 /// ENSMUS	Btbd16	NM_001081038	NM_001081038 // RefSeq // Mus musculus BTB (POZ) domain containing 16 (Btbd16), mRNA. /		4.38764	4.73686	4.47638	4.82779	4.46023	4.6297	4.53422	4.50734	4.21073	4.76983	4.78061	4.85199	4.69285	3.93249	4.78084	4.60059	4.58725	4.80767	4.29609	4.57415	4.51125	4.52123	4.53746	4.39749	4.38934	4.49455	4.31428	4.59427	4.45582	4.50653	4.40555	4.66926	4.65627	4.53787	4.45704	4.38564	4.36615	4.68177	4.31026	4.55247	4.53061
chr7	132557475	132576398	17497091	NM_016978 // Oat // ornithine aminotransferase // 7 F3|7 63.0 cM // 18242 /// ENSMUST00	Oat	NM_016978	NM_016978 // RefSeq // Mus musculus ornithine aminotransferase (Oat), nuclear gene enco		10.3728	10.0071	9.88801	9.97235	10.2811	10.2469	9.93648	11.239	11.0605	9.5594	10.2426	10.3785	9.73503	9.76453	10.1389	10.237	9.77734	9.06189	10.2057	10.0989	11.3353	10.5636	10.5038	10.9257	9.83883	9.54957	9.75487	10.159	10.2119	11.0774	10.2877	10.1698	10.1335	10.2014	10.0497	10.1452	9.47098	9.88558	10.1711	9.49827	10.0372
chr7	131334622	131336716	17484000	NM_183272 // Fam24a // family with sequence similarity 24, member A // 7 F3|7 // 68223	Fam24a	NM_183272	NM_183272 // RefSeq // Mus musculus family with sequence similarity 24, member A (Fam24		3.59477	3.76253	3.64616	4.28087	3.67689	3.80102	3.52817	3.79201	3.96732	4.08654	4.49499	3.98968	4.45106	3.69464	3.5427	3.61309	3.69514	3.66971	3.89355	3.74696	3.85628	4.09577	3.72369	3.55046	3.77724	3.76169	3.7157	3.5177	3.83829	3.85317	3.90324	4.08327	4.48365	3.78759	3.79661	3.68797	3.63141	3.77388	4.07022	4.06955	3.71578
chr7	120677620	120734854	17482503	NM_001164580 // BC030336 // cDNA sequence BC030336 // 7 F2|7 // 233812 /// ENSMUST00000	BC030336	NM_001164580	NM_001164580 // RefSeq // Mus musculus cDNA sequence BC030336 (BC030336), mRNA. // chr7		8.53647	9.02773	8.97248	8.54522	8.62668	8.82977	8.93329	8.2808	8.37225	9.04468	8.7253	9.03712	8.94096	8.84309	8.42968	8.66583	8.92235	8.57584	8.80632	8.98693	8.57778	8.92376	8.91331	8.67595	8.95297	9.03371	9.12318	8.81976	9.06148	8.48848	8.95581	9.00443	8.76252	8.71407	8.8947	9.25043	8.78215	8.63079	8.90779	8.95654	9.0859
chr7	130532523	130573118	17496989	NM_001162855 // Nsmce4a // non-SMC element 4 homolog A (S. cerevisiae) // 7 F3|7 // 678	Nsmce4a	NM_001162855	NM_001162855 // RefSeq // Mus musculus non-SMC element 4 homolog A (S. cerevisiae) (Nsm		9.51157	9.58398	9.45134	9.32692	9.19052	9.2337	9.72437	8.59463	9.115	9.68912	9.39099	9.50978	9.59338	9.44972	9.55281	9.55598	9.42401	9.42122	9.36933	9.2674	9.17414	9.28529	9.33595	9.25512	9.33553	9.4804	9.74666	9.56018	9.44896	8.86875	9.58249	9.22269	9.76151	9.34155	9.40012	9.4549	9.41591	9.60464	9.62779	9.50582	9.5331
chr7	130343508	130344178	17548591	XR_142300 // Gm20333 // predicted gene, 20333 // --- // 100504655	Gm20333	XR_142300	XR_142300 // RefSeq // PREDICTED: Mus musculus predicted gene, 20333 (Gm20333), miscRNA		4.46413	4.31529	4.71029	4.28164	4.51122	4.67814	4.4669	4.14458	4.37695	4.49008	4.75194	4.20619	5.57424	4.63233	4.31173	3.87078	4.58098	4.28597	4.21898	4.35032	4.30186	4.15879	4.3849	4.46852	3.99579	4.73667	4.69609	4.42389	4.39156	4.48354	4.43436	4.6364	4.60515	4.15229	4.2866	3.97232	4.4506	4.41056	4.28438	4.33155	4.1713
chr7	135396342	135399544	17484225	---		---	ENSMUST00000097982 // ENSEMBL // cdna:known chromosome:NCBIM37:7:142588025:142591227:1		4.67545	4.72137	4.68178	4.89697	4.85312	4.83056	4.6422	5.01957	4.91211	4.99238	4.71189	4.88261	4.84857	4.91634	4.546	4.92856	4.80003	5.0903	4.92596	5.07547	4.71804	4.74658	4.92257	4.54909	4.58789	4.73601	4.67716	4.8699	4.72641	5.03002	4.65493	4.93584	4.60512	4.42111	4.78619	4.85791	5.39386	4.81378	4.58984	4.87049	4.65797
chr7	121034445	121076835	17482626	NM_021554 // Mettl9 // methyltransferase like 9 // 7 F2|7 // 59052 /// ENSMUST000000331	Mettl9	NM_021554	NM_021554 // RefSeq // Mus musculus methyltransferase like 9 (Mettl9), mRNA. // chr7 //		10.0467	10.332	10.3325	10.0932	10.2331	10.2751	10.4058	9.92075	9.94928	10.197	10.3764	10.1757	10.3951	10.1947	10.0104	10.0711	10.3054	9.95223	10.4211	10.2414	9.91026	10.4348	10.3335	10.0167	10.136	10.3675	10.4519	10.2593	10.4604	9.84226	10.3214	9.94489	10.4457	10.1883	10.3859	10.3695	10.4195	10.351	10.2808	10.3886	10.3478
chr7	132154171	132155301	17484058	NM_018867 // Cpxm2 // carboxypeptidase X 2 (M14 family) // 7|7 F4 // 55987 /// ENSMUST0	Cpxm2	NM_018867	NM_018867 // RefSeq // Mus musculus carboxypeptidase X 2 (M14 family) (Cpxm2), mRNA. //		5.46013	5.65673	5.66219	5.71422	5.75572	5.89695	5.829	5.91546	5.81477	5.84032	5.85031	5.67586	5.70372	5.68255	5.6348	5.49776	5.88712	5.77819	5.83267	5.58161	5.60698	5.69191	5.67444	5.45557	5.47567	5.70911	5.71749	5.51026	5.73059	5.84382	5.55474	5.71374	5.78587	5.54758	5.79219	5.73119	5.64636	5.59458	5.63951	5.85722	5.48183
chr7	122289125	122634402	17482766	NM_008855 // Prkcb // protein kinase C, beta // 7 F3|7 60.0 cM // 18751 /// ENSMUST0000	Prkcb	NM_008855	NM_008855 // RefSeq // Mus musculus protein kinase C, beta (Prkcb), mRNA. // chr7 // 10		8.43757	6.45562	9.23518	9.4598	9.43488	10.0348	9.18308	7.82794	7.2268	9.15686	8.41997	9.94464	9.38563	9.69463	10.3575	8.49628	9.33248	9.74626	10.0383	9.55976	7.39846	10.4512	8.82395	8.14627	6.99781	9.11462	6.89721	9.20408	9.47446	7.42252	10.1604	9.41394	9.48572	9.55431	7.97936	10.0441	8.62337	8.59474	8.13851	9.25893	7.85622
chr7	131146439	131150578	17483970	NR_040531 // 1700029B22Rik // RIKEN cDNA 1700029B22 gene // 7|7 // 69495 /// BC048662 /	1700029B22Rik	NR_040531	NR_040531 // RefSeq // Mus musculus RIKEN cDNA 1700029B22 gene (1700029B22Rik), non-cod		3.33328	3.30402	3.27513	3.00267	3.32217	3.586	3.2901	3.37578	2.99051	3.24467	3.35602	3.24898	3.31058	3.29765	3.55464	3.19176	3.3029	3.3031	3.27811	3.1299	3.22277	3.35542	3.42438	3.04197	2.98648	3.28162	3.3505	3.5004	3.28472	3.10045	3.17231	3.23617	3.46813	3.18934	3.63501	3.17957	3.42236	3.46186	3.34108	3.44987	3.45454
chr7	131388649	131410521	17497044	ENSMUST00000046306 // Ikzf5 // IKAROS family zinc finger 5 // 7 F3|7 // 67143 /// NM_17	Ikzf5	ENSMUST00000046306	ENSMUST00000046306 // ENSEMBL // cdna:known chromosome:NCBIM37:7:138532166:138554035:-1		8.26076	8.72658	8.49953	8.75235	8.39072	8.44867	8.76392	8.0764	8.37869	8.66754	8.5059	8.58482	8.57239	8.49165	8.1188	8.7519	8.21878	8.32401	8.51919	8.67384	8.66976	8.45985	8.49489	8.86722	8.78673	8.78528	8.82255	8.38556	8.76721	8.44355	8.72308	8.63832	8.63223	8.44853	8.44577	8.66559	8.54475	8.54898	8.75766	8.65758	8.90047
chr7	126800790	126812791	17496427	---		---	ENSMUST00000153686 // ENSEMBL // cdna:known chromosome:NCBIM37:7:133944304:133952622:-1		7.37528	7.77347	7.59211	7.19583	7.34987	7.7272	7.62904	6.89358	6.8164	7.67409	8.01963	7.66279	7.80459	7.20601	7.62371	7.50063	7.21019	7.58745	7.80568	7.41266	6.71795	7.66276	7.0547	6.70519	7.40441	7.4654	7.39971	7.16061	7.37724	6.75497	7.68698	7.34823	7.84192	6.98478	7.35522	7.95905	7.54176	7.59146	7.56502	7.77922	7.22662
chr7	118131312	118243637	17495475	NM_001031814 // Smg1 // SMG1 homolog, phosphatidylinositol 3-kinase-related kinase (C.	Smg1	NM_001031814	NM_001031814 // RefSeq // Mus musculus SMG1 homolog, phosphatidylinositol 3-kinase-rela		9.52288	9.98474	9.80475	9.82348	10.0336	9.93512	9.74092	9.93261	10.1036	9.98571	9.74395	9.92064	10.0203	9.80596	10.2513	9.88269	9.62897	10.1881	10.0682	10.0345	10.4672	9.85786	9.91714	10.0052	9.90892	9.81927	9.71403	10.0711	9.82856	10.1479	9.97732	9.74809	9.854	9.76598	9.90362	10.0394	10.0638	9.6984	10.0831	9.98353	10.0793
chr7	125368861	125371013	17482928	NM_001145759 // 4930571K23Rik // RIKEN cDNA 4930571K23 gene // 7|7 // 75861 /// ENSMUST	4930571K23Rik	NM_001145759	NM_001145759 // RefSeq // Mus musculus RIKEN cDNA 4930571K23 gene (4930571K23Rik), mRNA		5.4827	5.47591	5.54614	5.48254	5.75117	5.82475	5.68862	5.94118	5.77485	5.60537	5.60184	5.7062	5.8692	5.68796	5.50658	5.15568	5.6795	5.63383	5.53981	5.14249	5.29752	5.47591	5.44888	5.25406	5.38667	5.5642	5.57647	5.47051	5.65457	5.62881	5.67242	5.61172	5.78913	5.59238	5.69966	5.62737	5.82592	5.76811	5.51457	5.46986	5.30005
chr7	135635931	135652314	17497326	NR_015548 // 5830432E09Rik // RIKEN cDNA 5830432E09 gene // 7|7 // 67765	5830432E09Rik	NR_015548	NR_015548 // RefSeq // Mus musculus RIKEN cDNA 5830432E09 gene (5830432E09Rik), non-cod		5.89104	6.01621	5.95019	5.86661	6.29051	5.87374	5.90635	5.9509	6.0178	5.94015	6.0118	5.62206	5.91911	6.02648	6.22541	5.99941	5.95051	6.10051	6.05086	6.25389	6.2767	5.98289	6.03577	6.14312	6.00542	5.8588	6.0666	5.76012	5.84331	6.12058	5.97265	6.30442	6.06672	6.05778	5.99671	5.88885	6.38698	5.90336	6.09843	6.05348	5.81044
chr7	123382669	123382771	17496013	---		---	ENSMUST00000157824 // ENSEMBL // ncrna:snRNA chromosome:NCBIM37:7:130526183:130526285:-		3.19502	3.50248	3.44634	4.04474	3.41491	3.2338	3.29744	3.2042	2.98486	3.12503	2.99338	2.80442	3.47054	3.62207	3.57113	3.62576	3.25243	3.17179	3.51438	3.44309	3.33158	3.42457	3.38846	3.32995	3.51036	3.43468	3.83218	3.44525	3.19521	3.52319	3.47096	3.66918	3.347	3.37093	3.27963	4.04502	3.39313	3.16734	3.21712	3.36126	3.35715
chr7	121986722	122021222	17495890	ENSMUST00000033160 // Gga2 // golgi associated, gamma adaptin ear containing, ARF bindi	Gga2	ENSMUST00000033160	ENSMUST00000033160 // ENSEMBL // cdna:known chromosome:NCBIM37:7:129130236:129164736:-1		8.97182	9.43086	9.42365	9.28727	9.06258	9.7164	9.35699	9.64006	8.70066	9.13495	9.34425	9.71652	9.63773	9.10438	9.67913	9.45441	9.10416	8.89264	9.46755	9.54004	8.50098	9.54239	8.94402	8.77648	9.2769	8.88773	9.56654	8.89742	9.05421	8.78169	9.72303	8.70977	9.96281	9.19939	9.0451	9.92056	9.15466	9.06034	9.84724	8.99928	9.08621
chr7	128003989	128011393	17483568	NM_001079932 // Trim72 // tripartite motif-containing 72 // 7 F3|7 // 434246 /// ENSMUS	Trim72	NM_001079932	NM_001079932 // RefSeq // Mus musculus tripartite motif-containing 72 (Trim72), mRNA. /		7.08329	6.29655	6.26514	6.15954	6.10709	6.01427	6.03298	6.03292	5.66569	6.40562	6.09711	6.30774	6.04631	6.19127	6.14883	6.18613	6.33218	6.73448	6.25631	5.85761	5.90093	5.86578	6.39572	5.85126	6.44322	6.18706	5.92739	6.09461	6.23327	6.56561	6.18958	6.51151	6.22481	6.23479	6.11105	6.01317	6.3455	6.42537	6.34605	6.61009	6.17958
chr7	127582383	127588595	17496715	NM_001033040 // Gm166 // predicted gene 166 // 7 F3|7 // 233899 /// ENSMUST00000072155	Gm166	NM_001033040	NM_001033040 // RefSeq // Mus musculus predicted gene 166 (Gm166), mRNA. // chr7 // 100		6.5961	6.13286	6.32798	6.29051	6.35401	6.65477	6.5194	7.42203	7.3135	6.1172	6.65249	6.60335	6.1693	6.30297	6.94743	6.30317	5.93441	6.09764	6.32909	6.16189	6.76398	6.23538	6.1736	7.37895	6.12601	6.71719	6.40298	6.21366	6.00263	7.08985	6.43057	6.19265	6.2137	6.00321	6.15642	6.38073	6.25174	6.53017	5.98973	6.07144	6.34052
chr7	128373621	128418758	17496887	NM_026418 // Rgs10 // regulator of G-protein signalling 10 // 7 F3|7 // 67865 /// ENSMU	Rgs10	NM_026418	NM_026418 // RefSeq // Mus musculus regulator of G-protein signalling 10 (Rgs10), mRNA.		7.73251	8.54837	7.37498	7.48913	7.92215	8.02346	7.49496	7.67962	7.69146	7.99467	8.3086	7.8938	8.11324	7.68818	7.87593	7.92609	7.66427	7.69052	7.50079	8.17463	7.60365	7.88346	8.03165	7.40289	7.69376	7.55503	7.25585	8.042	8.07974	7.7758	7.49961	8.89063	7.33196	8.40681	7.38266	7.33273	8.01478	7.08238	8.1101	7.37013	7.53076
chr7	125467640	125491596	17496049	ENSMUST00000033006 // Nsmce1 // non-SMC element 1 homolog (S. cerevisiae) // 7 F3|7 //	Nsmce1	ENSMUST00000033006	ENSMUST00000033006 // ENSEMBL // cdna:known chromosome:NCBIM37:7:132611154:132635110:-1		8.14185	8.66127	8.4372	8.59376	8.17545	8.52572	8.60767	7.56529	7.82048	8.5688	8.65011	8.45039	8.33697	8.31689	8.20267	8.73779	8.10362	8.28325	8.55489	8.3388	7.81939	8.23716	8.18049	8.27217	8.36426	8.74611	8.31886	8.18205	8.59847	7.65829	8.28403	8.2716	8.47859	8.17077	7.95022	8.33851	8.27039	8.32956	8.74514	8.72734	8.01153
chr7	127389673	127393629	17496678	ENSMUST00000165495 // E430018J23Rik // RIKEN cDNA E430018J23 gene // 7 F3|7 // 101604 /	E430018J23Rik	ENSMUST00000165495	ENSMUST00000165495 // ENSEMBL // cdna:novel chromosome:NCBIM37:7:134533187:134537133:-1		7.21889	7.56775	7.63869	7.89413	7.10193	7.41723	7.0127	7.14665	7.24229	7.22725	7.13047	7.26472	7.43998	7.1765	6.73485	7.36079	6.9916	7.19938	7.05846	7.01108	7.33191	7.35017	7.11237	7.24814	7.31927	7.37924	7.50664	7.2125	6.74577	7.45964	7.10936	6.80197	7.26867	7.12417	6.64767	7.07923	6.93598	7.24982	7.11891	7.37386	7.14999
chr7	127398915	127399252	17483301	NM_133354 // Sumo2 // SMT3 suppressor of mif two 3 homolog 2 (yeast) // 11 E2|11 // 170	Sumo2	NM_133354	NM_133354 // RefSeq // Mus musculus SMT3 suppressor of mif two 3 homolog 2 (yeast) (Sum		6.40277	6.65674	7.43041	4.92116	6.9386	6.46842	7.13869	5.75678	6.71002	7.1796	6.77461	6.95043	6.91412	7.58299	6.13282	5.63267	7.34773	6.63583	6.50834	6.60177	6.56576	7.11383	5.70446	6.44592	6.79138	7.13927	7.91169	7.22703	7.85078	6.1734	6.67998	7.13501	7.27938	7.26103	6.65794	7.1988	7.18767	7.61589	7.81329	7.06928	6.79975
chr7	120659296	120670343	17495802	NM_001040136 // Pdzd9 // PDZ domain containing 9 // 7 F2|7 // 67983 /// ENSMUST00000033	Pdzd9	NM_001040136	NM_001040136 // RefSeq // Mus musculus PDZ domain containing 9 (Pdzd9), transcript vari		5.36731	5.44081	5.3708	5.81443	5.42947	5.51035	5.6542	5.4388	5.41315	5.95409	5.58198	5.51553	5.69136	5.466	5.50971	5.27851	5.44843	5.18745	5.51211	5.262	5.36252	5.3742	5.36617	5.04823	5.32848	5.27807	5.68358	5.27764	5.74777	5.31708	5.47729	5.83748	5.65792	5.31598	5.3587	5.6465	5.42164	5.44217	5.4268	5.42672	5.31856
chr7	133637675	133673017	17484112	NM_178115 // 2700050L05Rik // RIKEN cDNA 2700050L05 gene // 7 F3|7 // 214764 /// ENSMUS	2700050L05Rik	NM_178115	NM_178115 // RefSeq // Mus musculus RIKEN cDNA 2700050L05 gene (2700050L05Rik), mRNA. /		8.06175	8.18042	8.17894	8.37911	8.26967	8.18175	8.31818	8.27869	8.34825	8.51758	8.04752	8.05541	8.23884	8.11891	8.61116	8.34166	8.09805	8.26936	8.50707	8.43466	8.59851	8.20216	8.34559	8.43141	8.33141	8.45262	8.32073	8.16002	8.45591	8.60825	8.43992	7.93452	8.17077	8.14865	7.82229	8.45276	8.34713	8.13635	8.35301	7.93091	8.27038
chr7	121734479	121768477	17482681	NM_011326 // Scnn1g // sodium channel, nonvoltage-gated 1 gamma // 7 F2|7 56.0 cM // 20	Scnn1g	NM_011326	NM_011326 // RefSeq // Mus musculus sodium channel, nonvoltage-gated 1 gamma (Scnn1g),		5.93522	6.80168	5.60121	5.77302	5.61581	5.8	5.81091	6.39312	6.92936	5.84653	5.70259	5.50861	5.82085	5.52586	5.84999	5.67791	5.79878	5.31036	5.98344	5.75371	6.86565	5.54478	6.06008	7.67196	5.61515	5.49757	5.52648	6.21589	6.33965	6.66441	5.47929	5.4699	5.56282	6.60022	6.34039	5.55256	5.77205	5.72986	5.63713	6.40379	5.57107
chr7	134266262	134385661	17497283	NM_001199941 // D7Ertd443e // DNA segment, Chr 7, ERATO Doi 443, expressed // 7 F3|7 66	D7Ertd443e	NM_001199941	NM_001199941 // RefSeq // Mus musculus DNA segment, Chr 7, ERATO Doi 443, expressed (D7		4.92309	5.19441	4.9034	5.13494	4.87797	4.80221	5.37214	4.90758	4.94198	5.51668	4.9294	5.07024	5.2467	4.78835	5.37551	4.89813	4.89837	5.49748	5.14662	5.34095	4.7671	4.6735	5.32584	4.60776	4.9362	5.24506	4.65417	5.46283	5.19784	5.27759	5.40125	5.41142	5.11103	4.89256	5.48948	5.27513	5.39608	5.36379	5.26301	5.73808	4.73356
chr7	128062640	128128160	17483577	NM_001082960 // Itgam // integrin alpha M // 7|7 F4 // 16409 /// NM_008401 // Itgam //	Itgam	NM_001082960	NM_001082960 // RefSeq // Mus musculus integrin alpha M (Itgam), transcript variant 1,		6.30422	6.56225	5.69021	5.44512	8.23426	5.46659	5.78166	6.17026	7.07896	5.98881	5.6238	6.28709	5.79873	6.12466	5.78157	6.12229	5.23934	6.19747	6.58305	7.44403	6.84578	5.44897	6.30607	5.84144	5.73354	5.71173	5.79387	6.16735	5.27907	6.58775	5.70223	5.6553	5.81152	6.58746	5.33672	5.57931	5.72628	5.28296	5.56036	5.64397	5.23022
chr7	127214442	127218498	17496627	ENSMUST00000106314 // Sept1 // septin 1 // 7|7 F4 // 54204 /// NM_017461 // Sept1 // se	2009-08-31	ENSMUST00000106314	ENSMUST00000106314 // ENSEMBL // cdna:novel chromosome:NCBIM37:7:134357976:134362012:-1		7.2067	6.90429	7.00593	7.37178	6.67346	6.72858	6.62459	6.48964	6.35348	6.34151	7.18174	6.67256	6.94471	7.00919	6.92919	6.65719	6.62602	7.19125	6.47703	7.03817	6.71994	6.86074	6.67764	6.4004	6.96662	6.78896	6.96177	6.16976	6.79954	6.53414	6.84943	6.9732	6.8268	6.67928	6.63802	6.81301	6.81169	7.12436	6.58804	6.5921	6.63843
chr7	120812365	120831193	17482547	XM_488079 // Gm5737 // predicted gene 5737 // 7 F2|7 // 436008	Gm5737	XM_488079	XM_488079 // RefSeq // PREDICTED: Mus musculus predicted gene 5737 (Gm5737), mRNA. // c		4.80979	4.54905	4.8882	4.4992	5.17599	4.85849	4.81033	4.90941	4.68333	4.70514	4.7155	4.91506	5.0067	4.72093	5.13564	4.48891	4.8348	5.06233	4.8464	4.52164	4.69048	4.54554	4.96444	4.56736	4.80835	4.71318	4.92787	4.71203	4.66256	4.75367	4.5533	4.73238	4.90845	4.87173	4.92774	4.90817	4.80654	4.75686	4.46352	4.78987	4.53321
chr7	132594877	132599637	17497104	ENSMUST00000054562 // Nkx1-2 // NK1 transcription factor related, locus 2 (Drosophila)	Nkx1-2	ENSMUST00000054562	ENSMUST00000054562 // ENSEMBL // cdna:known chromosome:NCBIM37:7:139786560:139791320:-1		4.67388	4.91736	4.94446	5.15412	5.09914	5.43111	4.94217	5.30691	4.90507	4.88687	5.60506	4.81608	5.21712	5.08641	5.3208	4.95841	5.1157	4.9663	4.54369	5.11966	5.36424	4.88985	4.91028	4.83598	4.50254	4.89875	4.87513	4.89358	5.11505	5.00414	4.7416	5.059	5.14459	5.06697	4.86298	4.73119	5.03373	5.07862	5.04842	4.85428	5.01703
chr7	120982509	121014787	17482613	NM_028955 // 4933427G17Rik // RIKEN cDNA 4933427G17 gene // 7 F2|7 // 74466 /// ENSMUST	4933427G17Rik	NM_028955	NM_028955 // RefSeq // Mus musculus RIKEN cDNA 4933427G17 gene (4933427G17Rik), mRNA. /		4.24082	4.17231	4.07247	4.80263	4.37384	4.40823	4.30135	5.13021	4.66396	3.97895	4.04132	4.20422	4.40153	4.24003	4.26475	4.35689	3.9637	4.2024	4.21973	4.25665	4.7554	4.22502	4.56926	4.82511	4.33525	4.16702	4.23171	4.07988	4.0338	4.88054	4.21842	4.32084	4.29251	4.06771	4.41481	4.24186	4.332	4.36444	4.25516	4.21412	4.03062
chr7	119526265	119543793	17482230	ENSMUST00000066465 // Acsm5 // acyl-CoA synthetase medium-chain family member 5 // 7 F2	Acsm5	ENSMUST00000066465	ENSMUST00000066465 // ENSEMBL // cdna:known chromosome:NCBIM37:7:126669818:126687307:1		3.95635	3.74115	3.83399	4.35138	4.34716	3.91002	3.88583	4.0658	3.51525	4.09529	4.04062	3.87619	3.95627	3.98273	4.1664	3.75599	3.95054	3.73079	3.87358	3.73406	4.19929	3.72194	4.27869	4.0209	3.78799	3.85233	3.52452	3.73516	3.61391	3.87841	3.68169	4.32658	3.97269	3.61658	3.89325	3.84751	3.83186	4.08844	4.18002	3.73134	4.1078
chr7	136268324	136318511	17484266	AK034027 // C030029H02Rik // RIKEN cDNA C030029H02 gene // 7|7 // 77383 /// AK038554 //	C030029H02Rik	AK034027	AK034027 // GenBank HTC // Mus musculus adult male diencephalon cDNA, RIKEN full-length		4.26271	4.08225	4.07909	4.30808	4.15689	4.24149	3.95324	4.22099	3.91014	4.43552	4.08933	4.04816	4.13086	4.18872	4.21687	4.32578	4.14869	4.29196	3.76125	4.16046	3.96428	4.12665	4.18679	3.99686	4.1665	3.92651	4.21245	3.67536	4.18065	4.32908	4.14722	4.32564	4.06795	4.16149	4.30997	3.58991	4.34475	4.02377	4.11935	4.36839	4.26097
chr7	121865077	121918516	17482699	NM_011325 // Scnn1b // sodium channel, nonvoltage-gated 1 beta // 7 F2|7 56.0 cM // 202	Scnn1b	NM_011325	NM_011325 // RefSeq // Mus musculus sodium channel, nonvoltage-gated 1 beta (Scnn1b), m		6.28042	5.66676	4.78317	4.72715	5.34853	5.204	5.22494	6.80369	7.47916	5.10171	5.25025	4.8897	4.96437	5.6731	5.33335	5.48792	4.98559	4.96606	5.05507	4.85778	6.27047	4.91425	6.29493	8.04627	4.93652	4.89162	4.83483	6.18368	5.04354	7.31817	4.9288	5.06747	4.91325	5.41044	5.22931	5.22548	5.01074	5.02206	5.02712	5.18198	4.36627
chr7	127746775	127768928	17483424	NM_172748 // Fbxl19 // F-box and leucine-rich repeat protein 19 // 7 F3|7 // 233902 ///	Fbxl19	NM_172748	NM_172748 // RefSeq // Mus musculus F-box and leucine-rich repeat protein 19 (Fbxl19),		7.60273	7.63858	7.94138	8.06454	7.86685	7.89351	7.735	7.97218	7.51618	7.34881	7.692	7.79941	7.79764	7.93977	8.00667	7.88699	7.72781	7.82792	7.87425	7.98474	7.72117	8.00774	7.70698	7.6482	7.66236	7.71202	7.9984	7.21213	7.65657	7.17242	7.92359	7.08271	7.99617	7.67272	7.87576	7.93529	7.94292	7.93142	8.03429	7.60052	8.0905
chr7	128774846	128774963	17496945	---		---	ENSMUST00000104095 // ENSEMBL // ncrna:rRNA chromosome:NCBIM37:7:135918360:135918477:-1		4.38526	4.51051	4.175	4.70236	4.7409	4.84055	4.80516	4.74348	4.14879	4.64117	4.62218	4.58451	4.55702	4.42464	4.30674	4.30771	4.44623	4.43392	4.38132	4.57092	4.48454	4.50746	4.66261	4.38659	4.41982	4.41923	4.55762	4.22543	4.51398	4.32874	4.3927	4.36165	4.58072	4.1885	4.58508	4.4624	4.64321	4.26264	4.30756	4.70948	4.4499
chr7	128439777	128461673	17496901	ENSMUST00000106226 // Tial1 // Tia1 cytotoxic granule-associated RNA binding protein-li	Tial1	ENSMUST00000106226	ENSMUST00000106226 // ENSEMBL // cdna:known chromosome:NCBIM37:7:135583291:135605186:-1		9.56856	10.0536	10.0969	9.89855	10.2022	10.0204	9.9866	9.47821	9.77029	10.0258	10.1414	9.93081	10.1525	10.097	9.80414	10.0888	10.0805	9.81657	10.0764	10.0331	9.99134	10.1845	9.81935	9.83273	10.1941	10.2418	10.1687	10.0902	10.1591	9.83159	10.1845	10.0726	10.143	10.1038	10.0307	10.2254	10.3811	10.0078	10.1185	9.9636	10.2783
chr7	127022134	127027019	17496555	NM_010772 // Maz // MYC-associated zinc finger protein (purine-binding transcription fa	Maz	NM_010772	NM_010772 // RefSeq // Mus musculus MYC-associated zinc finger protein (purine-binding		9.74785	9.88641	9.56969	9.89067	9.62405	9.90491	9.56313	8.43417	8.90521	9.66495	9.71402	9.69446	9.73726	9.52108	10.1676	9.95877	9.67793	9.91793	9.69813	9.7909	8.81088	9.75768	9.59933	9.16316	9.64969	9.62205	9.48226	9.15357	9.20779	8.5189	9.76056	9.35407	9.8775	9.47096	9.97609	9.84738	9.81168	9.68896	9.76515	9.8478	9.78102
chr7	127244526	127254803	17483258	NM_177362 // Zfp771 // zinc finger protein 771 // 7 F3|7 // 244216 /// ENSMUST000000525	Zfp771	NM_177362	NM_177362 // RefSeq // Mus musculus zinc finger protein 771 (Zfp771), mRNA. // chr7 //		8.10231	8.17965	8.19832	8.02683	7.69622	8.26497	8.09702	8.79561	8.47531	8.14713	8.49586	8.00636	7.96623	7.86589	8.16976	8.01137	7.85348	7.49545	8.19163	8.3699	8.55678	8.61824	8.02121	8.61292	8.13805	8.2528	8.34464	8.14616	8.08699	8.17672	8.26867	8.27505	8.30589	7.77043	8.20358	8.51077	8.18195	8.35734	8.30836	7.98207	8.46737
chr7	132597387	132599637	17484063	NM_009123 // Nkx1-2 // NK1 transcription factor related, locus 2 (Drosophila) // 7 F3|7	Nkx1-2	NM_009123	NM_009123 // RefSeq // Mus musculus NK1 transcription factor related, locus 2 (Drosophi		6.05862	5.80688	5.89971	6.32698	6.00806	6.19284	6.01719	6.36826	5.97723	6.26429	6.04383	5.8869	6.37703	5.80755	6.5912	6.00045	5.96476	5.90161	6.05221	6.03561	6.07547	5.98423	6.12622	5.91946	5.91383	5.72921	5.87204	5.82322	6.25981	5.954	5.94039	6.03022	6.15444	5.72983	5.94033	5.97209	5.83055	6.28215	5.9214	6.16963	5.95974
chr7	118153480	118153610	17482126	---		---	ENSMUST00000083940 // ENSEMBL // ncrna:snoRNA chromosome:NCBIM37:7:125296994:125297124:		7.31824	7.85561	7.56171	8.25614	8.45548	7.5639	7.39981	7.84431	8.32835	7.80631	7.09746	7.0342	7.6474	7.50859	9.51305	7.45138	7.29522	8.28746	8.09605	7.93417	7.90689	7.16307	8.05754	8.20103	7.963	8.62944	8.10186	7.94394	7.56009	7.94365	7.56181	7.33035	7.98786	7.28182	7.52856	7.48145	7.62042	7.79556	8.66913	8.59455	7.65835
chr7	126945567	126949582	17496492	ENSMUST00000106340 // Asphd1 // aspartate beta-hydroxylase domain containing 1 // 7 F3|	Asphd1	ENSMUST00000106340	ENSMUST00000106340 // ENSEMBL // cdna:novel chromosome:NCBIM37:7:134089081:134092673:-1		6.57007	7.56289	7.90183	8.35284	6.97783	7.75152	7.42743	6.11494	6.21407	7.5806	7.60738	7.86167	7.36598	7.69678	7.25868	7.61429	7.32882	7.02149	8.02271	8.09714	6.17229	8.30709	6.74373	6.21822	7.42157	7.76961	7.5466	7.48	7.47409	5.6872	7.59153	7.32846	7.83032	7.17573	7.82245	7.44363	7.71104	7.52478	8.46299	7.81448	7.48478
chr7	126865677	126884967	17496452	NM_001163775 // Taok2 // TAO kinase 2 // 7 F3|7 // 381921 /// ENSMUST00000117394 // Tao	Taok2	NM_001163775	NM_001163775 // RefSeq // Mus musculus TAO kinase 2 (Taok2), transcript variant 2, mRNA		9.81037	10.0471	9.90071	10.1415	9.82328	10.1122	9.83282	9.29433	9.54205	9.77356	9.96584	9.93597	9.97624	9.80184	10.4147	10.0002	9.77526	10.2108	9.89796	9.97158	9.71101	10.0701	9.62893	9.62211	9.92275	10.0139	9.7813	9.6218	9.64795	9.44903	9.85538	9.74363	9.6971	9.84066	9.86179	9.95158	9.88651	9.93752	9.85795	9.91353	10.1914
chr7	124344552	124348722	17482918	---		---	ENSMUST00000104912 // ENSEMBL // cdna:known chromosome:NCBIM37:7:131488066:131492236:1		5.35652	4.49777	4.63996	4.59891	4.78356	4.72956	4.91429	4.75318	4.62427	4.50268	4.98138	4.52541	4.70033	4.95816	4.67032	4.54754	5.05225	5.43476	4.58075	4.79599	4.3379	4.61658	4.88029	4.53635	4.61732	4.16464	4.81828	4.60277	4.90812	4.65124	4.60236	4.70649	4.55139	4.97172	4.52567	4.44301	5.21022	4.80607	4.80341	4.65691	4.74396
chr7	127232418	127233130	17496643	NR_030674 // Gm4532 // predicted gene 4532 // 7 F3|7 // 100043580	Gm4532	NR_030674	NR_030674 // RefSeq // Mus musculus predicted gene 4532 (Gm4532), non-coding RNA. // ch		6.98376	6.92031	7.00924	6.56779	6.72848	6.43248	6.82543	6.51268	6.16981	6.39618	6.78319	6.73904	6.69236	6.58559	6.84239	6.7282	6.87417	6.88091	6.57575	6.58677	6.3007	6.41019	6.54053	6.20928	6.77296	6.51423	6.98321	6.34679	6.61938	6.10586	6.50451	6.66975	6.54993	6.51199	6.50631	6.75227	6.97025	6.86262	6.68559	6.74684	6.76574
chr7	136509026	136509333	17497357	---		---	ENSMUST00000157244 // ENSEMBL // ncrna:misc_RNA chromosome:NCBIM37:7:143700709:14370101		3.11793	3.16338	3.23961	4.20605	3.18245	3.59491	3.01024	3.25683	3.15384	3.25863	3.44841	3.18359	3.48603	3.07042	3.46914	3.37896	3.41945	3.20515	3.27103	3.30374	3.33287	3.01044	3.1494	3.14336	2.98872	2.99887	3.29875	3.03937	3.34392	3.26396	3.31932	3.31531	3.28149	3.04537	3.28565	3.26825	3.80456	3.42165	3.27616	3.30506	3.23429
chr7	126370060	126377934	17496164	NR_045537 // Spns1 // spinster homolog 1 (Drosophila) // 7|7 F4 // 73658 /// NM_023712	Spns1	NR_045537	NR_045537 // RefSeq // Mus musculus spinster homolog 1 (Drosophila) (Spns1), transcript		8.20104	8.40996	8.33277	8.17331	8.32266	8.49061	8.16099	8.2331	8.24331	8.35917	8.40867	8.18906	8.40807	8.29818	8.54054	8.19826	8.27969	8.04581	8.55065	8.41602	8.47955	8.45062	8.29175	8.36665	8.23975	8.32903	8.25139	7.9244	8.08806	8.19443	8.3558	8.17076	8.33461	8.13852	8.32971	8.43132	8.07268	8.38394	8.26283	8.42133	8.21587
chr7	120917744	120947432	17482590	NM_025298 // Polr3e // polymerase (RNA) III (DNA directed) polypeptide E // 7|7 F3 // 2	Polr3e	NM_025298	NM_025298 // RefSeq // Mus musculus polymerase (RNA) III (DNA directed) polypeptide E (		7.9753	8.34594	8.16454	7.51778	8.01556	8.01804	8.16991	8.61053	8.33203	8.09926	7.74954	7.93967	8.11424	8.03761	8.38287	8.13453	7.91103	8.18704	8.23898	8.16574	8.26536	8.07201	8.19169	8.15768	8.18314	8.3942	8.11512	8.26908	8.41679	7.9961	8.08562	7.98816	8.04351	7.98776	8.15616	8.28201	8.19073	8.16637	8.4924	8.32172	8.11454
chr7	127191660	127196000	17496605	NM_027353 // Cd2bp2 // CD2 antigen (cytoplasmic tail) binding protein 2 // 7 F3|7 // 70	Cd2bp2	NM_027353	NM_027353 // RefSeq // Mus musculus CD2 antigen (cytoplasmic tail) binding protein 2 (C		8.62256	9.01771	9.16251	9.00745	8.3574	8.79739	9.07702	8.40101	8.28243	8.81437	8.93929	9.02676	8.95916	8.89404	8.80158	9.25461	8.79559	9.05989	8.95263	8.85356	8.26929	8.89804	8.51694	8.46612	8.78588	8.9151	9.05549	8.63649	8.92257	8.26592	8.90997	8.93556	9.0392	9.00919	8.61528	8.87049	8.83239	9.05942	9.00847	8.87055	8.7507
chr7	118842217	118856254	17495598	ENSMUST00000033277 // 2310008H09Rik // RIKEN cDNA 2310008H09 gene // 7|7 F3 // 66356 //	2310008H09Rik	ENSMUST00000033277	ENSMUST00000033277 // ENSEMBL // cdna:novel chromosome:NCBIM37:7:125989274:125999768:-1		7.01863	7.14858	7.08756	6.98275	6.83561	7.02471	7.1512	6.84463	7.01774	7.07289	7.0739	7.03135	7.06751	7.09005	6.92176	7.13915	6.79848	6.8195	6.99987	6.87425	7.32544	6.67287	7.00801	7.35184	7.04898	7.156	7.00407	6.79377	6.87223	7.30621	7.16796	6.85022	7.05152	7.07892	6.96409	7.33655	7.0044	6.95306	7.10466	7.01137	6.7807
chr7	130162451	130266808	17496947	NM_010207 // Fgfr2 // fibroblast growth factor receptor 2 // 7 F3|7 // 14183 /// NM_201	Fgfr2	NM_010207	NM_010207 // RefSeq // Mus musculus fibroblast growth factor receptor 2 (Fgfr2), transc		8.0013	7.14045	6.76955	6.1384	7.54568	7.45607	6.66675	9.90121	9.38609	6.79151	7.15618	6.78947	6.3542	7.1405	8.96988	6.95632	5.86962	7.27875	7.14605	6.92363	9.32326	6.94201	9.16425	9.5495	5.99661	7.34576	6.37256	9.04886	6.76947	9.25419	6.92282	6.6183	6.19269	7.82288	7.98672	6.17322	6.78555	6.56717	7.01215	6.99847	6.92473
chr7	135191765	135196002	17497315	NR_046050 // 1700120G07Rik // RIKEN cDNA 1700120G07 gene // 7|7 // 74314	1700120G07Rik	NR_046050	NR_046050 // RefSeq // Mus musculus RIKEN cDNA 1700120G07 gene (1700120G07Rik), non-cod		4.48097	4.53696	4.56492	4.5007	4.69568	4.58529	4.70146	4.70027	4.4276	4.61415	4.74241	4.60468	4.84813	4.617	4.87771	4.13155	4.46601	4.82138	4.60113	4.72612	4.63544	4.37935	4.61105	4.29192	4.54516	4.76515	4.82429	4.61259	4.44314	4.49493	4.54033	4.76633	4.56851	4.61419	4.63781	4.57951	4.85801	4.60254	4.7205	5.0205	4.40344
chr7	128271379	128298170	17496867	NM_145590 // BC017158 // cDNA sequence BC017158 // 7 F3|7 // 233913 /// ENSMUST00000033	BC017158	NM_145590	NM_145590 // RefSeq // Mus musculus cDNA sequence BC017158 (BC017158), mRNA. // chr7 //		7.51471	7.19122	7.48054	7.16009	7.29291	7.1584	6.93958	8.26021	7.57169	7.04767	6.65469	7.29246	6.78815	6.99435	6.856	7.44842	7.14218	6.84627	6.97432	7.15338	7.83723	7.16535	7.27849	7.52116	7.4917	7.53599	6.91281	7.3361	7.07318	7.92952	6.99486	6.91438	6.92848	6.80299	6.70594	7.27736	6.8986	7.27702	7.27722	7.74	7.00594
chr7	122139008	122159401	17495953	---		---	ENSMUST00000132811 // ENSEMBL // cdna:known chromosome:NCBIM37:7:129282522:129302915:-1		6.80013	6.5528	6.85564	6.49296	6.94967	6.58643	6.57807	6.34514	6.32244	6.29493	6.49344	6.2445	6.80041	6.40542	6.78908	6.30768	6.5992	6.57743	6.57139	6.49676	6.37956	6.44347	6.26855	6.20228	6.162	6.41638	6.6167	6.5344	6.23892	6.27671	6.60797	6.52345	6.92956	6.06704	6.95223	6.51698	6.57743	6.39993	6.39677	6.6677	6.35017
chr7	124492906	124493048	17482922	---		---	ENSMUST00000157156 // ENSEMBL // ncrna:snoRNA chromosome:NCBIM37:7:131636420:131636562:		5.33625	5.51818	5.41001	5.2257	5.56342	5.61025	5.93913	5.92015	5.64137	5.51867	5.42775	5.06843	6.21122	5.40353	5.46816	5.42209	5.61299	5.78857	5.55964	5.582	6.24834	5.48665	5.98214	5.74846	5.19133	5.4004	5.77644	5.51615	5.65114	5.11476	5.50856	5.21346	5.82143	5.36929	6.05871	5.37525	6.70237	5.81382	5.52811	5.73318	5.75256
chr7	124625670	124708935	17496036	NR_045907 // 3100003L05Rik // RIKEN cDNA 3100003L05 gene // 7|7 // 73076	3100003L05Rik	NR_045907	NR_045907 // RefSeq // Mus musculus RIKEN cDNA 3100003L05 gene (3100003L05Rik), non-cod		4.47717	4.36538	4.366	4.99895	4.52937	4.60311	4.6073	5.15051	4.59379	4.40869	4.63512	4.26189	4.43283	4.65668	4.4161	4.80309	4.42952	4.61611	4.41674	4.13343	4.68687	4.18508	4.25928	4.54331	4.28476	4.15602	4.42413	4.36711	4.24168	4.19936	4.28623	4.51977	4.32499	4.67282	4.56419	4.30743	4.62431	4.31062	4.43597	4.33281	4.14463
chr7	131560391	131571898	17484040	NM_009774 // Bub3 // budding uninhibited by benzimidazoles 3 homolog (S. cerevisiae) //	Bub3	NM_009774	NM_009774 // RefSeq // Mus musculus budding uninhibited by benzimidazoles 3 homolog (S.		10.6139	10.9729	10.8285	10.8197	10.5613	10.921	10.9069	9.58988	9.90239	10.6068	10.8425	11.0326	10.5077	10.6499	10.8962	11.0702	10.5262	10.8704	10.6931	10.9023	9.85419	11.0216	10.474	10.0208	11.0256	10.9885	10.6235	10.6199	10.8253	9.58419	10.7829	10.7352	10.7594	10.7705	10.7144	10.8264	10.771	10.7547	10.8406	10.8839	10.7463
chr7	120635176	120659523	17482484	NM_025899 // Uqcrc2 // ubiquinol cytochrome c reductase core protein 2 // 7 F2|7 // 670	Uqcrc2	NM_025899	NM_025899 // RefSeq // Mus musculus ubiquinol cytochrome c reductase core protein 2 (Uq		11.2559	11.2229	11.3366	11.0488	11.1013	11.0645	11.194	10.9796	11.0053	11.2451	11.1123	11.2838	11.1032	11.086	10.8237	11.0998	11.2804	10.8864	11.1662	11.1375	11.1222	11.1542	11.0883	11.089	11.1077	11.3411	11.1	11.0783	11.2389	11.0551	11.1415	11.0395	11.3515	11.0311	11.0568	11.2211	10.9067	11.2876	11.1456	11.2075	11.1404
chr7	126299402	126299942	17496146	NM_019647 // Rpl21 // ribosomal protein L21 // 5 G3|5 // 19933 /// NM_019647 // Rpl21 /	Rpl21	NM_019647	NM_019647 // RefSeq // Mus musculus ribosomal protein L21 (Rpl21), mRNA. // chr7 // 75		12.4586	12.1961	12.1536	12.0428	12.3359	11.7799	12.0756	12.2812	12.3098	12.2309	11.8212	12.0622	11.8794	12.1235	12.3216	11.9036	12.1055	12.1066	12.0838	12.1592	12.1905	11.9243	12.1398	12.1586	12.0443	12.1216	12.125	12.3542	12.1848	12.278	12.1124	12.1944	12.0599	12.0365	12.2838	12.0953	12.1339	12.2103	12.3516	12.1941	11.9253
chr7	116123494	116308376	17495373	ENSMUST00000106605 // Plekha7 // pleckstrin homology domain containing, family A member	Plekha7	ENSMUST00000106605	ENSMUST00000106605 // ENSEMBL // cdna:known chromosome:NCBIM37:7:123267008:123451890:-1		7.28126	7.13112	7.55382	7.64876	8.21811	7.73128	7.20125	7.49774	7.85453	6.92917	8.05009	7.7305	7.5669	7.41488	8.50852	7.58465	6.99601	8.12075	7.70507	7.5701	8.23704	7.75325	7.28655	8.07282	6.88562	6.68089	7.05491	7.07641	7.10079	7.70585	8.02246	7.89036	8.09812	7.26589	7.98024	7.60383	7.20092	7.45435	6.48318	7.14991	6.83807
chr7	127442136	127449158	17496705	NM_175163 // Zfp689 // zinc finger protein 689 // 7 F3|7 // 71131 /// ENSMUST0000005339	Zfp689	NM_175163	NM_175163 // RefSeq // Mus musculus zinc finger protein 689 (Zfp689), mRNA. // chr7 //		7.46346	7.59446	7.73641	7.77025	7.44077	7.58244	7.81561	7.0674	6.73974	7.51552	7.59471	7.76078	7.52365	7.70962	7.31604	7.81671	7.60683	7.34528	7.4831	7.80149	7.0508	7.68781	7.32062	6.80405	7.48749	7.61071	7.65832	7.40087	7.69098	6.70162	7.69183	7.5378	7.49972	7.61505	7.84105	7.76433	7.56758	8.00952	7.63367	7.72118	7.83491
chr7	132657378	132659884	17497110	---		---	ENSMUST00000132849 // ENSEMBL // cdna:known chromosome:NCBIM37:7:139849061:139851567:-1		5.20822	5.35861	5.68686	5.32908	5.93362	5.49805	5.4949	5.67296	5.5069	5.64468	5.48972	5.21729	5.37744	5.64847	5.09828	5.78196	5.41677	5.27468	5.67619	5.35212	5.44795	5.42241	5.22814	4.98505	5.43742	5.36722	5.59441	5.58403	5.38015	5.61623	5.37965	5.35883	5.62629	5.12761	5.77147	5.43557	5.56455	5.54416	5.47922	5.87836	5.37011
chr7	127107265	127108074	17548589	XR_107950 // Gm19288 // predicted gene, 19288 // --- // 100502618	Gm19288	XR_107950	XR_107950 // RefSeq // PREDICTED: Mus musculus predicted gene, 19288, transcript varian		5.94463	5.83207	5.82221	5.69902	5.86035	6.09769	5.70703	6.28832	5.86675	5.82577	5.86017	5.68916	5.96518	5.80372	5.99202	5.87965	5.84627	5.78465	5.67503	5.57165	5.78837	5.84658	5.7835	5.7476	5.70719	5.74228	5.91816	5.8315	5.58642	5.61924	5.76785	5.78692	5.98877	5.8059	5.8973	5.75061	5.66159	6.09921	5.71083	5.9201	5.57949
chr7	119690026	119714567	17482290	NM_178414 // Acsm4 // acyl-CoA synthetase medium-chain family member 4 // 7 F2|7 // 233	Acsm4	NM_178414	NM_178414 // RefSeq // Mus musculus acyl-CoA synthetase medium-chain family member 4 (A		3.99655	4.18717	4.21128	4.06774	4.02287	3.92979	4.16644	4.07968	3.68481	4.12054	4.22559	3.92413	4.02877	4.02462	3.91982	3.92542	3.92362	4.24714	3.90708	3.92008	4.12485	3.897	4.04247	3.86504	4.00806	3.68111	4.28664	3.86885	4.24863	4.16293	4.1559	3.97567	3.99407	3.96805	4.21411	3.89899	4.04039	3.99599	4.0824	4.40433	3.88897
chr7	127982570	127984881	17496836	---		---	ENSMUST00000079045 // ENSEMBL // cdna:known chromosome:NCBIM37:7:135126593:135129215:1		4.31476	4.8674	5.01914	4.52396	4.46087	4.75076	4.56063	4.76542	4.54272	4.80533	5.54408	4.91036	5.7508	4.43056	4.49432	4.31914	4.85707	4.54347	4.9082	4.76985	4.6084	5.18022	4.62871	4.63347	4.35523	4.38461	4.62672	4.80002	4.82268	4.69213	4.91603	5.0964	5.29615	4.54438	4.76575	5.06183	4.8754	4.49833	4.97293	4.76641	4.58938
chr7	132042810	132154741	17497058	NM_018867 // Cpxm2 // carboxypeptidase X 2 (M14 family) // 7|7 F4 // 55987 /// ENSMUST0	Cpxm2	NM_018867	NM_018867 // RefSeq // Mus musculus carboxypeptidase X 2 (M14 family) (Cpxm2), mRNA. //		7.59554	6.63071	6.08607	6.38799	6.48717	7.46359	6.69109	9.90562	9.37043	8.39276	6.74097	7.04738	6.57318	6.93944	6.93237	8.03771	6.3363	6.07941	7.21472	6.82647	9.85679	6.09439	7.85933	10.1816	6.26884	7.2152	5.82241	8.03625	6.5145	9.09977	7.61233	6.14745	6.28048	7.21977	6.15314	6.24531	5.82428	6.86216	7.12025	6.22238	6.60426
chr7	119768679	119794058	17495677	NM_027698 // Eri2 // exoribonuclease 2 // 7 F3|7 // 71151 /// ENSMUST00000150844 // Eri	Eri2	NM_027698	NM_027698 // RefSeq // Mus musculus exoribonuclease 2 (Eri2), mRNA. // chr7 // 100 // 7		8.97947	9.63528	9.58879	8.97516	9.2055	9.14175	9.78724	8.42743	8.74957	9.27852	9.38119	9.31835	9.25247	9.51549	9.08551	8.84145	9.34874	9.20127	9.33014	9.39136	8.78705	9.44657	9.11646	9.12197	9.53581	9.62105	9.51369	9.07622	9.84306	8.60604	9.46843	9.5261	9.26356	9.24469	9.38733	9.49258	9.47809	9.44827	9.63367	9.61855	9.38641
chr7	132979582	132983552	17497150	---		---	ENSMUST00000131085 // ENSEMBL // cdna:putative chromosome:NCBIM37:7:140171265:140175235		3.7418	3.79335	3.61128	4.57296	3.57447	3.94871	3.82205	3.84876	4.10814	4.14658	4.4504	4.01429	4.46471	3.93615	3.67017	3.63627	3.86313	3.5399	4.07628	3.64076	3.82604	3.96514	3.83838	3.97702	3.60572	3.32576	3.69588	3.88375	3.67201	3.73605	3.653	4.87561	4.50874	3.72633	4.36354	3.53429	3.77226	3.65383	3.63734	3.70026	3.90651
chr7	123377982	123430358	17482884	NM_025304 // Lcmt1 // leucine carboxyl methyltransferase 1 // 7 F3|7 // 30949 /// ENSMU	Lcmt1	NM_025304	NM_025304 // RefSeq // Mus musculus leucine carboxyl methyltransferase 1 (Lcmt1), mRNA.		8.71625	9.21746	8.97537	8.70768	8.75754	8.95917	9.12574	9.33571	9.23803	9.05334	9.00209	9.1384	8.59763	9.00059	9.11107	9.03354	8.85655	8.32068	9.01696	9.02263	9.28348	8.96772	9.21689	9.3228	9.01957	9.31483	9.17585	8.98475	9.30127	9.33917	9.0996	8.71056	9.04343	8.86912	8.9058	9.13163	8.97977	8.99057	9.17862	8.89061	8.96732
chr7	127524697	127524965	17483381	---		---	ENSMUST00000175464 // ENSEMBL // ncrna:misc_RNA chromosome:NCBIM37:7:134668211:13466847		5.17911	5.11996	6.02835	3.34294	5.33726	4.42587	5.84631	5.45068	7.09953	6.03207	5.1786	4.89659	6.02591	6.19199	6.37527	4.07597	5.69816	5.63097	4.93919	5.28815	6.38544	5.13006	5.43321	6.32276	6.24592	6.49456	5.88246	6.519	5.57686	6.86029	5.86785	5.95673	5.92294	6.09178	5.84574	6.36891	6.18532	6.16817	6.39705	4.91077	6.1424
chr7	126672865	126676432	17496354	NM_133670 // Sult1a1 // sulfotransferase family 1A, phenol-preferring, member 1 // 7 F3	Sult1a1	NM_133670	NM_133670 // RefSeq // Mus musculus sulfotransferase family 1A, phenol-preferring, memb		6.3197	6.42061	6.39318	6.55427	6.14952	6.92897	6.45189	6.96249	6.48115	6.41878	7.19916	6.27068	7.11101	6.4951	6.55421	6.24192	6.16204	6.66089	6.6253	6.36713	6.56418	6.38644	7.24424	6.97126	6.14877	6.01533	6.39845	6.33983	6.33551	6.64475	6.46398	6.53996	6.80676	6.62609	6.712	6.3729	6.37134	6.26526	6.3268	6.41754	6.10506
chr7	133587024	133602115	17497187	BC100509 // 4930404H21Rik // RIKEN cDNA 4930404H21 gene // 7|7 F4 // 73808 /// ENSMUST0	4930404H21Rik	BC100509	BC100509 // GenBank // Mus musculus RIKEN cDNA 4930404H21 gene, mRNA (cDNA clone MGC:11		3.37514	3.66124	3.48618	3.92002	3.47421	3.66083	3.63255	3.35445	3.42554	3.6797	3.70148	3.44793	3.43749	3.32059	3.74082	3.63822	3.4406	3.55981	3.52168	3.46244	3.11586	3.67525	3.43374	3.35406	3.55874	3.45655	3.44855	3.70881	3.56867	3.44621	3.65042	3.90626	3.42729	3.46829	3.40861	3.37634	3.55588	3.67235	3.53749	3.43732	3.59227
chr7	128205435	128206366	17496857	NM_009943 // Cox6a2 // cytochrome c oxidase, subunit VI a, polypeptide 2 // 7 F3|7 61.0	Cox6a2	NM_009943	NM_009943 // RefSeq // Mus musculus cytochrome c oxidase, subunit VI a, polypeptide 2 (		8.37017	6.01179	5.79456	5.79083	6.68051	6.11379	5.86145	5.94683	5.59268	5.66103	6.15094	5.78287	6.01126	6.01555	5.93617	5.66803	5.8458	5.98506	5.99443	5.92133	5.78503	5.50889	7.89566	5.81698	5.95041	5.88912	5.88721	6.7748	5.73411	7.51209	5.75181	5.70177	5.60377	5.88051	6.07602	5.81625	5.61562	5.79035	5.7906	5.94804	5.78993
chr7	126795234	126800751	17496408	NM_001177308 // Aldoa // aldolase A, fructose-bisphosphate // 7|7 F4 // 11674 /// ENSMU	Aldoa	NM_001177308	NM_001177308 // RefSeq // Mus musculus aldolase A, fructose-bisphosphate (Aldoa), trans		7.3633	6.9768	7.57802	7.7766	7.55255	7.51357	7.35216	6.89772	6.93528	7.51506	7.59577	7.59556	7.45504	6.93282	7.36144	7.09736	7.51719	7.01898	7.56063	7.49951	7.17781	7.5941	6.83559	7.0096	7.06626	7.3232	6.78721	7.23435	6.97859	6.78779	7.49026	6.97937	7.64853	6.89187	6.94762	7.68186	7.07601	6.80868	7.43972	7.28658	7.26714
chr7	127663353	127708933	17496742	NM_009746 // Bcl7c // B cell CLL/lymphoma 7C // 7|7 F4 // 12055 /// ENSMUST00000061468	Bcl7c	NM_009746	NM_009746 // RefSeq // Mus musculus B cell CLL/lymphoma 7C (Bcl7c), mRNA. // chr7 // 10		7.36092	7.86795	7.76723	7.96551	7.32531	7.75549	7.68692	7.1644	7.20848	7.70615	7.47825	7.74115	7.4936	7.76356	7.62886	7.76196	7.58482	7.37491	7.62097	7.69491	7.22026	7.75085	7.23268	7.15589	7.48092	7.80726	7.73762	7.54757	7.48423	7.16946	7.74944	7.76706	7.71683	7.57936	7.82251	7.72858	7.85625	7.84366	7.70657	7.71807	7.92905
chr7	135537824	135686294	17484233	NM_011212 // Ptpre // protein tyrosine phosphatase, receptor type, E // 7 F3|7 67.6 cM	Ptpre	NM_011212	NM_011212 // RefSeq // Mus musculus protein tyrosine phosphatase, receptor type, E (Ptp		6.52732	6.41938	6.14282	5.59315	6.73387	6.3958	5.60989	6.65173	6.32307	5.78167	5.84918	6.12725	6.39899	6.10242	6.55517	7.51507	6.51567	6.66146	7.1641	6.7948	6.56657	5.96751	6.42712	6.29771	6.21619	6.27672	6.3349	6.17757	5.95578	6.43806	7.29422	6.26234	6.19002	6.27265	7.38934	6.06647	6.90516	6.23717	6.04765	6.14735	7.35823
chr7	122969058	122970459	17495983	NR_045614 // 4930413G21Rik // RIKEN cDNA 4930413G21 gene // 7 F3|7 // 73951	4930413G21Rik	NR_045614	NR_045614 // RefSeq // Mus musculus RIKEN cDNA 4930413G21 gene (4930413G21Rik), non-cod		4.2437	4.34137	4.31937	4.6226	4.39686	4.59527	4.19135	4.33889	4.19047	4.29329	4.61389	4.42395	4.55288	4.01533	4.82828	4.29954	4.21612	4.56361	4.46019	4.18334	4.07361	4.05791	4.24128	3.91779	4.29026	4.22691	4.19693	4.01638	4.16183	4.08021	4.16809	4.52721	4.47867	4.28882	4.46632	4.22633	4.60371	4.68544	4.12872	4.45463	4.09441
chr7	131614146	131614997	17497055	NM_013721 // Rpl7a // ribosomal protein L7A // 2 A3|2 18.0 cM // 27176 /// BC091731 //	Rpl7a	NM_013721	NM_013721 // RefSeq // Mus musculus ribosomal protein L7A (Rpl7a), mRNA. // chr7 // 79		11.3247	11.201	11.1195	11.4285	11.2109	11.1158	10.9984	11.0975	11.0247	11.1544	11.1931	11.0448	11.3268	10.772	11.3507	11.0298	11.1553	10.9454	11.3853	11.2056	10.9613	10.907	11.1204	11.1764	10.6831	11.2036	11.046	11.1486	11.1849	10.9735	11.0601	10.5769	11.446	10.6879	10.2243	11.0466	10.7692	11.3503	11.2944	11.3743	10.7035
chr7	127211608	127214298	17483242	NM_016754 // Mylpf // myosin light chain, phosphorylatable, fast skeletal muscle // 7 F	Mylpf	NM_016754	NM_016754 // RefSeq // Mus musculus myosin light chain, phosphorylatable, fast skeletal		8.18313	4.1917	4.30511	3.94189	3.97366	3.881	3.93778	3.62791	4.09195	4.19011	3.9957	4.22551	4.08244	3.81607	4.43798	3.93022	4.08371	4.45697	3.72107	4.14276	4.18714	3.91833	6.1423	4.0146	4.5023	4.4107	4.13788	6.03259	3.65376	7.35897	4.35605	4.03596	4.14636	4.00539	4.10721	3.71995	4.70432	3.90747	4.01158	4.12534	3.47147
chr7	132931142	132986391	17484094	ENSMUST00000106157 // Zranb1 // zinc finger, RAN-binding domain containing 1 // 7 F3|7	Zranb1	ENSMUST00000106157	ENSMUST00000106157 // ENSEMBL // cdna:known chromosome:NCBIM37:7:140122825:140178074:1		9.7956	10.8101	10.6112	10.2774	10.1671	10.3208	10.5653	9.50388	9.89326	10.6644	10.3044	10.5069	10.2988	10.4001	9.93371	10.413	10.2541	10.2833	10.4918	10.2857	10.0953	10.2935	10.6541	10.2014	10.4592	10.5302	10.4565	10.4697	10.4247	10.104	10.5879	10.715	10.4283	10.4156	10.4846	10.5735	10.6082	10.473	10.5225	10.5826	10.6685
chr7	127197459	127208468	17496615	NM_144522 // Tbc1d10b // TBC1 domain family, member 10b // 7|7 F4 // 68449 /// ENSMUST0	Tbc1d10b	NM_144522	NM_144522 // RefSeq // Mus musculus TBC1 domain family, member 10b (Tbc1d10b), mRNA. //		8.14804	8.59444	8.59592	8.95969	8.16481	8.85567	8.54164	8.07971	8.20815	8.59521	8.7623	8.53391	8.74989	8.20909	8.46135	8.75714	8.45364	8.46642	8.59144	8.76569	8.21096	8.61948	8.14327	8.43823	8.29885	8.40217	8.55562	8.253	8.34249	7.89036	8.53304	8.2151	8.53019	8.28163	8.22101	8.67343	8.37332	8.58828	8.46021	8.30303	8.48644
chr7	127603903	127604445	17496726	NR_027915 // 1700120K04Rik // RIKEN cDNA 1700120K04 gene // 7 F3|7 // 68232 /// BC04955	1700120K04Rik	NR_027915	NR_027915 // RefSeq // Mus musculus RIKEN cDNA 1700120K04 gene (1700120K04Rik), non-cod		5.71875	5.95005	5.69507	5.63245	5.54413	5.58733	5.42009	5.94617	5.64916	5.57962	6.05609	5.90692	5.8633	5.91884	5.52199	5.8854	5.78952	5.87718	5.59534	5.74219	5.8923	5.58265	5.94847	5.79943	5.69757	5.85107	5.85168	5.7963	5.5822	5.57005	5.87747	6.43627	5.90947	5.68962	5.75906	5.88258	5.81149	5.80826	5.61673	5.95387	5.47946
chr7	129962165	129978669	17483835	NR_046077 // Gm4265 // predicted gene 4265 // 7 F3|7 // 100043150	Gm4265	NR_046077	NR_046077 // RefSeq // Mus musculus predicted gene 4265 (Gm4265), non-coding RNA. // ch		4.38869	4.64496	4.51408	4.4884	4.44579	4.57094	4.49898	4.50566	4.38046	4.5675	4.39907	4.49043	4.62206	4.44266	4.75718	4.48279	4.6661	4.71632	4.40064	4.50617	4.64748	4.54004	4.42561	4.28144	4.44904	4.43223	4.50089	4.55789	4.26297	4.33691	4.6668	4.67015	4.41262	4.41534	4.54733	4.58535	4.53419	4.7217	4.37828	4.47329	4.75207
chr7	127107114	127122226	17496589	ENSMUST00000032912 // Qprt // quinolinate phosphoribosyltransferase // 7 F3|7 // 67375	Qprt	ENSMUST00000032912	ENSMUST00000032912 // ENSEMBL // cdna:known chromosome:NCBIM37:7:134250628:134265740:-1		5.82963	5.82895	5.95768	5.62912	6.06954	5.83464	5.82109	5.94095	5.53011	5.92352	5.97409	6.00112	5.98799	5.73039	5.72706	5.52292	5.92953	5.98569	5.98037	5.87404	5.86226	5.69359	6.06441	5.7634	5.65709	5.69848	5.7257	5.79388	5.92908	5.4848	5.63186	5.93106	5.98841	5.42941	5.95832	5.38137	6.05399	5.51417	5.71103	6.18371	5.63576
chr7	127776670	127800122	17483447	ENSMUST00000047075 // Setd1a // SET domain containing 1A // 7 F3|7 // 233904 /// NM_178	Setd1a	ENSMUST00000047075	ENSMUST00000047075 // ENSEMBL // cdna:putative chromosome:NCBIM37:7:134920184:134943636		7.7421	7.90997	7.88844	8.15182	7.93864	8.08676	7.94088	7.38514	7.75226	8.05078	7.93031	7.91235	7.92796	7.85869	8.6046	8.03446	7.50081	8.18826	7.94256	7.88536	7.65885	7.72638	7.61296	7.89017	7.86832	7.9276	7.88732	7.79542	7.66342	7.55183	7.83374	7.99424	7.75833	7.78596	7.99027	7.86671	7.90569	7.91119	8.0203	8.05788	7.97455
chr7	123214780	123273253	17482857	NM_146198 // Slc5a11 // solute carrier family 5 (sodium/glucose cotransporter), member	Slc5a11	NM_146198	NM_146198 // RefSeq // Mus musculus solute carrier family 5 (sodium/glucose cotransport		5.55187	5.13573	5.68618	5.26616	5.76283	5.52932	5.52461	5.54534	5.02699	5.07745	5.63408	5.34623	5.47418	5.68173	5.26197	4.95935	5.77332	5.56701	5.37642	5.3622	5.32329	5.62371	5.60853	5.55613	5.46776	5.55265	5.48451	5.19859	5.49355	5.7097	5.43542	5.83314	5.5823	5.49198	5.68802	5.62958	5.97862	5.56737	5.4631	5.63754	5.17657
chr7	119895861	119916756	17482355	NM_029610 // Lyrm1 // LYR motif containing 1 // 7 F2|7 // 73919 /// ENSMUST00000106517	Lyrm1	NM_029610	NM_029610 // RefSeq // Mus musculus LYR motif containing 1 (Lyrm1), mRNA. // chr7 // 10		5.67844	5.51861	5.75109	5.30126	5.43009	5.27599	5.66676	5.57933	5.51672	5.38042	5.18147	5.8143	5.53875	5.43578	5.85021	5.66135	5.3105	5.41502	5.80604	5.47011	5.35723	5.37657	5.54855	5.48687	5.56612	5.53875	5.42911	5.50182	5.6262	5.2267	5.6244	5.2636	5.61364	5.55558	5.77084	5.61573	5.61836	5.70646	5.9935	5.52091	5.80225
chr7	128154376	128205532	17483648	NM_001029872 // Itgad // integrin, alpha D // 7 F3|7 // 381924 /// ENSMUST00000033051 /	Itgad	NM_001029872	NM_001029872 // RefSeq // Mus musculus integrin, alpha D (Itgad), mRNA. // chr7 // 100		5.36558	6.3259	5.05216	4.9928	6.07643	4.8963	4.75246	4.92861	4.53656	5.98376	5.13196	5.18145	5.47681	4.67425	4.80483	4.94323	4.68865	7.86397	5.49272	5.99778	4.66223	4.92096	5.59862	4.47614	5.63222	5.06405	5.72548	4.96559	4.82123	4.56684	5.27426	6.07044	5.24941	4.80019	5.32434	4.76407	6.11767	5.14771	5.7786	4.98063	6.08755
chr7	126886171	126922915	17496475	ENSMUST00000120007 // Tmem219 // transmembrane protein 219 // 7|7 F4 // 68742 /// NM_02	Tmem219	ENSMUST00000120007	ENSMUST00000120007 // ENSEMBL // cdna:novel chromosome:NCBIM37:7:134029732:134040938:-1		7.83877	7.87129	7.66365	7.70802	7.60721	7.85531	7.54923	8.42673	8.25043	7.44007	7.93849	7.74205	7.45703	7.53387	7.31818	7.77181	7.1582	7.32145	7.75346	7.60634	8.07238	7.99639	7.84429	8.33693	7.37486	7.74867	7.46194	7.82845	7.6317	8.1141	7.27802	7.60283	7.50034	7.38473	8.12204	7.4693	7.35278	7.43897	7.45446	7.48326	7.35836
chr7	126101715	126200501	17496111	NM_028816 // Xpo6 // exportin 6 // 7 F3|7 // 74204 /// ENSMUST00000009344 // Xpo6 // ex	Xpo6	NM_028816	NM_028816 // RefSeq // Mus musculus exportin 6 (Xpo6), mRNA. // chr7 // 100 // 78 // 21		10.368	10.657	10.562	10.7526	10.5356	10.7354	10.6544	10.316	10.3623	10.6978	10.4075	10.5171	10.5396	10.7065	10.7839	10.8166	10.3388	10.8106	10.5406	10.5722	10.4914	10.6163	10.5832	10.5621	10.7732	10.607	10.6114	10.5496	10.598	10.3002	10.5894	10.4874	10.5355	10.5866	10.6343	10.6074	10.6846	10.6455	10.6469	10.5286	10.6357
chr7	119486587	119523482	17495651	NM_027943 // Pdilt // protein disulfide isomerase-like, testis expressed // 7|7 F3 // 7	Pdilt	NM_027943	NM_027943 // RefSeq // Mus musculus protein disulfide isomerase-like, testis expressed		3.80602	3.99597	3.82107	3.63514	3.73944	3.95927	4.24723	3.95836	3.72848	3.65807	3.97402	3.91378	3.76032	3.5693	4.25974	4.31821	4.02868	3.75817	3.92109	3.9573	3.78388	3.68656	4.04177	4.11521	3.89191	3.73231	3.86865	3.84359	3.69846	3.83174	3.96576	4.20828	3.87082	3.86294	3.95636	4.13835	4.11746	3.85349	3.9066	4.16751	3.91529
chr7	127912517	127925832	17483532	ENSMUST00000033070 // Kat8 // K(lysine) acetyltransferase 8 // 7 F3|7 57.0 cM // 67773	Kat8	ENSMUST00000033070	ENSMUST00000033070 // ENSEMBL // cdna:known chromosome:NCBIM37:7:135056031:135069346:1		8.36717	8.20189	8.28749	8.24624	8.13625	8.16636	8.36504	7.46729	7.48591	8.35289	8.09366	8.41768	8.42757	8.22063	8.72502	8.39263	7.92245	8.45884	8.33357	8.48494	7.88005	8.3296	7.79891	7.73665	8.19768	8.09979	8.23043	7.99027	8.28244	7.6573	8.53789	8.14061	8.31821	8.03108	7.66531	8.49178	8.32601	8.32391	8.2713	8.38045	8.42966
chr7	121707189	121708011	17482678	---		---	ENSMUST00000065310 // ENSEMBL // cdna:known chromosome:NCBIM37:7:128850703:128851525:1		6.29896	6.22009	6.3491	6.51286	6.37577	6.46053	6.34068	6.51795	6.02379	6.49951	6.49414	6.24849	6.40408	6.21036	6.52042	6.46146	6.22251	6.42498	6.50503	6.21564	6.37388	6.46445	6.46293	6.13461	6.20949	6.2826	6.17622	6.26511	6.03244	5.97493	6.19308	6.25383	6.33863	6.03183	6.28156	6.61825	6.36258	6.109	6.33288	6.49383	6.09543
chr7	131032076	131121628	17483925	NM_007769 // Dmbt1 // deleted in malignant brain tumors 1 // 7|7 F4 // 12945 /// ENSMUS	Dmbt1	NM_007769	NM_007769 // RefSeq // Mus musculus deleted in malignant brain tumors 1 (Dmbt1), mRNA.		4.00982	4.24631	4.00491	4.2692	3.96501	3.90203	4.26147	3.75329	6.74682	4.45454	3.81096	4.22072	3.9329	3.82492	4.30797	4.05523	3.89765	3.82638	3.98176	4.1426	6.08756	3.63458	4.48236	4.25133	3.96545	4.38995	4.12921	4.19785	3.75196	4.05467	4.21542	4.19157	4.20384	3.98684	4.13825	4.24005	3.99131	3.94705	3.97154	4.46058	3.66031
chr7	119611082	119617650	17495665	XR_142259 // Gm19950 // predicted gene, 19950 // --- // 100503901	Gm19950	XR_142259	AK050360 // GenBank HTC // Mus musculus adult male liver tumor cDNA, RIKEN full-length		4.61716	4.32669	4.41678	4.42947	4.46651	4.59166	4.53618	4.72917	4.90672	4.40728	4.7431	4.55957	4.69557	4.56627	4.52024	4.53902	4.46304	4.5173	4.57335	4.22489	4.18876	4.37602	4.40592	4.39814	4.34912	4.42151	4.30309	4.42442	4.31555	4.69792	4.41184	4.40557	4.53691	4.33472	4.3649	4.49609	4.41557	4.52117	4.35054	4.28972	4.37196
chr7	127050156	127051977	17496584	NM_026918 // Zg16 // zymogen granule protein 16 // 7|7 F4 // 69036 /// ENSMUST000000511	Zg16	NM_026918	NM_026918 // RefSeq // Mus musculus zymogen granule protein 16 (Zg16), mRNA. // chr7 //		3.7205	3.52613	3.58113	4.72714	4.04454	3.85141	3.58713	3.49	3.78364	4.11377	3.68146	4.19753	3.78931	3.5607	4.3627	3.9751	3.79411	3.88697	4.17724	3.7974	3.62634	3.65106	3.50981	3.78279	3.73212	3.42776	3.4606	3.69134	3.86425	3.65826	3.72801	3.66105	3.83811	3.33545	3.71357	3.32506	3.61109	3.6177	3.85186	3.8708	3.70192
chr7	125318359	125319518	17482924	---		---	ENSMUST00000060220 // ENSEMBL // cdna:known chromosome:NCBIM37:7:132461873:132463032:1		3.5381	3.31168	3.68512	3.82226	3.47557	3.84451	3.5377	3.58094	4.01714	3.66357	3.49763	3.5542	3.47458	3.39372	3.17157	3.4912	3.62391	3.48132	3.54021	3.55132	3.71131	3.20496	3.78204	3.41066	4.00312	4.1006	3.4689	3.34592	3.32756	3.45193	3.85756	3.85984	3.55915	3.64402	3.55127	3.73065	3.82579	3.63314	3.52497	3.59424	3.69306
chr7	118855775	118972652	17482218	NM_001081446 // Iqck // IQ motif containing K // 7 F2|7 // 434232 /// ENSMUST0000010654	Iqck	NM_001081446	NM_001081446 // RefSeq // Mus musculus IQ motif containing K (Iqck), mRNA. // chr7 // 1		6.3541	6.14715	6.38701	6.19725	6.74279	6.32794	6.10903	6.60527	6.51724	6.80912	6.33774	6.18803	6.42157	6.31865	6.66397	6.24138	6.1829	6.32916	6.23082	6.38325	6.34897	6.39152	6.35817	6.42665	6.2235	6.42897	6.50838	6.08731	6.01355	6.27367	6.18248	6.39746	6.31314	6.24652	6.28842	6.33755	6.33266	6.33921	6.22952	6.36746	6.04336
chr7	125444620	125462269	17482932	NM_029842 // Jmjd5 // jumonji domain containing 5 // 7 F3|7 // 77035 /// ENSMUST0000003	Jmjd5	NM_029842	NM_029842 // RefSeq // Mus musculus jumonji domain containing 5 (Jmjd5), mRNA. // chr7		6.75838	6.93897	6.91374	6.75733	6.93849	7.00293	6.64129	6.78827	6.75679	6.9472	6.88942	6.76786	6.85516	6.74985	6.83982	7.01068	6.89175	7.23478	6.83261	6.48096	6.6903	6.67754	6.50592	7.08326	6.76286	6.93116	6.7788	6.79334	6.98754	6.4294	7.07594	6.6535	6.63744	6.98001	7.11582	7.04851	6.96027	6.94223	6.8498	6.64252	6.62169
chr7	132314912	132316219	17548626	NR_028578 // Gm10584 // predicted gene 10584 // 7 F3|7 // 100043682 /// NR_028578 // Gm	Gm10584	NR_028578	NR_028578 // RefSeq // Mus musculus predicted gene 10584 (Gm10584), non-coding RNA. //		5.96177	6.01671	5.50908	5.31738	6.11248	5.93232	5.64751	6.0791	5.68747	5.59764	5.90692	5.58236	5.73292	5.62874	5.83497	5.65567	5.70743	5.97383	6.04666	5.89315	5.89976	5.62647	6.36887	5.75651	5.63996	5.78712	5.82317	5.43678	5.51428	5.88967	6.00442	5.73113	5.83217	5.81943	5.88603	5.77419	5.99915	5.8186	5.55203	5.73324	5.45944
chr7	119742819	119767038	17495673	XR_140853 // Gm19963 // UPF0124 protein C13orf31 homolog // --- // 100503918	Gm19963	XR_140853	XR_140853 // RefSeq // PREDICTED: Mus musculus predicted gene, 19963 (Gm19963), miscRNA		5.39521	5.18225	5.41789	5.23957	5.35637	5.70981	5.36138	5.41215	5.37381	5.16922	5.59676	5.30856	5.51401	5.30433	5.43751	5.17984	5.33203	5.42487	5.54543	5.45419	5.47681	5.40111	5.50258	5.183	5.24084	5.21811	5.51528	5.01208	5.1618	4.80261	4.81255	5.41149	5.56008	5.20294	5.33143	5.27128	5.68808	5.30386	5.09428	5.70635	4.96967
chr7	126759601	126765819	17483084	NM_011952 // Mapk3 // mitogen-activated protein kinase 3 // 7 F3|7 61.0 cM // 26417 ///	Mapk3	NM_011952	NM_011952 // RefSeq // Mus musculus mitogen-activated protein kinase 3 (Mapk3), mRNA. /		10.7536	11.0352	10.8623	10.9362	11.065	11.1045	11.0638	11.1942	11.2285	11.1316	11.1197	11.1696	10.8787	10.8112	10.9417	10.9593	10.5447	10.7715	10.9677	11.2078	11.2401	11.0762	10.9498	11.4113	10.9724	10.9629	10.7679	10.9876	10.8558	11.1564	11.0167	10.636	11.0316	10.713	10.8303	11.0476	10.7272	10.8313	10.8282	10.7663	10.7338
chr7	122133041	122149044	17482730	NM_021608 // Dctn5 // dynactin 5 // 7|7 F3 // 59288 /// ENSMUST00000033156 // Dctn5 //	Dctn5	NM_021608	NM_021608 // RefSeq // Mus musculus dynactin 5 (Dctn5), mRNA. // chr7 // 100 // 100 //		10.8417	11.2346	11.0273	10.9084	10.5857	10.8457	10.9645	10.6652	10.7654	11.0276	10.6794	11.1649	10.5095	10.9561	10.9963	10.9844	10.8375	10.7838	10.7456	11.2079	10.8233	10.9111	11.0389	10.8929	11.1065	10.9908	10.8673	11.0471	11.0119	10.7804	11.0344	11.0796	10.8427	11.1257	10.8153	11.0232	11.3286	10.8055	11.1235	11.1247	11.2353
chr7	127485221	127491513	17483325	NM_010183 // Fbrs // fibrosin // 7|7 F4 // 14123 /// ENSMUST00000048896 // Fbrs // fibr	Fbrs	NM_010183	NM_010183 // RefSeq // Mus musculus fibrosin (Fbrs), mRNA. // chr7 // 100 // 100 // 24		7.78256	7.65437	7.33649	7.35878	7.61152	7.80689	7.21752	8.01508	7.72291	7.75731	7.32186	7.47551	7.60424	7.2276	8.11998	7.606	7.13132	7.70451	7.57666	7.28595	7.64202	7.37911	7.45131	7.69851	7.24178	7.24094	7.32155	7.47552	6.97826	7.49877	7.47663	7.47672	7.34654	7.48039	7.38464	7.45037	7.25936	7.34089	7.13979	7.54816	7.48882
chr7	130861285	130866330	17497007	AK138132 // Gm5602 // predicted gene 5602 // 7 F3|7 // 434249 /// XR_107956 // Gm5602 /	Gm5602	AK138132	AK138132 // GenBank HTC // Mus musculus adult male hypothalamus cDNA, RIKEN full-length		4.86741	5.15442	5.01981	4.87293	4.79099	4.8045	4.89437	5.22913	5.41283	5.17717	4.95179	5.07638	4.90368	5.07598	5.03141	5.57431	5.38279	4.85124	5.19478	5.0326	5.20198	4.74041	4.84027	4.90651	5.09067	4.89713	4.88863	4.98003	5.13838	5.26785	5.0171	5.28487	5.05744	4.92412	5.18114	5.0078	4.85646	5.08598	5.07097	4.81625	4.94337
chr7	126785868	126792471	17496397	NM_019674 // Ppp4c // protein phosphatase 4, catalytic subunit // 7 F3|7 // 56420 /// E	Ppp4c	NM_019674	NM_019674 // RefSeq // Mus musculus protein phosphatase 4, catalytic subunit (Ppp4c), m		8.89573	8.82619	8.87767	9.51946	8.60247	9.08139	8.76553	8.8336	9.01245	8.61189	9.12015	9.06328	9.21641	8.85102	8.73861	9.1876	8.76521	8.54204	8.84016	8.9207	8.93421	8.95573	8.65957	9.13542	8.72867	8.79455	8.82924	8.48376	8.81977	8.66003	8.91156	8.48898	9.07847	8.7234	8.51891	9.02761	8.55515	8.90893	8.91218	8.79389	8.76655
chr7	120328684	120407687	17482416	NM_177213 // Abca15 // ATP-binding cassette, sub-family A (ABC1), member 15 // 7 F2|7 /	Abca15	NM_177213	NM_177213 // RefSeq // Mus musculus ATP-binding cassette, sub-family A (ABC1), member 1		4.67919	4.65562	4.73405	5.27846	4.88337	4.95885	4.49514	4.58709	5.14403	4.7284	5.04715	4.54082	4.67066	4.76148	4.59517	4.40329	4.7476	4.81609	4.88127	4.95957	4.7382	4.9053	4.57053	5.10852	4.74539	4.53292	4.66078	4.4196	4.45291	4.30227	4.79526	4.67265	4.66815	4.39232	5.00229	4.30471	4.83281	4.58912	4.49556	4.97382	4.48617
chr7	119607026	119662515	17482272	ENSMUST00000047929 // Acsm1 // acyl-CoA synthetase medium-chain family member 1 // 7|7	Acsm1	ENSMUST00000047929	ENSMUST00000047929 // ENSEMBL // cdna:known chromosome:NCBIM37:7:126761295:126806029:1		3.79572	3.89879	3.64585	3.51869	3.71507	3.78821	3.85098	3.8076	3.79695	3.72208	3.88006	3.60357	3.63481	3.51067	3.84712	3.97743	3.89787	3.70472	3.83865	3.81957	3.73642	3.7879	3.78182	3.95971	3.89656	3.51232	3.78999	3.82632	4.03806	3.74579	3.53149	3.78627	3.93204	3.70162	3.81513	3.82858	4.24893	3.63135	3.65729	3.82167	3.7247
chr7	133939619	133939741	17497276	---		---	ENSMUST00000175291 // ENSEMBL // ncrna:miRNA chromosome:NCBIM37:7:141131302:141131424:-		4.18699	3.79197	3.59366	4.35993	4.0827	4.58178	3.93375	3.89442	3.98254	4.51356	4.59302	3.7967	5.13789	3.61533	4.55428	3.53249	3.45424	4.00007	4.33342	4.26004	3.71979	4.94706	3.92971	3.63299	3.8483	4.33021	4.32055	3.47541	4.0938	3.87502	3.97661	3.89838	4.21121	3.97509	4.61896	4.79687	4.2961	3.74453	5.04951	3.89403	4.34872
chr7	119554340	119600694	17482247	NM_001177978 // Acsm2 // acyl-CoA synthetase medium-chain family member 2 // 7 F2|7 //	Acsm2	NM_001177978	NM_001177978 // RefSeq // Mus musculus acyl-CoA synthetase medium-chain family member 2		4.28495	4.56995	4.4712	4.62112	4.34363	4.46904	4.67334	4.66405	4.60458	4.54216	4.53836	4.43911	4.37485	4.50078	4.60875	4.45514	4.61254	4.23007	4.11989	4.47253	4.5038	4.39801	4.7416	4.27876	4.45614	4.54499	4.52224	4.46033	4.34842	4.62846	4.29771	4.39364	4.49868	4.44017	4.51364	4.26257	4.78042	4.38917	4.52842	4.58019	4.3937
chr7	118243865	118245551	17482128	NR_027879 // 4930583K01Rik // RIKEN cDNA 4930583K01 gene // 7 F1|7 // 67745	4930583K01Rik	NR_027879	NR_027879 // RefSeq // Mus musculus RIKEN cDNA 4930583K01 gene (4930583K01Rik), non-cod		6.1197	5.90207	5.96843	5.28614	5.75757	5.65466	5.95407	5.82505	5.48409	5.71456	6.08361	5.74677	6.13973	5.72397	5.56952	5.81259	5.87669	6.39835	5.6812	5.89398	5.97349	5.8441	5.86862	5.87656	5.97267	6.13613	5.85144	6.26242	6.31187	5.89244	6.00025	5.93089	5.98431	5.80602	6.17837	5.95874	6.29446	5.65465	6.1644	5.91409	6.10591
chr7	131542867	131544936	17484030	ENSMUST00000046093 // Hmx3 // H6 homeobox 3 // 7 F3|7 65.0 cM // 15373 /// NM_008257 //	Hmx3	ENSMUST00000046093	ENSMUST00000046093 // ENSEMBL // cdna:known chromosome:NCBIM37:7:138686381:138688439:1		5.92217	7.24677	5.90512	6.63397	5.93814	6.31128	5.97726	6.02657	5.57733	6.11034	6.01575	5.68954	5.83316	5.79684	6.4529	7.71449	5.72445	6.18838	5.88859	6.24164	5.72309	5.71981	6.11107	5.53691	6.11954	5.61224	5.80998	6.21202	5.8586	5.6909	5.94409	5.99312	5.72908	6.11553	6.13025	5.77627	6.02385	5.93932	5.97759	6.02774	5.72156
chr7	133709333	133721145	17484140	NM_025392 // Bccip // BRCA2 and CDKN1A interacting protein // 7|7 F4 // 66165 /// ENSMU	Bccip	NM_025392	NM_025392 // RefSeq // Mus musculus BRCA2 and CDKN1A interacting protein (Bccip), mRNA.		7.28607	7.81197	7.40727	7.76888	7.77032	7.50466	7.8091	7.41825	7.73368	8.07604	7.44702	7.45066	7.41137	7.72507	8.15984	7.6945	7.24741	7.70099	7.75992	7.65567	7.84975	7.62744	7.86077	7.81054	7.27282	7.52359	7.74748	7.80997	7.84466	7.72139	7.57999	7.23135	7.68272	7.44664	7.35072	7.54095	7.53961	7.47956	7.91873	7.95525	7.45951
chr7	127932638	127946725	17496815	NM_001081374 // Prss36 // protease, serine, 36 // 7 F3|7 // 77613 /// ENSMUST0000009402	Prss36	NM_001081374	NM_001081374 // RefSeq // Mus musculus protease, serine, 36 (Prss36), mRNA. // chr7 //		6.52121	6.70483	6.33823	6.91594	6.22232	6.12126	6.27411	6.28131	6.0842	6.02716	6.09155	6.15117	5.9072	6.04357	5.95559	6.43633	6.27753	6.11454	6.16037	6.33922	6.00908	6.16566	6.23142	6.02934	6.23757	6.308	6.24718	6.14252	6.27817	6.21771	6.39674	6.04354	6.21576	5.98277	6.17669	6.38677	6.28254	6.18295	6.51683	6.17151	6.1184
chr7	127091436	127094049	17483235	NM_178901 // AI467606 // expressed sequence AI467606 // 7 F3|7 // 101602 /// ENSMUST000	AI467606	NM_178901	NM_178901 // RefSeq // Mus musculus expressed sequence AI467606 (AI467606), mRNA. // ch		5.302	4.86259	5.06702	5.12519	5.30591	5.57776	4.9915	5.26964	5.22879	4.98618	5.0002	5.14158	5.28731	5.05528	5.19733	5.23049	5.18524	5.3006	4.94222	5.13293	5.08754	5.0198	5.20288	4.91902	4.9622	4.96606	5.06902	4.9834	5.03277	5.46733	4.89312	5.22904	5.33145	4.95814	4.97438	5.05019	4.9988	5.09304	4.85066	5.39541	4.78331
chr7	126445858	126463108	17496211	NM_007504 // Atp2a1 // ATPase, Ca++ transporting, cardiac muscle, fast twitch 1 // 7 F3	Atp2a1	NM_007504	NM_007504 // RefSeq // Mus musculus ATPase, Ca++ transporting, cardiac muscle, fast twi		11.1129	5.2299	5.13353	5.37207	5.08803	5.38571	4.87902	5.16047	5.36174	5.45177	5.53364	5.62464	4.92686	5.03048	5.78624	4.70224	4.99445	5.22155	5.24193	6.1128	5.31579	5.22875	10.3081	4.94861	6.69828	6.06683	5.221	9.20779	4.521	10.4721	4.71257	5.20843	5.11011	4.54254	5.4589	4.67985	5.24963	5.15875	5.07632	5.41697	4.87228
chr7	118712552	118737024	17482160	NM_182995 // 6330503K22Rik // RIKEN cDNA 6330503K22 gene // 7 F2|7 // 101565 /// ENSMUS	6330503K22Rik	NM_182995	NM_182995 // RefSeq // Mus musculus RIKEN cDNA 6330503K22 gene (6330503K22Rik), mRNA. /		11.6286	10.196	10.2283	10.2977	9.96838	10.2426	10.1761	7.92895	8.27447	9.99587	10.2554	10.1595	10.1482	10.232	9.98883	10.6924	9.93809	10.8494	10.0912	10.2185	8.61203	10.1027	9.58485	8.86316	10.179	10.1926	10.4294	10.1345	10.2178	8.70283	10.3177	9.92961	9.96208	10.2145	9.98486	10.4718	10.3165	9.9821	10.3245	10.0136	10.3797
chr7	122265094	122265200	17482764	---		---	ENSMUST00000082598 // ENSEMBL // ncrna:snRNA chromosome:NCBIM37:7:129408608:129408714:1		4.82078	5.29261	5.51448	5.65951	5.17602	5.0262	4.85857	5.11261	4.99445	5.00538	4.40601	4.92629	5.2785	5.02027	4.82809	5.30437	5.25632	4.34167	5.24346	4.81249	5.0549	5.37283	4.79881	5.25121	4.94725	4.83343	5.36221	5.56042	4.31447	4.098	6.34954	5.77749	5.52209	4.8404	4.61238	6.37193	4.65504	5.29503	5.17305	4.22736	5.52711
chr7	115471344	116038744	17495340	NM_011445 // Sox6 // SRY-box containing gene 6 // 7 F1|7 55.0 cM // 20679 /// ENSMUST00	Sox6	NM_011445	NM_011445 // RefSeq // Mus musculus SRY-box containing gene 6 (Sox6), transcript varian		7.61371	8.34104	9.02206	9.74854	8.33381	7.3039	8.27517	5.97823	5.10542	6.61133	7.6917	7.16244	9.06662	9.7332	8.67393	8.28849	8.98076	7.25094	8.26146	6.39531	5.88481	8.17551	6.4237	5.66538	6.92526	5.91623	8.26669	7.18792	6.61836	6.64012	9.57402	7.51741	9.58113	8.44744	8.50618	9.53093	8.15032	8.38602	6.24314	6.18248	8.87435
chr7	126363827	126369543	17496150	NM_010689 // Lat // linker for activation of T cells // 7 F3|7 // 16797 /// ENSMUST0000	Lat	NM_010689	NM_010689 // RefSeq // Mus musculus linker for activation of T cells (Lat), mRNA. // ch		6.63225	6.62221	6.77341	6.50838	6.70652	6.82077	6.78905	6.89161	6.69755	7.14	6.45714	7.07548	6.79376	6.66919	6.43297	6.25916	6.69466	6.76458	6.62854	6.87143	6.90695	6.60529	6.56915	6.73322	6.78037	6.45621	6.81664	6.67973	6.66721	6.66515	6.45138	6.86493	6.76616	6.43068	6.70142	6.68529	6.61267	6.66475	6.62569	6.75509	6.613
chr7	117776794	117776898	17482124	---		---	ENSMUST00000157491 // ENSEMBL // ncrna:miRNA chromosome:NCBIM37:7:124920308:124920412:1		7.255	6.88533	6.8492	7.5513	7.23863	6.80756	7.03697	7.17267	7.55076	6.48423	7.43474	6.90713	7.36951	7.09197	7.08777	6.63346	6.96132	7.04623	6.85867	6.77486	7.01352	6.93836	6.88778	6.60203	6.99383	6.87182	7.03532	6.71039	7.12781	7.22741	6.87908	6.61534	7.26006	6.80687	6.88923	6.88416	6.33671	6.90367	7.06702	7.09908	6.74331
chr7	120957036	120982312	17495821	NM_007672 // Cdr2 // cerebellar degeneration-related 2 // 7 F2|7 60.0 cM // 12585 /// E	Cdr2	NM_007672	NM_007672 // RefSeq // Mus musculus cerebellar degeneration-related 2 (Cdr2), mRNA. //		7.71543	7.21099	7.50824	7.404	7.85743	7.64198	7.71901	7.6742	7.00206	7.07118	7.22017	7.94266	7.3724	7.52276	7.33561	7.95379	7.83299	7.59382	7.68181	8.19167	7.12981	7.77095	7.38537	6.83607	7.51801	7.31247	7.53035	7.43272	7.83688	7.17691	7.72973	7.47144	7.45396	7.82846	7.59046	7.89204	7.51481	7.6414	7.64707	7.32084	7.47448
chr7	125640954	125707780	17496063	ENSMUST00000055506 // Gtf3c1 // general transcription factor III C 1 // 7 F3|7 61.0 cM	Gtf3c1	ENSMUST00000055506	ENSMUST00000055506 // ENSEMBL // cdna:known chromosome:NCBIM37:7:132784469:132851294:-1		9.08427	8.96809	9.20074	9.11002	9.04233	9.26313	9.03676	8.88994	9.06105	8.90481	8.98663	9.14209	8.93703	9.10507	9.53642	9.25139	8.87131	9.13766	9.0517	9.08723	9.11751	9.11143	8.80277	9.18906	9.05359	9.09825	8.93264	8.63593	8.78022	8.76382	9.24137	8.78926	9.09028	9.03611	9.21176	9.17146	9.01074	9.11522	8.87958	8.85125	9.15995
chr7	118972040	118995211	17495610	NM_022420 // Gprc5b // G protein-coupled receptor, family C, group 5, member B // 7 F3|	Gprc5b	NM_022420	NM_022420 // RefSeq // Mus musculus G protein-coupled receptor, family C, group 5, memb		8.59231	8.7776	8.3143	8.40507	8.2173	8.19712	8.27985	9.70145	7.43727	7.91574	8.24949	7.78433	7.77524	8.36404	7.66063	8.53797	8.03921	8.25139	8.02549	8.2935	7.65922	8.20646	8.02947	7.53577	8.34845	8.11616	8.07401	8.1389	7.81167	7.41018	8.00898	8.85526	8.05758	8.31851	8.15592	7.95392	7.99538	8.16556	7.66627	8.12391	8.42893
chr7	123123885	123195296	17482828	NM_144925 // Tnrc6a // trinucleotide repeat containing 6a // 7 F3|7 // 233833 /// ENSMU	Tnrc6a	NM_144925	NM_144925 // RefSeq // Mus musculus trinucleotide repeat containing 6a (Tnrc6a), mRNA.		8.87754	8.98301	9.18385	8.83489	9.01186	9.14861	8.91033	8.84426	8.92444	8.96435	9.04711	9.16293	9.09544	9.20454	9.47437	8.91205	8.79833	9.22495	9.08204	9.18534	9.0541	8.99097	8.91443	9.08935	9.03692	9.24714	8.78437	9.01379	8.91119	9.02273	9.23087	8.9216	8.98767	9.05802	9.07758	9.14263	8.90725	8.94747	8.95502	8.72569	9.23979
chr7	128696441	128740495	17496920	ENSMUST00000057557 // Mcmbp // MCM (minichromosome maintenance deficient) binding prote	Mcmbp	ENSMUST00000057557	ENSMUST00000057557 // ENSEMBL // cdna:known chromosome:NCBIM37:7:135839955:135884009:-1		10.1128	10.4057	10.4102	10.3231	10.2469	10.4225	10.515	9.85403	10.362	10.4619	10.2545	10.4373	10.5251	10.2597	10.3167	10.4273	10.2833	10.2561	10.3174	10.4221	10.5061	10.3145	10.2476	10.5016	10.3977	10.3873	10.5341	10.1956	10.3691	10.2527	10.4049	10.2097	10.4019	10.3214	10.2782	10.5403	10.3553	10.4013	10.5324	10.3442	10.4693
chr7	131325931	131329499	17497029	NM_027037 // 1700007K09Rik // RIKEN cDNA 1700007K09 gene // 7 F3|7 // 69318 /// ENSMUST	1700007K09Rik	NM_027037	NM_027037 // RefSeq // Mus musculus RIKEN cDNA 1700007K09 gene (1700007K09Rik), mRNA. /		4.42687	5.02657	4.42471	4.42363	4.47187	4.30616	4.73542	4.28562	4.43349	5.2798	4.6597	4.44001	4.26055	4.38655	4.60659	4.09509	4.46083	5.11311	4.43654	4.56929	4.26023	4.62017	4.4289	4.37049	4.29894	4.67479	4.39809	4.01896	4.54821	4.5354	4.52721	4.89771	4.68485	4.63962	4.2226	4.53385	4.38334	4.23377	4.48839	4.49879	4.1274
chr7	135853682	135855712	17484263	AK043891 // 6330420H09Rik // RIKEN cDNA 6330420H09 gene // 7|7 // 319551 /// XR_107959	6330420H09Rik	AK043891	AK043891 // GenBank HTC // Mus musculus 10 days neonate cortex cDNA, RIKEN full-length		3.69794	3.63573	3.5694	3.41732	3.52163	3.79637	3.66071	3.55257	3.57622	3.68207	3.76742	3.62943	3.71136	3.55331	3.38156	3.7255	3.78899	3.46973	3.6509	4.04708	3.78669	3.35014	3.83597	3.76854	3.86348	3.91748	3.95136	3.59792	4.22764	3.65013	3.68884	3.91795	3.78025	3.51835	3.58307	3.7169	4.1213	3.6615	3.72139	3.90064	3.44474
chr7	125552271	125579474	17482943	NM_001008700 // Il4ra // interleukin 4 receptor, alpha // 7 F3|7 62.0 cM // 16190 /// E	Il4ra	NM_001008700	NM_001008700 // RefSeq // Mus musculus interleukin 4 receptor, alpha (Il4ra), mRNA. //		7.09283	8.03405	7.75343	7.26625	8.47194	7.52922	7.87797	7.49891	8.27022	8.42393	7.08893	7.80958	7.26784	7.43558	7.35979	8.16358	7.06305	7.7226	8.49315	8.27507	7.7989	7.19215	8.06707	6.90291	7.44962	7.38971	6.53068	7.86996	8.42564	7.04811	7.90201	8.10339	7.74802	8.09679	8.49023	7.02192	7.92898	7.0523	6.75288	7.33932	7.19637
chr7	127607031	127615797	17496728	NM_177226 // Zfp629 // zinc finger protein 629 // 7 F3|7 // 320683 /// ENSMUST000000580	Zfp629	NM_177226	NM_177226 // RefSeq // Mus musculus zinc finger protein 629 (Zfp629), mRNA. // chr7 //		7.41318	7.66823	7.78686	7.39098	7.56506	7.43123	7.3445	7.02129	7.30095	7.32583	7.52058	7.72735	7.49568	7.5311	7.40553	7.74476	7.52442	7.62971	7.63308	7.53321	7.26628	7.52281	7.31706	7.31982	7.39544	7.46728	7.91189	7.52006	7.41005	7.31183	7.67422	7.65945	7.63494	7.52051	7.49982	7.90382	7.52491	7.7956	7.38263	7.57225	7.69719
chr7	127893063	127895617	17496800	NM_178600 // Vkorc1 // vitamin K epoxide reductase complex, subunit 1 // 7 F3|7 61.0 cM	Vkorc1	NM_178600	NM_178600 // RefSeq // Mus musculus vitamin K epoxide reductase complex, subunit 1 (Vko		9.8159	10.35	10.2004	10.0017	10.0224	9.60694	9.96789	10.2299	10.079	10.0184	9.51823	9.83465	9.24078	9.92862	9.19607	9.93494	9.54643	8.85555	9.75009	10.2365	10.0856	10.1682	9.89602	10.0805	10.0069	10.5561	9.86081	9.80891	10.0688	9.90212	9.6421	9.75791	9.91586	9.60709	9.57827	9.83063	9.38298	9.94279	10.1617	10.2273	9.91426
chr7	128265676	128272433	17483716	NM_133254 // Slc5a2 // solute carrier family 5 (sodium/glucose cotransporter), member 2	Slc5a2	NM_133254	NM_133254 // RefSeq // Mus musculus solute carrier family 5 (sodium/glucose cotransport		5.24754	5.32717	5.24647	5.4195	5.39567	5.61476	5.46591	5.43782	5.09182	5.1268	5.45008	5.16985	5.50773	5.42396	5.29652	5.40037	5.2447	5.44856	5.34562	5.30209	5.27948	5.55161	5.17705	5.44288	5.28648	5.18823	5.44957	5.16115	5.23944	5.28493	5.08775	5.34343	5.41869	5.11919	5.4478	5.28287	5.46517	5.14367	5.50751	5.52195	4.93036
chr7	120624249	120624416	17548587	XM_003084729 // Gm7226 // predicted gene 7226 // 7 F2|7 // 637957	Gm7226	XM_003084729	XM_003084729 // RefSeq // PREDICTED: Mus musculus predicted gene 7226 (Gm7226), mRNA. /		5.75252	5.51302	5.60581	4.65587	5.56157	5.53141	5.38208	6.7501	5.63858	5.69597	5.54249	5.777	5.65709	5.65462	5.66763	4.95928	5.78013	5.61399	5.43052	5.49191	5.48882	5.49907	5.32663	5.2281	5.3058	5.34901	5.84914	5.35944	5.77647	5.48874	5.40563	5.40471	5.72237	5.392	5.66204	5.88718	5.39392	5.70902	5.55363	5.61083	5.42456
chr7	131308555	131309707	17483997	XR_105171 // Gm19435 // predicted gene, 19435 // --- // 100502889	Gm19435	XR_105171	XR_105171 // RefSeq // PREDICTED: Mus musculus predicted gene, 19435 (Gm19435), miscRNA		3.27154	3.40561	3.11748	3.71	3.44523	3.41342	3.33151	3.5635	3.6153	3.2799	3.29168	3.22113	3.66916	3.19323	3.17633	3.27841	3.32302	3.53505	3.39663	3.32667	3.38652	3.19098	3.44063	3.61515	3.03685	3.32252	3.36597	3.30303	3.57279	3.76587	3.30303	3.3857	3.39027	3.08407	3.0942	3.05758	3.47749	3.25469	3.39355	3.35013	3.19632
chr7	126830474	126831496	17496433	BC048622 // 4930451I11Rik // RIKEN cDNA 4930451I11 gene // 7 F3|7 // 78118 /// ENSMUST0	4930451I11Rik	BC048622	BC048622 // GenBank // Mus musculus RIKEN cDNA 4930451I11 gene, mRNA (cDNA clone MGC:58		5.65399	5.81733	5.85644	5.89318	6.14576	5.90808	5.65896	5.90254	5.56412	5.69567	5.8515	5.76567	5.4993	5.69993	6.27046	5.57176	5.8663	5.91176	5.71505	5.62722	5.57165	5.62074	5.68519	5.7037	5.6076	5.52616	5.8519	5.48541	5.30679	5.49239	5.77859	5.71122	5.65515	5.67323	5.7367	5.71927	5.8943	5.76611	5.51863	5.87194	5.46951
chr7	135268619	135272942	17484221	NM_001163611 // Nps // neuropeptide S // 7 F3|7 // 100043254 /// ENSMUST00000097983 //	Nps	NM_001163611	NM_001163611 // RefSeq // Mus musculus neuropeptide S (Nps), mRNA. // chr7 // 100 // 10		4.1603	3.93733	4.30804	4.38396	4.11137	4.49979	4.23314	3.91712	4.06036	4.33845	4.36981	4.06664	3.93348	3.97009	4.37723	4.60274	4.25791	4.19342	4.24877	4.14838	4.53495	4.11082	4.05548	4.19483	4.38295	4.25159	4.18696	3.87411	4.24064	4.22296	4.47256	4.15821	4.09435	4.29194	4.39964	4.17781	4.22882	4.01354	4.22307	4.27466	3.98852
chr7	123982869	124398989	17482907	ENSMUST00000106437 // Hs3st4 // heparan sulfate (glucosamine) 3-O-sulfotransferase 4 //	Hs3st4	ENSMUST00000106437	ENSMUST00000106437 // ENSEMBL // cdna:known chromosome:NCBIM37:7:131126383:131542503:1		7.83514	5.84129	5.97338	5.12408	5.63072	6.07477	6.60532	5.98191	5.52109	5.41668	5.74772	6.44507	6.35839	6.45903	6.58486	7.24027	6.45681	8.62538	5.74746	6.34939	5.30074	5.73954	5.75379	5.84712	6.15501	5.62251	6.7288	6.46466	5.94546	5.70233	5.84069	5.54528	5.76744	7.10169	6.24774	5.512	6.8122	6.19503	5.52182	5.59517	5.64629
chr7	133128251	133142457	17484108	NR_046279 // 4930483O08Rik // RIKEN cDNA 4930483O08 gene // 7|7 // 74970 /// NR_046279	4930483O08Rik	NR_046279	NR_046279 // RefSeq // Mus musculus RIKEN cDNA 4930483O08 gene (4930483O08Rik), non-cod		4.27315	4.41936	4.45103	4.52655	4.31889	4.25169	4.57304	4.49293	4.6779	4.84948	4.89226	4.5011	4.48478	4.66786	4.94516	4.69285	4.57867	4.66862	4.30506	4.40734	4.67036	4.29585	4.41064	4.63096	4.46047	4.24558	4.70693	4.45922	4.48315	4.83099	4.59725	4.67474	4.45326	4.60253	4.62916	4.48635	4.76491	4.72847	4.57129	4.52537	4.40347
chr7	126649223	126649570	17496352	NM_029339 // Ccdc101 // coiled-coil domain containing 101 // 7|7 F4 // 75565 /// ENSMUS	Ccdc101	NM_029339	NM_029339 // RefSeq // Mus musculus coiled-coil domain containing 101 (Ccdc101), mRNA.		6.47345	6.75259	6.56848	6.60238	6.41073	6.86241	6.59044	6.16941	6.45495	6.76058	6.54069	6.80385	6.66708	6.55618	6.83035	6.34084	6.33312	6.44426	6.66004	6.51243	6.30833	6.32075	6.22363	6.56534	6.33699	6.2335	6.63321	6.31902	6.59022	5.93034	6.51017	6.18529	6.53763	6.58052	6.5931	6.65582	6.34519	6.48419	6.66718	6.46316	6.37898
chr7	135566162	135566282	17484261	NR_035488 // Mir1962 // microRNA 1962 // --- // 100316818	Mir1962	NR_035488	NR_035488 // RefSeq // Mus musculus microRNA 1962 (Mir1962), microRNA. // chr7 // 100 /		4.43938	4.57872	4.81173	4.9726	4.6749	4.83702	4.71064	4.68821	4.67054	5.06157	4.84833	4.52815	4.50719	4.76522	4.64548	4.68847	4.78486	5.13618	4.82731	4.59273	4.68136	4.59329	4.62007	4.70077	4.81943	4.76236	4.80758	4.64063	4.73791	4.61159	5.02377	5.04726	4.96978	4.80848	5.56349	4.54887	5.57818	4.59984	4.86998	4.57887	4.76317
chr7	131308554	131322292	17497017	NM_008411 // Cuzd1 // CUB and zona pellucida-like domains 1 // 7 F3|7 // 16433 /// ENSM	Cuzd1	NM_008411	NM_008411 // RefSeq // Mus musculus CUB and zona pellucida-like domains 1 (Cuzd1), mRNA		4.53265	4.80662	4.6289	5.18849	4.86564	4.68514	4.73189	4.69784	4.72548	4.86542	4.75586	4.53684	4.49874	4.84855	4.96403	4.70772	4.62736	4.95785	4.68698	4.68369	4.58979	4.60346	4.68512	4.86657	4.51011	4.75136	4.97098	4.68496	4.72453	4.55721	4.64699	4.927	4.83043	4.74454	4.66887	4.47105	5.03742	4.60768	4.82847	4.69195	4.55341
chr7	124146281	124146409	17482912	---		---	ENSMUST00000103988 // ENSEMBL // ncrna:snoRNA chromosome:NCBIM37:7:131289795:131289923:		9.17006	6.9988	7.4372	7.56583	7.68968	7.55571	8.34242	7.9508	7.28415	7.52157	7.64394	7.5355	8.23087	8.17432	7.88426	8.46427	8.2457	9.51951	7.27922	7.89625	7.56411	7.23862	7.64228	7.46125	8.17826	7.46155	8.52924	8.0695	7.65946	7.8734	7.30596	7.67784	7.44244	9.01028	8.38844	7.4958	8.88165	7.32156	7.78196	7.62027	7.38665
chr7	132315664	132318291	17484061	NR_028578 // Gm10584 // predicted gene 10584 // 7 F3|7 // 100043682	Gm10584	NR_028578	NR_028578 // RefSeq // Mus musculus predicted gene 10584 (Gm10584), non-coding RNA. //		4.49514	4.68356	4.41856	4.46964	4.74755	4.68733	4.66705	4.73893	4.56547	4.87517	4.80066	4.6988	4.56819	4.61922	4.42686	4.69869	4.4608	4.52861	4.86507	4.4459	4.60091	4.80143	4.54123	4.58728	4.44322	4.84981	4.81337	4.51386	4.84748	4.60871	4.52137	5.03536	4.82171	4.47602	5.08177	4.42967	5.06818	4.58195	4.8264	4.63769	4.28655
chr7	126947005	126947113	17483190	ENSMUST00000123117 // Sez6l2 // seizure related 6 homolog like 2 // 7 F3|7 // 233878	Sez6l2	ENSMUST00000123117	ENSMUST00000123117 // ENSEMBL // cdna:known chromosome:NCBIM37:7:134085658:134096387:1		5.95192	6.33429	6.11361	6.01085	5.83054	6.34169	5.90652	6.19556	5.77032	6.08694	6.44811	5.91448	6.23747	6.25722	5.95735	5.93596	6.07478	6.23686	5.99456	6.10037	6.18261	6.04363	6.21315	6.00485	5.71029	5.94433	6.06594	5.82512	5.74823	5.80787	6.19169	6.21007	6.23556	5.52832	5.95061	6.61625	6.44982	5.93866	5.98155	6.00718	5.77288
chr7	122085403	122101886	17495921	ENSMUST00000033157 // Ndufab1 // NADH dehydrogenase (ubiquinone) 1, alpha/beta subcompl	Ndufab1	ENSMUST00000033157	ENSMUST00000033157 // ENSEMBL // cdna:known chromosome:NCBIM37:7:129228917:129245400:-1		7.33912	7.39633	7.588	7.51022	7.25197	7.37773	7.59482	7.19857	7.41186	7.39309	7.27136	7.78063	7.4329	7.53363	7.36407	7.51501	7.60407	7.10334	7.43376	7.35079	7.49445	7.58626	7.06897	7.40308	7.28461	7.47684	7.63726	7.45934	7.66401	7.39602	7.50078	7.28461	7.44958	7.44951	7.29268	7.63625	7.53874	7.53981	7.63923	7.25289	7.64411
chr7	127865170	127876828	17496777	ENSMUST00000054415 // Zfp668 // zinc finger protein 668 // 7 F3|7 // 244219 /// ENSMUST	Zfp668	ENSMUST00000054415	ENSMUST00000054415 // ENSEMBL // cdna:known chromosome:NCBIM37:7:135008684:135020342:-1		7.38101	7.28938	7.3591	7.44003	6.75316	7.04634	7.14362	6.46097	6.77908	6.99638	6.97182	7.48055	7.11399	7.1531	6.25919	7.56258	7.3752	6.97433	7.05106	7.23775	6.86517	7.29243	6.83583	6.92564	7.31701	7.27796	7.57076	7.08977	7.41959	6.69284	7.62514	7.22451	7.05116	7.04767	7.1935	7.45631	7.50063	7.57523	7.39029	7.08049	7.86733
chr7	126695436	126697058	17483075	ENSMUST00000130498 // Bola2 // bolA-like 2 (E. coli) // 7 F3|7 // 66162 /// NM_175103 /	Bola2	ENSMUST00000130498	ENSMUST00000130498 // ENSEMBL // cdna:known chromosome:NCBIM37:7:133838950:133840572:1		7.08064	7.18117	7.04282	7.42154	6.94516	6.51228	7.06741	6.5932	6.78782	7.08028	6.59578	7.02252	6.80063	6.57208	7.1158	7.27361	6.94167	6.52853	6.97029	7.04379	6.86806	6.96584	6.79906	6.78949	7.09047	7.08532	7.06549	6.9609	7.10047	6.33833	6.97904	6.48814	7.00814	6.70241	6.55369	7.17045	6.84189	7.15681	7.58186	7.14212	6.73103
chr7	134227474	134230705	17497278	AK037526 // A130023I24Rik // RIKEN cDNA A130023I24 gene // 7 F3|7 // 320569 /// AK08808	A130023I24Rik	AK037526	AK037526 // GenBank HTC // Mus musculus 16 days neonate thymus cDNA, RIKEN full-length		3.78029	3.95903	4.01966	3.81512	3.90816	3.94322	3.90509	3.81135	3.83501	3.87332	4.29508	3.76528	3.79619	3.79141	4.05115	3.49288	3.65589	4.09109	3.9596	3.74976	3.88191	3.74069	3.75687	3.95615	4.03321	3.91117	3.50374	3.6783	3.80246	4.04609	3.61091	3.74508	3.89824	3.83361	3.98209	3.72525	3.99932	3.87757	3.98957	3.86758	4.04857
chr7	127573348	127583307	17483385	ENSMUST00000121004 // Phkg2 // phosphorylase kinase, gamma 2 (testis) // 7|7 F4 // 6896	Phkg2	ENSMUST00000121004	ENSMUST00000121004 // ENSEMBL // cdna:known chromosome:NCBIM37:7:134717043:134726819:1		9.45975	9.88411	9.88495	9.76939	9.63775	9.72098	9.53428	9.13742	9.10573	9.41359	9.60706	9.73265	9.53113	9.47874	10.0159	9.75072	9.29564	9.84267	9.56631	9.7832	9.33038	9.75607	9.35277	9.05735	9.47278	9.80621	9.54151	9.27986	9.46852	9.00137	9.55897	9.56157	9.83716	9.42804	9.31203	9.55094	9.32643	9.73882	9.27089	9.76639	9.76424
chr7	118832565	118832678	17482216	---		---	ENSMUST00000104479 // ENSEMBL // ncrna:snoRNA chromosome:NCBIM37:7:125976079:125976192:		3.17442	3.49265	3.43655	3.44655	3.33782	3.31294	3.95071	3.49844	3.4639	3.47638	3.30508	3.91102	3.54368	3.90065	3.63575	3.51029	3.72084	3.10015	3.6273	3.54084	3.3711	3.39613	3.27952	3.87481	4.08014	3.97771	3.41071	3.39872	3.55001	3.45054	3.43021	3.36596	3.48713	3.90153	3.52163	3.78875	3.44961	3.65831	3.38666	3.46518	4.19728
chr7	126649309	126672925	17483061	ENSMUST00000032956 // Ccdc101 // coiled-coil domain containing 101 // 7|7 F4 // 75565 /	Ccdc101	ENSMUST00000032956	ENSMUST00000032956 // ENSEMBL // cdna:known chromosome:NCBIM37:7:133792823:133816439:1		9.02452	8.923	9.0683	8.89583	8.60439	8.77635	9.13567	8.45399	8.70955	8.95656	8.59056	9.09003	8.35388	9.14875	8.96715	9.24152	8.90517	8.73711	8.61782	8.72714	8.78333	8.7514	8.74622	8.61651	9.22268	9.02558	8.92628	8.72616	9.29566	8.31291	8.73518	8.94224	8.75713	9.00815	8.7751	8.96649	8.9271	8.96022	9.03932	9.24232	9.0101
chr7	127271879	127274059	17496651	NM_009266 // Sephs2 // selenophosphate synthetase 2 // 7 F3|7 62.0 cM // 20768 /// U432	Sephs2	NM_009266	NM_009266 // RefSeq // Mus musculus selenophosphate synthetase 2 (Sephs2), mRNA. // chr		7.79518	8.21135	8.24269	8.24136	8.00269	7.98972	7.80804	7.20289	7.63588	8.40096	7.71349	7.84019	8.13488	7.5655	7.47037	8.10999	7.8781	7.7657	8.16008	7.8377	7.49594	8.03007	7.93411	7.82329	7.72117	8.20283	8.30727	7.84611	7.92218	7.31436	7.63997	7.36508	8.14721	7.37755	7.69766	7.79622	7.53563	8.03689	7.98921	8.25073	7.90264
chr7	119794006	119848943	17482332	NM_028129 // 2610020H08Rik // RIKEN cDNA 2610020H08 gene // 7 F3|7 // 434234 /// ENSMUS	2610020H08Rik	NM_028129	NM_028129 // RefSeq // Mus musculus RIKEN cDNA 2610020H08 gene (2610020H08Rik), transcr		7.23256	8.0516	8.32007	7.90331	7.95221	8.07682	8.21029	7.23797	7.66822	7.96166	8.16886	8.19621	8.11217	8.06759	8.50778	7.82624	8.00136	8.27466	8.14953	7.90149	8.03301	8.40769	7.23306	7.91206	8.05973	8.13128	8.06528	7.67405	8.2192	7.57346	8.44862	7.98919	8.41547	7.85225	8.17556	8.54571	8.2497	8.14409	7.87248	7.98683	8.32459
chr7	126781483	126785560	17483122	NM_011538 // Tbx6 // T-box 6 // 7 F3|7 61.0 cM // 21389 /// ENSMUST00000094037 // Tbx6	Tbx6	NM_011538	NM_011538 // RefSeq // Mus musculus T-box 6 (Tbx6), mRNA. // chr7 // 100 // 88 // 21 //		6.38312	6.88386	6.60548	6.70292	6.73007	6.70205	6.61838	5.90274	6.026	6.50437	6.65011	6.69209	6.36688	6.52982	6.77769	6.20319	6.21672	6.81288	6.35391	6.57462	6.54714	6.47174	6.41647	6.15803	6.70824	6.2119	6.44034	6.33266	6.48502	5.78155	6.70995	6.90059	6.53726	6.45818	6.26865	6.39297	6.67838	6.30996	6.69182	7.04824	6.24703
chr7	123462294	123468003	17482897	NM_007474 // Aqp8 // aquaporin 8 // 7 F3|7 61.0 cM // 11833 /// NM_001109045 // Aqp8 //	Aqp8	NM_007474	NM_007474 // RefSeq // Mus musculus aquaporin 8 (Aqp8), transcript variant 1, mRNA. //		4.78332	4.55464	4.52278	4.50614	4.70921	4.93583	4.74356	4.90485	4.92223	4.42046	4.79733	4.65323	4.62667	4.44158	5.15	4.29181	4.73545	4.49302	4.45429	4.88579	4.64641	4.6269	5.3925	4.61654	4.60872	4.43431	4.88525	4.62262	5.04398	4.56565	4.67617	4.84036	4.61172	4.62953	4.74919	4.39986	4.57994	4.72855	4.56676	4.66196	4.76585
chr7	126688927	126695784	17496367	NM_029420 // Slx1b // SLX1 structure-specific endonuclease subunit homolog B (S. cerevi	Slx1b	NM_029420	NM_029420 // RefSeq // Mus musculus SLX1 structure-specific endonuclease subunit homolo		7.91247	7.95716	8.33679	8.27495	7.69706	7.89969	8.10837	7.73642	7.81642	7.62097	7.65212	8.21899	7.799	8.06417	7.82293	8.39812	8.10536	7.64612	7.96336	7.93501	7.64486	8.29963	7.72056	7.89232	8.39128	8.11714	8.20135	7.64978	8.41146	7.89833	8.02725	7.78066	8.11176	7.93285	7.90152	8.28286	7.97775	8.1257	8.39931	7.94734	8.36992
chr7	127285971	127286497	17496653	BC091747 // Rplp1 // ribosomal protein, large, P1 // 9 B|9 // 56040	Rplp1	BC091747	BC091747 // GenBank // Mus musculus ribosomal protein, large, P1, mRNA (cDNA clone MGC:		7.32026	6.37139	6.75412	7.08759	6.92007	6.4342	6.66264	7.10145	7.9486	6.74962	6.60655	6.35323	6.99747	6.61638	7.07213	6.72154	6.95238	6.61389	6.85429	7.23539	7.21079	6.79636	6.7241	7.61146	6.49557	6.84097	6.67803	7.15934	6.93215	6.81239	6.9155	6.77321	7.07414	6.48015	7.1981	6.28515	7.04172	7.0217	7.24529	6.70126	6.59599
chr7	124186718	124290270	17482914	AK019758 // 4930551E15Rik // RIKEN cDNA 4930551E15 gene // 7|7 // 78203	4930551E15Rik	AK019758	AK019758 // GenBank HTC // Mus musculus adult male testis cDNA, RIKEN full-length enric		4.56958	3.46511	3.7076	4.03018	3.90094	3.67428	4.10714	3.66041	3.66934	3.86081	3.55901	3.75698	3.8507	3.93896	4.0308	4.21673	4.31699	4.57528	3.62592	3.82855	3.81871	3.7893	3.7714	3.8134	4.13216	3.59462	3.94045	3.73519	3.85032	3.74299	3.70237	3.84906	3.68585	4.11165	3.99933	3.73464	4.12179	3.90066	3.6892	3.86328	3.81832
chr7	130936203	130985660	17483912	NM_019564 // Htra1 // HtrA serine peptidase 1 // 7 F3|7 // 56213 /// ENSMUST00000006367	Htra1	NM_019564	NM_019564 // RefSeq // Mus musculus HtrA serine peptidase 1 (Htra1), mRNA. // chr7 // 1		6.69714	8.52304	6.61031	6.85873	8.01546	6.98324	8.79015	7.86757	7.41242	10.2497	7.05965	7.06924	7.33903	6.34475	7.94946	8.01427	6.66969	8.01854	8.77868	9.61889	7.86906	7.36488	9.23068	7.87057	8.97432	8.59458	7.7093	8.95923	9.21102	7.38063	8.38138	8.98632	7.43891	7.49475	8.4418	7.42103	8.05997	7.27314	9.53607	9.85696	7.28867
chr7	127382260	127387166	17496670	NM_030226 // 9130019O22Rik // RIKEN cDNA 9130019O22 gene // 7 F3|7 // 78921 /// ENSMUST	9130019O22Rik	NM_030226	NM_030226 // RefSeq // Mus musculus RIKEN cDNA 9130019O22 gene (9130019O22Rik), mRNA. /		6.59963	7.29535	7.07259	7.50768	6.75695	7.11349	6.77552	6.41195	6.54048	6.26113	6.54067	6.87023	7.07631	6.73585	6.78513	6.75266	6.76418	6.7273	6.55527	6.41433	6.31074	6.97466	6.16248	6.69517	6.88423	6.62292	6.49333	6.59744	6.96813	6.4505	6.55355	6.70818	6.69218	6.83425	6.149	6.70879	6.45005	6.92041	6.65267	6.43311	6.71572
chr7	124476541	124494301	17496031	---		---	ENSMUST00000153577 // ENSEMBL // havana:lincRNA chromosome:NCBIM37:7:131620055:13163781		5.39855	5.32896	5.35507	6.22792	5.29694	5.57675	5.4644	5.3412	5.66721	5.4324	5.21069	4.95859	5.35785	5.53764	5.52191	5.74792	5.41963	5.41066	5.28589	5.26893	5.29882	5.40213	5.37445	5.3148	5.26194	4.84301	5.30187	5.29116	5.47225	5.37595	5.56359	5.77644	5.3181	5.29383	5.55074	5.593	5.30413	5.37141	5.24357	5.4997	5.67196
chr7	121024360	121024462	17495834	---		---	ENSMUST00000158310 // ENSEMBL // ncrna:snRNA chromosome:NCBIM37:7:128167874:128167976:-		7.14266	6.66212	7.21827	6.15938	7.53821	6.97967	6.6305	7.10404	6.88528	6.67775	6.8574	7.02114	7.12928	6.73584	6.16977	6.02017	7.05077	6.91675	6.93785	6.66769	6.53598	6.80916	6.70645	6.38035	6.3652	6.67706	6.69899	6.96076	6.26581	6.48162	6.71486	6.61464	6.67353	6.50248	5.98748	6.29763	6.92062	6.83444	6.54039	6.90987	6.46893
chr7	126699773	126707787	17496376	ENSMUST00000106364 // Coro1a // coronin, actin binding protein 1A // 7 F3|7 62.5 cM //	Coro1a	ENSMUST00000106364	ENSMUST00000106364 // ENSEMBL // cdna:known chromosome:NCBIM37:7:133843287:133847734:-1		7.36086	7.38667	7.20089	7.47449	7.49963	7.27102	7.34771	7.71707	7.43709	7.4913	6.82654	7.84216	7.37469	7.41094	7.33386	7.49184	7.49894	7.78094	7.28418	7.57035	7.18397	7.64036	7.44707	6.98053	7.25951	7.53588	7.25803	7.15734	7.68151	6.9814	7.28642	6.77782	7.29602	7.65391	7.41999	7.05523	7.26121	7.01933	7.2069	7.36899	7.40615
chr7	135131514	135131646	17497313	---		---	ENSMUST00000103962 // ENSEMBL // ncrna:snoRNA chromosome:NCBIM37:7:142323197:142323329:		6.63109	6.56169	6.58112	7.22201	7.13685	6.77433	6.67501	6.65797	6.39161	6.99808	7.05521	6.41389	6.68447	6.2589	6.37232	6.35103	6.47443	7.32176	7.02035	6.60927	7.28336	6.69166	6.94219	6.56371	6.37749	6.87432	6.61956	6.62562	6.53614	6.73419	6.61255	6.76706	6.70554	6.52825	6.89832	6.40497	6.56993	6.41647	6.71771	7.23248	6.66967
chr7	127718106	127725616	17496757	ENSMUST00000076091 // Ctf2 // cardiotrophin 2 // 7 F3|7 // 244218 /// NM_198858 // Ctf2	Ctf2	ENSMUST00000076091	ENSMUST00000076091 // ENSEMBL // cdna:known chromosome:NCBIM37:7:134861620:134869130:-1		4.35803	4.85493	4.65013	4.2282	4.85182	4.80225	4.65305	4.5949	4.52022	4.71349	4.66682	4.4536	4.7351	4.83059	4.58486	4.87468	4.472	4.75506	4.74763	4.61682	4.78345	4.64793	4.48391	4.85867	4.62941	4.50347	4.8384	4.30849	4.63564	4.75819	4.68315	4.85636	4.62068	4.25212	4.83683	4.7481	4.91859	4.60878	4.59054	4.93391	4.81012
chr7	132827457	132852673	17497131	NM_028095 // Mettl10 // methyltransferase like 10 // 7|7 F4 // 72096 /// ENSMUST0000003	Mettl10	NM_028095	NM_028095 // RefSeq // Mus musculus methyltransferase like 10 (Mettl10), mRNA. // chr7		7.14702	8.11441	8.04724	6.66527	7.29786	7.43305	7.78885	7.08316	7.40502	7.83382	7.57546	7.88803	7.62669	7.79922	7.52454	7.65973	7.71546	7.67949	7.62043	7.68212	7.46814	7.75043	7.12112	7.57086	8.04779	7.87934	8.06098	7.6854	7.75913	7.18065	8.11953	8.16616	7.82653	7.77041	7.46251	8.05857	7.88659	7.76205	8.02986	7.80345	8.13517
chr7	126928879	126945631	17483180	NM_172747 // Kctd13 // potassium channel tetramerisation domain containing 13 // 7 F3|7	Kctd13	NM_172747	NM_172747 // RefSeq // Mus musculus potassium channel tetramerisation domain containing		8.88904	9.45985	9.26815	9.30856	9.04766	8.99327	8.7986	8.0771	8.0272	9.08092	8.95119	9.429	8.86523	9.10004	8.90672	9.21298	9.05384	9.27944	8.85447	9.24359	8.20501	9.18192	8.75628	8.3049	8.71646	8.60338	8.92229	8.89393	8.91259	7.89539	9.41985	8.34299	9.38969	8.92947	9.13179	9.53213	9.16141	9.40674	9.28115	9.14322	9.20867
chr7	127233061	127238179	17483252	ENSMUST00000106312 // Zfp553 // zinc finger protein 553 // 7 F3|7 // 233887 /// ENSMUST	Zfp553	ENSMUST00000106312	ENSMUST00000106312 // ENSEMBL // cdna:known chromosome:NCBIM37:7:134376575:134381693:1		7.88222	7.8967	8.02182	8.0497	7.70087	7.7473	7.99804	7.44309	7.65887	7.71644	8.12376	7.97359	8.10349	7.58353	7.67503	8.28944	7.87921	7.61284	7.91559	8.13165	7.55419	7.82823	7.64352	7.99272	7.87114	7.89694	8.0694	7.65018	8.00901	7.37177	7.94795	7.88465	8.07219	7.71742	7.87917	8.00357	7.7203	7.9881	8.16058	7.76045	7.96015
chr7	121880033	121981711	17495869	NM_001033318 // Cog7 // component of oligomeric golgi complex 7 // 7 F2|7 // 233824 ///	Cog7	NM_001033318	NM_001033318 // RefSeq // Mus musculus component of oligomeric golgi complex 7 (Cog7),		7.43781	7.87637	7.50442	7.40681	7.47425	7.77372	7.4522	8.11167	7.95952	7.78059	7.7465	7.74467	7.69955	7.25559	7.93407	7.6023	7.17878	7.36507	7.65147	7.466	7.5942	7.71133	7.47678	7.99551	7.23518	7.6754	7.45699	7.31214	7.33688	7.9848	7.60418	7.34211	7.48228	7.21651	7.36341	7.69176	7.49722	7.43114	7.3642	7.79281	7.14195
chr7	127885444	127890970	17496788	NM_001081268 // Prss53 // protease, serine, 53 // 7 F3|7 // 330657 /// ENSMUST000001213	Prss53	NM_001081268	NM_001081268 // RefSeq // Mus musculus protease, serine, 53 (Prss53), mRNA. // chr7 //		7.06751	6.96058	6.89643	6.77957	6.92058	6.95959	6.72603	6.95341	7.02153	6.88757	7.1616	6.88554	7.01596	6.80299	6.45663	6.82194	6.78298	6.57837	6.7467	6.7609	7.16461	6.97151	6.71909	7.38122	6.83933	6.95414	6.85715	6.45344	6.70298	7.01793	6.74741	6.48662	6.94939	6.66259	6.84702	6.9572	6.71109	6.80005	6.75152	6.70199	6.87087
chr7	122107262	122132946	17495932	NM_001081238 // Palb2 // partner and localizer of BRCA2 // 7 F3|7 // 233826 /// ENSMUST	Palb2	NM_001081238	NM_001081238 // RefSeq // Mus musculus partner and localizer of BRCA2 (Palb2), mRNA. //		7.38857	7.46773	7.98421	7.56912	7.62851	7.88287	7.76456	6.4664	7.33159	7.5369	7.78297	7.7374	7.81372	7.79361	7.38033	7.70458	7.66801	7.42015	7.87491	7.67349	7.80761	7.60413	7.38331	7.9869	7.77418	7.84233	7.88886	7.71454	7.78013	7.34899	7.76112	7.02478	7.66233	7.65222	7.42751	7.97918	7.93116	7.85199	7.64103	7.50182	7.81653
chr7	130035094	130035203	17483840	---		---	ENSMUST00000083829 // ENSEMBL // ncrna:snRNA chromosome:NCBIM37:7:137178608:137178717:1		5.615	6.10955	6.17811	5.90082	5.8732	5.84797	5.87187	5.70807	5.92406	5.92776	6.25254	5.48699	5.96877	5.98829	5.3994	5.80814	6.12134	5.67097	5.9187	5.60522	5.95555	5.71631	5.49847	5.16797	5.71978	5.42368	6.15269	5.51159	5.78785	5.72693	5.82765	5.79997	5.84354	5.61113	5.60865	5.18865	6.03212	5.9492	5.8857	5.60724	5.98751
chr7	127418966	127422034	17496698	NM_026999 // Zfp688 // zinc finger protein 688 // 7|7 F4 // 69234 /// ENSMUST0000010630	Zfp688	NM_026999	NM_026999 // RefSeq // Mus musculus zinc finger protein 688 (Zfp688), mRNA. // chr7 //		7.81716	8.07482	8.15228	7.36569	7.29778	7.73212	7.70875	8.0839	7.87463	8.05471	7.57238	8.17179	7.78258	7.78227	7.38371	7.95386	7.86207	7.73316	7.73971	7.60814	7.75436	7.49636	7.70714	8.23023	7.81894	7.93084	7.77202	7.73711	7.4916	7.87132	7.70481	7.62746	7.83029	7.69516	7.70806	7.94344	7.67802	8.20179	7.99744	7.91578	7.42805
chr7	132889489	132931375	17497146	ENSMUST00000106157 // Zranb1 // zinc finger, RAN-binding domain containing 1 // 7 F3|7	Zranb1	ENSMUST00000106157	ENSMUST00000106157 // ENSEMBL // cdna:known chromosome:NCBIM37:7:140122825:140178074:1		6.17189	6.69759	6.17519	6.0657	6.4283	6.54087	6.33351	6.66007	6.16011	6.60412	6.41491	6.30531	6.26309	6.0347	6.62036	6.21301	6.13694	6.39371	6.52175	6.3081	6.34499	6.25539	6.47486	6.28429	5.99341	6.19031	6.53929	6.50771	5.9859	6.20992	6.05136	6.40533	6.5548	6.24045	6.3028	6.36581	6.3736	6.35458	6.33627	6.41248	6.31315
chr7	126584942	126589112	17483048	ENSMUST00000039522 // Apobr // apolipoprotein B receptor // 7 F3|7 // 171504 /// NM_138	Apobr	ENSMUST00000039522	ENSMUST00000039522 // ENSEMBL // cdna:known chromosome:NCBIM37:7:133728456:133732626:1		6.15309	6.28109	6.36934	6.27072	6.36924	6.4999	6.28132	6.50057	6.35304	6.23476	6.05088	6.10604	6.24408	6.09804	6.43413	6.45866	6.26765	6.64987	6.41888	6.45657	6.43425	6.12721	6.5643	6.43063	6.40381	6.51361	6.21238	6.31707	6.16186	6.1218	6.68279	6.45259	6.10004	6.18917	6.53248	6.26579	6.45515	6.40815	6.28107	6.3476	6.19414
chr7	122219496	122222824	17482752	ENSMUST00000033152 // 2010110P09Rik // RIKEN cDNA 2010110P09 gene // 7|7 F3 // 70261 //	2010110P09Rik	ENSMUST00000033152	ENSMUST00000033152 // ENSEMBL // cdna:known chromosome:NCBIM37:7:129363010:129366338:1		5.78562	4.93988	4.99887	4.66792	5.47397	5.20339	5.05503	5.16481	5.1961	5.19483	4.93769	5.11017	4.93544	5.08639	5.02069	5.03027	4.89122	5.12574	5.03514	5.06156	4.83357	4.96002	5.53412	4.84122	5.05469	5.11397	4.80557	5.58066	5.11802	5.20369	5.07794	5.13332	5.05446	5.22828	4.96103	5.00306	5.01822	4.91318	5.01444	5.16467	4.94441
chr7	128523583	128547179	17483733	NM_013863 // Bag3 // BCL2-associated athanogene 3 // 7 F3|7 // 29810 /// ENSMUST0000003	Bag3	NM_013863	NM_013863 // RefSeq // Mus musculus BCL2-associated athanogene 3 (Bag3), mRNA. // chr7		8.01139	7.36744	7.59221	7.48442	8.2726	8.28764	7.2229	9.55292	8.49174	7.08062	7.88188	7.28105	7.95609	7.40275	7.94908	7.46271	7.4865	7.00148	7.58096	7.41345	8.39823	8.09356	8.20363	8.04557	6.67326	6.52757	6.64865	7.63179	6.74551	8.5248	7.49891	8.2293	7.29378	7.68672	7.41526	7.64646	6.81554	7.19688	7.44501	6.74366	6.94532
chr7	116333171	116333257	17495412	NR_028273 // Snord14a // small nucleolar RNA, C/D box 14A // 7 E1|7 // 100302592 /// NR	Snord14a	NR_028273	NR_028273 // RefSeq // Mus musculus small nucleolar RNA, C/D box 14A (Snord14a), small		6.09161	7.75594	8.02336	6.20058	7.32854	6.98643	8.13847	6.9317	7.72579	8.50303	7.38475	7.42798	7.49693	7.41284	6.48778	6.6419	7.32456	6.85656	7.81656	7.27495	7.77523	7.1999	7.2807	7.71632	7.56829	7.70417	7.93255	7.46781	7.76017	7.76664	7.76438	8.24996	8.42832	7.24115	7.42813	8.04396	7.39103	7.32429	7.65297	7.30547	7.46961
chr7	136894611	137128188	17484271	NM_008598 // Mgmt // O-6-methylguanine-DNA methyltransferase // 7 F4|7 66.0 cM // 17314	Mgmt	NM_008598	NM_008598 // RefSeq // Mus musculus O-6-methylguanine-DNA methyltransferase (Mgmt), mRN		5.59207	5.4281	5.42999	5.38368	5.59744	5.41342	5.53212	5.77337	5.39653	5.62752	5.42611	5.40391	5.59595	5.61767	5.29961	5.14329	5.68901	5.44623	5.43035	5.41269	5.90681	5.46458	5.39801	5.6487	5.41059	5.49466	5.46072	5.46045	5.27098	5.44339	5.36392	5.15803	5.55139	5.3333	5.39555	5.38295	5.6924	5.42401	5.38671	5.52164	5.19724
chr7	127799391	127803802	17483471	NM_133943 // Hsd3b7 // hydroxy-delta-5-steroid dehydrogenase, 3 beta- and steroid delta	Hsd3b7	NM_133943	NM_133943 // RefSeq // Mus musculus hydroxy-delta-5-steroid dehydrogenase, 3 beta- and		8.01589	8.18814	7.94039	7.85077	7.81793	7.94879	7.87718	8.48613	8.57805	8.29478	7.82458	7.7699	7.63583	7.57454	7.65708	8.03909	6.81706	7.63506	7.8614	8.113	8.21874	7.84031	7.97109	8.2967	7.86125	8.20611	7.13103	8.18372	7.89473	8.78098	7.63562	7.79682	7.62945	7.75732	7.30409	7.57921	7.53677	7.12569	7.45892	7.85704	7.50027
chr7	116691379	116691485	17495454	---		---	ENSMUST00000157609 // ENSEMBL // ncrna:snRNA chromosome:NCBIM37:7:123834893:123834999:-		3.8732	3.89342	4.1246	4.41973	3.83962	3.73752	4.28268	4.25301	3.97261	4.14572	3.70982	3.84273	3.62185	3.95449	4.1452	4.00966	4.03195	4.05702	3.69886	3.40334	3.63264	3.65297	3.88361	3.53235	3.76747	3.75194	3.85839	3.41495	3.95345	4.04625	3.70101	4.25136	3.6138	4.32162	3.42499	3.83569	3.52829	3.90855	3.76241	3.55708	3.39479
chr7	126947561	126947661	17483192	ENSMUST00000123117 // Sez6l2 // seizure related 6 homolog like 2 // 7 F3|7 // 233878	Sez6l2	ENSMUST00000123117	ENSMUST00000123117 // ENSEMBL // cdna:known chromosome:NCBIM37:7:134085658:134096387:1		6.21153	6.65285	6.04033	6.63972	6.50948	5.95251	5.92896	6.59777	6.22587	6.78672	6.21579	6.13485	6.38859	5.93897	6.14993	5.82118	6.00487	6.90347	6.46635	6.59855	5.91836	6.28405	6.23764	6.05069	6.10277	6.08357	6.35833	6.60171	6.14316	6.45252	6.362	6.30131	6.26725	6.03908	6.02744	6.39387	6.48094	6.2586	6.48546	6.21423	6.20843
chr7	130834437	130834523	17483889	NR_039561 // Mir5102 // microRNA 5102 // 7|7 73.19 cM // 100628579 /// NR_039561 // Mir	Mir5102	NR_039561	NR_039561 // RefSeq // Mus musculus microRNA 5102 (Mir5102), microRNA. // chr7 // 100 /		6.1325	5.66535	5.7268	6.24832	5.81336	6.06864	5.08668	6.10152	5.72719	5.59144	5.86919	5.6413	5.58236	5.16425	6.88948	5.18573	5.31153	6.161	6.10087	5.91646	5.83072	6.01915	5.07884	5.88758	4.96849	5.42762	4.70428	5.51623	5.19078	5.02759	5.29359	4.40376	6.0606	5.10927	5.69006	4.92078	5.49872	5.14579	5.39802	5.89285	5.53848
chr7	118381856	118443552	17495541	ENSMUST00000081574 // Syt17 // synaptotagmin XVII // 7 F2|7 56.0 cM // 110058 /// NM_13	Syt17	ENSMUST00000081574	ENSMUST00000081574 // ENSEMBL // cdna:known chromosome:NCBIM37:7:125525370:125587066:-1		8.39862	7.49824	6.92903	7.42193	6.82045	7.37436	6.91852	6.65687	6.07125	6.53259	6.35696	9.33516	7.23065	7.23684	7.66046	8.31525	7.07161	9.25232	6.4323	6.44231	6.13024	6.83233	6.8171	6.41666	7.65009	7.25933	6.4396	7.18045	5.95515	6.46569	7.72701	7.45192	8.03296	7.31919	7.37329	7.44222	6.55397	6.85602	6.6843	6.83282	7.22407
chr7	126971720	126976098	17496501	BC099577 // D830044I16Rik // RIKEN cDNA D830044I16 gene // 7 F3|7 // 381922	D830044I16Rik	BC099577	BC099577 // GenBank // Mus musculus RIKEN cDNA D830044I16 gene, mRNA (cDNA clone IMAGE:		5.64355	5.98664	5.61541	6.16175	5.30096	5.92608	5.37755	5.38456	5.58287	5.8888	5.8741	6.06243	5.75896	5.43979	5.78188	5.63824	5.91874	5.62884	5.38331	6.0984	5.49313	5.50001	5.54241	5.34762	5.65938	5.60617	5.43364	5.45061	5.3644	5.49939	5.65644	5.61727	5.84361	5.45483	5.65502	5.83036	5.8197	5.48018	5.65298	5.49514	5.89363
chr7	128192050	128203328	17496853	NR_045183 // 4931431B13Rik // RIKEN cDNA 4931431B13 gene // 7|7 // 70973	4931431B13Rik	NR_045183	NR_045183 // RefSeq // Mus musculus RIKEN cDNA 4931431B13 gene (4931431B13Rik), non-cod		4.45853	4.27728	4.1905	4.72399	4.46277	4.29227	4.32357	4.4462	4.26759	4.29111	4.26632	4.05449	4.354	4.07389	4.05616	4.21436	4.2713	4.51437	4.29325	4.08196	4.37132	4.17909	4.34321	4.24537	4.17638	3.93387	4.08041	4.11088	4.28695	4.03583	4.2278	4.52127	4.27864	4.45614	4.17776	4.26762	4.41658	4.19049	4.36804	4.57661	4.01734
chr7	127403668	127406822	17496691	NM_146203 // Zfp764 // zinc finger protein 764 // 7 F3|7 // 233893 /// NM_001167832 //	Zfp764	NM_146203	NM_146203 // RefSeq // Mus musculus zinc finger protein 764 (Zfp764), transcript varian		7.01126	7.25665	7.3929	7.68864	7.02648	6.65328	7.39316	7.02643	6.92103	7.11286	7.11943	7.34854	7.14424	7.32526	7.43494	7.23811	7.11836	7.16785	6.60757	7.01457	7.45504	6.82101	7.19046	6.99361	7.24052	7.49605	7.51823	7.05682	7.45204	7.37332	7.12548	7.30112	6.96519	7.21589	6.95173	7.21586	7.14905	7.30638	6.90279	7.32871	6.98916
chr7	134881908	134938430	17497303	NM_001143802 // Fam196a // family with sequence similarity 196, member A // 7 F3|7 // 6	Fam196a	NM_001143802	NM_001143802 // RefSeq // Mus musculus family with sequence similarity 196, member A (F		5.97353	5.92086	5.72459	5.86254	6.15581	5.5943	5.82774	5.664	5.84392	5.82102	5.71818	5.75111	5.67319	5.52643	5.76972	5.59198	5.78527	6.136	5.64744	5.68965	5.46301	5.49252	5.55079	5.44157	5.51572	5.82433	5.46037	6.0292	5.90561	5.74732	5.64446	5.37919	5.60283	5.86765	6.31507	5.44202	6.05779	5.56125	5.92693	5.75136	5.67883
chr7	116331507	116334190	17495404	NM_026533 // Rps13 // ribosomal protein S13 // 7|7 E1 // 68052 /// BC011192 // Rps13 //	Rps13	NM_026533	NM_026533 // RefSeq // Mus musculus ribosomal protein S13 (Rps13), mRNA. // chr7 // 100		6.18409	6.17531	6.00961	5.75305	6.5051	6.30251	6.3297	5.8963	6.10867	6.24516	6.03017	5.36475	5.84668	6.14738	6.093	5.16923	5.9761	5.94631	6.30575	6.45684	6.20765	6.70018	5.92163	6.26169	6.18632	6.44483	6.62872	6.03093	6.09812	6.25533	5.88693	6.15198	6.00706	6.74102	5.79418	6.35459	6.03314	6.47084	5.93352	6.07705	5.93419
chr7	126774965	126776818	17496393	---		---	ENSMUST00000068836 // ENSEMBL // cdna:known chromosome:NCBIM37:7:133918479:133920332:-1		5.02258	5.77251	5.3148	5.6302	5.22858	5.42164	5.22687	5.55839	5.71184	5.33728	5.78936	5.4402	5.2512	5.38813	5.11866	5.19027	5.00467	5.10651	5.11105	5.08993	5.13475	5.3018	5.46475	5.67068	5.31067	5.3438	4.96769	5.27054	5.34198	5.53331	5.24683	5.51244	5.31753	5.38056	5.30737	5.27765	5.08551	5.12453	5.88405	5.13494	5.30795
chr7	122446858	122447126	17482791	---		---	ENSMUST00000157674 // ENSEMBL // ncrna:misc_RNA chromosome:NCBIM37:7:129590372:12959064		5.0651	4.87568	5.17594	4.81171	5.37907	5.2699	5.09894	5.14879	5.20355	5.10379	5.3136	4.95	5.11159	5.55928	4.76771	4.55868	4.99089	5.28313	5.28848	5.13374	5.18813	5.71266	4.98755	5.3191	4.74893	5.00548	4.67177	5.08823	5.08749	5.05309	5.75545	5.28105	5.02988	5.12251	4.94311	4.91458	5.22649	4.75852	4.81599	5.38063	5.05986
chr7	130577484	130764784	17483842	NM_001004468 // Tacc2 // transforming, acidic coiled-coil containing protein 2 // 7 F4|	Tacc2	NM_001004468	NM_001004468 // RefSeq // Mus musculus transforming, acidic coiled-coil containing prot		9.13412	8.58562	7.61334	7.72634	8.27968	8.22651	8.77963	8.44214	8.94421	8.88484	7.6164	8.07569	8.29622	7.9178	8.8775	9.38503	8.08602	9.43989	8.8971	8.64724	8.91431	7.53127	9.11134	8.61741	8.4345	8.84475	8.44533	9.24903	8.7159	8.89186	8.42859	8.18038	8.65066	7.92897	8.78482	8.28178	8.8407	8.36392	9.50114	8.72523	8.65597
chr7	126491708	126503302	17496253	NM_183020 // Atxn2l // ataxin 2-like // 7 F3|7 // 233871 /// ENSMUST00000040202 // Atxn	Atxn2l	NM_183020	NM_183020 // RefSeq // Mus musculus ataxin 2-like (Atxn2l), mRNA. // chr7 // 100 // 86		10.8132	10.7625	10.7991	10.7067	11.0011	10.8476	10.7518	10.4095	10.3913	10.6497	10.6447	10.7919	10.9345	10.7778	11.1393	10.8514	10.4395	11.3653	10.7641	10.8432	10.4356	10.7489	10.4812	10.4012	10.742	10.7444	10.7238	10.6011	10.5752	10.276	10.7065	10.7175	10.7079	10.7672	10.669	10.9107	10.8844	10.6841	10.7269	10.8874	10.912
chr7	116334255	116335816	17482093	AK140810 // Gm10589 // predicted gene 10589 // --- // 100037281 /// XR_140839 // LOC100	Gm10589	AK140810	AK140810 // GenBank HTC // Mus musculus 16 days embryo head cDNA, RIKEN full-length enr		7.28639	7.93738	8.78511	7.44829	8.44412	7.63477	8.13919	6.65569	7.40047	7.6355	8.0338	8.34971	8.20074	8.22773	7.05808	8.00172	7.7731	7.0447	8.37383	8.65785	8.31902	8.64261	6.95231	7.51278	8.64695	8.20701	8.80583	7.82419	8.54992	7.00602	8.90153	7.69559	8.02248	8.11707	7.73132	8.8368	8.0423	7.97474	8.86189	7.77003	8.4377
chr7	120872692	120875298	17495818	---		---	ENSMUST00000141810 // ENSEMBL // cdna:known chromosome:NCBIM37:7:128016206:128018812:-1		6.78703	6.53512	7.05475	6.78862	6.69347	6.92613	6.83278	7.03396	6.8192	6.89432	7.24712	6.69523	7.24197	6.69177	6.59598	6.51586	6.89415	6.71701	6.88091	6.72266	6.92974	6.52328	6.85883	6.87854	6.69652	6.69132	6.83279	6.6247	6.82665	6.66048	6.96812	7.05963	6.81987	6.913	6.97677	6.92182	6.96065	6.83549	6.8273	6.96442	6.85284
chr7	116081759	116093149	17495363	NR_029433 // 1700003G18Rik // RIKEN cDNA 1700003G18 gene // 7|7 // 69350 /// BC048672 /	1700003G18Rik	NR_029433	NR_029433 // RefSeq // Mus musculus RIKEN cDNA 1700003G18 gene (1700003G18Rik), non-cod		3.87703	3.93797	4.31879	3.6443	3.92554	4.28701	3.94962	3.95205	3.75338	3.93031	3.87632	4.09827	4.09072	4.39642	4.34307	3.9209	4.10172	3.88106	4.07542	3.71762	4.06799	4.04172	3.8128	3.91087	3.95363	3.62744	3.74583	3.72042	4.00833	4.00745	4.32118	3.60181	4.01839	3.91007	4.14041	4.1749	4.01476	3.93291	4.11149	3.95859	4.17556
chr7	120421701	120544813	17482450	NR_024051 // Abca16 // ATP-binding cassette, sub-family A (ABC1), member 16 // 7 F2|7 /	Abca16	NR_024051	NR_024051 // RefSeq // Mus musculus ATP-binding cassette, sub-family A (ABC1), member 1		3.13842	3.34635	3.3746	3.96887	3.25243	3.54481	3.34427	3.25945	3.53713	3.59183	3.71706	3.16339	3.54396	3.27827	3.5055	3.46433	3.06074	3.37437	3.54039	3.29538	3.22439	3.63175	3.47704	3.49867	3.35771	3.28298	3.20453	3.2853	3.32634	3.36245	3.34713	3.53512	3.1971	3.19627	3.16371	3.44361	3.36582	3.34458	3.28904	3.17043	3.69509
chr7	121391859	121501768	17482669	NM_001081327 // Hs3st2 // heparan sulfate (glucosamine) 3-O-sulfotransferase 2 // 7 F2|	Hs3st2	NM_001081327	NM_001081327 // RefSeq // Mus musculus heparan sulfate (glucosamine) 3-O-sulfotransfera		4.14542	3.86437	3.79506	4.84816	4.11601	3.97626	4.09942	3.89828	3.78181	3.92981	4.22211	3.8522	4.2404	3.84114	4.28215	4.29096	3.82884	4.32023	4.24431	3.77954	3.66909	3.78165	3.97565	3.72299	3.82208	3.74442	3.82725	3.70003	4.59183	3.89303	3.85813	4.08132	3.90995	3.78033	3.82241	4.03528	3.88491	4.07754	3.87569	4.07339	3.89787
chr7	119462866	119479255	17495637	NM_009470 // Umod // uromodulin // 7 F1-F2|7 55.0 cM // 22242 /// ENSMUST00000033263 //	Umod	NM_009470	NM_009470 // RefSeq // Mus musculus uromodulin (Umod), mRNA. // chr7 // 100 // 100 // 1		5.19244	5.08473	5.59829	5.60659	5.52877	5.71617	5.56865	5.15636	4.82914	5.21342	5.26447	5.00059	5.55997	6.7664	5.20782	5.59612	5.23555	5.88177	5.79401	5.17032	5.00758	5.09379	5.18368	4.99483	5.60195	5.00966	5.18882	5.01471	4.70885	4.9842	5.6445	5.45273	5.38401	5.14772	6.22866	6.07481	5.29134	5.34771	5.36175	5.32187	4.77673
chr7	135511456	135528654	17497320	NM_178669 // Clrn3 // clarin 3 // 7 F3|7 // 212070 /// ENSMUST00000053716 // Clrn3 // c	Clrn3	NM_178669	NM_178669 // RefSeq // Mus musculus clarin 3 (Clrn3), mRNA. // chr7 // 100 // 100 // 20		4.59732	4.47721	4.38296	4.92175	4.39902	4.82439	4.50037	4.44205	4.48789	4.59106	4.82311	4.26111	4.74394	4.31085	4.45646	4.3853	4.72797	4.83314	4.54063	4.56152	4.66515	4.46976	4.69296	4.6118	4.37833	4.55906	4.79198	4.45431	4.50507	4.60265	4.71119	4.68522	4.52293	4.47994	4.56245	4.67228	4.76979	4.53806	4.45476	4.61756	4.3281
chr7	126976349	126980501	17483220	NM_026638 // Cdipt // CDP-diacylglycerol--inositol 3-phosphatidyltransferase (phosphati	Cdipt	NM_026638	NM_026638 // RefSeq // Mus musculus CDP-diacylglycerol--inositol 3-phosphatidyltransfer		9.74055	9.95899	9.98899	9.82161	9.3724	10.0791	9.65956	10.2003	9.99791	9.78475	9.804	10.1045	9.92344	9.73402	9.61471	9.91242	9.64573	9.27314	9.9602	9.8455	9.67979	10.0841	9.67193	9.90559	9.5081	9.46244	9.26973	9.59686	9.62691	10.055	9.79758	9.51148	9.931	9.67501	9.50836	9.82188	9.26151	9.89821	9.62869	9.55468	9.61761
chr7	126382854	126396737	17496183	NM_010900 // Nfatc2ip // nuclear factor of activated T cells, cytoplasmic, calcineurin	Nfatc2ip	NM_010900	NM_010900 // RefSeq // Mus musculus nuclear factor of activated T cells, cytoplasmic, c		7.2523	7.33226	7.67907	7.62343	7.06583	7.38536	7.55212	6.30918	6.94098	7.70775	7.50204	7.30682	7.839	7.3163	7.36632	7.55362	7.44186	7.13296	7.56643	7.35973	7.20291	7.47436	6.7997	7.32501	7.04137	7.34479	7.66976	6.95086	7.31539	6.96057	7.37526	7.45586	7.57441	7.01028	7.22706	7.56942	7.13715	7.70913	7.57563	7.58139	7.37353
chr7	116082862	116084619	17495368	NM_027091 // Nup35 // nucleoporin 35 // 2 C3|2 // 69482 /// ENSMUST00000111755 // Nup35	Nup35	NM_027091	NM_027091 // RefSeq // Mus musculus nucleoporin 35 (Nup35), transcript variant 1, mRNA.		9.54891	6.32824	7.27966	7.29337	7.6298	7.64971	7.58601	6.5752	6.73231	6.60918	7.53442	7.65688	7.16404	7.12956	7.48149	7.87001	7.03772	6.59722	7.16062	7.46918	6.85421	7.57242	6.4901	6.88156	7.63296	7.39231	7.41596	7.24711	7.60888	7.0269	7.5313	6.46375	6.90637	7.54608	7.09228	7.77996	7.45898	7.73478	7.90377	7.0888	7.96747
chr7	126546911	126566366	17496283	NM_146200 // Eif3c // eukaryotic translation initiation factor 3, subunit C // 7 F4|7 6	Eif3c	NM_146200	NM_146200 // RefSeq // Mus musculus eukaryotic translation initiation factor 3, subunit		10.8427	11.4082	11.4326	11.0748	11.168	11.4277	11.1806	11.1263	11.159	11.4065	11.3227	11.36	11.2607	11.0828	11.4449	11.138	11.0564	10.9784	11.3408	11.3181	11.2198	11.2825	11.2944	11.2457	11.1209	11.274	11.0439	11.0761	11.1881	11.1302	11.2307	11.0479	11.2584	11.1218	11.0067	11.3967	11.13	11.1502	11.3514	11.3743	11.0865
chr7	133674270	133680061	17497194	NM_152944 // Mmp21 // matrix metallopeptidase 21 // 7 F3|7 // 214766 /// ENSMUST0000003	Mmp21	NM_152944	NM_152944 // RefSeq // Mus musculus matrix metallopeptidase 21 (Mmp21), mRNA. // chr7 /		5.16015	5.13986	5.42595	5.133	5.56209	5.61939	5.24452	5.43364	5.3918	5.55537	5.27365	5.2852	5.62676	5.45152	5.08823	5.34247	5.21776	5.46797	5.28305	5.26862	5.31375	5.37079	5.18744	5.24863	5.20892	5.16786	5.3828	5.19731	5.24448	5.42129	5.13896	5.59447	5.32117	5.45272	5.69551	5.47787	5.77394	5.59424	5.29756	5.35963	5.17694
chr7	132874631	132888687	17497143	NM_198017 // Fam175b // family with sequence similarity 175, member B // 7 F3|7 // 1093	Fam175b	NM_198017	NM_198017 // RefSeq // Mus musculus family with sequence similarity 175, member B (Fam1		4.04135	3.80255	3.76724	3.90051	3.75255	4.21238	3.49573	3.64333	3.43918	3.4911	3.64991	3.60699	4.0714	3.55769	3.84599	3.77671	3.5426	3.43296	3.76354	3.435	3.50102	3.8309	3.60897	3.47686	3.46222	3.52986	3.53353	3.47202	3.56793	4.39252	3.57422	3.66299	3.45781	3.34343	3.36982	3.60687	3.57971	3.69303	3.67019	3.56586	3.31037
chr7	136667955	136710604	17497359	NR_046021 // Gm6249 // predicted gene 6249 // 7 F3|7 // 621677	Gm6249	NR_046021	NR_046021 // RefSeq // Mus musculus predicted gene 6249 (Gm6249), non-coding RNA. // ch		5.05786	5.11815	4.78988	5.04682	4.7398	5.46872	5.07283	4.99899	4.93866	5.24032	5.10911	4.6782	5.07839	5.04012	5.03617	4.94945	4.73547	5.23809	4.89383	4.92913	5.3999	4.84789	5.08368	4.94749	5.07823	4.88195	5.09097	5.16085	4.54105	4.89903	4.94847	5.07974	5.01898	4.70465	5.08821	4.7244	5.17096	5.0411	5.21106	5.14473	4.96679
chr7	133720935	133782726	17497223	NM_133941 // Dhx32 // DEAH (Asp-Glu-Ala-His) box polypeptide 32 // 7 F3|7 // 101437 ///	Dhx32	NM_133941	NM_133941 // RefSeq // Mus musculus DEAH (Asp-Glu-Ala-His) box polypeptide 32 (Dhx32),		8.82014	9.56657	8.22385	8.11386	9.45384	8.48063	9.52485	8.9046	9.31614	10.3179	8.19983	8.42316	8.27408	8.35359	8.72855	8.7224	8.37348	9.35302	9.10847	9.74699	9.41459	8.52508	9.74909	9.51912	8.94234	9.95354	8.31316	9.28924	9.88228	9.27	8.36478	8.53539	8.17604	8.18637	8.81302	8.27926	8.65014	8.12726	9.37003	10.2407	8.38498
chr7	127991373	127993867	17496839	NM_023258 // Pycard // PYD and CARD domain containing // 7|7 F4 // 66824 /// ENSMUST000	Pycard	NM_023258	NM_023258 // RefSeq // Mus musculus PYD and CARD domain containing (Pycard), mRNA. // c		7.73827	7.90503	7.54478	7.45854	7.79761	7.66094	7.61685	8.1699	7.91541	7.18962	8.22041	7.6316	7.80014	7.31674	7.39312	7.64791	7.6438	7.10719	7.64288	8.0442	8.31574	8.26321	7.49162	8.21027	7.36376	7.16654	7.4015	8.16706	7.69583	8.38886	8.02462	8.0922	7.73261	7.43256	8.09252	8.35951	7.3997	7.39612	7.92731	7.19689	7.57974
chr7	126487355	126490731	17483033	NM_001163713 // Tufm // Tu translation elongation factor, mitochondrial // 7 F3|7 // 23	Tufm	NM_001163713	NM_001163713 // RefSeq // Mus musculus Tu translation elongation factor, mitochondrial		6.7248	6.85083	6.70393	5.96993	7.15095	6.75978	6.44516	6.63949	6.78976	6.34616	7.0241	6.66237	6.94245	6.28133	6.6349	6.35333	6.5696	6.51109	6.84626	6.67767	6.63417	6.78548	6.81629	6.78891	6.58837	6.97849	6.9148	6.56652	6.67934	6.04484	6.77861	6.43263	6.63342	6.72713	6.806	6.67154	6.87164	7.13799	6.60822	6.78012	6.56971
chr7	127133464	127137823	17496599	NM_009259 // Spn // sialophorin // 7 F3-F4|7 62.0 cM // 20737 /// ENSMUST00000049931 //	Spn	NM_009259	NM_009259 // RefSeq // Mus musculus sialophorin (Spn), transcript variant 1, mRNA. // c		5.88127	6.25136	6.10584	5.81284	6.56624	6.42576	6.07894	6.00009	6.02984	6.18607	6.6176	6.17551	5.91605	6.20009	6.08128	5.94995	5.87042	6.27761	6.45459	6.46621	6.22668	6.11161	6.49378	6.12397	6.21721	6.38055	6.09042	6.62302	6.54817	5.60448	6.38728	6.70506	5.92489	5.84702	6.27646	6.00449	6.36307	6.26023	6.85436	6.54007	5.80451
chr7	127046112	127046357	17483233	---		---	ENSMUST00000158035 // ENSEMBL // ncrna:misc_RNA chromosome:NCBIM37:7:134189626:13418987		4.14728	4.51576	4.80204	4.89821	4.51906	4.38123	4.17043	4.47932	4.05326	4.46425	4.77047	4.88613	4.50022	4.74271	4.31841	4.33228	4.31659	4.34603	4.58344	4.77825	4.28735	4.37631	5.27953	4.37749	4.11651	4.42192	4.56188	4.71634	4.44082	4.33265	4.20072	5.11756	4.26771	4.14399	4.57681	4.7008	4.3845	4.46757	4.63654	4.49107	4.36872
chr7	125878419	126082411	17496102	NM_001101488 // Gsg1l // GSG1-like // 7 F3|7 // 269994 /// ENSMUST00000073935 // Gsg1l	Gsg1l	NM_001101488	NM_001101488 // RefSeq // Mus musculus GSG1-like (Gsg1l), mRNA. // chr7 // 100 // 100 /		6.35884	6.76449	6.37073	6.49979	7.71917	6.4957	6.78322	6.69664	6.17523	7.3628	6.61034	6.62538	6.81679	6.60125	6.93395	6.17221	6.31946	7.50142	6.74115	6.49052	6.32712	6.07259	6.67676	7.24553	6.94459	6.46077	6.39787	6.6496	7.13453	5.78313	6.28376	6.43704	6.45893	6.51183	6.21917	6.31072	6.87264	6.2714	6.43055	6.36629	6.09461
chr7	120173858	120183716	17482376	NM_028085 // Anks4b // ankyrin repeat and sterile alpha motif domain containing 4B // 7	Anks4b	NM_028085	NM_028085 // RefSeq // Mus musculus ankyrin repeat and sterile alpha motif domain conta		4.43485	4.59007	4.75107	4.83764	4.83183	4.83641	4.61057	5.04918	4.79408	4.99941	4.98673	4.54191	4.78592	4.86349	4.86393	4.87891	4.62551	4.783	4.52105	4.46787	4.74514	4.56063	5.01898	4.66358	4.62307	4.52048	4.68114	4.85562	4.85943	4.81591	4.86085	4.70365	4.57607	4.62065	4.80849	4.70561	4.77799	4.5726	4.76001	4.94207	4.73133
chr7	119922671	120095177	17495702	---		---	ENSMUST00000046993 // ENSEMBL // cdna:known chromosome:NCBIM37:7:127066231:127238691:-1		4.20799	4.25388	4.28295	4.52174	4.28587	4.3643	4.20903	4.41549	4.4082	4.58603	4.49435	4.33554	4.33202	4.23497	4.46971	4.74051	4.52604	4.41231	4.44935	4.34068	4.34057	4.30953	4.6047	4.41029	4.23186	4.40579	4.27198	4.26343	4.3482	4.49368	4.48314	4.61641	4.3117	4.29232	4.47704	4.29487	4.24407	4.19348	4.31142	4.46876	4.3034
chr7	127983079	127985701	17483565	---		---	ENSMUST00000079045 // ENSEMBL // cdna:known chromosome:NCBIM37:7:135126593:135129215:1		7.07197	8.82018	8.18703	7.50773	8.18404	7.72777	8.09907	6.82872	7.53525	8.75154	8.13876	8.04815	8.35925	8.31621	6.73906	8.16315	7.78648	8.94594	8.14473	7.69201	7.47116	8.10342	8.22486	7.65096	8.6152	8.46405	8.43975	8.05312	8.17645	7.26323	7.99295	9.35347	8.59097	8.33938	8.22757	8.00671	8.6957	8.00045	8.26673	8.57971	8.37298
chr7	126776955	126780514	17483110	ENSMUST00000106357 // Ypel3 // yippee-like 3 (Drosophila) // 7 F3|7 // 66090 /// NM_026	Ypel3	ENSMUST00000106357	ENSMUST00000106357 // ENSEMBL // cdna:known chromosome:NCBIM37:7:133920515:133924028:1		8.17214	8.10877	8.20914	8.21244	8.12202	8.0062	7.80175	7.93476	8.07998	7.95872	7.92116	8.03435	8.04366	7.87493	8.29645	8.09087	7.62711	7.71911	8.07883	8.18122	8.04986	7.99746	7.97419	8.05133	7.95789	8.06467	7.9539	7.83641	7.43125	8.00642	8.05594	7.97228	8.30255	7.40081	7.84486	8.01165	7.80849	8.10431	8.14223	8.18149	8.09898
chr7	127015033	127020327	17496532	ENSMUST00000032918 // 2900092E17Rik // RIKEN cDNA 2900092E17 gene // 7|7 F4 // 67278 //	2900092E17Rik	ENSMUST00000032918	ENSMUST00000032918 // ENSEMBL // cdna:known chromosome:NCBIM37:7:134158547:134163841:-1		9.30304	10.9941	10.0273	9.73454	10.1706	10.0056	9.58702	8.43841	9.01983	10.0709	10.4256	10.1542	9.45138	9.8254	9.94216	10.0945	9.50716	10.0797	9.79036	10.204	8.97272	10.3119	10.1414	9.23723	10.3895	10.2733	9.44278	10.1667	10.3222	8.64277	10.6334	10.1474	9.97297	9.87469	10.0206	10.4554	9.89324	9.71239	9.57192	9.82118	9.66331
chr7	126851580	126861838	17496438	ENSMUST00000050833 // Ino80e // INO80 complex subunit E // 7 F3|7 // 233875 /// NM_1535	Ino80e	ENSMUST00000050833	ENSMUST00000050833 // ENSEMBL // cdna:known chromosome:NCBIM37:7:133995094:134004977:-1		7.93231	8.31427	8.49282	8.55359	8.13696	8.21615	8.30206	7.48732	7.70186	8.08984	8.08654	8.46321	8.32369	8.34804	8.48007	8.41037	8.22695	8.07867	8.16804	8.56004	7.96683	8.30935	7.93578	7.92728	8.41939	8.27252	8.33185	7.92129	8.50919	7.67056	8.39307	8.51209	8.36938	8.26364	8.18835	8.61174	8.58147	8.40793	8.76036	8.33163	8.31373
chr7	128156125	128159261	17496850	XR_105168 // Gm19393 // predicted gene, 19393 // --- // 100502816	Gm19393	XR_105168	XR_105168 // RefSeq // PREDICTED: Mus musculus predicted gene, 19393 (Gm19393), miscRNA		5.67797	5.68311	5.70765	5.38556	5.65282	6.0812	5.59651	5.46911	5.73219	5.60393	6.09766	5.59982	5.58478	5.5516	5.35571	5.74327	5.63999	5.55798	5.87797	5.73484	5.47835	5.47183	5.35045	5.58053	5.46976	5.8374	5.56146	5.73525	5.60642	5.3396	5.56056	5.61419	5.82661	5.6772	5.71724	5.68196	5.62363	5.61397	5.47404	5.6164	5.72053
chr7	127256959	127260709	17496645	NM_023203 // Dctpp1 // dCTP pyrophosphatase 1 // 7 F3|7 // 66422 /// ENSMUST00000035276	Dctpp1	NM_023203	NM_023203 // RefSeq // Mus musculus dCTP pyrophosphatase 1 (Dctpp1), mRNA. // chr7 // 1		9.6942	9.75602	9.5193	10.6769	9.92785	9.34049	9.55799	8.55985	8.76052	9.80396	9.56392	9.73447	9.52138	9.73348	9.70357	9.89174	9.71131	9.4558	9.72558	9.9634	8.97421	9.59147	9.38373	9.4264	9.53042	9.75392	9.88221	9.53027	9.78023	8.77009	9.85511	9.25897	10.1135	9.35226	9.39443	9.69911	9.81407	9.89146	10.1199	9.80401	9.40399
[truncated: 88 more columns]
