# Supplementary material for: A Systems Genetics Approach Identifies CXCL14, ITGAX, and LPCAT2 as Novel Aggressive Prostate Cancer Susceptibility Genes
Source: PLoS Genet. 2014 Nov 20;10(11):e1004809. doi: 10.1371/journal.pgen.1004809 (PMC4238980; doi:10.1371/journal.pgen.1004809)
Supplement: Table S14 — Correlation analysis for the microarray expression level of transcripts located within the chromosome 8 age of death QTL with age of death. (XLSX) [file pgen.1004809.s019.xlsx]

## Sheet: Age Chr 8
Chromosome	Start	Stop	ID				ID		N183	N185	N187	N197	N259	N265	N266	N275	N293	N294	N314	N329	N340	N343	N369	N371	N372	N380	N566	N574	N582	N583	N585	N586	N590	N591	N592	N596	N609	N614	N615	N618	N619	N637	N641	N649	N655	N662	N663	N803	N812
							Age (Days)		191	176	185	170	151	129	122	207	208	137	152	199	139	200	132	156	159	191	142	191	191	154	138	209	197	146	164	170	141	186	186	158	137	158	120	191	152	140	162	159	180
chr8	105467492	105471422	17512434	NM_026481 // Tppp3 // tubulin polymerization-promoting protein family member 3 // 8|8 D	Tppp3	NM_026481	NM_026481 // RefSeq // Mus musculus tubulin polymerization-promoting protein family mem		9.37442	10.2118	8.64308	9.3702	10.9419	10.6349	10.434	8.03719	7.39944	11.3626	10.3012	10.2774	9.71156	8.02616	10.8013	9.79021	8.35223	9.31132	10.8972	10.3827	7.45939	10.3165	9.91817	7.17781	9.93389	10.2645	8.58205	10.2804	10.1909	9.38898	8.92486	9.49657	8.9732	9.22191	8.85702	8.63663	9.36554	9.68672	10.3708	10.6258	9.53844
chr8	85083269	85098739	17503397	NM_010764 // Man2b1 // mannosidase 2, alpha B1 // 8 C2|8 37.0 cM // 17159 /// ENSMUST00	Man2b1	NM_010764	NM_010764 // RefSeq // Mus musculus mannosidase 2, alpha B1 (Man2b1), mRNA. // chr8 //		9.48447	9.29685	8.61023	8.57986	9.0219	8.12907	8.47143	10.7359	10.413	8.50155	7.95807	8.80301	7.91286	9.46575	8.2679	9.17182	8.51754	9.15247	8.39962	9.22765	10.8041	8.24456	9.53515	10.564	9.10606	8.60215	8.36515	9.2569	8.39628	10.5457	8.71151	9.28631	8.07013	9.2872	9.13756	8.33721	8.55906	8.35819	8.87328	8.55388	8.60282
chr8	105329160	105347970	17512388	NM_177699 // Fhod1 // formin homology 2 domain containing 1 // 8 D3|8 // 234686 /// ENS	Fhod1	NM_177699	NM_177699 // RefSeq // Mus musculus formin homology 2 domain containing 1 (Fhod1), mRNA		7.42852	7.00664	7.04036	7.31504	7.12558	6.58822	6.97037	8.0065	8.24989	7.03211	6.81801	6.81912	7.01488	7.16212	7.65765	7.15225	7.05541	7.67454	7.11528	7.16598	8.00956	6.62047	7.07523	8.24403	7.27378	7.12934	7.21602	7.05213	6.61267	7.72102	6.88244	6.97453	6.94351	7.07628	6.79286	7.02208	6.983	6.6226	6.91046	7.27564	6.83932
chr8	95676980	95715119	17504327	NM_001195006 // Ndrg4 // N-myc downstream regulated gene 4 // 8 D1|8 // 234593 /// ENSM	Ndrg4	NM_001195006	NM_001195006 // RefSeq // Mus musculus N-myc downstream regulated gene 4 (Ndrg4), trans		7.50876	8.11101	8.34683	7.41013	7.78186	8.22867	7.89435	7.08163	6.28919	7.70803	8.54346	8.70878	8.08979	7.66378	8.20132	8.64902	8.4974	8.4429	8.0055	7.89569	6.81873	8.19133	8.10306	6.49351	8.26864	8.63671	7.4812	8.2048	8.15399	6.59386	7.76986	8.74324	7.86456	7.98433	8.04337	7.62957	8.01895	8.56252	8.27387	8.22557	8.92674
chr8	94977109	95014208	17504190	NM_001198894 // Gpr56 // G protein-coupled receptor 56 // 8 D1|8 45.0 cM // 14766 /// N	Gpr56	NM_001198894	NM_001198894 // RefSeq // Mus musculus G protein-coupled receptor 56 (Gpr56), transcrip		10.5591	9.98128	10.4905	10.5058	10.8147	11.0206	10.8143	9.80911	9.22512	10.4594	10.8818	10.9626	10.8512	10.7198	10.7555	10.3053	10.1827	10.62	11.0388	10.4128	9.30133	10.67	10.0436	9.33649	10.2555	10.8633	10.3802	10.1951	10.2857	9.64048	10.5623	9.94381	10.8882	10.6729	11.1866	10.9818	10.488	10.7882	10.0297	10.6705	10.7545
chr8	95332284	95347513	17504281	NM_133954 // AA960436 // expressed sequence AA960436 // 8 D1|8 // 101985 /// ENSMUST000	AA960436	NM_133954	NM_133954 // RefSeq // Mus musculus expressed sequence AA960436 (AA960436), mRNA. // ch		8.42783	8.08494	7.96143	8.05309	7.88267	7.87966	7.95249	8.40887	8.72385	7.77245	8.03059	7.9883	7.7791	8.20621	7.46628	8.20404	8.05951	7.79791	7.81742	8.07381	8.92571	8.20402	8.0265	9.04989	8.43246	7.94148	8.12138	7.72599	7.96159	8.55626	8.08767	8.02553	7.90979	8.16026	7.81842	8.29839	8.08138	8.13604	8.37998	7.89955	8.19036
chr8	101104878	101105640	17548646	NM_182994 // Arl5a // ADP-ribosylation factor-like 5A // 2 C1.1|2 // 75423 /// ENSMUST0	Arl5a	NM_182994	NM_182994 // RefSeq // Mus musculus ADP-ribosylation factor-like 5A (Arl5a), mRNA. // c		8.36946	8.38966	8.87202	8.52987	8.75155	9.30419	8.91805	8.57499	7.89069	8.69588	8.74998	8.9236	8.76618	8.80578	8.11209	8.60802	9.28579	7.83437	8.78111	8.35537	7.87483	8.90187	8.29624	7.80297	8.26413	8.38	9.29475	8.55622	8.91413	7.88807	8.71584	8.09846	8.90584	8.65559	9.13184	9.65609	8.62725	8.89498	8.28343	8.10006	8.94009
chr8	91070057	91124034	17503756	NM_011250 // Rbl2 // retinoblastoma-like 2 // 8 C5|8 40.99 cM // 19651 /// ENSMUST00000	Rbl2	NM_011250	NM_011250 // RefSeq // Mus musculus retinoblastoma-like 2 (Rbl2), mRNA. // chr8 // 100		9.04936	8.98548	8.7805	8.67643	8.67388	8.27122	8.49187	9.94083	9.67903	8.22068	8.70595	9.02112	8.12556	9.23819	8.41389	8.92148	8.75002	8.65434	8.36409	8.61251	9.6192	8.72991	9.44453	9.54647	9.24459	9.18987	8.8506	9.27422	8.61842	9.77895	8.48985	9.40714	8.07134	8.8533	9.0353	8.59806	8.4474	8.53871	8.79304	8.67487	8.74451
chr8	93809966	93969388	17503884	ENSMUST00000125716 // Gnao1 // guanine nucleotide binding protein, alpha O // 8 C5|8 45	Gnao1	ENSMUST00000125716	ENSMUST00000125716 // ENSEMBL // cdna:known chromosome:NCBIM37:8:96334740:96492856:1 ge		10.7933	10.7776	11.0467	10.5624	10.7218	10.9941	10.861	9.79697	8.15955	10.2616	11.0301	10.8209	10.4532	10.8946	11.1701	11.1261	10.7697	11.03	11.0964	10.7928	7.96616	11.2261	10.357	7.76871	11.1478	11.1703	10.584	10.9917	10.8547	9.08151	10.7062	11.0669	10.7265	10.7313	11.235	10.8311	10.9111	10.8354	10.5746	10.6826	11.0104
chr8	108936860	108936938	17505326	NR_037295 // Mir3108 // microRNA 3108 // --- // 100526511	Mir3108	NR_037295	NR_037295 // RefSeq // Mus musculus microRNA 3108 (Mir3108), microRNA. // chr8 // 100 /		4.56214	4.91633	3.50652	4.33571	3.58996	3.86395	4.03609	6.9735	6.2058	4.3235	4.05237	3.98741	3.40438	4.44555	4.08615	4.74969	4.43233	4.40837	4.39716	4.29052	6.11663	5.00748	4.61974	5.995	5.19386	4.52407	3.47876	5.15714	3.51099	6.35082	3.64335	4.33808	3.57884	3.9708	3.41965	4.79802	4.13451	3.31068	4.07311	3.91522	3.42468
chr8	84990595	85003364	17503300	NM_133255 // Hook2 // hook homolog 2 (Drosophila) // 8 C3|8 // 170833 /// NM_001167991	Hook2	NM_133255	NM_133255 // RefSeq // Mus musculus hook homolog 2 (Drosophila) (Hook2), transcript var		7.44729	7.26481	6.95905	6.58675	6.71416	6.76045	6.87062	7.63809	8.05119	7.01207	6.46809	6.75612	6.46393	6.99729	7.25555	7.23153	6.79657	7.91207	6.92714	7.2009	8.18631	6.66707	7.49252	8.14704	7.51331	7.31722	6.94785	7.03498	6.96518	7.72912	6.79516	6.86747	6.90868	7.07078	6.92386	6.79944	7.24233	6.84131	7.30156	7.32985	6.82242
chr8	84886387	84893921	17511196	NM_008097 // Gcdh // glutaryl-Coenzyme A dehydrogenase // 8 C3|8 38.6 cM // 270076 ///	Gcdh	NM_008097	NM_008097 // RefSeq // Mus musculus glutaryl-Coenzyme A dehydrogenase (Gcdh), nuclear g		8.88837	8.68005	8.13726	8.26353	8.57785	8.09739	8.12768	9.84277	9.53222	7.96253	8.63952	8.47544	8.1038	8.40881	8.07043	8.63252	8.16036	8.21534	8.20318	8.45142	9.51945	8.66149	8.91315	9.58279	8.70904	8.46251	8.54369	8.5233	8.34476	9.85693	8.56812	8.32258	8.38023	8.33013	8.18431	8.5575	8.21955	7.94904	8.05881	7.87034	8.21977
chr8	108714644	108961636	17505313	NM_007496 // Zfhx3 // zinc finger homeobox 3 // 8|8 E1 // 11906 /// ENSMUST00000043896	Zfhx3	NM_007496	NM_007496 // RefSeq // Mus musculus zinc finger homeobox 3 (Zfhx3), mRNA. // chr8 // 10		8.50368	8.67633	6.77953	7.20833	7.29448	7.0636	7.25348	9.91279	9.55203	8.27502	7.94403	7.72033	5.96568	8.74829	7.405	7.88141	7.93321	8.79199	7.87861	7.47323	9.48343	8.50288	8.82489	9.59198	8.30141	8.01796	5.78603	8.6753	6.89024	9.52553	7.42371	8.15076	6.33241	8.10043	6.6685	8.66345	7.57022	6.60471	7.25273	7.0664	5.98535
chr8	85109167	85123095	17511310	NM_001037745 // Zfp791 // zinc finger protein 791 // 8 C3|8 // 244556 /// ENSMUST000000	Zfp791	NM_001037745	NM_001037745 // RefSeq // Mus musculus zinc finger protein 791 (Zfp791), mRNA. // chr8		5.25108	4.65974	5.35926	4.76168	4.84875	4.30998	5.18428	5.80429	6.51143	5.05098	5.14154	4.92662	4.69164	5.0661	4.34445	5.05798	5.0026	4.88096	5.02705	4.99678	6.57212	4.94486	5.17647	6.22741	4.94192	5.59774	4.79233	5.18463	4.68899	6.62984	4.80909	4.88407	4.6793	4.93714	5.53596	4.62558	4.47275	4.66385	5.1541	4.70834	5.22651
chr8	104170513	104219098	17504413	NM_001141922 // Bean1 // brain expressed, associated with Nedd4, 1 // 8 D1|8 // 65115 /	Bean1	NM_001141922	NM_001141922 // RefSeq // Mus musculus brain expressed, associated with Nedd4, 1 (Bean1		5.93058	6.79405	6.18836	6.65711	7.13865	6.53871	6.46315	6.17592	5.82807	6.52146	6.70765	6.57209	6.1177	6.12538	6.49028	7.33558	6.46828	6.69765	6.50645	6.44102	5.86335	6.31158	6.29504	5.97552	6.0548	6.70001	6.30003	6.54568	6.50972	5.68539	6.21398	6.77977	5.9651	6.46368	6.70751	6.14611	6.49861	6.51869	6.51706	6.42797	6.52056
chr8	85840959	86061376	17503462	ENSMUST00000053771 // Phkb // phosphorylase kinase beta // 8 C3|8 38.6 cM // 102093 ///	Phkb	ENSMUST00000053771	ENSMUST00000053771 // ENSEMBL // cdna:known chromosome:NCBIM37:8:88364901:88585275:1 ge		9.12873	7.97996	8.30439	7.71971	7.7648	7.0651	7.85665	9.73894	9.54995	7.11355	7.81675	8.00844	7.26477	8.60886	7.60047	8.51391	8.14376	7.82378	7.50032	7.96848	9.4904	8.11602	8.29312	9.53263	8.42456	7.78803	8.51077	8.18896	7.88908	10.2514	7.92313	8.36432	7.88019	8.49383	7.82739	8.14922	8.15428	7.98726	7.5631	7.034	7.7315
chr8	105258286	105264609	17512342	ENSMUST00000034359 // Tradd // TNFRSF1A-associated via death domain // 8 D3|8 51.0 cM /	Tradd	ENSMUST00000034359	ENSMUST00000034359 // ENSEMBL // cdna:known chromosome:NCBIM37:8:107782186:107788509:-1		6.77442	6.6916	6.96023	7.08701	6.32795	6.45026	6.55806	6.7641	7.35565	6.29093	6.76364	6.88704	6.49121	6.73675	6.56062	6.96697	7.27724	6.59851	6.59549	6.89364	7.10427	6.8757	6.5369	7.39428	6.77657	6.6293	6.98067	6.57904	6.50523	6.48893	6.97649	6.38034	6.6595	6.675	6.41503	7.09014	6.83606	6.95214	7.07174	6.72265	6.64516
chr8	105297663	105305370	17504715	NM_148952 // E2f4 // E2F transcription factor 4 // 8 D3|8 // 104394 /// ENSMUST00000015	E2f4	NM_148952	NM_148952 // RefSeq // Mus musculus E2F transcription factor 4 (E2f4), mRNA. // chr8 //		8.38613	7.78219	7.70837	8.13358	7.7721	7.41944	7.70778	8.10596	8.35479	7.56211	7.51085	7.75892	7.54848	8.05167	8.37366	8.31183	7.75306	8.20217	7.51452	7.8434	8.48047	7.88442	7.68555	8.34153	8.08534	8.07836	7.94895	7.63684	7.8151	8.04799	7.54629	7.944	7.6031	8.02297	7.612	7.74505	7.70304	7.65458	7.88927	7.92248	7.83433
chr8	106252548	106337988	17512666	NM_021491 // Smpd3 // sphingomyelin phosphodiesterase 3, neutral // 8|8 D2 // 58994 ///	Smpd3	NM_021491	NM_021491 // RefSeq // Mus musculus sphingomyelin phosphodiesterase 3, neutral (Smpd3),		8.80246	8.80814	9.41018	9.13132	8.81934	9.49349	9.31159	6.29198	6.21308	8.50357	9.25292	9.07939	9.06045	9.44426	8.66481	9.44542	9.57454	9.48083	9.11584	9.17791	6.64896	9.38738	8.70245	6.75143	9.39432	9.01462	9.02769	9.07806	8.98683	6.84694	9.0491	9.24319	8.92562	9.44138	9.49151	9.46452	9.47721	9.43877	9.23484	8.98671	9.72975
chr8	105276447	105281939	17504707	NM_030152 // Nol3 // nucleolar protein 3 (apoptosis repressor with CARD domain) // 8 D1	Nol3	NM_030152	NM_030152 // RefSeq // Mus musculus nucleolar protein 3 (apoptosis repressor with CARD		8.17474	8.36932	8.11054	8.12968	7.49354	7.93483	7.91483	7.1912	7.01623	7.7357	8.22623	8.49569	7.8503	8.02174	7.93991	8.63377	8.03715	8.00273	8.05685	7.8297	6.86988	8.29471	8.03658	6.81685	8.15609	8.2547	7.75014	8.02079	7.49838	7.514	7.80098	8.25644	8.15167	7.70389	7.96893	7.77949	8.02628	7.62812	8.04941	7.71066	7.72149
chr8	105382807	105413502	17512415	NM_177791 // Kctd19 // potassium channel tetramerisation domain containing 19 // 8 D3|8	Kctd19	NM_177791	NM_177791 // RefSeq // Mus musculus potassium channel tetramerisation domain containing		4.79376	4.80974	4.96676	5.12737	4.96384	5.19632	5.10436	5.0169	4.7566	4.74937	5.26734	5.02819	5.1107	4.69776	5.39332	5.09591	4.80964	4.82152	5.27056	4.90266	4.6524	4.85843	4.98448	4.75284	4.59362	5.06652	4.73818	5.06211	4.87093	5.00217	5.06087	4.94357	4.91874	4.83055	5.32598	5.27722	5.16495	5.04537	4.95347	4.95485	4.79973
chr8	104961718	104969537	17504572	NM_197999 // Ces2g // carboxylesterase 2G // 8 D3|8 // 72361 /// ENSMUST00000043183 //	Ces2g	NM_197999	NM_197999 // RefSeq // Mus musculus carboxylesterase 2G (Ces2g), mRNA. // chr8 // 100 /		5.42094	5.65615	3.83091	4.57558	4.13835	3.94231	4.26403	6.86776	8.0968	4.90446	3.80367	3.99689	3.99609	4.87852	4.54399	4.6377	4.04378	4.218	4.21795	4.12517	7.69655	4.19343	5.63337	7.67659	4.59594	4.04127	3.83427	5.67363	4.05582	6.58532	4.04343	4.36405	4.35257	5.4183	4.35458	4.66813	4.80268	3.5754	4.12277	4.1751	4.04594
chr8	94472763	94527272	17504023	NM_001033207 // Nlrc5 // NLR family, CARD domain containing 5 // 8 C5|8 // 434341 /// F	Nlrc5	NM_001033207	NM_001033207 // RefSeq // Mus musculus NLR family, CARD domain containing 5 (Nlrc5), mR		6.58815	5.49881	5.85048	5.70757	6.05678	5.64871	5.49469	6.7004	6.79483	5.37464	5.7933	5.81119	5.52437	5.92911	6.40939	6.01029	5.71258	5.56681	5.76074	6.13064	8.41113	6.02895	5.8231	7.49916	5.59489	5.61236	5.74035	6.5383	5.95968	7.03862	5.257	6.24908	5.65991	6.24461	5.60577	5.51963	5.58965	5.37473	5.3384	5.34861	5.19779
chr8	104577591	104577796	17548694	NM_010318 // Gng5 // guanine nucleotide binding protein (G protein), gamma 5 // 3 H2|3	Gng5	NM_010318	NM_010318 // RefSeq // Mus musculus guanine nucleotide binding protein (G protein), gam		8.52559	7.96546	7.48981	7.40918	7.90033	7.1753	7.52702	9.06767	8.89878	7.46638	7.72982	7.78018	7.54713	7.4726	7.34648	7.40931	7.68671	7.10064	7.31699	7.8147	8.76507	7.68616	7.85769	8.68294	7.61576	7.50004	7.8332	7.62153	7.42668	8.58816	7.54577	7.46188	7.76625	7.51455	7.27694	7.59761	7.36137	7.28847	7.34689	7.50253	7.82016
chr8	104250903	104264936	17504422	NM_029295 // Cklf // chemokine-like factor // 8 D3|8 // 75458 /// ENSMUST00000034342 //	Cklf	NM_029295	NM_029295 // RefSeq // Mus musculus chemokine-like factor (Cklf), transcript variant 1,		7.53477	7.86397	8.01742	7.70733	8.9133	6.95147	7.7808	7.59915	8.23959	6.65643	7.2617	8.13509	7.02072	8.23836	7.36184	8.35352	7.89254	8.19603	7.82265	7.85395	8.22782	7.67841	7.34381	8.14455	8.51876	8.17675	8.86371	7.54052	7.68473	7.99611	8.2689	7.79095	7.77102	7.84333	8.51729	8.20634	8.62931	7.99643	8.18843	8.01438	7.75919
chr8	106283307	106300017	17505111	AK138193 // Gm10629 // predicted gene 10629 // --- // 100038487 /// XR_140921 // Gm1062	Gm10629	AK138193	AK138193 // GenBank HTC // Mus musculus adult male hypothalamus cDNA, RIKEN full-length		5.04347	4.99215	5.39542	5.34755	5.32079	6.05613	5.36452	5.0417	5.19757	5.58385	5.76485	5.11553	5.86845	5.37581	5.46154	5.6922	5.41927	5.43114	5.92594	4.96895	5.08626	5.67427	5.34354	5.26005	5.06162	5.14579	5.38547	5.33562	5.09621	4.83411	5.35249	4.97598	5.75026	5.3043	5.34998	5.42143	5.72766	5.37888	5.31048	5.46754	5.38467
chr8	95352268	95374293	17504293	ENSMUST00000034243 // Mmp15 // matrix metallopeptidase 15 // 8 D1|8 45.5 cM // 17388 //	Mmp15	ENSMUST00000034243	ENSMUST00000034243 // ENSEMBL // cdna:known chromosome:NCBIM37:8:97876168:97898193:1 ge		9.09946	8.16451	8.17356	8.5887	8.14723	8.32079	8.05119	9.34976	9.3909	7.19423	8.11869	8.1634	8.18238	8.57089	8.36707	8.61479	8.1736	8.44636	8.2578	7.81534	9.258	8.24684	8.44524	9.60637	8.39066	7.94384	8.06066	8.06183	7.89008	8.97633	8.12501	7.8126	8.31993	8.36316	8.24406	8.6505	8.27933	8.27274	8.18893	7.90653	8.11644
chr8	105472425	105496870	17512440	NM_175160 // Zdhhc1 // zinc finger, DHHC domain containing 1 // 8 D3|8 // 70796 /// ENS	Zdhhc1	NM_175160	NM_175160 // RefSeq // Mus musculus zinc finger, DHHC domain containing 1 (Zdhhc1), mRN		8.78411	8.48059	8.4257	8.6642	8.66694	8.72057	8.84697	8.81642	8.4438	8.10961	8.79208	8.70366	8.24264	8.22024	9.26074	8.74142	7.84892	8.23419	8.58622	8.42063	8.22955	8.94683	8.44116	8.41745	8.59916	8.89629	8.22052	8.56601	8.3567	8.61041	8.48109	8.5394	8.32322	8.22917	8.73884	8.4555	8.72485	8.63009	8.16976	8.50161	8.41351
chr8	104591468	104596866	17504467	NM_001024606 // Pdp2 // pyruvate dehyrogenase phosphatase catalytic subunit 2 // 8 D3|8	Pdp2	NM_001024606	NM_001024606 // RefSeq // Mus musculus pyruvate dehyrogenase phosphatase catalytic subu		7.09636	6.27765	6.50228	5.97506	6.65662	6.58735	6.54017	7.92534	8.28861	6.51793	6.72826	6.6306	6.41324	6.52106	6.3649	6.75951	6.37857	6.27359	6.66653	6.59469	7.63865	6.77585	7.1408	8.15674	6.43775	6.50446	6.54315	6.61495	6.83695	8.06084	6.65886	6.41528	6.50725	6.22451	6.86979	6.62477	6.39678	6.33158	6.41036	6.40724	6.68566
chr8	94772009	94782427	17504130	ENSMUST00000034230 // Cx3cl1 // chemokine (C-X3-C motif) ligand 1 // 8 C5|8 46.0 cM //	Cx3cl1	ENSMUST00000034230	ENSMUST00000034230 // ENSEMBL // cdna:known chromosome:NCBIM37:8:97295909:97306323:1 ge		7.21879	5.7797	5.64409	4.73058	5.62158	5.85937	5.65228	7.43284	8.07389	5.67947	5.48695	5.69283	5.69541	5.97729	5.94276	5.50208	5.48791	6.38157	5.94067	6.72652	7.69952	5.15696	6.85157	7.96108	5.73526	5.6036	5.47959	5.88066	5.5053	7.67348	5.85096	5.75271	5.89568	6.40455	5.51106	5.28866	6.11298	5.42201	5.52658	5.68764	5.72816
chr8	106603351	106670246	17505148	NM_009864 // Cdh1 // cadherin 1 // 8 D|8 53.3 cM // 12550 /// ENSMUST00000000312 // Cdh	Cdh1	NM_009864	NM_009864 // RefSeq // Mus musculus cadherin 1 (Cdh1), mRNA. // chr8 // 100 // 93 // 28		10.6467	8.16802	6.10469	5.62282	5.96874	5.76487	6.8426	11.2888	11.5001	5.83758	5.83737	5.86611	5.7673	8.14926	6.71828	9.16457	5.73996	8.69245	5.56331	5.67002	11.5818	5.92098	10.087	11.7857	7.68258	6.1118	5.80469	9.47944	5.55729	10.9315	5.82121	6.51089	6.22939	8.6873	8.46215	6.20675	5.75061	5.74903	5.91649	6.20702	5.66667
chr8	107150661	107187470	17505252	NM_025558 // Cyb5b // cytochrome b5 type B // 8|8 D2 // 66427 /// BC054749 // Cyb5b //	Cyb5b	NM_025558	NM_025558 // RefSeq // Mus musculus cytochrome b5 type B (Cyb5b), nuclear gene encoding		10.6926	10.2151	10.3478	9.90557	9.7524	9.93572	10.1323	11.4502	11.2346	9.7247	10.048	10.5747	9.74421	10.4606	9.51298	10.3609	10.4503	9.92883	9.80927	10.015	10.7163	10.2697	10.2776	10.6528	10.2338	10.1661	10.0433	10.1678	10.3111	11.3556	9.79458	10.285	10.0626	10.28	10.3105	10.1772	9.87118	10.1956	10.3081	9.93955	10.0428
chr8	106135400	106138723	17505050	NR_040344 // 1810019D21Rik // RIKEN cDNA 1810019D21 gene // 8 D3|8 // 69771 /// NR_0403	1810019D21Rik	NR_040344	NR_040344 // RefSeq // Mus musculus RIKEN cDNA 1810019D21 gene (1810019D21Rik), transcr		6.51175	5.67953	5.03973	5.33369	5.12378	5.01822	5.33387	7.07534	7.07523	5.38131	5.22265	5.22162	4.96	5.51895	5.32026	5.75989	5.01137	6.91692	5.11807	5.05501	6.69971	4.95177	5.83987	6.81936	5.31267	5.13073	5.15007	5.83113	5.04696	7.12332	5.17117	5.34395	5.11289	5.44574	5.2854	4.90924	4.89021	5.0055	5.07432	4.98254	5.34554
chr8	85007202	85014408	17511263	NR_052011 // Best2 // bestrophin 2 // 8 C3|8 // 212989 /// ENSMUST00000059072 // Best2	Best2	NR_052011	NR_052011 // RefSeq // Mus musculus bestrophin 2 (Best2), transcript variant 2, non-cod		5.64318	5.61683	5.40518	5.87288	5.73388	5.48041	5.52602	5.40675	8.3974	5.64311	5.35619	5.68881	6.08586	5.47797	5.47675	5.53308	5.60767	5.67962	5.53147	5.51426	6.21188	5.23237	5.2389	8.37406	5.50754	5.68918	5.52059	5.83232	5.42646	6.02502	5.30931	5.76335	5.42721	5.43714	5.5929	5.41993	5.72532	5.40336	5.4462	5.94624	5.37422
chr8	84911853	84937359	17511211	NM_019945 // Mast1 // microtubule associated serine/threonine kinase 1 // 8 C3|8 38.6 c	Mast1	NM_019945	NM_019945 // RefSeq // Mus musculus microtubule associated serine/threonine kinase 1 (M		7.54854	8.21467	8.02355	8.13805	8.49103	8.16488	8.53929	6.39376	6.27551	8.31321	7.19692	8.73408	8.02668	8.44952	8.72621	8.60423	8.30397	8.69371	8.31239	8.57222	6.56333	8.15892	8.22633	5.82428	8.80949	8.93118	8.2206	8.31566	8.83356	5.64545	8.22375	8.11243	8.39955	8.24225	8.4271	8.15221	9.06041	8.67635	9.11943	8.92227	8.94188
chr8	106130319	106136974	17512634	ENSMUST00000115979 // Esrp2 // epithelial splicing regulatory protein 2 // 8 D3|8 // 77	Esrp2	ENSMUST00000115979	ENSMUST00000115979 // ENSEMBL // cdna:known chromosome:NCBIM37:8:108654219:108660874:-1		8.88861	6.5233	5.77687	6.32288	6.0113	5.9621	6.10016	9.65645	10.0273	5.52025	6.20079	5.41041	5.73831	6.75351	6.14586	7.66272	6.01971	8.51862	6.05427	5.72076	9.6885	5.77391	7.77621	9.98513	6.8195	6.1301	5.82552	7.54204	5.62602	9.654	5.81143	5.92776	6.01765	7.0882	7.26368	5.92808	5.78148	5.86959	5.91727	6.04911	5.99334
chr8	106210936	106252794	17505082	ENSMUST00000071592 // Prmt7 // protein arginine N-methyltransferase 7 // 8 D3|8 // 2145	Prmt7	ENSMUST00000071592	ENSMUST00000071592 // ENSEMBL // cdna:known chromosome:NCBIM37:8:108734836:108776694:1		7.8517	8.0994	8.16229	8.59114	8.00472	8.29583	8.18298	7.94632	7.62478	8.09823	8.42439	8.1801	8.25179	8.06687	8.1447	8.52972	8.28021	8.0384	8.28798	8.00144	7.66055	8.16607	8.14626	7.97584	7.96481	8.26347	8.33841	7.96921	8.37415	7.52789	7.94798	7.93067	8.32784	7.92717	8.135	8.21535	8.43209	8.33604	8.21891	8.22701	8.14208
chr8	87468853	87472609	17511474	NM_019626 // Cbln1 // cerebellin 1 precursor protein // 8 C3|8 40.0 cM // 12404 /// ENS	Cbln1	NM_019626	NM_019626 // RefSeq // Mus musculus cerebellin 1 precursor protein (Cbln1), mRNA. // ch		7.71948	6.67204	8.04324	8.12518	7.06331	7.69585	7.6038	5.56755	5.49197	7.44264	8.03299	8.19998	7.45488	7.67084	7.54928	8.44515	8.02824	6.91247	7.77749	7.53682	5.67135	8.67923	6.97137	5.59424	6.6977	7.22776	8.31503	7.16811	7.85032	5.67736	8.10339	7.33197	8.01843	7.14254	7.67944	7.96084	7.94784	8.54974	6.95841	7.09705	9.12444
chr8	85060055	85067121	17503362	ENSMUST00000095220 // Fbxw9 // F-box and WD-40 domain protein 9 // 8 C3|8 // 68628 ///	Fbxw9	ENSMUST00000095220	ENSMUST00000095220 // ENSEMBL // cdna:known chromosome:NCBIM37:8:87583954:87591020:1 ge		6.77133	6.85935	6.74846	6.62656	7.00133	6.66386	6.6012	7.34453	7.06449	6.46926	6.58271	6.85665	6.5006	6.79399	6.99616	6.96553	6.60187	6.71023	6.93374	6.91818	7.13392	6.90965	7.03816	7.51464	7.00807	7.0369	6.71392	6.65074	6.68422	6.74463	6.73356	6.59919	6.67132	6.72773	6.69582	6.40747	6.80598	6.95647	7.14476	7.13517	6.78699
chr8	107046289	107056737	17512696	ENSMUST00000095517 // Cog8 // component of oligomeric golgi complex 8 // 8 D3|8 // 9748	Cog8	ENSMUST00000095517	ENSMUST00000095517 // ENSEMBL // cdna:known chromosome:NCBIM37:8:109570189:109580589:-1		7.8912	7.26523	7.48888	7.75311	7.47517	7.34778	7.30672	7.91753	7.73291	6.78175	7.46072	7.37277	7.40238	7.48531	7.35134	7.56172	7.61365	7.65935	7.37888	7.62993	7.96548	7.67868	7.32234	7.84884	7.47363	7.2601	7.35608	7.11845	7.36271	7.79529	7.146	7.04042	7.16856	7.31931	7.3703	7.55312	7.30557	7.58094	7.53802	7.60014	7.37331
chr8	84908560	84922915	17503260	NM_010062 // Dnase2a // deoxyribonuclease II alpha // 8 C3|8 38.6 cM // 13423 /// ENSMU	Dnase2a	NM_010062	NM_010062 // RefSeq // Mus musculus deoxyribonuclease II alpha (Dnase2a), mRNA. // chr8		7.24114	7.13394	6.65398	6.7727	6.99493	6.42394	7.08193	7.86687	8.13499	6.82122	6.56043	6.33129	6.82217	6.98527	6.93162	6.93302	6.73124	6.81299	7.39064	6.72545	8.10452	6.77607	7.5926	8.4102	7.06305	7.34122	8.14216	7.3827	6.59605	8.33466	7.3565	7.19017	7.20284	6.51436	7.03898	7.53368	6.40105	6.7243	8.09588	7.24816	6.26102
chr8	105305601	105311400	17504727	NM_172760 // Elmo3 // engulfment and cell motility 3, ced-12 homolog (C. elegans) // 8	Elmo3	NM_172760	NM_172760 // RefSeq // Mus musculus engulfment and cell motility 3, ced-12 homolog (C.		7.63425	6.52032	6.45796	6.19886	6.28912	6.22517	6.39961	8.62736	8.92469	6.20993	6.40161	6.08443	6.45609	6.56254	6.51085	6.70375	6.23588	7.11283	6.41528	6.38788	8.97625	6.38924	7.49609	9.09356	6.55761	6.41703	6.3246	7.20873	6.24001	8.66521	6.3737	6.41648	6.38072	6.46019	6.90107	6.33296	6.11589	6.1755	6.288	6.44511	6.15687
chr8	94674895	94696242	17511878	NM_026385 // Pllp // plasma membrane proteolipid // 8 C5|8 // 67801 /// ENSMUST00000034	Pllp	NM_026385	NM_026385 // RefSeq // Mus musculus plasma membrane proteolipid (Pllp), mRNA. // chr8 /		7.91427	6.80934	6.4463	6.4141	6.08866	6.44241	6.45226	9.51167	9.22526	6.16905	6.92749	6.2763	6.32878	7.10356	6.58392	7.04039	6.30046	6.76054	6.49098	6.03368	8.90893	6.36325	7.90446	9.31252	6.12232	6.28403	6.00077	7.22394	6.01696	8.7491	6.24538	6.44267	6.70198	6.83278	6.88202	6.25354	6.45245	6.19187	6.32879	6.47295	6.00368
chr8	105768308	105827350	17512511	NM_145824 // Ranbp10 // RAN binding protein 10 // 8 D3|8 // 74334 /// ENSMUST0000004140	Ranbp10	NM_145824	NM_145824 // RefSeq // Mus musculus RAN binding protein 10 (Ranbp10), mRNA. // chr8 //		8.22298	7.95708	7.92569	7.93554	7.78824	7.71885	7.76848	8.47201	8.16075	7.43445	7.7163	7.83699	7.67936	7.97055	8.21681	8.23466	7.78859	8.1772	7.61157	7.84248	8.24096	7.57252	7.92757	8.35654	8.04752	8.20267	7.87577	7.72731	7.80636	8.1018	7.48875	7.893	7.57494	7.90257	7.81559	7.83537	7.79667	7.85343	7.76001	7.90405	7.73855
chr8	93971803	93972912	17503903	NM_011787 // Amfr // autocrine motility factor receptor // 8 C5|8 45.0 cM // 23802 ///	Amfr	NM_011787	NM_011787 // RefSeq // Mus musculus autocrine motility factor receptor (Amfr), mRNA. //		4.0148	3.91856	3.91288	4.22132	4.20357	4.86686	4.0795	3.73573	3.78236	3.99778	4.70867	4.02621	4.532	3.97088	4.03842	3.88712	4.17721	4.10749	4.31485	3.95575	3.8519	4.36046	3.82042	3.80073	4.00036	3.75155	4.40198	3.89872	4.05497	3.75657	4.21018	4.27195	4.70904	3.73306	4.13787	4.14805	4.17965	3.9186	4.04261	3.89996	4.18937
chr8	88199213	88259722	17503596	NM_001164497 // Papd5 // PAP associated domain containing 5 // 8 C3|8 // 214627 /// ENS	Papd5	NM_001164497	NM_001164497 // RefSeq // Mus musculus PAP associated domain containing 5 (Papd5), tran		9.02299	9.13949	8.95561	8.99012	8.97266	8.67445	9.07851	9.03436	8.63874	8.81088	8.77879	9.03006	8.8022	9.33076	9.08174	9.05116	9.01918	9.31497	8.82676	9.26321	8.90148	8.92355	9.04553	8.84478	9.2402	8.99743	9.27814	8.95089	9.31694	8.85839	9.09042	9.10365	8.73076	8.92901	9.03724	9.20375	9.35795	8.9966	9.23624	9.0185	9.29836
chr8	95719451	95807466	17512032	NM_153164 // Cnot1 // CCR4-NOT transcription complex, subunit 1 // 8 D1|8 // 234594 ///	Cnot1	NM_153164	NM_153164 // RefSeq // Mus musculus CCR4-NOT transcription complex, subunit 1 (Cnot1),		11.0625	11.0779	11.2635	11.1762	11.1803	11.0574	11.1379	11.0186	11.1584	10.9567	11.0325	11.2462	11.0354	11.2942	10.9611	11.2783	11.2203	11.151	11.258	11.3465	11.4089	11.1355	11.1377	11.4756	11.4375	11.3189	11.2541	11.0371	11.1315	11.1313	11.0636	11.1212	10.9949	11.1628	11.1552	11.2638	11.3751	11.1847	11.3179	11.2116	11.2773
chr8	105935728	105938392	17512554	NM_013640 // Psmb10 // proteasome (prosome, macropain) subunit, beta type 10 // 8 D3|8	Psmb10	NM_013640	NM_013640 // RefSeq // Mus musculus proteasome (prosome, macropain) subunit, beta type		8.20966	8.32688	8.15799	8.31671	8.34282	7.9414	7.83372	8.75206	9.04657	7.96088	8.30901	8.60722	7.57068	8.30119	8.29736	8.4881	8.65592	7.8318	7.84943	8.71585	9.06602	8.08778	8.4078	9.06714	8.24252	8.33731	8.00711	8.36516	8.35863	8.59249	7.76775	8.17387	8.07918	8.38344	7.76782	7.69693	7.92421	8.23242	8.03757	7.78045	8.16622
chr8	106009616	106011486	17512630	NM_028038 // Ddx28 // DEAD (Asp-Glu-Ala-Asp) box polypeptide 28 // 8 D3|8 // 71986 ///	Ddx28	NM_028038	NM_028038 // RefSeq // Mus musculus DEAD (Asp-Glu-Ala-Asp) box polypeptide 28 (Ddx28),		6.40553	6.29056	6.3807	5.82651	6.23201	6.11177	6.34351	6.06841	5.78984	6.60768	6.50322	5.93481	6.29741	5.92097	6.12087	6.43271	6.52927	6.02031	6.39306	6.13667	5.7242	6.24737	6.35044	5.99858	5.9363	6.84555	6.19695	6.31804	6.36014	5.6852	5.84373	6.30212	6.2126	5.76845	6.02175	6.07498	5.94026	6.30908	6.19685	6.36566	5.91491
chr8	105264648	105269326	17504682	NM_015821 // Fbxl8 // F-box and leucine-rich repeat protein 8 // 8|8 D1 // 50788 /// EN	Fbxl8	NM_015821	NM_015821 // RefSeq // Mus musculus F-box and leucine-rich repeat protein 8 (Fbxl8), mR		6.75287	6.65929	7.10936	6.70937	6.64205	6.62473	6.39566	6.49208	7.14442	6.29239	7.0989	7.22483	6.48299	6.94865	6.31199	7.38741	6.97796	6.50313	6.62366	7.0953	7.18895	6.87654	6.45144	7.25293	7.16385	6.55446	6.71378	6.46872	6.58908	6.72586	6.78657	6.50759	6.58596	6.47486	6.59123	6.85236	6.40217	6.49566	6.97679	6.64006	6.70445
chr8	105518746	105523988	17504829	NM_008289 // Hsd11b2 // hydroxysteroid 11-beta dehydrogenase 2 // 8 D3|8 50.8 cM // 154	Hsd11b2	NM_008289	NM_008289 // RefSeq // Mus musculus hydroxysteroid 11-beta dehydrogenase 2 (Hsd11b2), m		6.24884	6.45901	6.48156	6.64231	6.84374	6.47354	7.00123	6.31345	9.41121	6.49078	6.62737	6.25188	6.44701	6.34001	6.19996	6.25555	6.42006	6.50588	7.10029	6.73986	10.1094	6.45598	6.72549	10.1151	6.33399	6.6455	6.49053	7.08399	6.56	6.62035	6.23056	6.44138	6.30412	6.11441	6.72902	6.20073	6.55207	6.44661	6.57581	7.16596	6.15314
chr8	88697028	88751945	17503681	NM_001128169 // Cyld // cylindromatosis (turban tumor syndrome) // 8 C3|8 // 74256 ///	Cyld	NM_001128169	NM_001128169 // RefSeq // Mus musculus cylindromatosis (turban tumor syndrome) (Cyld),		7.72955	7.80826	7.8815	7.41505	7.63564	7.66862	7.86906	8.22058	8.18269	7.47625	7.70229	7.93013	7.22269	7.8619	7.58912	7.88426	7.41984	7.78292	7.6087	7.89141	8.06199	7.97477	7.79061	8.16833	8.06863	8.1607	7.84946	8.24699	7.90957	8.31042	7.80254	8.12618	7.92719	7.83338	7.81526	8.00021	7.7773	7.50627	7.94308	7.74757	7.97479
chr8	94386438	94395377	17504005	NM_022331 // Herpud1 // homocysteine-inducible, endoplasmic reticulum stress-inducible,	Herpud1	NM_022331	NM_022331 // RefSeq // Mus musculus homocysteine-inducible, endoplasmic reticulum stres		10.1052	9.56988	9.42125	9.03808	9.20882	8.88602	9.10552	11.4624	10.1605	9.14455	9.01401	9.01115	9.51546	9.24956	9.03876	9.45255	9.13058	9.48645	9.49268	9.36204	9.89454	9.23935	9.76944	9.82643	9.14386	9.22708	9.53912	9.32947	9.16112	10.5242	8.87272	9.06532	9.75558	8.85154	9.16772	9.31305	8.94754	9.57524	9.23561	9.75834	9.37337
chr8	105876510	105879336	17548696	NM_026532 // Nutf2 // nuclear transport factor 2 // 8 D3|8 52.0 cM // 68051 /// NR_0335	Nutf2	NM_026532	NM_026532 // RefSeq // Mus musculus nuclear transport factor 2 (Nutf2), mRNA. // chr8 /		6.81238	6.37572	6.84297	6.67748	6.858	7.69499	6.50641	6.29877	6.44112	6.52055	7.99321	6.28889	8.19285	6.84783	6.27417	6.46926	6.82177	6.38629	7.35712	6.38241	6.35231	6.92476	6.38416	6.4236	6.46574	6.4057	6.8041	6.36047	6.7084	6.50418	6.6963	6.55957	7.77626	6.38518	6.63797	6.81812	6.50324	6.55685	6.44349	6.3181	6.23701
chr8	86841139	86885258	17511453	NM_030563 // N4bp1 // NEDD4 binding protein 1 // 8 C3|8 // 80750 /// ENSMUST00000034074	N4bp1	NM_030563	NM_030563 // RefSeq // Mus musculus NEDD4 binding protein 1 (N4bp1), mRNA. // chr8 // 1		8.87158	8.63153	8.72703	8.47	8.59335	8.69049	8.57348	8.98156	9.33887	8.32846	8.68386	8.88382	8.80856	8.9828	8.48673	8.92561	8.8968	8.48539	8.7594	8.98919	9.69334	8.8318	8.80978	9.40003	8.78124	8.75927	9.02772	8.57717	8.83512	9.42465	8.86441	8.29803	8.51617	8.83482	8.93819	8.89498	8.99088	8.89648	8.876	8.47096	8.94247
chr8	88626828	88636128	17511534	NM_027840 // Snx20 // sorting nexin 20 // 8|8 C4 // 71607 /// ENSMUST00000034087 // Snx	Snx20	NM_027840	NM_027840 // RefSeq // Mus musculus sorting nexin 20 (Snx20), mRNA. // chr8 // 100 // 1		6.33544	6.12422	6.14967	6.15407	6.78534	6.34375	6.19445	6.77301	6.24356	6.29193	6.37624	6.34598	6.05503	6.72706	6.4132	6.27946	6.29772	7.00317	6.40567	6.37722	6.44243	5.92974	6.55106	6.15447	6.2029	6.11833	6.23083	6.14068	6.17506	6.35884	6.25924	6.10247	6.30922	6.42751	6.68045	6.42177	6.43084	6.29041	6.0445	6.37228	6.15877
chr8	85492576	85527560	17503446	NM_173866 // Gpt2 // glutamic pyruvate transaminase (alanine aminotransferase) 2 // 8 C	Gpt2	NM_173866	NM_173866 // RefSeq // Mus musculus glutamic pyruvate transaminase (alanine aminotransf		9.45903	8.99811	9.06632	9.18504	9.11568	8.96586	8.82002	11.0221	10.2	7.86024	9.25116	8.81943	9.43941	9.27771	9.037	9.26254	8.94005	8.74494	9.292	9.05888	9.76219	9.41912	9.25447	9.67041	8.61529	8.6136	9.42336	8.87015	8.80687	10.0709	9.30578	9.09524	9.62314	8.80414	9.45134	9.50696	9.01832	9.11139	9.0735	9.27472	9.06283
chr8	84956610	84969767	17511241	ENSMUST00000109736 // Rnaseh2a // ribonuclease H2, large subunit // 8 C3|8 // 69724 ///	Rnaseh2a	ENSMUST00000109736	ENSMUST00000109736 // ENSEMBL // cdna:known chromosome:NCBIM37:8:87480509:87493639:-1 g		8.30919	8.64651	8.69865	8.83816	8.47485	8.46402	8.65201	7.9253	8.22719	8.56318	8.51702	8.61255	8.37961	8.23638	8.46265	8.70286	8.34575	8.29244	8.50916	8.47672	8.29917	8.38346	8.28008	8.26782	8.45984	8.76994	8.65173	8.52106	8.68136	8.01295	8.2454	8.29624	8.6256	8.29924	8.47639	8.53053	8.48874	8.67994	8.59762	8.71142	8.12509
chr8	90886284	90886709	17548642	AY140896 // Gm3579 // predicted gene 3579 // 4 D2.3|4 // 100041932 /// AY140896 // Gm35	Gm3579	AY140896	AY140896 // GenBank // Mus musculus endogenous defective Murine leukemia virus LI-12 tr		10.6213	5.45185	6.60902	6.54295	8.13465	6.73115	7.81333	11.5628	11.0809	7.74126	7.70896	5.5638	7.00885	9.51857	7.39404	8.59647	7.16445	7.25813	7.7206	6.45379	10.5163	6.7484	10.2871	10.8702	7.60556	7.64218	5.75441	10.4372	6.59452	10.8667	6.20229	7.26654	6.49019	7.6412	8.52951	6.76277	6.53598	6.57028	6.84108	7.42922	6.61498
chr8	90891478	90891890	17548644	AY140896 // Gm3579 // predicted gene 3579 // 4 D2.3|4 // 100041932 /// AY140896 // Gm35	Gm3579	AY140896	AY140896 // GenBank // Mus musculus endogenous defective Murine leukemia virus LI-12 tr		10.6213	5.45185	6.60902	6.54295	8.13465	6.73115	7.81333	11.5628	11.0809	7.74126	7.70896	5.5638	7.00885	9.51857	7.39404	8.59647	7.16445	7.25813	7.7206	6.45379	10.5163	6.7484	10.2871	10.8702	7.60556	7.64218	5.75441	10.4372	6.59452	10.8667	6.20229	7.26654	6.49019	7.6412	8.52951	6.76277	6.53598	6.57028	6.84108	7.42922	6.61498
chr8	105939551	105943402	17512565	NM_008490 // Lcat // lecithin cholesterol acyltransferase // 8 D3|8 53.0 cM // 16816 //	Lcat	NM_008490	NM_008490 // RefSeq // Mus musculus lecithin cholesterol acyltransferase (Lcat), mRNA.		6.01502	7.67446	6.53946	6.39684	6.65806	6.17631	6.47067	7.00392	6.09552	6.48959	6.39911	6.35349	6.10979	7.43354	6.83463	6.34287	6.57941	6.76303	6.42455	7.07204	6.57597	6.5115	6.80764	6.46446	6.86513	6.44057	6.86784	6.90642	6.83855	6.19937	6.5775	6.72338	7.1866	7.03788	6.04552	5.79762	6.79857	6.30688	7.46571	6.86186	6.13008
chr8	85050207	85050276	17503360	---		---	ENSMUST00000104339 // ENSEMBL // ncrna:snoRNA chromosome:NCBIM37:8:87574106:87574175:1		8.59128	8.99304	8.24644	9.6166	9.41491	9.38521	8.57198	8.12162	8.65388	8.41794	9.59237	8.64595	9.61984	8.76019	10.4489	8.44006	8.60488	9.34356	9.4219	8.80102	8.52968	9.10918	8.93428	8.68653	8.68314	8.74018	9.13703	9.00776	8.75117	8.74541	8.73808	8.58012	9.59518	8.41918	8.15779	8.89038	9.10348	9.1606	9.1006	8.92885	8.05526
chr8	94810453	94812036	17504138	NM_011332 // Ccl17 // chemokine (C-C motif) ligand 17 // 8 C5|8 45.0 cM // 20295 /// EN	Ccl17	NM_011332	NM_011332 // RefSeq // Mus musculus chemokine (C-C motif) ligand 17 (Ccl17), mRNA. // c		5.1546	4.31977	4.54063	4.35998	4.4773	4.49013	4.46558	5.40574	5.94107	4.56427	4.37373	4.25061	4.55647	4.95953	4.41621	3.94129	4.71487	4.44956	4.25671	4.57283	5.19137	4.37267	4.53393	4.36971	4.29825	4.5779	4.52934	4.40036	4.3805	5.37008	4.42088	4.52751	4.80485	4.95831	4.68978	4.66553	4.16338	4.45862	4.49495	4.36805	4.20532
chr8	106237903	106425728	17512664	NM_011764 // Zfp90 // zinc finger protein 90 // 8 D3|8 49.0 cM // 22751 /// ENSMUST0000	Zfp90	NM_011764	NM_011764 // RefSeq // Mus musculus zinc finger protein 90 (Zfp90), mRNA. // chr8 // 10		4.85232	4.88279	4.67322	5.51334	4.63116	5.79886	4.45373	4.57096	4.34388	4.95182	5.82628	4.9516	5.71018	4.80436	4.47739	4.96479	5.12732	4.71975	5.43523	4.91619	4.99117	5.33855	4.96757	4.69982	4.58725	4.65091	5.31798	4.35677	4.84365	4.30382	4.81245	4.88437	5.98299	4.50207	4.69477	5.06995	4.72109	5.00233	4.80643	4.85552	4.86237
chr8	105844678	105852008	17512529	NM_177150 // Cenpt // centromere protein T // 8 D3|8 // 320394 /// ENSMUST00000040776 /	Cenpt	NM_177150	NM_177150 // RefSeq // Mus musculus centromere protein T (Cenpt), mRNA. // chr8 // 100		8.69011	8.922	9.0006	8.90232	8.72181	8.9928	9.10251	7.87145	8.23774	8.6786	9.25887	9.24292	8.89269	8.98064	9.25057	9.10944	9.09305	9.22347	9.05966	9.022	8.01912	9.12323	8.34119	8.49903	9.07674	9.35391	9.1652	8.83348	8.9896	7.82598	8.76721	8.93154	8.91502	8.84351	8.98284	9.00413	9.10991	9.31996	8.97783	9.09081	9.08172
chr8	107031222	107045756	17505225	ENSMUST00000034388 // Vps4a // vacuolar protein sorting 4a (yeast) // 8|8 D // 116733 /	Vps4a	ENSMUST00000034388	ENSMUST00000034388 // ENSEMBL // cdna:known chromosome:NCBIM37:8:109555122:109569655:1		9.63409	10.0762	9.8118	9.57718	9.48002	9.92078	9.95248	9.59961	9.43671	9.59048	10.0311	9.95081	9.94707	9.8515	9.48542	9.90778	10.1094	9.47146	9.97451	9.87702	9.43026	10.0964	9.74696	9.38722	9.90685	10.0347	9.99788	9.67302	10.045	9.46866	9.62081	9.56627	9.99868	9.69377	9.70659	10.0597	9.74597	10.0663	10.1154	9.95855	10.106
chr8	106587143	106594820	17505144	NR_045470 // 1110028F18Rik // RIKEN cDNA 1110028F18 gene // 8|8 // 68692 /// NR_045470	1110028F18Rik	NR_045470	NR_045470 // RefSeq // Mus musculus RIKEN cDNA 1110028F18 gene (1110028F18Rik), non-cod		4.71826	4.93198	4.7169	4.78008	4.93192	5.1508	4.70999	4.65268	4.5972	4.61663	5.17932	4.59923	4.6357	4.68876	4.81238	4.96775	4.4618	4.71238	4.6936	4.64083	4.7811	4.94379	4.58903	4.70305	4.95434	4.69055	4.92634	4.4936	4.83305	4.60616	4.86468	4.7821	4.77819	4.72821	4.86993	4.53065	4.61365	4.89639	4.73312	5.17822	4.68164
chr8	108553240	108584673	17512765	AK080070 // 3010033K07Rik // RIKEN cDNA 3010033K07 gene // 8 D3|8 // 109215 /// XR_1061	3010033K07Rik	AK080070	AK080070 // GenBank HTC // Mus musculus adult male aorta and vein cDNA, RIKEN full-leng		4.71688	4.58827	4.4725	4.5425	4.39894	4.40026	4.09413	6.41087	4.61933	4.09759	4.18465	4.45056	4.15689	4.52971	3.97976	4.17679	4.47176	4.13875	4.36339	4.14632	4.55204	4.28931	4.36904	4.26064	4.10614	4.10902	4.24023	4.45047	4.08829	5.36589	4.11912	4.21955	4.27289	4.50228	4.42064	4.15868	4.61345	4.39234	4.28153	4.36756	3.96933
chr8	87472812	87525554	17503536	NR_033430 // Gm2694 // predicted gene 2694 // 8 C3|8 // 100040294	Gm2694	NR_033430	NR_033430 // RefSeq // Mus musculus predicted gene 2694 (Gm2694), non-coding RNA. // ch		8.36544	7.50746	8.26195	8.48991	8.13111	7.38838	7.97457	5.98664	5.96336	8.11995	7.56079	8.44164	7.49692	7.80906	8.19107	8.46527	8.47229	7.92891	8.11066	7.75035	5.76081	8.59407	7.79761	6.23557	7.39882	7.69279	8.51071	7.86948	8.26497	6.142	8.63268	7.54853	8.10797	7.27175	7.86776	8.50517	8.26521	8.39411	8.01524	8.18987	8.77223
chr8	94067954	94098811	17511834	NM_026116 // Bbs2 // Bardet-Biedl syndrome 2 (human) // 8 C5|8 // 67378 /// ENSMUST0000	Bbs2	NM_026116	NM_026116 // RefSeq // Mus musculus Bardet-Biedl syndrome 2 (human) (Bbs2), mRNA. // ch		7.5174	7.18605	7.20314	6.84989	7.06769	6.81087	6.85961	8.1854	7.92714	6.49641	6.93554	6.95403	7.09727	7.74796	7.22899	7.05197	6.63642	7.55319	6.75989	6.19168	7.71341	6.95626	7.37157	8.37198	7.50528	7.48043	6.70856	7.09398	7.08595	7.87121	6.63056	6.92161	6.46785	6.83875	7.37687	6.60865	6.93678	6.98387	7.65051	6.92329	6.90595
chr8	107551244	107551313	17505309	NR_029553 // Mir140 // microRNA 140 // 8|8 // 387158	Mir140	NR_029553	NR_029553 // RefSeq // Mus musculus microRNA 140 (Mir140), microRNA. // chr8 // 100 //		4.48197	4.6998	4.47502	4.20319	4.28062	4.46122	4.51365	5.23202	5.60611	4.20801	4.35201	3.99048	4.27855	4.57137	3.59663	4.79832	4.53757	4.59584	4.04079	4.35796	5.43938	3.80661	5.0427	5.46021	3.94823	4.20681	3.98916	4.82758	4.35537	5.54367	3.89776	4.75046	4.72855	4.32517	4.51267	3.62429	4.14988	4.10745	3.94944	3.99601	3.88749
chr8	93811694	93813555	17511806	NR_026888 // 4930488L21Rik // RIKEN cDNA 4930488L21 gene // 8 C5|8 // 75809	4930488L21Rik	NR_026888	NR_026888 // RefSeq // Mus musculus RIKEN cDNA 4930488L21 gene (4930488L21Rik), non-cod		5.31456	5.70266	5.78353	5.98921	5.26782	6.08377	5.53897	5.58445	4.90225	5.71957	7.19847	5.62633	6.7269	5.55442	5.44166	5.60409	5.72536	5.27458	6.17142	5.73789	5.06882	6.42074	4.86535	4.72973	5.1646	5.64095	5.78544	5.29138	5.67746	5.40134	5.67093	5.34576	6.24393	5.1409	5.6961	5.94448	5.66534	5.61754	5.54083	5.36561	5.45171
chr8	104348191	104395807	17512221	NM_153582 // Cmtm4 // CKLF-like MARVEL transmembrane domain containing 4 // 8 D3|8 // 9	Cmtm4	NM_153582	NM_153582 // RefSeq // Mus musculus CKLF-like MARVEL transmembrane domain containing 4		9.45306	9.61515	9.41916	9.58897	9.30619	9.6702	9.31014	9.97912	9.95142	8.73049	9.63773	9.61209	9.54175	9.38692	8.89728	9.51589	9.29046	9.93805	9.59127	9.2334	10.028	9.88982	9.29458	9.80094	9.21349	9.01675	9.65038	9.185	9.36959	9.7862	9.37101	9.40841	9.41984	9.2904	9.66359	9.5244	9.58372	9.0701	9.64031	9.98603	9.36413
chr8	106405619	106406529	17548699	AK136274 // A930006D01Rik // RIKEN cDNA A930006D01 gene // 8|8 // 68163 /// XR_106168 /	A930006D01Rik	AK136274	AK136274 // GenBank HTC // Mus musculus adult male eyeball cDNA, RIKEN full-length enri		4.76575	4.68404	4.61411	4.70996	4.77227	5.1125	4.78011	4.92955	4.68621	5.1023	5.23789	4.79973	4.94416	4.70854	4.80301	4.7494	5.07858	4.87428	4.83077	4.88334	4.79669	4.899	4.85805	4.72794	4.74074	4.84295	4.70504	4.73613	4.83309	4.7444	4.81844	5.0371	4.89075	4.77055	4.84498	4.79814	5.03824	4.93829	4.74502	5.0107	4.73777
chr8	105333888	105334119	17512413	---		---	ENSMUST00000175604 // ENSEMBL // ncrna:misc_RNA chromosome:NCBIM37:8:107857788:10785801		6.84535	6.94972	7.00378	6.94845	7.05383	6.80151	6.94548	7.18186	7.47795	6.87496	7.10945	6.86071	7.01325	7.24421	6.03907	6.75686	6.89296	6.76427	6.79473	6.70973	7.302	7.00263	6.80843	7.08757	6.94662	7.13958	7.29999	6.94739	7.07301	7.07993	6.92191	7.15527	7.22007	7.02713	6.72247	7.0211	7.14492	6.94582	7.06083	6.85443	6.56111
chr8	94377921	94379622	17504002	---		---	AK087353 // GenBank HTC // Mus musculus 0 day neonate lung cDNA, RIKEN full-length enri		5.44682	4.16367	4.27028	3.74071	4.52728	4.15791	4.09462	5.68385	6.88204	4.06226	4.21971	3.92824	3.93771	4.37064	4.1359	4.31359	4.4535	4.53687	4.17243	4.26144	5.76407	4.21393	4.65556	5.24254	3.92115	3.83793	4.00429	5.01066	3.66735	6.7481	4.33316	4.00138	4.23722	3.97362	4.25842	3.68723	3.49808	4.02632	4.11447	4.35722	4.03232
chr8	89041302	89057672	17503705	XR_108020 // Gm3134 // predicted gene 3134 // 8 C3|8 // 100041089	Gm3134	XR_108020	XR_108020 // RefSeq // PREDICTED: Mus musculus predicted gene 3134 (Gm3134), miscRNA. /		4.75147	4.83702	4.69094	5.20909	5.09442	5.03972	5.09917	4.97074	4.76704	4.84204	4.90641	5.04275	4.91507	5.00657	4.91591	4.72497	4.86185	5.1877	5.08596	4.90706	4.87946	4.8639	5.05837	4.66454	4.82503	5.08923	5.02862	4.8826	5.32736	4.87837	5.09309	5.10341	4.74062	5.05228	5.03277	4.82397	5.21417	5.07687	4.79902	5.03969	4.80501
chr8	106415339	106425889	17505114	NM_011764 // Zfp90 // zinc finger protein 90 // 8 D3|8 49.0 cM // 22751 /// ENSMUST0000	Zfp90	NM_011764	NM_011764 // RefSeq // Mus musculus zinc finger protein 90 (Zfp90), mRNA. // chr8 // 10		7.22349	7.77534	7.80322	7.80581	7.28673	7.41609	7.58314	5.85856	6.68686	7.02151	7.37228	7.73895	7.0783	7.5862	7.53617	7.88249	7.98732	7.526	7.54125	7.40316	6.3026	7.27262	7.01389	6.69596	7.5681	7.71488	7.85758	7.48276	7.24929	6.27545	7.63474	7.09787	7.50315	7.6076	7.47948	7.44539	7.93591	8.04071	7.77567	7.46134	8.02653
chr8	91112041	91134465	17511567	ENSMUST00000120213 // Aktip // thymoma viral proto-oncogene 1 interacting protein // 8	Aktip	ENSMUST00000120213	ENSMUST00000120213 // ENSEMBL // cdna:known chromosome:NCBIM37:8:93647398:93657841:-1 g		9.91518	9.86823	9.91468	9.96238	9.76222	9.87406	9.81179	10.4203	10.4064	9.2997	9.8214	9.91922	9.84482	9.8871	9.96048	9.98618	9.9611	9.8248	10.0225	9.79255	10.0494	10.1215	9.90081	10.0021	9.9129	9.83226	10.2353	10.0156	9.83247	10.3525	9.90438	9.74266	9.88268	9.86776	9.92785	9.87306	9.93029	9.90064	9.8756	9.71686	10.0516
chr8	105943590	105966115	17512572	NR_045594 // Slc12a4 // solute carrier family 12, member 4 // 8 D3|8 53.0 cM // 20498 /	Slc12a4	NR_045594	NR_045594 // RefSeq // Mus musculus solute carrier family 12, member 4 (Slc12a4), trans		7.19233	7.9645	7.40831	7.99765	7.93282	8.04706	7.51743	7.47255	7.46395	8.77649	7.88405	7.74934	7.44051	7.64345	8.32505	7.83997	7.54046	7.90055	7.98026	8.3613	6.99918	7.5976	8.14998	7.34622	7.46955	8.1388	7.2937	8.30347	7.86737	6.89758	7.41873	8.18263	7.19093	7.61193	6.53102	7.31931	7.39774	7.41336	8.19164	8.05676	7.63394
chr8	95756950	95757084	17512086	---		---	ENSMUST00000083277 // ENSEMBL // ncrna:snoRNA chromosome:NCBIM37:8:98280850:98280984:-1		7.24132	7.66294	7.88198	7.24298	7.52034	7.45171	7.71845	7.73687	8.25444	7.58722	8.11036	7.54142	7.75984	8.21284	6.95272	7.96513	7.82014	7.80535	7.99974	7.91854	8.30637	7.80824	7.43257	8.48573	8.28211	8.12508	8.37165	7.78417	7.97874	8.47031	7.93257	8.27436	8.16523	8.07153	7.33641	8.11527	8.32591	7.48544	8.01854	7.51847	8.00619
chr8	95081201	95099874	17504242	NM_028805 // Katnb1 // katanin p80 (WD40-containing) subunit B 1 // 8 D1|8 // 74187 ///	Katnb1	NM_028805	NM_028805 // RefSeq // Mus musculus katanin p80 (WD40-containing) subunit B 1 (Katnb1),		8.74749	9.16709	9.09083	9.25309	8.87263	9.06731	8.87669	7.99	8.07852	8.74622	9.04686	9.01089	8.87705	8.91121	9.49523	9.25799	8.93743	9.1678	9.01576	8.90413	7.97956	8.96691	8.60173	8.4919	8.62994	9.15853	8.73715	8.56266	8.84989	7.86171	8.65556	8.71553	8.83499	8.55713	8.82295	9.00384	8.74736	9.08522	9.04951	9.30806	8.82141
chr8	85053150	85060460	17511286	NM_026791 // Fbxw9 // F-box and WD-40 domain protein 9 // 8 C3|8 // 68628 /// ENSMUST00	Fbxw9	NM_026791	NM_026791 // RefSeq // Mus musculus F-box and WD-40 domain protein 9 (Fbxw9), mRNA. //		6.75026	6.89189	6.71585	6.82128	6.87959	6.98099	6.67581	6.84542	6.61623	6.60635	7.12333	6.71405	6.93075	6.6425	6.85002	6.69394	6.79818	6.77602	6.9702	6.41132	6.58478	6.72833	6.49135	6.55491	6.50659	6.72406	6.87291	6.45363	6.60188	6.70919	6.64644	6.69172	6.82354	6.61803	6.85248	6.7502	6.91891	6.67769	6.7482	6.94634	6.53656
chr8	93166068	93197838	17511693	ENSMUST00000034172 // Ces1d // carboxylesterase 1D // 8 C5|8 // 104158 /// NM_053200 //	Ces1d	ENSMUST00000034172	ENSMUST00000034172 // ENSEMBL // cdna:known chromosome:NCBIM37:8:95689967:95721737:-1 g		4.22009	3.67614	3.40355	3.75454	3.26378	3.52996	3.63398	6.6168	4.98416	3.50959	3.3118	3.40813	3.09844	4.18171	3.80553	3.68638	3.53107	3.40221	3.40479	3.5851	5.36796	3.58543	5.23294	5.47651	3.33002	3.42214	3.42847	5.43795	3.53136	5.01186	3.61083	3.64026	3.52813	3.89193	3.54502	3.30357	3.53307	3.32581	3.69125	3.60732	3.41431
chr8	106150399	106164720	17505060	NM_133792 // Pla2g15 // phospholipase A2, group XV // 8 D3|8 // 192654 /// ENSMUST00000	Pla2g15	NM_133792	NM_133792 // RefSeq // Mus musculus phospholipase A2, group XV (Pla2g15), mRNA. // chr8		7.50187	7.24763	7.17609	7.21032	7.38621	6.89149	7.10239	7.44537	7.56267	7.06166	7.06929	7.46625	6.85997	7.33519	7.10515	7.4897	7.40194	7.41711	7.2662	8.03007	7.35107	7.23534	7.33863	7.3315	7.5224	7.48352	7.28726	7.08707	7.36582	7.34337	7.36173	7.21544	6.94928	7.5095	7.24218	7.09763	7.22615	7.23715	7.13435	7.09092	7.42272
chr8	105973520	105979419	17512598	NM_027960 // Dpep3 // dipeptidase 3 // 8 D3|8 // 71854 /// ENSMUST00000034371 // Dpep3	Dpep3	NM_027960	NM_027960 // RefSeq // Mus musculus dipeptidase 3 (Dpep3), mRNA. // chr8 // 100 // 100		4.3358	4.7526	4.51293	5.203	4.76103	4.77579	4.94683	4.54677	4.83809	4.61752	4.68822	4.64484	4.81914	4.63248	4.75509	4.86358	4.5706	4.76275	4.53855	4.55631	4.70351	4.68482	4.70629	4.50613	4.58614	4.60502	4.84769	4.60919	4.7481	4.69364	4.66465	4.66866	4.74637	4.50128	4.73072	4.487	4.63529	4.69934	4.46735	4.79339	4.35942
chr8	94422899	94435105	17511860	NR_015514 // 9330175E14Rik // RIKEN cDNA 9330175E14 gene // 8 C5|8 // 320377 /// BC1037	9330175E14Rik	NR_015514	NR_015514 // RefSeq // Mus musculus RIKEN cDNA 9330175E14 gene (9330175E14Rik), non-cod		5.2615	4.97999	4.89154	4.49722	5.11376	4.92485	4.71762	5.48855	5.61897	4.85447	4.63587	4.9993	4.88418	4.94178	4.73652	4.77157	5.03944	4.97058	4.95493	5.03499	5.88285	4.90804	5.09657	5.94475	4.78923	4.77554	4.53927	4.96118	4.73032	5.07397	4.67517	4.85406	4.95552	4.95067	4.92595	4.81907	5.09917	4.72642	4.79368	4.79641	4.43004
chr8	107436398	107558595	17505283	NM_025830 // Wwp2 // WW domain containing E3 ubiquitin protein ligase 2 // 8 D3|8 // 66	Wwp2	NM_025830	NM_025830 // RefSeq // Mus musculus WW domain containing E3 ubiquitin protein ligase 2		8.24383	8.06404	8.19175	8.08392	8.11517	8.0122	7.84649	8.31527	8.76425	7.83174	8.14292	8.08725	8.20253	7.97695	8.57669	8.01733	8.08477	8.06466	8.31594	8.22879	8.81476	7.97192	8.06531	9.00758	7.88914	7.96118	7.89111	7.67221	7.76919	8.57905	8.15867	7.76886	8.19045	7.8409	7.90458	8.27828	7.6791	8.1997	7.98262	8.01346	7.55397
chr8	107436840	107438478	17548648	AK040583 // A430107J10Rik // RIKEN cDNA A430107J10 gene // 8|8 // 100505227 /// XR_1423	A430107J10Rik	AK040583	AK040583 // GenBank HTC // Mus musculus 0 day neonate thymus cDNA, RIKEN full-length en		6.13739	6.15842	6.39215	6.68933	6.31026	5.91796	6.46022	6.55478	6.83089	6.08672	6.28223	6.31203	6.00824	6.60941	5.56685	6.37483	6.40725	6.19733	6.16826	6.0923	6.50354	6.50033	6.39187	6.58708	6.47109	6.42111	6.22969	6.36784	6.27925	6.56871	6.14441	6.33931	6.64568	6.35661	6.31396	6.39316	6.24156	6.44876	6.27413	6.11358	6.43266
chr8	95806830	95821728	17504361	NR_015574 // 4930513N10Rik // RIKEN cDNA 4930513N10 gene // 8 D1|8 // 319960	4930513N10Rik	NR_015574	NR_015574 // RefSeq // Mus musculus RIKEN cDNA 4930513N10 gene (4930513N10Rik), non-cod		4.99345	5.89199	5.78647	5.63725	5.4206	4.94088	5.14971	5.20333	5.68034	5.25038	5.68769	5.44787	5.39852	5.35011	5.15541	5.62989	4.67545	5.61064	5.10536	5.08108	5.35553	5.23003	5.32689	5.72499	5.61046	5.47616	5.60045	5.46943	5.38676	5.13503	4.87307	5.94064	4.93918	5.23717	5.09724	5.35944	5.41011	5.39254	5.57198	5.29642	5.01412
chr8	94822556	94823732	17504143	NM_134141 // Ciapin1 // cytokine induced apoptosis inhibitor 1 // 8 C5|8 // 109006 ///	Ciapin1	NM_134141	NM_134141 // RefSeq // Mus musculus cytokine induced apoptosis inhibitor 1 (Ciapin1), m		6.22484	6.2537	6.55235	5.46722	6.50392	6.92816	6.4022	6.33451	6.68965	6.30335	7.06537	6.24689	6.94381	6.27974	6.34564	6.30176	6.4744	6.37888	6.51997	6.35764	6.50046	6.39122	6.49843	6.32144	6.10789	6.33622	6.56044	6.48529	6.41535	6.46179	6.22505	6.57048	6.64274	6.32945	6.2853	6.34832	6.55921	6.48857	6.50926	6.36409	6.3686
chr8	89146747	89147067	17548690	XM_003085369 // Gm6625 // predicted gene 6625 // 8 C4|8 // 625801	Gm6625	XM_003085369	XM_003085369 // RefSeq // PREDICTED: Mus musculus predicted gene 6625 (Gm6625), mRNA. /		10.7514	9.78046	10.4024	8.90742	10.2383	9.86567	9.96912	9.99051	10.3749	9.78543	10.1684	9.77462	10.3206	10.3285	10.5406	8.45552	10.4928	9.45949	9.7636	9.30577	9.5927	10.1168	9.0452	9.28674	9.25187	10.1181	10.4504	10.1859	10.1087	9.50105	9.38366	10.0681	10.4688	10.0683	10.6064	9.49541	9.85045	10.6781	10.211	9.9322	9.76933
chr8	106668884	106670242	17512677	NM_009864 // Cdh1 // cadherin 1 // 8 D|8 53.3 cM // 12550 /// ENSMUST00000000312 // Cdh	Cdh1	NM_009864	NM_009864 // RefSeq // Mus musculus cadherin 1 (Cdh1), mRNA. // chr8 // 100 // 100 // 6		4.06106	3.76033	3.60518	3.3633	3.74135	3.70565	3.95673	4.17109	4.95154	3.89652	3.9712	3.71309	3.47491	3.72185	3.73773	3.77312	3.81234	3.78532	3.45992	3.60096	4.6072	3.50116	3.68233	4.51043	3.44428	3.60145	3.80798	3.73162	3.46751	4.43867	3.74183	3.70739	3.60112	3.74383	3.85668	3.59114	3.40233	3.64462	3.54884	3.79532	3.49902
chr8	94574940	94601726	17511868	NM_028221 // Fam192a // family with sequence similarity 192, member A // 8 C5|8 // 1021	Fam192a	NM_028221	NM_028221 // RefSeq // Mus musculus family with sequence similarity 192, member A (Fam1		10.4488	10.6263	10.7133	10.4461	10.107	10.2152	10.4527	10.4698	10.4156	10.0929	10.3068	10.6076	10.3717	10.6098	10.2388	10.4759	10.5849	10.1191	10.347	10.4317	10.5014	10.3916	10.5	10.5748	10.5155	10.4593	10.6163	10.4714	10.5968	10.3755	10.4133	10.5524	10.359	10.523	10.4523	10.509	10.3756	10.6625	10.488	10.5832	10.3296
chr8	105605229	105622219	17504837	NM_001081241 // Fam65a // family with sequence similarity 65, member A // 8 D3|8 // 756	Fam65a	NM_001081241	NM_001081241 // RefSeq // Mus musculus family with sequence similarity 65, member A (Fa		6.56053	6.89541	6.51169	6.86785	6.74506	7.05474	6.68816	6.29579	6.43399	6.40679	6.63967	6.78428	6.70947	6.8319	7.23489	6.6915	6.55231	7.10544	6.79816	6.84138	6.40127	6.76823	6.6148	6.36662	6.81791	7.00544	6.31816	6.68048	6.49615	6.28509	6.4655	6.80315	6.54841	6.81705	6.62737	6.61966	6.75322	6.62244	6.98427	6.71515	7.18011
chr8	94031184	94037023	17503907	XR_140914 // LOC100861643 // uncharacterized LOC100861643 // --- // 100861643	LOC100861643	XR_140914	XR_140914 // RefSeq // PREDICTED: Mus musculus uncharacterized LOC100861643 (LOC1008616		5.5689	5.89061	5.89716	6.41393	5.73638	6.2612	5.7627	5.55269	5.43556	5.37849	6.72923	5.66959	6.84944	5.70974	6.03919	5.92255	5.58428	5.83597	6.22241	5.75926	5.33189	6.35448	5.37328	5.45961	5.47513	5.77898	5.94031	5.46563	6.002	5.35091	5.38885	5.82093	6.36511	5.45765	5.46125	5.81688	5.90865	5.90921	5.85886	5.94805	5.46666
chr8	106058840	106130537	17505034	NM_010901 // Nfatc3 // nuclear factor of activated T cells, cytoplasmic, calcineurin de	Nfatc3	NM_010901	NM_010901 // RefSeq // Mus musculus nuclear factor of activated T cells, cytoplasmic, c		9.62022	9.59511	9.56904	9.60536	9.49866	9.41768	9.40086	9.62156	9.54555	9.15206	9.51258	9.46947	9.49805	9.47309	9.21634	9.50345	9.4418	8.96939	9.382	9.70722	9.75805	9.74242	9.40548	9.84503	9.74094	9.47394	9.79055	9.26564	9.3741	9.61579	9.50823	9.30301	9.40854	9.46665	9.43967	9.78163	9.4739	9.48246	9.43273	9.24619	9.43439
chr8	105280409	105289528	17512350	NM_028888 // 4931428F04Rik // RIKEN cDNA 4931428F04 gene // 8 D3|8 // 74356 /// ENSMUST	4931428F04Rik	NM_028888	NM_028888 // RefSeq // Mus musculus RIKEN cDNA 4931428F04 gene (4931428F04Rik), transcr		7.9341	8.37273	8.24872	8.60013	8.01013	8.54121	8.09907	7.17503	7.39401	7.99882	8.41231	8.40881	8.55449	8.65412	8.68578	9.27337	8.26537	8.69139	8.349	8.25815	7.35102	8.62745	7.59664	7.59624	8.58111	8.42119	8.46084	7.7873	8.34617	6.91212	8.0057	8.04077	8.51408	8.39221	8.21683	8.26778	8.45818	8.47251	8.53341	8.1561	8.8933
chr8	88215811	88217433	17503613	XR_108019 // Gm19910 // predicted gene, 19910 // --- // 100503817	Gm19910	XR_108019	AK051514 // GenBank HTC // Mus musculus 12 days embryo spinal ganglion cDNA, RIKEN full		4.34566	4.5282	4.97095	4.12237	4.47656	4.43235	4.55014	4.69074	4.93234	4.34999	4.9396	4.72118	4.53192	4.98117	4.27751	4.67928	4.88297	4.42627	4.56066	4.54734	5.54036	4.97057	4.36705	4.80679	5.48426	5.02898	5.51942	4.45304	4.72756	4.92932	4.75774	4.72396	4.54936	4.92418	4.76603	5.22319	5.01719	4.45396	4.70223	4.23317	4.78708
chr8	104926260	104934672	17504541	NM_172759 // Ces2e // carboxylesterase 2E // 8 D3|8 // 234673 /// ENSMUST00000034355 //	Ces2e	NM_172759	NM_172759 // RefSeq // Mus musculus carboxylesterase 2E (Ces2e), transcript variant 1,		5.14143	5.31134	5.07166	5.67493	5.25396	5.27973	5.12315	6.57329	5.26235	4.87989	5.29709	5.32644	5.37244	5.24327	5.35676	5.16242	5.19406	5.10643	5.08503	5.39013	5.72783	5.02703	5.31667	5.40144	5.26642	5.269	5.35141	5.0995	5.21733	5.36886	5.34556	5.20727	5.12667	5.05552	5.3951	5.44784	5.83151	5.19895	5.22643	5.39433	5.67959
chr8	105880881	105893225	17504964	NM_181594 // Edc4 // enhancer of mRNA decapping 4 // 8 D3|8 // 234699 /// ENSMUST000001	Edc4	NM_181594	NM_181594 // RefSeq // Mus musculus enhancer of mRNA decapping 4 (Edc4), mRNA. // chr8		9.24942	9.55185	9.61958	9.59459	9.37676	9.70845	9.46983	8.96415	9.08589	9.23996	9.73912	9.65991	9.59013	9.35568	9.68118	9.58819	9.41944	9.62295	9.65881	9.57724	8.95121	9.6525	9.25389	9.23895	9.39753	9.55684	9.48118	9.09892	9.27553	8.95971	9.29062	9.21759	9.46665	9.16968	9.48414	9.68307	9.46299	9.52976	9.54521	9.59265	9.45806
chr8	95239043	95306585	17511953	NM_001195413 // Cngb1 // cyclic nucleotide gated channel beta 1 // 8 D1|8 // 333329 ///	Cngb1	NM_001195413	NM_001195413 // RefSeq // Mus musculus cyclic nucleotide gated channel beta 1 (Cngb1),		6.6035	6.49068	6.70549	6.30348	6.83691	6.68319	6.60075	6.63084	6.45105	6.5898	7.0292	6.80328	6.75328	6.68605	6.89385	6.51195	6.77952	6.8914	6.67108	6.70445	6.78518	6.48829	6.83529	6.44276	6.7732	6.59702	6.7522	6.52804	6.52947	6.57033	6.56812	6.74365	6.87293	6.56545	7.04082	6.5116	6.8257	6.65963	6.40652	6.96485	6.69928
chr8	92357796	92361456	17503810	NM_018826 // Irx5 // Iroquois related homeobox 5 (Drosophila) // 8 C5|8 43.3 cM // 5435	Irx5	NM_018826	NM_018826 // RefSeq // Mus musculus Iroquois related homeobox 5 (Drosophila) (Irx5), mR		8.02462	7.56601	9.20926	8.56362	8.1907	8.84821	8.82169	8.15611	8.57534	7.76668	8.93401	7.99927	8.44034	8.02505	9.22845	7.95678	8.86884	7.37062	8.30752	7.94508	8.6366	9.00348	7.92937	8.90027	7.61298	7.2512	8.38807	7.89333	7.92991	8.47089	8.52579	7.82842	8.50805	8.1528	8.71403	8.99967	8.67912	8.38866	7.07481	7.58833	8.50446
chr8	104226691	104248558	17512181	NM_021028 // Tk2 // thymidine kinase 2, mitochondrial // 8 D3|8 // 57813 /// ENSMUST000	Tk2	NM_021028	NM_021028 // RefSeq // Mus musculus thymidine kinase 2, mitochondrial (Tk2), nuclear ge		8.69436	9.25787	8.99507	9.30144	8.89966	8.59244	8.93643	9.17019	9.27394	8.5839	8.90679	9.0269	8.61447	9.03079	8.75535	9.3733	8.79411	9.15416	8.9339	8.8652	9.24726	8.81863	8.93271	9.27864	8.92368	9.14891	9.08229	9.05438	8.82659	9.20371	8.61132	8.6394	8.85081	8.77253	9.00934	8.88169	8.91766	9.12081	9.14919	9.00479	8.9426
chr8	94019403	94037039	17511825	NM_026623 // Nudt21 // nudix (nucleoside diphosphate linked moiety X)-type motif 21 //	Nudt21	NM_026623	NM_026623 // RefSeq // Mus musculus nudix (nucleoside diphosphate linked moiety X)-type		9.71393	10.0705	10.1166	10.2104	9.5693	9.92932	9.97775	8.8278	9.03787	9.69862	10.2998	10.0441	9.9651	9.96171	9.91361	10.1398	10.1735	10.0117	10.0817	9.91821	9.20594	10.0946	9.61141	9.28522	9.91541	10.0422	10.1355	9.88907	9.80245	8.82907	9.88151	9.93701	10.1586	9.74417	10.0043	10.1692	9.92857	10.1753	10.2104	10.0751	10.0238
chr8	85067568	85067982	17511293	NM_001195531 // Gm5741 // predicted gene 5741 // 8 C3|8 // 100503710	Gm5741	NM_001195531	NM_001195531 // RefSeq // Mus musculus predicted gene 5741 (Gm5741), mRNA. // chr8 // 1		5.86877	6.05889	5.79126	5.37118	5.68718	5.78655	5.82919	6.17174	6.45854	5.32329	5.92965	5.6155	6.15846	5.86427	5.67476	5.20689	5.65197	5.76227	5.61694	5.67558	6.61371	5.56167	5.94849	6.07883	5.59368	5.69909	5.82477	5.78088	5.61938	5.95258	5.86053	6.04451	5.50849	5.61178	5.49434	5.95038	5.4275	5.83673	5.60268	6.0097	5.51099
chr8	94838321	94854895	17504146	ENSMUST00000034234 // Coq9 // coenzyme Q9 homolog (yeast) // 8 C5-D1|8 // 67914 /// NM_	Coq9	ENSMUST00000034234	ENSMUST00000034234 // ENSEMBL // cdna:known chromosome:NCBIM37:8:97362221:97378795:1 ge		9.39633	9.12431	8.60607	8.74455	8.58424	8.79711	8.78929	9.05237	9.26641	8.29369	8.66594	9.11445	8.1534	8.39813	9.08862	8.84272	8.7494	8.79703	8.63321	8.9013	9.30766	8.7625	8.46558	9.17824	8.8149	8.86212	8.94378	8.96073	8.40197	9.18667	8.73282	8.44019	8.86021	8.71758	8.64012	8.94672	8.73435	8.89459	8.2625	8.60709	8.94936
chr8	87661810	87959595	17511482	NM_033327 // Zfp423 // zinc finger protein 423 // 8|8 C4 // 94187 /// ENSMUST0000010965	Zfp423	NM_033327	NM_033327 // RefSeq // Mus musculus zinc finger protein 423 (Zfp423), mRNA. // chr8 //		6.9613	7.84867	7.45689	7.3002	7.76839	7.3831	7.69256	6.68494	6.57847	7.84747	7.16044	7.27106	7.16718	7.26113	7.47839	6.69894	7.30594	7.31683	7.81516	8.01797	6.37729	7.39596	7.65773	6.21	7.72642	8.42101	7.3903	7.58915	7.99098	5.95228	7.35195	7.49992	7.36935	7.28687	7.55573	6.99296	8.23433	7.2586	7.57432	8.0185	7.21799
chr8	94902869	94918098	17511912	NM_001033533 // Ccdc102a // coiled-coil domain containing 102A // 8 D1|8 // 234582 ///	Ccdc102a	NM_001033533	NM_001033533 // RefSeq // Mus musculus coiled-coil domain containing 102A (Ccdc102a), m		6.46707	6.10337	6.14752	6.04341	6.05069	5.91422	5.97886	6.67558	6.65917	5.91559	6.09916	5.96827	5.85601	6.13881	6.15204	5.88613	6.18109	6.1713	5.74208	6.43182	6.5763	5.73921	6.54821	6.38718	6.18819	6.10932	5.74298	6.16431	6.00491	6.4981	5.89566	6.12533	5.755	6.1559	6.0306	5.73594	5.86213	6.12889	5.99615	6.22288	5.79359
chr8	90816145	90817393	17511560	XR_108021 // Gm19935 // predicted gene, 19935 // --- // 100503868	Gm19935	XR_108021	AK077163 // GenBank HTC // Mus musculus adult male testis cDNA, RIKEN full-length enric		3.79646	3.95573	3.6678	3.69988	3.95782	3.9704	3.75132	4.02548	3.93673	3.58274	3.8343	3.94524	3.72461	3.83098	3.90059	3.70759	3.74254	3.79225	3.66316	3.67058	3.88426	3.68503	3.92798	3.55745	3.58827	3.74614	3.77372	3.81147	3.73879	3.44989	3.71987	4.0079	3.68423	3.67372	3.85571	3.79495	4.0168	3.78711	3.94039	4.20474	3.74597
chr8	94698016	94698285	17511885	---		---	ENSMUST00000157706 // ENSEMBL // ncrna:misc_RNA chromosome:NCBIM37:8:97221916:97222185:		5.06708	5.30894	5.18208	5.76813	5.30565	5.52998	5.50323	5.43176	5.12543	5.64545	5.4871	5.565	5.26532	5.17846	5.79167	5.41438	5.55811	5.20052	5.15329	5.05135	5.20478	5.35814	5.51649	5.20886	5.13199	5.12719	5.41688	5.10199	5.45659	5.4334	5.14414	5.33242	5.56305	5.29524	5.50438	5.00822	5.65473	5.29332	5.0393	5.53482	5.27593
chr8	85339343	85340272	17503444	---		---	ENSMUST00000151550 // ENSEMBL // cdna:putative chromosome:NCBIM37:8:87863242:87864171:1		6.27009	6.3678	6.58622	5.95565	6.36967	6.64069	6.48083	6.6753	6.25051	6.55566	6.73028	6.34427	6.3907	6.43782	6.56683	6.00383	6.61077	6.65353	6.74403	6.42351	6.46439	6.55966	6.47679	6.22273	5.99125	6.39502	6.47086	6.31817	6.68325	6.49245	6.32518	6.78708	6.50863	6.44465	6.73669	6.44915	6.46255	6.5744	6.4505	6.39916	6.21276
chr8	106935750	107014192	17505215	NM_009229 // Sntb2 // syntrophin, basic 2 // 8 D3|8 52.0 cM // 20650 /// ENSMUST0000004	Sntb2	NM_009229	NM_009229 // RefSeq // Mus musculus syntrophin, basic 2 (Sntb2), mRNA. // chr8 // 100 /		7.87624	8.04599	6.67717	6.58875	7.61811	7.30114	7.1395	8.50155	8.8196	7.55936	7.33418	7.67059	7.21415	7.15352	7.4589	7.17104	7.19095	8.30047	7.51476	7.51272	8.80056	7.32906	8.10137	8.62139	7.62601	7.73794	7.03088	7.91166	7.38303	8.377	7.17365	8.31688	6.59492	7.26448	7.18922	6.75357	6.97229	6.88105	8.05387	7.78349	6.9177
chr8	105326364	105335219	17504751	NM_025486 // Tmem208 // transmembrane protein 208 // 8|8 D1 // 66320 /// ENSMUST0000001	Tmem208	NM_025486	NM_025486 // RefSeq // Mus musculus transmembrane protein 208 (Tmem208), mRNA. // chr8		8.45433	8.34742	8.71352	8.75321	8.3017	7.76538	8.05231	8.68959	8.52744	7.65581	7.80245	8.22381	8.06871	8.36902	8.06521	8.79412	8.59219	8.24343	8.2783	8.22886	8.40421	8.14426	8.45576	8.67509	8.22101	8.26068	8.19862	8.39471	8.15882	8.79925	8.17864	8.20791	7.90274	7.91684	8.24889	8.46405	8.2606	8.42139	7.96695	8.60251	8.0191
chr8	85537640	85555271	17511366	NM_019794 // Dnaja2 // DnaJ (Hsp40) homolog, subfamily A, member 2 // 8|8 C4 // 56445 /	Dnaja2	NM_019794	NM_019794 // RefSeq // Mus musculus DnaJ (Hsp40) homolog, subfamily A, member 2 (Dnaja2		10.3462	10.2737	10.254	9.75102	10.2345	9.95391	10.4512	10.4329	10.6019	9.93648	10.1773	10.3864	10.1289	10.3097	10.1595	10.2387	10.2861	10.1226	10.1815	10.2485	10.5648	10.4706	10.4043	10.5975	10.4061	10.3412	10.3281	10.3398	10.5225	10.534	9.9862	10.3519	10.1482	10.2797	10.3318	10.421	10.2941	10.2264	10.3976	10.3078	10.2547
chr8	94601941	94660276	17504093	NM_026274 // Rspry1 // ring finger and SPRY domain containing 1 // 8 C5|8 // 67610 ///	Rspry1	NM_026274	NM_026274 // RefSeq // Mus musculus ring finger and SPRY domain containing 1 (Rspry1),		8.47474	8.89164	8.53517	8.38742	8.34433	8.04187	8.7112	8.48172	8.61492	8.14276	8.18257	8.46199	7.99839	8.90847	8.04754	8.86671	8.86987	8.71462	8.16304	8.61796	8.76325	8.31063	8.79011	8.63768	8.89203	8.86444	8.88778	8.59687	8.84278	8.47655	8.23476	8.44604	8.12235	8.66207	8.37358	8.61046	8.63784	8.54874	8.48092	8.61347	8.79985
chr8	88272403	88329962	17503616	NM_007406 // Adcy7 // adenylate cyclase 7 // 8 C3|8 40.0 cM // 11513 /// NM_001037723 /	Adcy7	NM_007406	NM_007406 // RefSeq // Mus musculus adenylate cyclase 7 (Adcy7), transcript variant 1,		6.98098	7.4922	7.92264	7.51583	7.8532	7.70043	7.76448	7.14856	7.38859	7.72327	8.16393	7.88669	7.66233	7.18039	8.03377	8.15607	7.33682	8.20691	8.14958	7.83587	7.39393	8.44912	7.06242	8.1062	6.66488	7.57325	7.08326	7.82123	7.72032	7.14648	8.00977	8.31188	7.74812	7.24012	8.47974	8.17032	7.34108	7.37605	6.93088	7.43275	7.19753
chr8	95099828	95142540	17511927	NM_001145831 // Kifc3 // kinesin family member C3 // 8 D1|8 48.0 cM // 16582 /// ENSMUS	Kifc3	NM_001145831	NM_001145831 // RefSeq // Mus musculus kinesin family member C3 (Kifc3), transcript var		6.91627	6.83837	6.77638	7.04202	6.66963	6.83212	6.56248	7.06588	6.92527	6.51681	6.70599	6.88244	6.8283	6.87422	6.49812	7.69326	6.9451	6.8775	6.35475	6.80591	7.27686	6.73825	7.29469	7.6342	6.84188	6.97066	6.4191	6.46129	6.65632	7.2773	6.4183	6.96027	6.74372	6.96261	7.02755	6.24341	6.65568	6.89554	7.22956	6.63996	7.04157
chr8	105131800	105150109	17504632	NM_146213 // Ces4a // carboxylesterase 4A // 8 D3|8 // 234677 /// ENSMUST00000161289 //	Ces4a	NM_146213	NM_146213 // RefSeq // Mus musculus carboxylesterase 4A (Ces4a), mRNA. // chr8 // 100 /		5.28428	5.36151	5.4497	5.12983	5.27722	5.36108	5.42863	5.40924	5.20921	5.48128	5.30733	5.34116	5.32549	5.47076	5.47217	5.34013	5.43174	5.42019	5.30164	5.38595	5.06587	5.25436	5.42076	5.09667	5.3553	5.42736	5.55994	5.14392	5.31898	5.58898	5.33286	5.72622	5.46187	5.50934	5.27618	5.14608	5.25378	5.35184	5.48837	5.60937	5.10439
chr8	97222534	97222635	17504374	---		---	ENSMUST00000158914 // ENSEMBL // ncrna:snRNA chromosome:NCBIM37:8:99746434:99746535:1 g		7.08014	7.13759	7.27341	6.72968	7.39437	6.63291	6.8988	7.94032	7.70097	6.75569	6.77385	6.86292	6.5996	7.00312	6.32619	6.6852	7.40533	6.86194	6.73431	6.40897	6.97791	6.43144	7.03889	6.92744	6.77342	7.08276	6.71942	7.1813	6.9142	7.26404	6.61417	6.84581	6.68922	7.05446	6.52148	7.17247	6.60074	7.11936	6.22492	7.02368	6.67695
chr8	105524465	105566047	17512456	NM_013477 // Atp6v0d1 // ATPase, H+ transporting, lysosomal V0 subunit D1 // 8 D3|8 //	Atp6v0d1	NM_013477	NM_013477 // RefSeq // Mus musculus ATPase, H+ transporting, lysosomal V0 subunit D1 (A		10.0433	9.96362	10.0477	9.98734	9.77304	9.96506	9.93599	9.76633	9.81146	9.34018	9.91484	9.90981	9.60068	9.97113	9.79845	9.96791	10.1446	9.59794	10.0371	9.96259	9.79091	10.2149	9.72484	9.87343	9.90833	10.046	9.64347	9.72091	10.049	9.67616	9.63477	9.53383	9.9773	9.63841	10.3411	9.98515	9.61773	10.1147	10.0792	10.1631	10.0536
chr8	94172618	94173567	17503937	NM_008630 // Mt2 // metallothionein 2 // 8 C5|8 45.0 cM // 17750 /// ENSMUST00000034214	Mt2	NM_008630	NM_008630 // RefSeq // Mus musculus metallothionein 2 (Mt2), mRNA. // chr8 // 100 // 10		10.536	10.6625	10.6158	10.6916	10.5226	10.2287	10.321	10.8309	10.953	10.7406	10.5213	10.4607	10.6142	10.7224	10.3422	10.5407	10.5293	10.4346	10.3776	10.1807	10.4095	10.434	10.7423	10.6652	9.93563	10.246	10.0242	10.5621	9.30794	10.4617	10.6697	10.4076	10.7273	10.0685	10.3476	10.5712	9.80046	10.029	10.1351	9.80604	9.23348
chr8	105701154	105703494	17504922	NM_019695 // Pard6a // par-6 (partitioning defective 6,) homolog alpha (C. elegans) //	Pard6a	NM_019695	NM_019695 // RefSeq // Mus musculus par-6 (partitioning defective 6,) homolog alpha (C.		7.03037	7.33971	7.45989	7.81378	6.73941	6.92263	7.12461	6.12865	6.01854	6.9095	7.40325	7.50044	7.05784	6.94891	7.27636	7.60054	7.16175	7.09209	7.28557	7.18213	6.117	7.20801	6.35442	6.16179	7.05062	7.76435	7.41227	6.8566	7.14172	5.70604	6.93109	6.95558	7.29121	6.91159	7.06589	7.21102	7.15655	7.2261	7.62719	7.616	7.17478
chr8	104101625	104144504	17504399	NM_009868 // Cdh5 // cadherin 5 // 8 D3|8 51.0 cM // 12562 /// ENSMUST00000034339 // Cd	Cdh5	NM_009868	NM_009868 // RefSeq // Mus musculus cadherin 5 (Cdh5), mRNA. // chr8 // 100 // 100 // 1		8.88859	8.5456	8.18836	8.52706	10.8113	8.26509	8.9384	8.99372	9.42124	8.16804	7.94378	8.98371	8.73086	8.11963	9.48482	8.8738	7.83424	8.81427	8.98139	10.1309	9.28511	8.81366	9.19911	10.4815	9.43669	8.54349	7.32961	8.28828	8.16059	8.53767	9.34987	8.57389	8.70289	9.3219	7.49748	8.43072	8.12613	7.56039	8.3641	9.33357	8.67529
chr8	104258235	104261286	17504431	AK042831 // A730028G07Rik // RIKEN cDNA A730028G07 gene // 8|8 // 320206 /// XR_106163	A730028G07Rik	AK042831	AK042831 // GenBank HTC // Mus musculus 7 days neonate cerebellum cDNA, RIKEN full-leng		7.88799	8.51453	8.79579	8.97301	9.71035	8.03011	8.37337	7.57007	8.64765	7.26077	8.51672	8.76718	7.70206	9.13682	7.35037	9.11597	8.53734	8.6342	8.87732	8.74288	8.50676	8.93228	7.95165	8.6888	9.375	9.09481	9.51919	8.50768	8.69956	8.47142	9.00106	8.37775	8.36238	8.85727	8.87023	9.16569	9.35994	8.84915	9.00258	8.69627	8.68074
chr8	84946991	84956603	17503275	NM_144929 // Rtbdn // retbindin // 8 C3|8 // 234542 /// ENSMUST00000067472 // Rtbdn //	Rtbdn	NM_144929	NM_144929 // RefSeq // Mus musculus retbindin (Rtbdn), mRNA. // chr8 // 100 // 84 // 21		5.03475	5.15506	5.085	5.0039	5.46138	5.0426	5.26651	5.12955	4.77423	5.12523	5.3591	5.15775	5.15186	4.97026	5.14505	5.19166	5.33879	5.09578	5.30256	5.16718	4.79502	4.99453	5.02321	5.00548	5.20041	5.00124	5.05675	5.08862	5.14974	5.03428	5.13606	5.29693	5.21897	5.20563	5.132	4.90338	5.50218	4.98469	5.23449	5.1113	5.26041
chr8	94179089	94180327	17503942	NM_013602 // Mt1 // metallothionein 1 // 8 C5|8 45.0 cM // 17748 /// ENSMUST00000034215	Mt1	NM_013602	NM_013602 // RefSeq // Mus musculus metallothionein 1 (Mt1), mRNA. // chr8 // 100 // 78		8.84057	9.25165	8.83138	9.37966	9.36371	8.28705	8.58756	10.5558	9.84192	9.34444	8.95268	8.6744	8.52109	8.78688	9.22474	8.57696	8.73151	9.17289	8.88514	8.81941	9.25815	8.53935	9.63536	9.67522	7.96361	8.54122	7.72595	9.42641	7.05154	9.5498	8.92548	9.06946	8.94253	8.30253	8.53168	9.01176	7.80398	7.84491	8.0765	8.08036	6.84766
chr8	104340594	104347672	17504444	NM_024217 // Cmtm3 // CKLF-like MARVEL transmembrane domain containing 3 // 8 D3|8 // 6	Cmtm3	NM_024217	NM_024217 // RefSeq // Mus musculus CKLF-like MARVEL transmembrane domain containing 3		9.02806	9.87465	9.52846	9.32284	9.97308	9.01516	9.23963	9.30796	9.63399	8.99182	9.18236	9.23837	8.7717	9.62982	8.89859	9.62484	9.67853	9.34995	9.43114	9.60179	9.27205	9.47811	9.65283	9.40878	9.53051	9.72911	10.0347	9.47935	9.51112	9.23562	9.61774	9.58592	9.3828	9.70349	9.67499	9.43342	9.52336	9.40008	9.42743	9.665	9.3037
chr8	92855350	92919279	17503841	NM_173014 // Lpcat2 // lysophosphatidylcholine acyltransferase 2 // 8 C5|8 // 270084 //	Lpcat2	NM_173014	NM_173014 // RefSeq // Mus musculus lysophosphatidylcholine acyltransferase 2 (Lpcat2),		7.8321	6.42511	7.19248	6.66248	6.58638	7.0548	6.32679	8.31632	9.29562	6.96031	7.71173	6.77648	7.30082	8.10306	7.65356	7.40771	7.24146	7.16526	6.17511	6.7243	9.37487	7.27796	7.87313	9.49509	6.64883	6.97634	6.58474	7.12997	7.59819	8.99471	6.42359	7.1364	6.22341	7.24709	7.74838	5.90874	5.85139	6.14456	9.04043	6.96216	6.0562
chr8	94137204	94139031	17503926	NM_008631 // Mt4 // metallothionein 4 // 8 C5|8 45.0 cM // 17752 /// ENSMUST00000034207	Mt4	NM_008631	NM_008631 // RefSeq // Mus musculus metallothionein 4 (Mt4), mRNA. // chr8 // 100 // 10		3.90177	4.19718	4.05321	3.75873	4.14964	3.98776	4.019	4.27188	4.00283	3.93217	3.70928	3.88456	4.07769	4.36142	4.77282	4.52079	3.93768	4.14712	3.773	4.06302	4.36226	3.95516	4.05016	4.01977	4.02396	3.86486	3.99769	4.08011	4.78711	4.02761	4.43824	4.51403	4.13774	3.93068	4.06906	3.88785	4.19157	4.24284	3.94833	4.36625	3.88385
chr8	85408759	85432841	17511359	NM_025722 // 4921524J17Rik // RIKEN cDNA 4921524J17 gene // 8 C3|8 // 66714 /// ENSMUST	4921524J17Rik	NM_025722	NM_025722 // RefSeq // Mus musculus RIKEN cDNA 4921524J17 gene (4921524J17Rik), transcr		8.41435	8.44601	8.51696	8.50598	8.28256	8.04439	8.31082	8.32799	8.33186	8.00474	8.40627	8.46026	8.31467	8.35798	8.42198	8.50339	8.59248	8.39683	8.31917	8.33533	8.20568	8.2816	7.95476	8.34755	8.38753	8.28096	8.3683	8.21754	8.21928	8.1428	8.4139	8.34785	8.29728	8.1931	8.31149	8.51723	8.37255	8.4202	8.52005	8.27019	8.42993
chr8	107044698	107048614	17512691	---		---	---		6.45636	6.60043	6.88311	7.25443	5.78855	5.10842	6.54904	6.36961	6.74074	5.55898	6.22974	6.21372	5.6911	7.16065	5.8091	6.50078	6.89518	6.43712	6.0314	5.66223	6.27021	5.55321	6.64626	6.6168	6.1115	6.86148	6.26186	6.53854	6.2811	6.01415	6.29114	7.45359	5.66206	6.54025	6.57543	6.23793	5.87215	6.47334	6.23583	6.75182	6.07989
chr8	95420249	95434869	17512001	NM_008187 // Gtl3 // gene trap locus 3 // 8|8 C5 // 14894 /// ENSMUST00000034249 // Gtl	Gtl3	NM_008187	NM_008187 // RefSeq // Mus musculus gene trap locus 3 (Gtl3), mRNA. // chr8 // 100 // 1		9.98779	10.0971	10.0181	10.1129	10.1034	9.8151	9.94858	9.66122	9.77597	9.33963	9.95592	10.2896	9.84252	9.76537	10.2943	10.0681	9.97864	9.28875	10.1842	9.75076	9.50189	10.125	9.59884	9.85416	9.95747	10.0186	10.1541	9.59408	9.76817	9.70289	9.87061	9.70879	10.0248	9.52117	9.87291	10.0651	9.75261	10.0845	10.1527	10.1417	9.8688
chr8	92674289	92680956	17503816	ENSMUST00000034185 // Irx6 // Iroquois related homeobox 6 (Drosophila) // 8 C5|8 43.65	Irx6	ENSMUST00000034185	ENSMUST00000034185 // ENSEMBL // cdna:known chromosome:NCBIM37:8:95198188:95204855:1 ge		6.20543	6.08562	8.38534	6.30877	6.09281	6.28745	6.79047	6.13763	6.0496	5.84947	6.95396	5.96622	6.20609	6.37462	6.60892	7.04645	7.26791	5.8047	6.40259	5.94506	5.95586	6.10965	5.74626	5.66652	5.71039	5.83817	7.33599	6.28094	6.25042	5.64844	6.11379	6.02076	6.66388	6.06772	6.55857	6.43957	7.12473	7.38988	6.08349	6.11193	6.56735
chr8	106510891	106556908	17505124	NM_001037809 // Cdh3 // cadherin 3 // 8 D3|8 53.3 cM // 12560 /// NM_007665 // Cdh3 //	Cdh3	NM_001037809	NM_001037809 // RefSeq // Mus musculus cadherin 3 (Cdh3), transcript variant 1, mRNA. /		6.10511	6.14374	5.77352	5.13921	6.06827	5.59735	5.59949	6.81248	6.69909	5.41956	5.8767	5.81294	5.80678	5.96699	5.95738	5.96985	5.72481	6.07408	5.8505	6.00815	6.76549	5.76164	6.34404	5.76501	5.93744	5.69798	5.50477	6.0736	5.52717	5.8413	5.70865	5.67658	5.78165	5.96202	6.00846	5.66806	5.93982	5.56638	5.77208	5.75839	5.71571
chr8	106893640	106923094	17505197	NM_011574 // Cirh1a // cirrhosis, autosomal recessive 1A (human) // 8 D3|8 // 21771 ///	Cirh1a	NM_011574	NM_011574 // RefSeq // Mus musculus cirrhosis, autosomal recessive 1A (human) (Cirh1a),		9.78893	9.89702	10.0604	9.99935	9.7679	9.69543	9.90717	9.68536	9.94407	9.93714	9.57148	10.1608	9.7059	9.90668	9.64446	9.84782	10.0918	9.44596	10.0493	10.032	10.0355	9.97845	9.95643	10.0981	10.1572	10.1603	9.98898	9.6531	10.0473	9.71423	9.63066	9.92062	9.58307	9.76386	9.90367	9.98312	9.73099	9.67425	10.3864	9.86482	9.63484
chr8	104734003	104741634	17504477	NM_133960 // Ces2a // carboxylesterase 2A // 8 D3|8 // 102022 /// ENSMUST00000034346 //	Ces2a	NM_133960	NM_133960 // RefSeq // Mus musculus carboxylesterase 2A (Ces2a), transcript variant 1,		4.88114	4.53754	4.53873	5.01891	5.08912	5.04745	5.00525	4.50942	4.27505	4.76585	4.95995	4.64413	4.96635	4.72064	4.75064	4.52637	4.45916	4.75703	4.92944	4.7023	4.39743	4.78194	4.75978	4.2384	4.63929	4.81584	4.92013	4.46683	4.68599	4.56957	4.46477	4.74923	4.88705	4.65744	5.27605	5.0044	4.56601	4.67593	4.92854	4.70674	4.64962
chr8	87563853	87589424	17503546	BC117078 // 4933402J07Rik // RIKEN cDNA 4933402J07 gene // 8 C3|8 // 330820 /// ENSMUST	4933402J07Rik	BC117078	BC117078 // GenBank // Mus musculus RIKEN cDNA 4933402J07 gene, mRNA (cDNA clone MGC:15		4.988	5.1154	5.08361	5.05758	4.94066	4.91702	4.98285	5.00611	4.85746	4.99151	4.9524	5.14092	4.83567	4.85356	4.59185	5.07454	4.72552	4.96927	4.81825	4.61791	4.78277	4.9711	4.82732	5.2508	4.86062	4.92689	4.91707	4.76755	4.99853	5.14627	5.08537	5.11097	5.06799	4.9654	4.91515	4.91231	4.87354	4.90045	4.79983	5.00627	4.91189
chr8	85071757	85075162	17503377	NM_001039514 // Dhps // deoxyhypusine synthase // 8 C3|8 // 330817 /// ENSMUST000000786	Dhps	NM_001039514	NM_001039514 // RefSeq // Mus musculus deoxyhypusine synthase (Dhps), mRNA. // chr8 //		7.61253	7.30267	7.32483	7.98503	7.19433	7.64726	7.43366	7.30025	7.50391	7.37355	7.7111	7.78516	7.37681	7.13503	7.52125	7.87066	7.4183	7.20317	7.43439	7.48302	7.24381	7.6182	6.96494	7.58042	7.36103	7.28537	7.4568	7.16253	7.42381	7.16718	7.31555	7.09992	7.50551	7.13077	7.50555	7.61286	7.30096	7.46194	7.51684	7.32941	7.33189
chr8	105289924	105296098	17512361	NM_177788 // Exoc3l // exocyst complex component 3-like // 8 D3|8 // 277978 /// ENSMUST	Exoc3l	NM_177788	NM_177788 // RefSeq // Mus musculus exocyst complex component 3-like (Exoc3l), mRNA. //		6.27248	5.86592	6.37968	6.17614	6.41211	6.43007	6.24299	6.30314	6.08174	6.25598	6.43894	6.06471	6.67027	6.20752	6.1622	6.27977	6.14008	6.27626	6.45601	6.42278	6.03922	6.32695	6.26946	5.90885	6.01491	6.18353	6.25065	6.01008	6.4686	5.8877	6.22748	6.07304	6.56504	5.98502	6.5254	6.73769	6.19012	6.41261	6.11466	6.24084	6.27195
chr8	105413571	105464086	17504811	NM_001170788 // Lrrc36 // leucine rich repeat containing 36 // 8 D3|8 // 270091 /// ENS	Lrrc36	NM_001170788	NM_001170788 // RefSeq // Mus musculus leucine rich repeat containing 36 (Lrrc36), tran		4.96546	5.18259	5.01483	5.16107	5.40577	5.60589	5.19546	5.60264	4.90347	5.16845	5.52479	5.02446	5.12936	4.97343	5.29989	5.76109	4.85917	4.96889	5.98147	4.99325	5.16821	5.23339	4.92813	5.04427	4.93093	4.84038	4.9715	5.10491	5.02895	5.10054	5.02804	4.8112	5.18756	4.71269	5.16491	5.22342	5.33613	4.96471	5.04813	5.15451	5.00138
chr8	88647315	88688474	17503664	NM_145857 // Nod2 // nucleotide-binding oligomerization domain containing 2 // 8 C3|8 /	Nod2	NM_145857	NM_145857 // RefSeq // Mus musculus nucleotide-binding oligomerization domain containin		6.05071	5.75093	5.89267	5.67453	5.97284	5.83875	5.9209	6.29885	6.00867	5.64499	5.97801	5.88558	5.99811	5.70108	5.64939	5.82576	6.03549	6.2977	6.09298	5.86044	6.04726	5.94795	5.95587	6.17731	5.65606	5.72332	5.64583	5.84766	6.06333	5.99091	5.83341	6.15903	5.98205	5.83409	5.82414	5.74767	5.78264	5.68283	5.7578	5.91538	5.70487
chr8	104417674	104443047	17512229	NM_001013380 // Dync1li2 // dynein, cytoplasmic 1 light intermediate chain 2 // 8 D3|8	Dync1li2	NM_001013380	NM_001013380 // RefSeq // Mus musculus dynein, cytoplasmic 1 light intermediate chain 2		9.55958	10.1266	10.187	9.51125	9.83998	9.68581	9.87967	9.59182	9.61167	9.51726	10.1105	9.99176	9.89547	9.88253	9.86934	10.3199	10.0407	10.0841	10.1085	9.83865	9.58924	10.0648	9.76099	9.46403	9.93882	9.96395	10.3382	9.81054	9.94666	9.59311	9.8989	10.1232	9.96797	9.88152	9.88029	10.082	10.0982	10.1155	10.1549	10.0349	10.2222
chr8	109248717	109250108	17512768	---		---	BC056393 // GenBank // Mus musculus RIKEN cDNA 2600009P04 gene, mRNA (cDNA clone IMAGE:		3.54539	3.72047	3.71557	3.46683	3.88692	3.81336	3.95957	3.88	3.84963	5.26109	3.93481	3.81111	3.57761	3.62125	3.76456	3.76193	3.89525	3.85064	4.40364	3.70758	3.87436	3.61905	3.64516	3.77081	3.6759	3.94967	3.60281	3.89572	4.94059	3.6202	3.62623	3.80201	3.77209	3.73681	3.73462	3.86438	3.96719	3.62611	3.74317	3.70823	3.73373
chr8	105348258	105369881	17504761	NM_001081332 // Slc9a5 // solute carrier family 9 (sodium/hydrogen exchanger), member 5	Slc9a5	NM_001081332	NM_001081332 // RefSeq // Mus musculus solute carrier family 9 (sodium/hydrogen exchang		7.30699	7.71451	7.54177	7.58114	7.56096	7.56863	7.76921	6.58907	6.43409	7.55414	7.83694	7.73371	7.55253	7.64482	8.37526	7.83528	7.34349	8.22366	7.87752	7.68458	6.4814	7.72896	6.93451	7.0045	8.03396	8.09398	7.855	7.50951	7.57083	6.12294	7.51771	7.95167	7.71332	7.2737	7.8682	7.78398	7.82375	7.68983	7.72691	8.07518	7.88036
chr8	105855103	105856950	17504954	NM_021513 // Thap11 // THAP domain containing 11 // 8|8 D2 // 59016 /// ENSMUST00000040	Thap11	NM_021513	NM_021513 // RefSeq // Mus musculus THAP domain containing 11 (Thap11), mRNA. // chr8 /		8.28948	8.2732	8.16733	8.63975	8.13008	8.42225	8.04771	8.04909	7.79977	7.95587	8.54986	8.30988	8.18252	8.10489	8.55685	8.51416	8.15088	7.98714	8.39633	8.09477	7.79461	8.28118	7.97838	7.71825	7.88491	8.19131	8.3363	7.87567	8.22824	7.7518	8.1461	7.70508	8.21975	7.87331	7.96507	8.34667	8.17928	8.33634	8.22466	8.31814	7.89136
chr8	105566698	105568298	17512467	NM_007427 // Agrp // agouti related protein // 8|8 D1-D2 // 11604 /// ENSMUST0000000584	Agrp	NM_007427	NM_007427 // RefSeq // Mus musculus agouti related protein (Agrp), mRNA. // chr8 // 100		5.6731	5.31312	5.40464	5.48449	5.63043	5.59135	5.45132	5.22922	5.06408	5.11441	5.39548	5.14565	5.66544	5.17426	5.53051	5.57798	5.94774	5.1605	5.61935	5.53388	5.209	5.38337	5.08518	5.15631	5.52781	5.71032	5.52735	5.07028	5.64774	5.14378	5.5439	5.67914	5.43637	5.46628	5.26998	5.35248	5.44092	5.64578	5.20638	5.39759	5.81795
chr8	104322237	104330756	17504437	NM_028524 // Cmtm2b // CKLF-like MARVEL transmembrane domain containing 2B // 8 D3|8 //	Cmtm2b	NM_028524	NM_028524 // RefSeq // Mus musculus CKLF-like MARVEL transmembrane domain containing 2B		4.07925	4.17221	4.13394	5.27177	4.41956	4.51039	4.64732	4.42114	4.17871	4.31291	4.30499	4.13003	4.58104	4.1926	4.59742	3.94531	4.25948	4.46729	4.43423	4.47292	4.20579	4.58463	4.67647	4.43044	4.19965	4.29779	4.29659	4.2507	4.24812	4.41461	4.40744	4.74444	4.33154	4.55086	4.41352	4.87621	4.15176	4.20849	4.45165	4.48376	4.3462
chr8	104795237	104798792	17504493	NM_001002775 // 4932416K20Rik // RIKEN cDNA 4932416K20 gene // 8 D3|8 // 442809	4932416K20Rik	NM_001002775	NM_001002775 // RefSeq // Mus musculus RIKEN cDNA 4932416K20 gene (4932416K20Rik), mRNA		5.39275	5.12286	5.0382	5.30048	5.39003	5.60604	5.45206	5.13475	4.86255	4.89274	5.33815	5.17902	5.30514	5.08483	5.33167	5.39077	5.23518	5.20223	4.86829	5.22978	5.13492	5.16793	5.65848	4.74339	5.27508	5.28884	5.12542	5.10908	5.1016	5.011	4.95642	5.12085	5.22121	5.01681	5.34598	4.88308	5.39392	5.23784	5.15044	5.92884	5.09163
chr8	88521344	88594887	17503650	NM_027280 // Nkd1 // naked cuticle 1 homolog (Drosophila) // 8|8 C4 // 93960 /// ENSMUS	Nkd1	NM_027280	NM_027280 // RefSeq // Mus musculus naked cuticle 1 homolog (Drosophila) (Nkd1), transc		7.84188	7.52833	7.35434	7.03081	6.91701	7.84818	7.87946	9.25174	7.27826	7.34475	7.88463	7.76857	7.00088	7.65453	8.03104	8.04181	7.04519	8.08641	6.91943	7.81185	7.18965	8.192	7.12318	6.99922	7.74431	6.74763	7.3349	7.07329	7.47099	7.42466	7.86468	7.62372	7.70667	7.44524	7.80188	8.22619	7.32994	7.15315	6.93335	6.52523	7.093
chr8	89667173	89667304	17511548	---		---	ENSMUST00000158258 // ENSEMBL // ncrna:snoRNA chromosome:NCBIM37:8:92191072:92191203:-1		4.38115	4.10739	3.92584	4.11897	4.35857	4.15537	3.94137	3.93928	3.71813	4.39033	3.96922	4.15209	4.15936	4.1066	4.20623	3.69455	4.29362	4.59948	4.42982	3.50714	3.64764	4.14111	3.91432	3.48263	4.25583	3.8941	4.10806	3.95331	3.92816	3.78183	4.14519	4.49692	4.20881	3.75665	4.01153	3.74588	4.39182	4.0167	3.78388	3.99421	4.13357
chr8	93201218	93229619	17511714	NM_133660 // Ces1e // carboxylesterase 1E // 8 C5|8 43.2 cM // 13897 /// ENSMUST0000003	Ces1e	NM_133660	NM_133660 // RefSeq // Mus musculus carboxylesterase 1E (Ces1e), mRNA. // chr8 // 100 /		5.44935	5.2522	5.25159	5.15886	5.30496	4.76065	5.40197	6.48824	6.18745	5.02197	4.89634	4.76409	4.87934	5.54661	5.01886	4.93462	5.09467	5.4721	4.87047	5.0915	6.49139	4.88226	6.24613	6.27619	4.83809	5.09572	5.38983	5.89713	4.78212	6.00699	4.91408	5.29571	4.77778	5.09259	4.9973	4.925	5.53261	5.26133	5.08764	5.3857	4.6787
chr8	105203993	105204081	17504659	---		---	ENSMUST00000122762 // ENSEMBL // ncrna:misc_RNA chromosome:NCBIM37:8:107727893:10772798		7.47305	7.98112	8.05438	6.70472	7.99191	7.69315	8.00029	8.08454	8.64602	7.8081	7.91013	7.80469	7.73834	8.41374	6.01801	7.64016	8.30459	7.20601	7.76574	7.75249	8.81839	8.13391	7.89651	8.55075	8.52614	8.14567	8.31399	7.95442	7.96422	8.77682	8.04945	8.42015	7.93637	7.90647	8.14856	8.10537	8.04788	7.49137	8.10461	7.74637	7.83515
chr8	94037198	94067922	17503910	NM_177767 // Ogfod1 // 2-oxoglutarate and iron-dependent oxygenase domain containing 1	Ogfod1	NM_177767	NM_177767 // RefSeq // Mus musculus 2-oxoglutarate and iron-dependent oxygenase domain		8.35586	8.18661	8.29	8.29481	8.27882	8.351	8.26544	9.26635	9.19015	7.94468	8.44471	8.50766	8.43128	8.56074	8.93988	8.19955	8.56051	8.6139	8.60538	8.54199	8.97707	8.89108	8.5198	8.93451	8.68516	8.55712	8.1099	8.56316	8.47274	9.03599	8.282	8.40343	8.20749	8.28147	8.60742	8.30829	8.226	8.25142	8.35417	8.44688	8.4054
chr8	91313525	91668439	17503784	NM_011936 // Fto // fat mass and obesity associated // 8 C5|8 41.9 cM // 26383 /// ENSM	Fto	NM_011936	NM_011936 // RefSeq // Mus musculus fat mass and obesity associated (Fto), mRNA. // chr		7.91461	8.20578	8.16829	8.13421	8.06571	8.23338	8.24273	8.09848	7.85973	7.82802	8.29794	7.98441	8.11685	8.43885	8.34821	8.36677	8.12253	8.25105	8.17253	7.94592	7.85937	8.16596	8.09538	7.786	8.62428	8.49282	8.19202	7.97407	8.22721	7.81046	7.55964	8.41313	8.21048	8.18571	8.53688	8.06517	8.36007	8.18822	8.41024	8.52612	8.34644
chr8	107412489	107425049	17512740	NM_026277 // Nob1 // NIN1/RPN12 binding protein 1 homolog (S. cerevisiae) // 8|8 D2 //	Nob1	NM_026277	NM_026277 // RefSeq // Mus musculus NIN1/RPN12 binding protein 1 homolog (S. cerevisiae		8.97154	9.17983	9.2204	9.50885	8.8678	8.80389	9.06879	8.63329	8.48828	8.86038	9.05694	8.89375	9.09569	8.91564	9.11243	9.17671	9.12103	8.71303	9.16039	9.25846	8.59436	8.89281	9.05278	8.7262	8.99021	9.46437	9.13177	8.62146	9.12285	8.40425	8.76177	8.57513	8.94977	8.61391	8.87798	8.90738	8.90232	9.23079	9.17514	9.38222	8.80038
chr8	90247110	90348252	17511550	NM_172913 // Tox3 // TOX high mobility group box family member 3 // 8 C4|8 40.0 cM // 2	Tox3	NM_172913	NM_172913 // RefSeq // Mus musculus TOX high mobility group box family member 3 (Tox3),		10.5451	9.20798	8.77009	9.25334	9.01063	9.27775	9.81407	9.18353	9.89949	8.19828	9.5269	10.566	9.51825	9.09691	9.41405	9.71107	9.66985	9.41124	9.2902	8.91443	9.09272	9.72957	8.99235	9.81524	9.77944	9.70671	10.2035	8.97636	9.18782	9.49776	9.24553	10.1047	9.19001	9.88995	9.99942	9.41483	9.1882	9.52048	9.57356	9.44302	8.7863
chr8	107293470	107379907	17505260	NM_133957 // Nfat5 // nuclear factor of activated T cells 5 // 8 D2|8 53.0 cM // 54446	Nfat5	NM_133957	NM_133957 // RefSeq // Mus musculus nuclear factor of activated T cells 5 (Nfat5), tran		8.78032	8.85155	8.74099	8.44778	8.97429	8.68332	8.6112	9.78974	9.46152	8.34016	8.82539	8.57768	8.70014	8.98063	9.58381	8.69663	8.68311	9.39442	8.66514	8.87815	9.35282	8.9316	9.27171	9.44555	9.09124	8.93776	8.80214	9.04855	8.69608	9.56007	8.32896	8.85719	8.61152	8.87875	8.79765	8.70543	8.82076	8.51515	8.79857	8.7569	8.85583
chr8	105931994	105933862	17512544	NM_023182 // Ctrl // chymotrypsin-like // 8 D3|8 53.0 cM // 109660 /// ENSMUST000000343	Ctrl	NM_023182	NM_023182 // RefSeq // Mus musculus chymotrypsin-like (Ctrl), mRNA. // chr8 // 100 // 1		6.36499	6.57035	6.94601	6.38948	6.45965	6.46606	6.30542	6.33581	6.09397	6.59242	6.45694	6.62855	6.53401	6.63681	6.90524	6.59578	6.78965	6.43863	6.4488	6.80184	6.50046	6.80403	6.32877	6.02817	6.716	6.54471	6.8009	6.27994	6.67264	6.09015	6.58908	6.61425	6.65874	6.54351	6.28342	6.71568	6.91824	6.84374	6.74214	6.39365	6.97942
chr8	93971588	94012663	17511808	NM_011787 // Amfr // autocrine motility factor receptor // 8 C5|8 45.0 cM // 23802 ///	Amfr	NM_011787	NM_011787 // RefSeq // Mus musculus autocrine motility factor receptor (Amfr), mRNA. //		10.647	10.9997	10.9374	10.8844	10.6869	10.7929	10.8326	11.0161	10.7798	10.5205	10.8407	10.7558	10.7768	11.0218	10.2338	11.0274	10.9601	10.7325	10.9353	10.9697	10.7643	10.7755	11.0285	10.851	10.8459	10.8226	10.9692	10.8071	10.7181	10.8495	10.6775	10.9498	10.9096	10.7396	11.0087	10.7953	10.8569	10.8454	10.9495	10.9469	10.8433
chr8	88647315	88653216	17548687	AY160221 // Nod2 // nucleotide-binding oligomerization domain containing 2 // 8 C3|8 //	Nod2	AY160221	AY160221 // GenBank // Mus musculus strain 129/Sv NOD2 (Nod2) mRNA, complete cds. // ch		5.655	5.77224	5.78139	5.92116	5.711	5.81759	5.88279	5.88988	5.88556	5.78727	5.99371	5.51911	5.93299	5.69997	5.94378	5.69648	5.85264	5.75253	5.83469	5.72706	5.63041	5.7731	5.8835	5.83945	5.69825	5.66921	5.80454	5.78279	5.86599	5.9076	5.88885	5.91283	5.89639	5.77849	5.93792	5.78255	5.70396	5.81081	5.58221	5.82288	5.37689
chr8	105698158	105701095	17512479	NM_001012638 // Acd // adrenocortical dysplasia // 8 D3|8 51.0 cM // 497652 /// ENSMUST	Acd	NM_001012638	NM_001012638 // RefSeq // Mus musculus adrenocortical dysplasia (Acd), mRNA. // chr8 //		9.00073	8.94758	9.0695	9.11267	9.0365	8.90992	9.02834	8.12288	8.21933	8.6217	8.98337	9.33846	8.68575	9.12002	9.08824	9.27906	9.16855	9.0742	9.03957	9.07509	8.22066	9.02407	8.71023	8.52856	9.06747	9.39264	9.05691	8.92325	9.03625	8.36245	8.92758	8.96526	8.90398	8.92947	8.89132	9.15098	8.9724	9.10826	9.19674	9.23952	8.96031
chr8	95559133	95575455	17512023	ENSMUST00000052690 // Prss54 // protease, serine, 54 // 8|8 C5 // 70993 /// NM_027640 /	Prss54	ENSMUST00000052690	ENSMUST00000052690 // ENSEMBL // cdna:known chromosome:NCBIM37:8:98083033:98099355:-1 g		6.77027	6.835	6.90894	6.67049	6.94539	7.13654	6.96453	7.04776	6.6152	6.87489	6.9854	6.87267	7.08212	6.88921	6.73798	6.93715	6.9573	6.88577	7.07605	6.83711	6.9693	6.96064	6.90492	6.82361	6.73203	6.69878	6.74216	6.71657	6.79756	7.00395	6.84618	7.05559	7.12542	6.84145	7.21166	6.77133	7.15361	6.86927	6.80726	6.93304	6.88648
chr8	105713854	105758664	17512502	ENSMUST00000013294 // Gfod2 // glucose-fructose oxidoreductase domain containing 2 // 8	Gfod2	ENSMUST00000013294	ENSMUST00000013294 // ENSEMBL // cdna:known chromosome:NCBIM37:8:108237754:108282564:-1		7.09998	6.77631	6.86274	6.77182	6.74047	6.74698	6.86975	6.81868	6.81259	6.92783	6.7864	7.09149	6.5495	7.20943	6.53279	7.38364	7.13311	7.22027	6.88208	6.93628	6.81822	6.84877	6.80877	6.95879	7.25473	7.00451	7.2954	7.01966	7.02898	6.68028	6.72304	6.66021	6.8175	6.96112	6.72029	6.64739	7.25573	7.04182	7.20688	7.07542	7.2647
chr8	85075035	85080746	17511296	NM_026399 // Wdr83 // WD repeat domain containing 83 // 8 C3|8 // 67836 /// ENSMUST0000	Wdr83	NM_026399	NM_026399 // RefSeq // Mus musculus WD repeat domain containing 83 (Wdr83), mRNA. // ch		8.93198	9.1582	9.30985	8.87915	8.81975	8.28928	8.87606	8.87082	8.92033	9.05071	8.72183	8.81786	8.61444	9.2034	8.83956	9.28415	8.99332	8.85561	8.84113	9.00184	9.03495	8.862	8.85236	9.16337	9.19225	9.06701	9.03958	9.03593	9.05057	8.90543	8.85729	8.89847	8.6305	8.8359	8.77032	9.05792	8.92783	9.07225	9.12848	9.21194	8.88568
chr8	88806391	88807140	17503703	---		---	ENSMUST00000079841 // ENSEMBL // cdna:known chromosome:NCBIM37:8:91330290:91331039:1 ge		7.30878	7.47131	7.46102	6.91423	7.60328	7.20668	7.3979	7.58525	7.56381	7.15994	7.07741	7.49911	7.5921	7.2372	7.79836	6.71928	7.48265	6.91521	7.41537	7.33283	7.40138	7.20734	7.16149	7.13392	7.1075	7.3239	7.73808	7.71601	7.68509	7.64564	7.60175	7.31332	7.89553	7.45565	7.61489	7.58987	7.50025	7.74184	7.94311	7.50889	6.85607
chr8	106500511	106509656	17505120	---		---	ENSMUST00000066875 // ENSEMBL // cdna:known chromosome:NCBIM37:8:109024422:109031242:1		5.28273	5.22563	5.07077	5.40187	5.16876	4.96665	5.41693	5.13857	5.31167	5.31907	4.95999	4.92825	5.18963	5.17527	5.26092	4.78119	5.36555	5.40237	5.12973	5.00374	5.21853	4.8926	5.2718	5.28138	5.11353	5.26887	5.15127	4.99972	5.32628	5.07761	5.25228	5.26513	5.24129	4.85868	5.41319	4.92677	5.42309	5.17238	5.2095	5.2962	4.93869
chr8	85017931	85025278	17511277	NM_019652 // Asna1 // arsA arsenite transporter, ATP-binding, homolog 1 (bacterial) //	Asna1	NM_019652	NM_019652 // RefSeq // Mus musculus arsA arsenite transporter, ATP-binding, homolog 1 (		10.0249	9.75619	9.63018	9.95669	9.6842	9.60979	9.49118	9.39054	9.56559	8.72666	9.67253	9.83374	9.40405	9.73891	10.0837	9.84178	9.8203	9.38339	9.52665	9.77004	9.62227	9.73404	8.95045	9.69583	9.57029	9.69964	9.37476	9.22182	9.81971	9.10479	9.28085	9.13916	9.7804	9.68147	9.33014	9.61886	9.42214	9.74973	9.79657	9.55957	9.64277
chr8	91449213	91474598	17511615	AK028531 // 4831440D22Rik // RIKEN cDNA 4831440D22 gene // 8|8 // 320798 /// XR_106156	4831440D22Rik	AK028531	AK028531 // GenBank HTC // Mus musculus 0 day neonate skin cDNA, RIKEN full-length enri		3.5409	3.66002	3.66489	4.0592	3.4978	3.99724	3.70142	3.50485	3.74158	3.96729	4.11126	3.77603	4.01546	3.71446	3.81194	3.83512	3.80173	3.73923	3.7486	3.4473	3.80869	3.90601	3.65631	3.83633	3.61183	3.56033	3.87778	3.40554	3.7821	3.91123	3.83497	3.56274	3.90094	3.74875	3.80811	4.20508	3.66231	3.98907	4.05557	3.71756	4.02464
chr8	85026833	85030286	17503327	BC029622 // 2310036O22Rik // RIKEN cDNA 2310036O22 gene // 8 C3|8 // 68544 /// ENSMUST0	2310036O22Rik	BC029622	BC029622 // GenBank // Mus musculus RIKEN cDNA 2310036O22 gene, mRNA (cDNA clone MGC:25		11.2309	11.1256	11.0872	11.1349	11.1858	11.1605	10.9423	10.9259	11.0245	10.7029	11.2053	11.2613	11.2618	10.9661	11.0495	11.1459	11.2822	11.1175	11.2088	10.9892	11.1059	11.3559	10.7104	11.0988	10.8247	11.011	11.1334	10.8236	11.0051	10.8947	10.9534	10.7944	11.3006	10.8175	11.187	11.038	11.1223	11.1215	11.0857	11.0886	11.205
chr8	93423141	93427405	17511782	XR_142318 // LOC100862575 // uncharacterized LOC100862575 // --- // 100862575	LOC100862575	XR_142318	XR_142318 // RefSeq // PREDICTED: Mus musculus uncharacterized LOC100862575 (LOC1008625		5.6411	5.75439	5.79847	5.8012	6.04735	5.98736	5.85556	5.8083	5.49451	5.63139	6.03414	5.36375	5.93801	5.81831	5.81989	5.7362	5.78935	5.86752	5.9206	5.79363	5.62318	5.67974	5.89216	5.84709	5.56018	5.87488	5.76475	5.72333	5.78014	5.99739	5.8324	6.03462	5.86246	5.59079	6.1021	5.75835	5.97371	5.84089	5.75453	6.09982	5.65717
chr8	93099015	93131283	17511677	NM_007954 // Ces1c // carboxylesterase 1C // 8 C5|8 43.0 cM // 13884 /// ENSMUST0000003	Ces1c	NM_007954	NM_007954 // RefSeq // Mus musculus carboxylesterase 1C (Ces1c), mRNA. // chr8 // 100 /		3.43946	3.58468	3.4338	4.80381	3.55528	3.71599	3.07255	3.72827	3.55419	3.63457	4.2263	3.50101	3.96695	3.68482	4.29036	4.01369	3.52656	3.53586	3.64277	3.36101	3.72245	3.21073	3.56649	3.30863	3.74567	3.53636	3.67066	3.47915	3.40223	3.92657	3.76906	3.56865	3.74803	3.5596	3.30993	3.76405	3.79756	3.92596	3.61389	3.66275	4.06355
chr8	105585277	105586227	17512474	ENSMUST00000170335 // Gm8841 // predicted gene 8841 // 8 D3|8 // 667846	Gm8841	ENSMUST00000170335	ENSMUST00000170335 // ENSEMBL // cdna:known chromosome:NCBIM37:8:108109177:108110127:-1		12.5379	12.3768	12.5932	11.6182	12.5725	12.274	12.2771	12.327	12.5873	12.297	12.5263	11.8191	12.5098	12.2234	12.453	11.81	12.5826	12.2063	12.476	12.2768	12.3908	12.3255	12.4	12.304	11.7739	12.4429	12.0698	12.2492	12.4037	12.2768	11.9233	11.9832	12.5894	12.1845	12.1611	12.1108	12.0613	12.459	12.6275	12.2773	11.9347
chr8	88174560	88175028	17503593	---		---	ENSMUST00000074808 // ENSEMBL // cdna:known chromosome:NCBIM37:8:90698459:90698927:1 ge		4.3509	4.52658	4.5631	4.47034	4.73763	4.81371	4.26887	4.4388	4.10922	4.10358	5.00816	4.12237	4.81665	4.58916	4.41265	4.41079	4.64339	4.05488	4.79469	4.45136	4.36601	5.06514	4.66687	4.45106	4.50355	4.42859	4.87559	4.26111	4.5046	4.1911	4.63917	4.7472	4.66522	4.57859	4.76045	4.70139	4.6627	4.694	4.9811	4.50955	4.81278
chr8	85080740	85082339	17503389	NM_001001493 // BC056474 // cDNA sequence BC056474 // 8 C3|8 // 414077 /// BC089623 //	BC056474	NM_001001493	NM_001001493 // RefSeq // Mus musculus cDNA sequence BC056474 (BC056474), mRNA. // chr8		5.63677	6.09957	5.5824	6.30818	5.73262	5.03909	5.35755	5.50942	5.03067	5.82764	5.67432	5.10744	5.98272	6.10406	5.99424	4.90594	5.66394	6.02971	5.82654	5.71685	5.66917	6.08604	5.25097	5.76048	5.93115	5.84882	5.48094	5.39321	5.92857	5.61272	6.10391	6.4341	5.91887	5.36088	6.00116	5.78769	5.2262	5.50648	6.64745	6.12188	5.33185
chr8	95323014	95325263	17511992	AK122500 // Zfp319 // zinc finger protein 319 // 8|8 D1 // 79233	Zfp319	AK122500	AK122500 // GenBank // Mus musculus mRNA for mKIAA1388 protein. // chr8 // 100 // 32 //		7.98403	7.16076	7.44804	7.4729	7.4603	7.08908	7.06539	7.2533	7.46073	6.85541	7.46517	7.23142	7.51497	7.55799	6.85697	7.54241	7.49186	7.55009	7.14329	7.65988	7.82344	7.70381	7.21105	7.50595	7.69785	7.63895	7.87811	7.2984	7.29245	7.2237	7.3796	7.89075	7.47967	7.29345	7.74998	7.82369	7.97612	7.5435	7.99713	7.43835	7.77296
chr8	94379237	94386972	17511856	---		---	ENSMUST00000161024 // ENSEMBL // cdna:putative chromosome:NCBIM37:8:96903137:96910872:-		3.98279	3.85378	4.22225	4.15043	4.16554	4.46694	4.38947	4.07304	3.88165	4.57415	4.23474	4.16722	3.89064	4.11977	3.75995	3.94797	4.40917	4.34015	4.14373	4.23214	4.56191	4.04673	4.18137	3.77015	4.19196	4.0321	3.89409	3.94351	4.07036	4.15076	4.03872	4.45087	4.48499	4.01193	4.06364	4.26007	4.64128	4.01781	4.70527	4.55592	4.15337
chr8	104511028	104534637	17512275	NM_144931 // Nae1 // NEDD8 activating enzyme E1 subunit 1 // 8 D3|8 // 234664 /// ENSMU	Nae1	NM_144931	NM_144931 // RefSeq // Mus musculus NEDD8 activating enzyme E1 subunit 1 (Nae1), mRNA.		8.81285	9.12277	9.02852	8.48183	8.74853	8.6784	9.14901	8.85936	9.13104	8.68887	8.88305	9.19274	8.75517	9.38059	8.80552	9.07911	9.28745	9.17091	8.93378	9.04122	9.2045	9.05995	8.99927	9.21605	9.09052	9.12986	9.39572	9.20314	9.27648	9.07842	8.86261	8.91903	9.06112	9.14869	8.88907	9.19916	9.24268	9.20853	9.34585	9.04409	9.29013
chr8	102487199	102487291	17512151	---		---	ENSMUST00000116899 // ENSEMBL // ncrna:miRNA chromosome:NCBIM37:8:105011099:105011191:-		8.95961	9.05496	8.99009	8.54577	9.27221	9.61897	9.51521	8.50098	8.81574	8.99406	10.5643	9.12568	10.3405	8.78312	8.64993	8.21976	8.80146	9.14367	9.5781	9.57481	9.18118	9.40131	8.83574	8.33868	8.94297	8.68399	10.2149	8.89475	9.32932	8.5696	9.80673	9.27508	10.0868	9.1282	10.2446	10.1484	10.0276	9.24393	10.0902	8.73554	9.28827
chr8	105624336	105637878	17512476	AK086852 // Gm5914 // predicted gene 5914 // 8 D3|8 // 546100 /// XR_106165 // Gm5914 /	Gm5914	AK086852	AK086852 // GenBank HTC // Mus musculus 0 day neonate lung cDNA, RIKEN full-length enri		7.62458	8.61949	8.19812	7.5954	7.60691	7.19526	8.02744	6.52951	7.17468	8.23074	7.7195	7.87055	7.4662	8.2497	8.19859	7.96673	7.99366	8.28098	7.86757	7.52279	6.90808	7.30883	8.10393	7.53778	8.10416	8.24403	8.23403	8.42299	7.71929	7.3179	7.33889	8.61356	8.06553	7.2983	8.46373	7.67892	8.19499	8.1302	8.90945	8.53338	7.51156
chr8	106883863	106893593	17512680	NM_145412 // Chtf8 // CTF8, chromosome transmission fidelity factor 8 // 8 D3|8 // 2149	Chtf8	NM_145412	NM_145412 // RefSeq // Mus musculus CTF8, chromosome transmission fidelity factor 8 (Ch		10.5735	9.65305	10.0124	10.0364	10.276	10.0174	10.0008	10.3253	10.3908	9.67751	9.89991	10.2317	9.98696	10.1948	9.63829	10.0731	10.2499	9.52998	9.90837	10.2577	10.4383	10.2129	10.2522	10.4643	10.2178	10.0346	10.223	10.0052	10.123	10.2967	9.94102	9.27875	10.0198	9.98619	10.1643	10.1217	10.0936	10.1004	10.1553	9.7597	10.0019
chr8	87473157	87503972	17503543	AK082312 // C230036H16Rik // RIKEN cDNA C230036H16 gene // 8 C3|8 // 434335	C230036H16Rik	AK082312	AK082312 // GenBank HTC // Mus musculus 0 day neonate cerebellum cDNA, RIKEN full-lengt		6.29313	5.57509	6.71264	7.13659	6.70982	5.97838	6.53228	5.17006	4.85683	6.21455	6.24642	6.54393	6.03817	6.1284	6.80103	7.04812	6.75196	6.5738	6.57216	6.39025	5.23207	6.93953	5.69022	5.32947	5.80421	6.17924	6.97789	5.9324	6.45567	5.6029	6.80456	5.6205	6.49214	5.44727	6.34228	6.74277	6.79862	6.53783	6.45111	6.56252	6.94464
chr8	86723933	86746006	17511450	NM_009172 // Siah1a // seven in absentia 1A // 8 C3|8 38.5 cM // 20437 /// ENSMUST00000	Siah1a	NM_009172	NM_009172 // RefSeq // Mus musculus seven in absentia 1A (Siah1a), mRNA. // chr8 // 100		7.72234	9.05295	8.82633	8.2595	8.43983	8.33544	8.77338	7.40152	7.9602	8.14452	8.9811	8.69361	8.78762	8.84288	7.01023	8.69747	8.75974	8.30571	8.69083	8.38332	7.93668	8.6993	8.82802	8.20293	8.608	8.68886	9.18131	8.88174	8.62171	7.69909	8.81206	9.16138	9.05018	8.70157	8.85763	8.66103	9.11802	8.69771	8.72131	8.58028	9.15426
chr8	105900441	105931802	17505003	NM_173432 // Pskh1 // protein serine kinase H1 // 8 D3|8 // 244631 /// ENSMUST000000496	Pskh1	NM_173432	NM_173432 // RefSeq // Mus musculus protein serine kinase H1 (Pskh1), mRNA. // chr8 //		8.79378	8.71365	8.48722	8.79655	8.5087	8.39144	8.71411	9.37714	9.19135	8.6034	8.42554	8.56789	8.70655	8.32585	8.01883	9.04924	8.5084	8.44884	8.5445	8.52023	9.31419	8.59718	8.79967	9.68693	8.74935	8.68761	8.51159	8.4971	8.32048	9.18491	7.99083	8.48259	8.50056	8.52389	8.75502	8.18491	8.32067	8.29701	8.23072	8.89014	8.29129
chr8	91184919	91185183	17511584	---		---	ENSMUST00000158523 // ENSEMBL // ncrna:misc_RNA chromosome:NCBIM37:8:93708818:93709082:		4.79281	4.74929	4.80296	5.42247	4.7293	4.6791	5.02559	5.03299	4.64722	4.99438	4.69312	4.89946	4.66732	4.80332	5.46859	4.80917	4.9295	4.57838	4.48148	5.10015	4.83088	4.74937	4.6074	4.56008	5.33601	4.59472	5.17262	4.81085	5.12157	5.09211	4.78977	4.56082	4.71611	4.504	4.71581	4.92447	4.86588	4.73073	5.13348	4.75381	4.45526
chr8	93499378	93535707	17511788	NM_001003951 // Ces5a // carboxylesterase 5A // 8 C5|8 // 67935 /// ENSMUST00000077816	Ces5a	NM_001003951	NM_001003951 // RefSeq // Mus musculus carboxylesterase 5A (Ces5a), mRNA. // chr8 // 10		6.28696	5.93321	6.90329	6.3181	6.01308	5.73515	5.67525	5.64029	5.87321	5.5147	5.36341	6.24436	6.08833	7.11726	5.88972	6.10254	6.32264	6.8225	6.69592	5.89657	5.32865	5.2856	5.36211	4.98031	5.55523	6.54757	6.0876	6.12616	5.54302	5.38273	6.82662	6.0093	7.22194	6.3299	6.30317	6.63565	5.91454	6.8861	5.7057	5.86339	5.24264
chr8	94923694	94943290	17504174	NM_001145972 // Gpr114 // G protein-coupled receptor 114 // 8 D1|8 // 382045 /// NM_001	Gpr114	NM_001145972	NM_001145972 // RefSeq // Mus musculus G protein-coupled receptor 114 (Gpr114), transcr		6.36756	6.15911	6.05597	6.17282	6.01488	6.3251	6.23445	6.69639	6.83852	5.95276	6.04889	5.8488	5.94367	6.35657	6.32979	6.08991	6.10994	6.08344	6.08401	5.85399	6.22887	6.21692	6.10822	6.48279	6.10988	5.86543	5.94057	6.12431	6.13603	6.26187	5.96913	5.99447	6.10218	6.83197	6.19477	5.74872	6.48928	6.11015	6.12566	6.2893	6.11471
chr8	92901395	92902409	17503862	NM_027112 // Capns2 // calpain, small subunit 2 // 8 C5|8 // 69543 /// ENSMUST000001049	Capns2	NM_027112	NM_027112 // RefSeq // Mus musculus calpain, small subunit 2 (Capns2), mRNA. // chr8 //		6.15936	5.59412	6.19228	5.16379	5.88279	5.95597	5.90895	6.55922	6.51682	5.57597	6.11582	5.57667	5.92055	6.30083	6.24446	5.68736	5.87177	6.12574	5.78693	6.12247	6.89723	5.53296	5.92121	6.5985	5.66228	5.80658	5.67525	6.08077	5.93223	6.55581	5.33524	6.10389	5.51595	5.60118	5.86441	5.37711	5.8261	5.59389	6.67079	6.00209	5.69418
chr8	104947356	104955962	17504558	NM_001079865 // Ces2f // carboxylesterase 2F // 8 D3|8 // 71903 /// ENSMUST00000076384	Ces2f	NM_001079865	NM_001079865 // RefSeq // Mus musculus carboxylesterase 2F (Ces2f), mRNA. // chr8 // 10		3.8887	4.06181	3.97116	4.2611	3.71223	3.83729	3.76399	4.12798	3.74892	3.73516	3.70594	3.63726	3.81922	3.8508	3.70989	3.78508	3.78839	3.68014	3.73599	3.60422	3.94003	3.92216	3.46347	3.41916	3.49409	3.70727	3.70862	3.76718	4.01741	3.80923	3.98246	3.98076	3.48565	3.94702	3.53146	3.48942	3.6217	3.94187	3.86657	3.90884	3.80588
chr8	95825354	95826156	17504367	NM_009119 // Sap18 // Sin3-associated polypeptide 18 // 14 C3|14 28.5 cM // 20220 /// E	Sap18	NM_009119	NM_009119 // RefSeq // Mus musculus Sin3-associated polypeptide 18 (Sap18), mRNA. // ch		11.7844	11.6105	11.4685	11.7123	11.8067	11.5855	11.5479	11.6192	11.655	11.9431	11.7583	11.6904	11.6516	11.2953	11.9013	11.4032	11.5735	11.5172	11.7062	11.6741	11.5057	11.6652	11.8581	11.7069	11.3123	11.7038	11.3409	11.6332	11.5908	11.3752	11.4227	11.58	11.6287	11.3116	11.2896	11.4209	11.4405	11.6642	11.5924	11.9769	11.3959
chr8	90891462	90891888	17548692	XR_108022 // Gm19958 // predicted gene, 19958 // --- // 100503910 /// XR_108024 // Gm19	Gm19958	XR_108022	XR_108022 // RefSeq // PREDICTED: Mus musculus predicted gene, 19958, transcript varian		6.08086	4.94107	5.14287	6.15708	4.95409	5.76999	5.37465	7.08928	6.70065	5.39126	6.80099	4.89768	6.78659	5.70902	4.84941	5.6522	5.346	4.82856	6.12632	4.92786	6.25942	5.52579	6.50078	6.85991	5.26817	4.70795	5.23366	5.9224	5.1987	6.24811	5.26699	4.79529	5.25405	5.21762	5.29994	4.99389	4.78677	4.98049	5.33225	5.24372	4.79708
chr8	106683068	106851439	17505170	NM_173037 // Tmco7 // transmembrane and coiled-coil domains 7 // 8 D3|8 // 272538 /// E	Tmco7	NM_173037	NM_173037 // RefSeq // Mus musculus transmembrane and coiled-coil domains 7 (Tmco7), mR		7.61075	7.77409	7.74483	7.75681	7.52402	7.73594	7.56311	7.84957	7.74368	7.27586	7.91318	7.67447	7.67058	7.66192	7.94795	7.93722	7.76558	7.97571	7.65174	7.51251	7.98753	7.73499	7.65263	8.04223	7.72424	7.93837	7.95942	7.6586	7.76154	7.64386	7.32121	7.73727	7.59749	7.61991	7.5902	7.67918	7.48865	7.80337	7.76849	7.88831	7.76205
chr8	91217030	91313262	17511586	ENSMUST00000047783 // Rpgrip1l // Rpgrip1-like // 8 C5|8 41.8 cM // 244585 /// NM_17343	Rpgrip1l	ENSMUST00000047783	ENSMUST00000047783 // ENSEMBL // cdna:known chromosome:NCBIM37:8:93740929:93837161:-1 g		8.09707	8.07341	8.63128	8.53686	8.31752	8.43863	8.50412	8.46632	8.42934	7.71886	8.27075	8.85588	8.27036	8.53472	8.47209	8.75967	8.45055	7.94125	8.32658	8.60841	8.84865	8.55946	7.95195	8.82276	9.16293	8.80408	8.84421	8.35248	8.88017	8.62176	9.05651	8.32771	8.47057	8.49212	8.44679	8.97571	8.99035	8.76001	8.55667	7.93555	9.26236
chr8	107029675	107031188	17512688	---		---	ENSMUST00000128476 // ENSEMBL // cdna:known chromosome:NCBIM37:8:109553575:109555088:-1		5.72236	6.35621	6.18551	6.22068	6.52096	5.80443	6.59549	6.50678	6.02049	6.51063	6.27449	6.22774	6.31858	5.98583	5.83244	5.90791	6.41688	6.38306	6.20713	5.72064	5.98334	6.32645	6.29982	5.95068	6.0092	6.00635	6.27694	5.96278	6.49012	6.28463	5.94811	6.47491	6.10745	6.30873	6.04134	6.38686	5.92365	6.13296	6.00312	6.04528	5.94128
chr8	105988501	105988631	17512628	ENSMUST00000150001 // Dpep2 // dipeptidase 2 // 8 D3|8 // 319446 /// ENSMUST00000149057	Dpep2	ENSMUST00000150001	ENSMUST00000150001 // ENSEMBL // cdna:known chromosome:NCBIM37:8:108511647:108515622:-1		6.82903	7.32939	7.40058	7.10663	8.60898	6.62726	7.08683	6.24258	7.33781	7.75994	6.86541	7.07136	7.58439	7.15257	8.66268	6.43046	7.40785	7.91158	7.43676	7.07982	6.84565	6.93052	7.01865	6.72226	7.13879	7.58437	7.81794	7.34072	7.45787	7.00835	7.00149	7.43404	7.60455	7.11686	7.34855	7.10269	7.58628	7.37951	7.64546	7.98465	6.68667
chr8	105991337	106053840	17505013	NM_025518 // Dus2l // dihydrouridine synthase 2-like (SMM1, S. cerevisiae) // 8|8 D2 //	Dus2l	NM_025518	NM_025518 // RefSeq // Mus musculus dihydrouridine synthase 2-like (SMM1, S. cerevisiae		7.55209	7.67961	7.95811	7.86365	7.40703	7.53844	7.71578	7.80946	7.28873	7.59094	7.62579	7.8327	7.75835	7.94555	7.7707	8.038	7.89194	7.79779	7.93464	7.88018	7.53905	7.93144	7.48546	7.29109	8.0062	8.32098	8.01579	7.64944	8.03891	7.49375	7.55175	7.56918	7.7899	7.88483	7.74355	7.93491	7.98734	7.84352	8.01943	7.72928	7.80925
chr8	87636657	87637013	17503557	---		---	ENSMUST00000158676 // ENSEMBL // ncrna:misc_RNA chromosome:NCBIM37:8:90160556:90160912:		5.79908	5.90561	5.69278	6.62719	6.17301	6.21351	5.94216	5.79715	5.67329	5.64224	6.31926	5.64451	5.96408	5.52524	6.23466	5.69004	5.65013	6.02614	5.94281	5.74569	5.65521	5.82344	5.86962	5.50457	5.5739	5.91457	6.0313	5.57312	5.83015	5.82957	6.00425	6.21861	5.93204	5.57228	5.44518	6.02384	5.60078	5.95562	5.62441	6.01116	5.54741
chr8	94999105	94999218	17511925	---		---	ENSMUST00000157080 // ENSEMBL // ncrna:snoRNA chromosome:NCBIM37:8:97523005:97523118:-1		2.99781	3.85187	3.44717	3.28514	3.57554	3.69765	3.53989	3.7397	3.23881	3.25687	4.34653	3.69936	3.45638	3.30396	3.16493	3.74878	3.36346	3.64769	3.5032	3.73911	3.88299	3.47836	3.71856	3.43974	3.68119	3.51001	3.21068	3.45998	3.19821	3.79826	3.78197	3.35683	3.28268	3.23755	3.50843	3.41202	3.4247	3.31074	3.57975	3.38178	3.40524
chr8	95963544	95963607	17504370	NR_037310 // Mir1186b // microRNA 1186b // --- // 100499527 /// NR_037310 // Mir1186b /	Mir1186b	NR_037310	NR_037310 // RefSeq // Mus musculus microRNA 1186b (Mir1186b), microRNA. // chr8 // 100		8.08348	8.03253	7.72263	7.8201	8.23923	8.36811	7.93589	7.98255	7.82381	7.67509	8.49307	7.77599	8.16247	8.0485	7.94606	7.89023	7.89292	8.02823	8.13013	7.98773	7.96756	8.035	7.86261	7.67525	7.81367	7.99884	8.17566	7.97172	7.93116	7.68961	7.75955	7.8504	7.95671	7.75066	8.57024	7.66532	8.25782	7.70075	7.90193	7.94649	7.72217
chr8	109075222	109273811	17505328	AK083706 // D030068K23Rik // RIKEN cDNA D030068K23 gene // 8 D3|8 // 628686 /// AK05132	D030068K23Rik	AK083706	AK083706 // GenBank HTC // Mus musculus 9 days embryo whole body cDNA, RIKEN full-lengt		4.28306	4.74412	4.52833	4.95257	4.55611	4.9092	4.67444	4.98742	4.78633	4.39597	4.88943	4.71154	4.88486	4.63258	5.02937	4.4762	4.86589	4.66013	5.10676	4.51343	4.72915	4.70607	4.84667	4.38662	4.45982	4.64144	4.65616	4.46407	4.64495	4.5334	4.5675	4.6549	4.59135	4.43058	4.8357	4.91952	4.85108	4.76301	4.51461	4.73378	4.55878
chr8	104177795	104184599	17512177	---		---	ENSMUST00000153288 // ENSEMBL // cdna:known chromosome:NCBIM37:8:106701695:106708499:-1		4.71334	4.31912	4.73434	4.10566	4.5956	4.40164	4.14985	4.48086	4.24443	4.25933	4.37479	4.19935	4.60157	4.44637	3.89988	4.04318	4.4025	4.32417	4.05709	4.19891	4.24873	4.55511	4.10484	4.21649	4.49281	4.25525	4.1197	4.14621	4.37857	4.07657	4.41095	4.10212	4.43811	4.66958	4.17059	3.91255	4.34625	4.23832	4.4445	4.22791	4.25536
chr8	105252638	105255153	17512337	ENSMUST00000136822 // B3gnt9-ps // UDP-GlcNAc:betaGal beta-1,3-N-acetylglucosaminyltran	B3gnt9-ps	ENSMUST00000136822	ENSMUST00000136822 // ENSEMBL // cdna:known chromosome:NCBIM37:8:107776538:107779053:-1		6.88812	8.59116	7.75311	7.75491	7.65917	7.06965	7.31625	6.55446	7.17308	7.07354	6.92142	8.36972	7.02634	7.92403	7.1966	8.04728	8.08204	7.48376	7.58827	7.16886	6.8787	7.96522	6.92712	6.96027	7.77434	7.56865	6.6455	7.66139	7.22538	6.1348	7.23476	8.51328	7.81731	7.65115	7.56178	7.7749	7.08817	7.42676	7.57125	7.36066	7.55005
chr8	94666650	94674427	17504112	NM_024191 // Arl2bp // ADP-ribosylation factor-like 2 binding protein // 8 C5|8 // 1075	Arl2bp	NM_024191	NM_024191 // RefSeq // Mus musculus ADP-ribosylation factor-like 2 binding protein (Arl		11.0507	11.497	11.4217	11.2895	10.9564	11.2781	11.2957	10.9208	10.9689	11.0617	11.3795	11.458	11.2975	11.362	10.9856	11.3128	11.515	11.1996	11.274	11.2301	10.7671	11.4794	11.3853	11.0077	11.2714	11.1936	11.5491	11.2994	11.3049	10.839	10.9792	11.3828	11.4009	11.2826	11.316	11.2108	11.2451	11.4144	11.2864	11.4006	11.2314
chr8	85036915	85057583	17503333	NM_145390 // Tnpo2 // transportin 2 (importin 3, karyopherin beta 2b) // 8 C3|8 // 2129	Tnpo2	NM_145390	NM_145390 // RefSeq // Mus musculus transportin 2 (importin 3, karyopherin beta 2b) (Tn		10.5485	10.5852	10.6533	10.8212	10.4301	10.5711	10.3639	10.4395	10.1229	9.96833	10.6135	10.5936	10.4766	10.3383	10.6936	10.7559	10.5192	10.6302	10.5324	10.6603	10.1587	10.612	10.008	10.2888	10.446	10.4627	10.3589	10.1295	10.1868	10.0523	10.4312	10.1798	10.7808	10.3013	10.8899	10.7057	10.3109	10.7549	10.4054	10.5167	10.5474
chr8	85636588	85700754	17511377	NM_001081324 // Neto2 // neuropilin (NRP) and tolloid (TLL)-like 2 // 8|8 C4 // 74513 /	Neto2	NM_001081324	NM_001081324 // RefSeq // Mus musculus neuropilin (NRP) and tolloid (TLL)-like 2 (Neto2		10.7399	10.3856	11.0248	10.7742	10.1791	10.4274	10.3404	7.60712	9.18253	10.2464	10.8975	11.12	10.7021	11.1665	10.0888	10.7301	11.1029	10.4525	10.1677	10.8507	9.02757	10.8645	10.3841	9.51525	10.3797	10.2867	10.8699	10.3783	10.921	9.32652	10.4725	10.8845	10.2246	10.9122	10.6251	10.8227	11.0054	10.7951	10.6043	10.2902	11.4811
chr8	95835920	95853539	17512088	ENSMUST00000040481 // Slc38a7 // solute carrier family 38, member 7 // 8 D1|8 // 234595	Slc38a7	ENSMUST00000040481	ENSMUST00000040481 // ENSEMBL // cdna:known chromosome:NCBIM37:8:98359820:98377439:-1 g		8.32648	8.48908	8.49033	8.77308	8.39961	8.29469	8.29291	8.87075	8.7943	7.83724	8.3982	8.09037	8.28447	8.36702	8.24959	8.56668	8.10918	8.04007	8.25206	8.43692	8.8872	8.29118	8.21523	8.69619	8.68202	8.39192	8.11235	8.11112	8.21953	8.53248	7.96288	8.07746	8.26593	8.17023	7.90902	8.39752	8.34032	8.35104	8.34289	8.48581	8.50723
chr8	106870242	106882902	17505191	NM_008217 // Has3 // hyaluronan synthase 3 // 8 D3|8 53.3 cM // 15118 /// ENSMUST000000	Has3	NM_008217	NM_008217 // RefSeq // Mus musculus hyaluronan synthase 3 (Has3), mRNA. // chr8 // 100		5.9736	6.06935	5.93458	5.60348	5.9844	6.0341	5.83965	6.10917	5.53777	5.87628	6.16668	5.77571	6.04016	5.5006	6.0686	5.71816	5.73739	6.03791	5.87867	5.7645	5.68847	5.78756	6.02323	5.75567	5.87811	5.82097	5.83425	5.52543	5.86856	5.44769	5.78693	5.79036	6.39117	6.26463	6.10523	5.95346	5.84257	5.89124	5.73605	5.79552	5.71025
chr8	90907939	90908415	17511563	---		---	ENSMUST00000098517 // ENSEMBL // cdna:known chromosome:NCBIM37:8:93431838:93432314:-1 g		6.37206	6.3789	6.37678	6.82385	6.31599	6.60603	6.53292	6.49794	6.10007	6.6235	6.85111	6.41503	6.4179	6.25356	6.57347	6.60381	6.35927	6.55238	6.32695	6.29887	6.3273	6.33157	6.50186	6.29866	6.36012	6.23634	6.15126	5.96939	6.46409	6.41129	6.43623	6.37896	6.68438	6.03837	6.1387	6.29938	6.27344	6.35794	6.38371	6.44263	6.3718
chr8	89027242	89044162	17511540	NM_021390 // Sall1 // sal-like 1 (Drosophila) // 8|8 D // 58198 /// ENSMUST00000034090	Sall1	NM_021390	NM_021390 // RefSeq // Mus musculus sal-like 1 (Drosophila) (Sall1), mRNA. // chr8 // 1		4.94548	5.19252	4.73477	6.54221	5.21098	5.89074	6.23591	5.5274	4.76752	5.19929	4.80574	7.04086	4.91192	5.45428	5.71817	4.63388	6.15611	5.71561	5.32468	5.31859	4.80367	4.6288	5.171	4.46404	4.79175	5.04833	5.5431	5.19351	6.66077	4.95794	4.93604	4.76531	4.58967	7.05431	4.99876	4.81861	6.68781	4.8358	5.02865	5.10903	4.56566
chr8	94819818	94838358	17511887	NM_134141 // Ciapin1 // cytokine induced apoptosis inhibitor 1 // 8 C5|8 // 109006 ///	Ciapin1	NM_134141	NM_134141 // RefSeq // Mus musculus cytokine induced apoptosis inhibitor 1 (Ciapin1), m		9.84272	9.36201	9.25805	9.75073	9.20092	9.52062	9.48578	7.73509	9.01198	8.46401	9.43966	9.86794	9.00981	9.19324	9.00185	9.79034	9.62638	8.97968	9.15559	9.50244	8.60511	9.50742	8.40269	9.11656	9.38011	9.51048	9.2735	8.92207	9.34338	8.44057	9.10492	8.85011	9.59001	9.39404	8.99909	9.47963	9.18024	9.56661	9.31313	8.81087	9.71094
chr8	107009502	107009611	17512686	---		---	ENSMUST00000158344 // ENSEMBL // ncrna:snRNA chromosome:NCBIM37:8:109533402:109533511:-		3.43628	3.51625	3.65602	3.69715	3.32266	3.67803	3.82332	3.34429	3.83363	3.99791	3.34802	3.47981	3.3115	3.31623	3.95649	3.28746	3.4112	3.86034	3.25797	3.51926	3.44722	3.32165	3.4932	3.81325	3.33385	3.67128	3.24331	3.45638	3.74157	3.80561	3.54355	3.43585	3.11027	3.29947	3.40139	3.28729	3.38862	3.71916	3.3431	3.69318	3.33208
chr8	88118759	88135197	17503559	NM_029074 // Tmem188 // transmembrane protein 188 // 8|8 C4 // 382030 /// ENSMUST000000	Tmem188	NM_029074	NM_029074 // RefSeq // Mus musculus transmembrane protein 188 (Tmem188), mRNA. // chr8		8.87722	9.30726	9.40051	8.71977	9.2458	9.0786	9.48724	8.71124	8.7942	8.94349	9.30496	9.43665	9.06046	9.64224	8.50828	8.90044	9.48168	8.79965	9.14986	9.392	8.72286	9.53861	8.9453	8.95718	9.57179	9.49378	9.50741	9.01522	9.57694	8.84828	9.32054	9.43622	8.95411	9.3587	9.38454	9.31693	9.14107	9.38169	9.41166	9.09841	9.37596
chr8	105893567	105895023	17504998	NM_175024 // Nrn1l // neuritin 1-like // 8 D3|8 // 234700 /// ENSMUST00000060167 // Nrn	Nrn1l	NM_175024	NM_175024 // RefSeq // Mus musculus neuritin 1-like (Nrn1l), mRNA. // chr8 // 100 // 10		6.19872	6.3859	6.0559	6.19065	6.17263	6.20672	6.06367	6.48476	6.10041	6.29903	6.37882	6.04418	6.22724	6.04301	6.32766	6.1596	6.2584	6.41487	6.03403	6.34338	6.19189	6.11381	6.34347	5.74839	5.97628	6.25253	6.2544	6.02805	5.98744	6.00495	6.13243	6.46054	6.17843	5.84846	6.31713	6.14713	5.97677	6.27842	6.19339	6.21773	5.91555
chr8	105269801	105275845	17504688	NM_001256042 // Hsf4 // heat shock transcription factor 4 // 8|8 D1 // 26386 /// ENSMUS	Hsf4	NM_001256042	NM_001256042 // RefSeq // Mus musculus heat shock transcription factor 4 (Hsf4), transc		7.4224	8.05184	8.02382	8.13512	7.58919	8.06378	7.93104	7.47353	7.30259	7.70624	8.2601	7.8761	7.70592	7.74094	8.02399	8.05259	8.1041	7.95937	7.78403	7.88505	7.43518	7.89698	6.98904	7.63804	7.98263	7.8862	7.29193	7.81772	7.67007	7.23404	7.67132	8.19903	7.94314	7.79898	7.65603	7.65789	7.57923	7.85765	7.76446	7.94175	7.36571
chr8	104628066	104631321	17512321	NM_019662 // Rrad // Ras-related associated with diabetes // 8 D3|8 // 56437 /// ENSMUS	Rrad	NM_019662	NM_019662 // RefSeq // Mus musculus Ras-related associated with diabetes (Rrad), mRNA.		5.91323	6.43672	5.70547	5.84378	6.28678	6.52005	5.79597	6.05614	5.96199	5.97691	6.17331	6.08368	6.15264	5.90828	6.56613	6.11575	6.19332	6.23222	6.11287	7.30586	5.72756	6.35991	6.44753	5.728	6.20622	6.59127	5.46922	6.19997	6.15505	5.80127	5.69593	6.23167	5.74603	6.14699	5.46746	6.00481	5.87045	5.76104	7.11495	7.22706	6.35143
chr8	92715747	92716975	17511639	NR_002890 // Gm12070 // glyceraldehyde-3-phosphate dehydrogenase pseudogene // 11 A3.3|	Gm12070	NR_002890	NR_002890 // RefSeq // Mus musculus predicted gene 12070 (Gm12070), non-coding RNA. //		11.3975	11.0999	11.2214	11.2834	11.3568	11.0699	11.0874	10.6773	10.7956	11.3178	10.9628	11.1979	10.9679	11.0886	11.12	11.1878	11.1739	11.0232	11.2294	11.3449	10.7795	11.1176	11.054	10.8738	10.9838	11.1706	10.9831	11.1039	10.9054	10.9919	11.098	10.9693	11.1436	10.9455	11.1211	11.0862	11.0892	11.1529	11.1201	11.044	10.9076
chr8	104321567	104321787	17504434	---		---	ENSMUST00000109447 // ENSEMBL // cdna:known chromosome:NCBIM37:8:106845467:106845687:1		5.76157	6.14826	6.27236	6.63884	6.39958	6.27279	5.90278	6.11914	5.9298	6.05784	6.34277	6.076	6.47497	6.38294	6.03562	6.42963	6.28247	6.20505	6.20309	5.96828	6.18373	6.06228	6.17719	6.04791	6.3476	6.22945	6.20722	6.06935	6.20153	6.19995	6.19695	6.27763	6.64526	6.21653	6.45285	6.33396	6.3355	6.44824	6.2325	6.15793	6.05261
chr8	94863828	94876312	17511900	NM_053246 // Dok4 // docking protein 4 // 8 D1|8 // 114255 /// ENSMUST00000046461 // Do	Dok4	NM_053246	NM_053246 // RefSeq // Mus musculus docking protein 4 (Dok4), mRNA. // chr8 // 100 // 1		6.76961	7.4954	6.53382	6.39871	6.83307	6.89054	6.87871	7.20812	7.28784	6.29688	6.61918	6.91063	6.37784	6.75229	6.5379	7.70637	6.84984	7.2033	6.54321	6.9698	6.96271	7.28537	7.02054	7.32321	7.34286	7.07797	6.33725	6.89948	7.28016	6.83169	5.95844	7.2703	6.41414	6.88117	6.63246	6.41447	6.79941	7.22762	7.08139	7.11488	7.80535
chr8	92326033	92356120	17511630	NR_033641 // 4933436C20Rik // RIKEN cDNA 4933436C20 gene // 8 C5|8 // 71296	4933436C20Rik	NR_033641	NR_033641 // RefSeq // Mus musculus RIKEN cDNA 4933436C20 gene (4933436C20Rik), non-cod		6.86566	7.25947	8.33232	6.89698	7.81998	7.06938	7.27032	6.36129	6.51053	7.2456	7.68813	6.6136	7.72078	8.16304	7.81468	7.02967	8.37362	7.10954	7.44702	7.001	7.15041	7.84907	7.85541	7.54579	7.46784	6.70318	7.00578	6.86986	7.76347	6.89079	7.50314	7.35356	7.46486	6.76942	8.38521	7.94249	7.34905	7.17307	7.91715	8.0888	7.81987
chr8	85299632	85308279	17503431	NM_019716 // Orc6 // origin recognition complex, subunit 6 // 8 C3|8 // 56452 /// ENSMU	Orc6	NM_019716	NM_019716 // RefSeq // Mus musculus origin recognition complex, subunit 6 (Orc6), trans		9.09078	9.17914	9.33398	8.8435	9.18831	8.9748	9.22327	7.89632	8.74351	9.12747	9.44779	9.24912	9.57763	9.40219	9.16842	9.14825	9.61736	9.2185	9.28	9.00027	9.09419	9.4146	9.13475	9.19713	9.17859	9.2852	9.44869	8.87841	9.62377	8.59502	9.12451	9.28567	9.1365	9.01865	9.14984	9.44824	9.15995	9.39569	9.60828	9.26333	9.47858
chr8	104279953	104310322	17512193	NM_027022 // Cmtm2a // CKLF-like MARVEL transmembrane domain containing 2A // 8 D1|8 //	Cmtm2a	NM_027022	NM_027022 // RefSeq // Mus musculus CKLF-like MARVEL transmembrane domain containing 2A		4.75246	4.68175	4.45213	5.36765	4.87363	4.81438	4.40083	4.58869	4.53769	4.5864	4.58682	4.70532	4.74081	4.48613	4.92437	4.74811	4.36794	4.55295	4.68556	4.48128	4.33788	4.50159	4.73484	4.55359	4.20062	4.29708	4.50815	4.38209	4.33879	4.5526	4.54459	4.8884	4.68985	4.5411	4.76183	4.477	4.50306	4.48146	4.75232	4.74515	4.31094
chr8	107061484	107065644	17512709	NM_025458 // Tmed6 // transmembrane emp24 protein transport domain containing 6 // 8|8	Tmed6	NM_025458	NM_025458 // RefSeq // Mus musculus transmembrane emp24 protein transport domain contai		3.10911	3.07498	2.9404	4.01224	3.11594	3.17806	3.14528	3.09653	3.09883	3.25699	3.06655	3.08169	3.24855	3.33887	3.46306	3.62663	3.13232	3.14781	3.04133	3.24032	3.18008	3.19049	2.92344	3.02221	3.1935	3.34024	3.05064	3.17883	3.30281	3.42014	3.43534	3.32154	3.0903	3.05767	3.13204	2.98427	3.21752	3.70266	3.17308	3.33256	3.38144
chr8	93056727	93080017	17511660	NM_001081372 // Ces1b // carboxylesterase 1B // 8 C5|8 // 382044 /// ENSMUST00000109582	Ces1b	NM_001081372	NM_001081372 // RefSeq // Mus musculus carboxylesterase 1B (Ces1b), mRNA. // chr8 // 10		5.5523	5.86843	5.56887	5.25871	5.73585	5.71729	5.61019	5.74099	5.46606	5.72631	5.9059	5.38431	5.56879	5.35405	5.57076	4.96234	5.744	5.48777	5.61864	5.43783	5.38179	5.55813	5.36269	5.43197	5.37783	5.2357	5.30311	5.30674	5.4945	5.25214	5.74794	5.81965	5.68054	5.45876	5.29331	5.51371	5.50413	5.34305	5.60098	5.62477	5.21833
chr8	84969587	84974834	17503287	ENSMUST00000109734 // Prdx2 // peroxiredoxin 2 // 8 C3|8 36.0 cM // 21672 /// ENSMUST00	Prdx2	ENSMUST00000109734	ENSMUST00000109734 // ENSEMBL // cdna:known chromosome:NCBIM37:8:87493486:87498733:1 ge		10.2644	10.1894	10.3604	10.4221	10.0775	10.0959	10.0976	9.43617	9.52449	9.68186	10.1679	10.0981	10.0734	10.3576	10.032	10.334	10.4926	10.0518	10.3195	10.1691	9.47503	10.267	10.0897	9.67899	10.1941	10.3528	10.368	10.1122	10.3376	9.45334	9.94854	9.9764	10.4124	10.1532	10.2637	10.2383	10.1381	10.4493	10.3042	10.2411	10.1974
chr8	85717557	85840949	17511389	NM_028007 // Itfg1 // integrin alpha FG-GAP repeat containing 1 // 8 C4|8 39.0 cM // 71	Itfg1	NM_028007	NM_028007 // RefSeq // Mus musculus integrin alpha FG-GAP repeat containing 1 (Itfg1),		10.2493	10.4372	10.3418	9.64444	10.0979	9.91548	10.3823	10.5458	10.4862	9.86241	9.97011	10.2712	9.90278	10.5395	9.50952	10.2381	10.4868	10.0057	10.1243	10.3251	10.5731	10.2707	10.1515	10.3879	10.5934	10.5027	10.2916	10.2827	10.4242	10.581	10.101	10.5383	10.2992	10.4574	10.4977	10.187	10.3932	10.3958	10.439	10.4024	10.3956
chr8	105686274	105698178	17504878	NM_001033320 // Rltpr // RGD motif, leucine rich repeats, tropomodulin domain and proli	Rltpr	NM_001033320	NM_001033320 // RefSeq // Mus musculus RGD motif, leucine rich repeats, tropomodulin do		6.56055	6.27834	6.35158	6.24959	6.5437	6.36588	6.47134	6.3307	6.30285	6.05047	6.773	6.4194	6.32577	6.37512	6.46345	6.72826	6.22814	7.74292	6.53196	6.44813	6.42578	6.6843	6.20147	6.5827	6.44212	6.39242	6.36684	6.14725	6.34337	6.32459	6.29166	6.30814	6.16425	6.25979	6.39307	6.30262	6.59056	6.41341	6.40001	6.60302	6.45115
chr8	86624043	86716636	17503507	NM_025827 // Lonp2 // lon peptidase 2, peroxisomal // 8 C3|8 // 66887 /// ENSMUST000000	Lonp2	NM_025827	NM_025827 // RefSeq // Mus musculus lon peptidase 2, peroxisomal (Lonp2), transcript va		9.40537	8.98319	9.50066	9.24347	9.00813	9.22668	9.32719	9.93484	9.98875	8.911	9.5648	9.3408	9.17043	9.164	9.30466	9.50368	9.14983	9.19664	9.38601	9.16358	9.87664	9.63765	9.19421	9.80463	9.22924	9.32816	8.97926	9.15324	9.28623	10.0701	9.32956	9.24331	9.33537	9.12572	9.50264	9.47779	9.25646	9.35488	9.3236	9.03534	9.13362
chr8	94857450	94873535	17504160	NM_009090 // Polr2c // polymerase (RNA) II (DNA directed) polypeptide C // 8 D1|8 // 20	Polr2c	NM_009090	NM_009090 // RefSeq // Mus musculus polymerase (RNA) II (DNA directed) polypeptide C (P		10.6292	10.7198	10.7423	10.6861	10.5595	10.4284	10.7675	10.306	10.4365	10.2155	10.5153	10.7101	10.3824	10.5468	10.1641	10.4679	10.7822	10.2123	10.5485	10.4695	10.1762	10.8471	10.4525	10.2609	10.6173	10.6873	10.7378	10.3468	10.7577	10.1035	10.4936	10.4085	10.801	10.5436	10.4791	10.6631	10.422	10.7509	10.6746	10.622	10.5982
chr8	109250481	109251728	17512772	---		---	ENSMUST00000079189 // ENSEMBL // cdna:known chromosome:NCBIM37:8:111774381:111775628:-1		4.82497	4.96109	4.90859	5.26545	4.95932	5.09453	5.09882	5.16733	4.98731	5.16217	5.18074	5.14269	5.05802	4.90444	5.11501	4.90635	5.07632	4.92085	5.0859	5.14565	4.96635	4.92063	4.80696	4.89627	4.81879	5.19795	5.10332	4.78909	5.13996	4.98	5.06034	5.20794	4.91027	5.04773	5.02156	5.09166	5.25909	5.04334	4.9548	5.01959	5.01308
chr8	106163510	106164713	17512654	NM_133792 // Pla2g15 // phospholipase A2, group XV // 8 D3|8 // 192654 /// ENSMUST00000	Pla2g15	NM_133792	NM_133792 // RefSeq // Mus musculus phospholipase A2, group XV (Pla2g15), mRNA. // chr8		5.78758	6.02802	5.57707	5.66456	5.57147	5.4178	5.77093	5.78263	5.61749	5.55974	5.35316	5.58233	5.49436	5.51506	5.13505	5.57299	5.9783	5.33837	5.51058	5.25393	5.22773	5.78868	5.72414	5.36801	5.65604	5.73572	5.92802	5.38333	5.73556	5.75274	5.79264	5.55831	5.54589	5.53816	5.60854	5.67389	5.14574	5.81419	5.57429	5.68885	5.65744
chr8	99397213	99506770	17512146	---		---	ENSMUST00000161597 // ENSEMBL // cdna:putative chromosome:NCBIM37:8:101921113:102030670		3.32968	3.27579	3.11339	3.63361	3.30415	3.12923	3.70439	2.98223	3.24922	3.62236	3.10396	3.21625	3.23875	3.42614	3.47644	3.25479	3.10073	3.40751	3.77128	3.13411	3.18773	3.14302	3.02247	2.90257	3.02071	3.35602	2.94724	3.99176	3.15111	3.28676	3.58277	3.24817	3.15946	3.46832	3.54056	4.5962	3.704	3.12207	2.98515	3.04519	3.17482
chr8	104446719	104509910	17512245	NM_180958 // Ccdc79 // coiled-coil domain containing 79 // 8 D3|8 // 320022 /// ENSMUST	Ccdc79	NM_180958	NM_180958 // RefSeq // Mus musculus coiled-coil domain containing 79 (Ccdc79), mRNA. //		4.46351	4.09023	4.2143	3.96462	4.39727	4.01684	4.15274	4.0684	4.90994	3.78045	4.20732	4.15911	4.25737	4.07221	4.25952	3.92506	3.77719	4.63637	4.17218	3.93935	4.7617	4.07017	3.82559	4.74401	4.30914	4.14865	4.10302	4.49316	4.15979	4.60805	4.27934	4.3403	4.1372	4.07855	4.73858	3.90888	3.94751	3.64157	3.97139	4.14899	3.96998
chr8	105289989	105292107	17504712	NM_177788 // Exoc3l // exocyst complex component 3-like // 8 D3|8 // 277978 /// ENSMUST	Exoc3l	NM_177788	NM_177788 // RefSeq // Mus musculus exocyst complex component 3-like (Exoc3l), mRNA. //		6.87975	6.99338	7.29301	7.33711	6.90998	6.47731	7.09866	6.1015	6.40684	6.31318	6.62923	7.40419	6.52401	7.12191	6.616	7.6044	7.37879	6.47055	6.92029	7.24491	6.1429	7.16667	6.34625	6.492	7.55767	7.4122	7.62632	6.87304	7.47606	6.17759	7.09106	6.91518	7.09924	6.9934	6.62517	7.01773	7.26942	7.21793	7.39257	6.83159	7.1573
chr8	86504579	86580686	17511410	ENSMUST00000131423 // Abcc12 // ATP-binding cassette, sub-family C (CFTR/MRP), member 1	Abcc12	ENSMUST00000131423	ENSMUST00000131423 // ENSEMBL // cdna:known chromosome:NCBIM37:8:89028478:89104585:-1 g		5.55471	5.4139	5.46255	5.876	5.5154	5.50193	5.74525	6.06386	5.65003	5.4888	5.38258	5.48112	5.59355	5.59457	5.93905	5.57955	5.57725	5.69181	5.4497	5.54148	5.61433	5.43963	5.83728	5.51813	5.33848	5.56612	5.52166	5.51294	5.46063	5.88393	5.30007	5.6539	5.44844	5.26422	5.64382	5.40963	5.49565	5.76325	5.27849	5.62725	5.55716
chr8	87460469	87463797	17503533	XR_106147 // Gm19872 // predicted gene, 19872 // --- // 100503751	Gm19872	XR_106147	XR_106147 // RefSeq // PREDICTED: Mus musculus predicted gene, 19872 (Gm19872), miscRNA		5.74097	5.73427	5.83527	5.19642	5.60008	5.64544	5.67857	6.22665	5.97583	6.02808	5.62216	5.72357	5.79464	5.59854	5.85242	5.78064	5.8776	5.758	5.58283	5.79165	5.67456	5.48599	5.96838	5.94389	5.79289	5.82467	5.53693	5.58718	5.54737	5.30121	5.99931	6.02776	5.76707	5.71753	6.11647	5.74399	5.75959	5.78098	6.03126	5.78922	5.63923
chr8	105827731	105844679	17504935	NM_024445 // Tsnaxip1 // translin-associated factor X (Tsnax) interacting protein 1 //	Tsnaxip1	NM_024445	NM_024445 // RefSeq // Mus musculus translin-associated factor X (Tsnax) interacting pr		4.60265	4.7509	4.8885	4.76194	4.60399	5.00859	4.69474	5.02729	4.62693	4.95232	4.67786	4.61394	4.6875	4.57561	4.67263	4.47729	4.62622	4.7439	4.67037	4.62409	4.77197	4.65739	4.66709	4.64516	4.5173	4.59115	4.87358	4.56205	4.65911	4.64858	4.70483	4.77707	4.81257	4.59362	4.91629	4.78356	4.73312	4.78483	4.53033	4.65888	4.57514
chr8	105860634	105880402	17504958	NM_026532 // Nutf2 // nuclear transport factor 2 // 8 D3|8 52.0 cM // 68051 /// BC08677	Nutf2	NM_026532	NM_026532 // RefSeq // Mus musculus nuclear transport factor 2 (Nutf2), mRNA. // chr8 /		9.92376	10.2839	10.3847	10.3506	10.0726	9.4757	10.4122	9.02258	9.05077	9.36313	10.2944	10.5997	9.72476	10.1878	9.50035	10.6889	9.80026	9.61567	10.3539	10.0484	9.79058	10.5267	9.75389	9.04135	10.23	10.3978	10.4959	9.93499	10.3574	8.651	10.2455	9.97235	10.3851	9.95258	9.9424	10.5386	10.3077	10.4349	10.4389	10.1608	10.5384
chr8	104639839	104641965	17512329	ENSMUST00000164884 // Fam96b // family with sequence similarity 96, member B // 8|8 D1	Fam96b	ENSMUST00000164884	ENSMUST00000164884 // ENSEMBL // cdna:known chromosome:NCBIM37:8:107163739:107165865:-1		7.86476	7.48888	7.77706	8.33506	7.71907	7.46193	7.56044	7.39631	7.27059	7.02956	7.68051	8.11482	7.73125	7.79293	8.01644	8.0045	8.14933	7.66927	7.76789	7.97371	7.50513	8.06364	7.40609	7.44999	7.7305	7.77767	7.89514	7.45442	7.89911	6.92374	7.72774	7.40594	7.87468	7.5011	7.50612	7.80188	7.74221	7.91529	7.9836	7.76894	7.79055
chr8	93302369	93337308	17511748	ENSMUST00000044602 // Ces1g // carboxylesterase 1G // 8 C5|8 43.0 cM // 12623 /// NM_02	Ces1g	ENSMUST00000044602	ENSMUST00000044602 // ENSEMBL // cdna:known chromosome:NCBIM37:8:95826268:95861207:-1 g		4.93799	5.17821	5.23082	5.00347	4.85373	4.97707	4.94322	5.19781	4.97057	4.74592	5.28909	5.02871	5.13223	5.02651	4.9527	4.80991	5.02512	5.30279	5.23099	4.9145	5.08222	5.15297	5.02443	5.03011	5.13218	4.82325	5.02446	5.24864	4.92403	5.21854	5.12505	5.07805	4.9008	5.01163	5.27057	5.01602	5.03654	5.24984	5.02366	5.20834	4.95777
chr8	95864134	95888547	17512103	ENSMUST00000034097 // Got2 // glutamate oxaloacetate transaminase 2, mitochondrial // 8	Got2	ENSMUST00000034097	ENSMUST00000034097 // ENSEMBL // cdna:known chromosome:NCBIM37:8:98388034:98412447:-1 g		12.2787	12.1214	12.2569	12.0846	12.0408	12.1062	12.1071	12.101	12.0306	11.9149	12.0897	12.2911	11.9514	12.0731	11.6011	12.2701	12.2131	11.8654	12.0976	12.0864	11.9841	12.0482	12.2743	12.1282	12.1389	12.2406	11.9146	12.1104	12.0946	12.1264	12.1194	12.1237	12.1351	12.063	12.2226	12.2577	12.0931	12.1863	12.1639	12.2822	12.0002
chr8	107388225	107403206	17512732	NM_008706 // Nqo1 // NAD(P)H dehydrogenase, quinone 1 // 8 D3|8 53.3 cM // 18104 /// EN	Nqo1	NM_008706	NM_008706 // RefSeq // Mus musculus NAD(P)H dehydrogenase, quinone 1 (Nqo1), mRNA. // c		5.2645	6.40114	4.70639	4.46069	5.19872	4.75059	5.09857	5.91269	6.16834	4.69515	4.76861	4.61109	4.42012	4.93748	5.42794	4.25588	4.66399	4.62553	4.71158	4.89528	5.09534	5.01699	5.7896	7.27332	4.6067	4.50544	4.83719	5.25656	4.54043	5.32177	4.84052	4.62923	4.54768	5.98451	4.97638	4.53301	4.69422	4.53814	4.48494	4.71011	4.53611
chr8	104831572	104840093	17504495	ENSMUST00000059449 // Ces2b // carboxyesterase 2B // 8 D3|8 // 234669 /// ENSMUST000000	Ces2b	ENSMUST00000059449	ENSMUST00000059449 // ENSEMBL // cdna:known chromosome:NCBIM37:8:107355472:107363993:1		3.94057	3.592	3.64088	3.70334	3.82263	4.17427	3.93258	4.27884	3.45244	4.28764	3.28849	3.36241	3.9135	3.4509	3.18456	2.95005	3.81109	3.46379	3.93065	3.43991	3.29548	3.47153	3.53725	3.57824	3.37079	4.00637	3.88833	3.46304	3.88286	3.96222	3.49672	3.65205	3.68009	3.71387	3.879	3.66323	3.52192	3.44991	3.65758	4.08215	3.19602
chr8	105000853	105020410	17504587	XM_488149 // Ces2h // carboxylesterase 2H // 8 D3|8 // 436059 /// ENSMUST00000172032 //	Ces2h	XM_488149	XM_488149 // RefSeq // PREDICTED: Mus musculus carboxylesterase 2H, transcript variant		5.05547	4.87721	4.78613	5.11496	5.23146	4.98758	4.89731	5.40378	4.79538	5.52972	4.80167	5.09221	4.98366	4.71947	4.83904	4.72887	4.55619	5.05409	4.92246	4.73702	4.7502	4.82646	4.88138	4.45529	4.82077	5.05144	4.83852	4.75523	5.3323	4.6211	5.09217	5.01715	4.73267	4.86597	5.05799	4.92737	5.08531	4.84489	4.86214	5.08423	4.77762
chr8	92960079	93001667	17503866	NM_009209 // Slc6a2 // solute carrier family 6 (neurotransmitter transporter, noradrena	Slc6a2	NM_009209	NM_009209 // RefSeq // Mus musculus solute carrier family 6 (neurotransmitter transport		5.99158	7.20572	6.32581	4.92442	5.51414	5.62736	5.67142	7.45134	7.3885	6.19854	5.71023	6.59973	5.48776	5.82412	5.76885	6.30772	5.34414	5.82019	6.24061	6.74472	5.82357	5.58084	6.07499	5.5385	6.10103	5.69052	6.19919	6.52141	6.99937	7.12878	5.69856	6.35389	7.11637	5.98781	6.40087	5.42111	6.30417	5.91287	5.7291	6.66391	5.55182
chr8	94329192	94366222	17503974	NM_001205311 // Slc12a3 // solute carrier family 12, member 3 // 8 C5|8 45.0 cM // 2049	Slc12a3	NM_001205311	NM_001205311 // RefSeq // Mus musculus solute carrier family 12, member 3 (Slc12a3), tr		5.79073	5.84825	5.79362	5.53589	5.72214	5.66519	5.47303	5.79809	5.31023	5.64475	5.91088	5.88198	5.7973	5.77566	5.86162	5.58838	5.67841	6.07744	5.62326	5.4205	5.74498	5.54815	5.85769	5.55795	5.82689	5.78199	5.52692	6.24426	5.59007	5.40713	5.62996	5.96185	5.68445	5.42143	5.50433	5.43923	5.70896	5.63014	5.3998	5.71641	5.6496
chr8	94324311	94324381	17503972	NR_029552 // Mir138-2 // microRNA 138-2 // 8|8 // 723956	Mir138-2	NR_029552	NR_029552 // RefSeq // Mus musculus microRNA 138-2 (Mir138-2), microRNA. // chr8 // 100		4.53336	4.93767	4.92576	5.4652	4.1574	5.17351	4.72353	5.00792	4.79394	4.91643	4.92545	5.29754	4.71944	4.92571	5.19719	5.34783	5.14784	4.72029	4.5958	4.52984	4.37261	4.37686	4.74097	4.43227	4.85107	4.57383	4.50443	4.30067	4.67687	4.48553	4.84714	5.16814	4.63925	4.49626	4.67604	4.49513	4.72846	5.14529	5.20841	4.68324	4.46416
chr8	95534100	95558888	17504309	NM_172914 // Ccdc113 // coiled-coil domain containing 113 // 8 D1|8 // 244608 /// ENSMU	Ccdc113	NM_172914	NM_172914 // RefSeq // Mus musculus coiled-coil domain containing 113 (Ccdc113), mRNA.		4.70484	4.78755	4.8108	5.16186	4.58637	4.63553	4.818	5.02457	4.59418	4.76559	4.7821	4.73498	4.61841	4.57187	4.97386	4.64599	4.82193	4.62265	4.69655	4.41219	4.58807	4.66573	4.49784	4.5414	4.5673	4.68989	4.7294	4.65122	4.62848	4.58368	4.71853	4.65969	4.52678	4.76279	4.78398	4.51051	4.39726	4.74504	4.68534	4.54299	4.861
chr8	92827328	92853420	17503825	NM_008610 // Mmp2 // matrix metallopeptidase 2 // 8 C5|8 44.0 cM // 17390 /// ENSMUST00	Mmp2	NM_008610	NM_008610 // RefSeq // Mus musculus matrix metallopeptidase 2 (Mmp2), mRNA. // chr8 //		9.19384	9.80654	7.76247	8.22628	8.94133	9.2667	8.319	9.92475	11.0044	8.11313	8.08567	8.68113	8.0114	9.15295	9.69807	8.36687	7.86066	9.12576	9.88125	9.5994	9.95887	8.2554	9.52908	10.6	7.50464	7.94546	6.78874	9.3882	8.11127	9.70761	9.28857	8.17278	9.39057	9.8287	8.70765	8.22975	6.60985	6.92114	8.25189	7.07657	6.9264
chr8	91798511	91801654	17511623	NM_001253822 // Irx3 // Iroquois related homeobox 3 (Drosophila) // 8 C5|8 42.1 cM // 1	Irx3	NM_001253822	NM_001253822 // RefSeq // Mus musculus Iroquois related homeobox 3 (Drosophila) (Irx3),		6.03499	5.71919	5.7079	5.35784	5.61204	5.73394	6.0126	5.74902	5.97751	5.4988	5.46307	5.41129	5.39338	5.56033	5.62612	5.78254	5.98804	5.58372	5.34496	5.55825	5.90952	6.17425	6.29448	6.38013	5.26492	5.57367	5.54394	5.69026	5.85732	5.81246	5.55642	5.66772	5.63554	5.50788	5.38116	5.51704	5.04739	5.508	5.44857	5.66292	5.4953
chr8	93351842	93379725	17511765	AK009689 // Ces1h // carboxylesterase 1H // 8 C5|8 // 75704 /// ENSMUST00000145041 // C	Ces1h	AK009689	AK009689 // GenBank HTC // Mus musculus adult male tongue cDNA, RIKEN full-length enric		4.02428	4.23985	4.22317	4.01557	4.27103	4.21342	4.11504	4.40087	4.48401	3.94319	4.27994	4.05027	4.13423	4.1317	4.15544	4.65904	4.12774	4.27287	4.23788	4.35584	4.12078	4.39938	4.39097	4.16809	4.0101	4.15232	4.10302	4.12681	4.53493	4.79741	3.95678	4.57835	3.76947	4.23782	4.09081	4.04127	4.04197	3.92766	3.77417	4.17961	3.89286
chr8	95310566	95326211	17504265	NM_199455 // Tepp // testis, prostate and placenta expressed // 8 C5|8 // 73407 /// ENS	Tepp	NM_199455	NM_199455 // RefSeq // Mus musculus testis, prostate and placenta expressed (Tepp), tra		5.7421	5.63668	5.91888	5.85628	5.63845	5.86842	5.85942	5.60455	5.45529	5.7268	5.94238	5.79263	5.97007	5.70315	6.06767	5.6312	5.57915	5.77737	5.67562	5.61798	5.73646	5.5439	5.42198	5.85011	5.65952	5.49834	5.61091	5.44709	5.78631	5.48352	5.59351	5.76737	5.73794	5.60225	5.94594	5.65358	5.49512	5.57525	5.59515	5.73441	5.50312
chr8	87047720	87048175	17503531	ENSMUST00000085049 // Gm15483 // predicted gene 15483 // 7 F3|7 // 100043695 /// ENSMUS	Gm15483	ENSMUST00000085049	ENSMUST00000085049 // ENSEMBL // cdna:known chromosome:NCBIM37:8:89571619:89572074:1 ge		5.41825	5.05871	5.68572	4.20962	5.43557	5.00547	5.42682	5.83626	5.74289	5.40932	5.33314	5.211	5.28679	5.53849	4.94874	3.94395	5.74399	4.77001	4.97126	5.39349	5.84971	5.10597	4.91495	5.11817	5.23539	5.25477	6.02577	5.37898	6.08988	4.87658	4.87116	4.71053	5.56386	5.4195	5.31067	5.29705	4.64732	5.8103	5.76476	5.30378	5.03141
chr8	93256236	93279747	17511731	NM_144930 // Ces1f // carboxylesterase 1F // 8 C5|8 // 234564 /// ENSMUST00000034178 //	Ces1f	NM_144930	NM_144930 // RefSeq // Mus musculus carboxylesterase 1F (Ces1f), mRNA. // chr8 // 100 /		4.26352	4.29173	4.24937	4.41861	4.31783	4.14009	4.22748	4.2124	3.85962	3.93293	4.17662	4.05827	3.88102	4.37816	4.27202	3.87127	4.19746	4.67722	4.11964	3.84563	4.22429	4.21139	4.20894	4.13218	3.81102	4.18457	3.74836	4.3637	4.26034	4.42402	4.12232	4.10613	3.97533	4.12544	4.127	4.28375	4.46372	4.39279	3.99446	4.2082	3.95171
chr8	105703652	105708168	17512494	BC052498 // E130303B06Rik // RIKEN cDNA E130303B06 gene // 8 D3|8 // 102124 /// ENSMUST	E130303B06Rik	BC052498	BC052498 // GenBank // Mus musculus RIKEN cDNA E130303B06 gene, mRNA (cDNA clone MGC:62		7.12125	6.90841	7.00082	7.13785	7.15437	7.05632	7.0256	6.4195	6.65328	6.94585	6.95709	7.24775	7.26301	6.89539	7.20393	7.22285	6.93934	7.37683	7.1415	7.22676	6.65813	7.12055	6.4083	6.73315	7.20321	7.24209	7.29261	6.50933	7.11078	6.38185	7.17064	6.9084	6.77675	6.82046	7.0329	7.31546	6.90259	6.90241	7.42968	7.14313	6.89847
chr8	107580380	107588482	17512755	NM_010817 // Psmd7 // proteasome (prosome, macropain) 26S subunit, non-ATPase, 7 // 8 D	Psmd7	NM_010817	NM_010817 // RefSeq // Mus musculus proteasome (prosome, macropain) 26S subunit, non-AT		9.58172	10.1979	10.0646	9.34712	9.43626	9.73651	10.1589	10.2823	10.4768	9.91141	10.0513	10.212	10.0808	10.0089	10.0615	9.45664	10.4536	9.70207	10.2221	9.9631	10.0607	9.5726	10.1144	10.6017	9.71652	9.87694	10.2773	9.96627	9.89615	10.6942	10.1129	9.687	10.0371	9.6935	10.1432	10.4824	10.35	10.3748	10.509	9.46249	9.81248
chr8	99024471	99416471	17512121	ENSMUST00000128860 // Cdh8 // cadherin 8 // 8 D1|8 46.5 cM // 12564 /// NM_007667 // Cd	Cdh8	ENSMUST00000128860	ENSMUST00000128860 // ENSEMBL // cdna:known chromosome:NCBIM37:8:101552861:101940371:-1		7.60765	5.61745	7.59161	5.94366	6.66493	6.5788	8.94719	5.75622	5.54746	6.8841	7.7092	5.94527	6.19359	5.85171	8.29728	6.82954	5.62898	5.90376	9.60302	6.60895	6.18246	5.76134	5.69785	5.42641	5.84227	5.92357	6.89227	9.23978	7.53854	7.34857	8.7046	6.2569	7.01031	7.26844	9.49247	10.5488	10.2348	6.92698	6.29416	5.93603	5.47059
chr8	95746060	95746195	17512084	---		---	ENSMUST00000083155 // ENSEMBL // ncrna:snoRNA chromosome:NCBIM37:8:98269960:98270095:-1		8.15335	8.76727	8.10345	9.70901	9.04547	7.97969	8.62885	8.11425	8.73405	8.24749	8.65808	8.20689	8.60578	8.74069	9.81677	8.70822	8.39332	8.93652	8.62598	8.47253	8.85779	8.07449	8.39499	8.62884	8.86264	8.99151	9.19513	8.74128	8.87401	8.89663	8.25231	8.83394	8.5802	8.23944	8.5451	8.59195	8.66502	8.60649	8.72736	9.00201	8.07648
chr8	85260392	85299513	17511318	NM_022997 // Vps35 // vacuolar protein sorting 35 // 8 C3|8 38.0 cM // 65114 /// ENSMUS	Vps35	NM_022997	NM_022997 // RefSeq // Mus musculus vacuolar protein sorting 35 (Vps35), mRNA. // chr8		10.4433	10.6439	10.7754	10.0954	10.6802	10.55	11.0123	10.4983	10.6841	10.4178	10.6571	11.005	10.5466	10.7156	10.0299	10.5162	10.8865	10.1323	10.752	10.9653	10.9232	10.8405	10.6684	10.8243	11.0125	10.9383	10.834	10.504	10.9552	10.7302	10.8285	10.8439	10.768	10.8162	10.7945	10.9956	10.7412	10.7242	10.8728	10.6443	10.9684
chr8	105934333	105945843	17505009	NR_045594 // Slc12a4 // solute carrier family 12, member 4 // 8 D3|8 53.0 cM // 20498 /	Slc12a4	NR_045594	NR_045594 // RefSeq // Mus musculus solute carrier family 12, member 4 (Slc12a4), trans		5.40271	5.41659	5.44962	5.44897	5.35848	5.75541	5.29729	5.4743	5.51218	5.15544	5.24992	5.31013	5.48439	5.42885	5.24931	5.67654	5.65817	5.3929	5.22273	5.40944	5.34405	5.14787	5.35305	5.04425	5.24273	5.37707	5.3715	5.19906	5.19469	5.36068	5.26976	5.23324	5.36003	5.54786	5.24984	5.23163	5.40142	5.35791	5.32905	5.36319	5.28031
chr8	85151924	85173622	17503424	NM_001037922 // Gm6531 // predicted gene 6531 // 8 C3|8 // 624855 /// ENSMUST0000007689	Gm6531	NM_001037922	NM_001037922 // RefSeq // Mus musculus predicted gene 6531 (Gm6531), mRNA. // chr8 // 1		5.62447	5.74826	5.37165	5.66886	5.31051	5.34039	5.76377	6.09098	5.46646	5.6705	5.658	5.38064	5.9264	5.54163	5.69836	5.43712	5.53892	5.50962	5.40182	5.66063	5.90627	5.56904	5.51628	5.42615	5.53431	5.60886	5.42799	5.23821	5.41516	5.90515	5.5632	5.38026	5.57798	5.21833	5.84765	5.32527	5.91706	5.70406	5.78824	5.48476	5.36354
chr8	94532990	94570529	17504074	ENSMUST00000048653 // Cpne2 // copine II // 8 C5|8 // 234577 /// NM_153507 // Cpne2 //	Cpne2	ENSMUST00000048653	ENSMUST00000048653 // ENSEMBL // cdna:known chromosome:NCBIM37:8:97056890:97094429:1 ge		7.68133	9.3884	7.75158	8.63228	7.54727	8.14046	7.93789	7.14258	6.78815	7.47507	7.77615	9.16783	7.98	9.03957	8.27814	8.51973	8.13128	8.00952	7.37779	7.82596	7.3541	8.47744	7.9316	7.32894	9.18306	7.65657	7.40585	8.2363	8.39902	6.74087	7.73616	9.02044	8.22317	7.74355	6.95269	7.76931	7.78656	7.65503	7.33372	7.5315	7.97237
chr8	104867424	104874083	17504527	NR_033726 // Ces2d-ps // carboxylesterase 2D, pseudogene // 8 D3|8 // 667754	Ces2d-ps	NR_033726	NR_033726 // RefSeq // Mus musculus carboxylesterase 2D, pseudogene (Ces2d-ps), non-cod		6.29369	6.37099	6.34173	6.05113	6.35471	6.20456	6.52939	6.17796	6.57295	6.03673	6.12641	6.23714	6.35115	6.13078	5.37588	6.19618	6.24628	5.36203	6.46333	6.10037	6.37901	5.80793	6.2131	6.08257	6.3579	6.53426	6.13676	5.80926	6.20369	6.33172	6.6076	6.63045	6.10798	6.28101	6.13502	6.26119	6.08467	6.56966	5.92622	6.07016	5.81056
chr8	95017692	95045250	17504207	NM_173036 // Gpr97 // G protein-coupled receptor 97 // 8 D1|8 // 54672 /// ENSMUST00000	Gpr97	NM_173036	NM_173036 // RefSeq // Mus musculus G protein-coupled receptor 97 (Gpr97), mRNA. // chr		6.10235	5.52898	5.64008	4.34601	5.25688	5.77107	5.42814	5.67335	5.39611	5.44	5.54045	5.54447	5.24653	5.86277	5.46251	4.72552	5.49945	6.1173	5.36527	5.56518	5.6565	5.53771	6.37133	5.2814	5.23558	5.13976	5.22322	6.19643	5.18985	5.90448	5.42354	5.54314	5.46375	5.98089	6.17082	5.35741	5.61282	5.34424	5.23202	5.3935	5.33527
chr8	95446096	95488827	17512009	NM_009974 // Csnk2a2 // casein kinase 2, alpha prime polypeptide // 8 D1|8 50.0 cM // 1	Csnk2a2	NM_009974	NM_009974 // RefSeq // Mus musculus casein kinase 2, alpha prime polypeptide (Csnk2a2),		9.92008	10.3059	10.219	10.0749	10.0564	9.98636	9.92864	9.87165	9.92091	9.78535	10.0052	10.0987	10.1809	10.0327	10.3023	10.1707	10.3109	10.0503	10.1223	10.3025	9.94251	10.1202	10.163	9.97968	10.0293	10.1814	10.0826	9.92572	10.0801	9.71471	10.038	9.86644	10.0204	9.94514	10.1526	10.3649	10.2133	10.0584	10.3643	10.5442	10.119
chr8	101539584	101539708	17512149	---		---	ENSMUST00000157360 // ENSEMBL // ncrna:snoRNA chromosome:NCBIM37:8:104063484:104063608:		3.96936	3.73877	3.22452	4.38605	3.93701	3.45192	3.80565	3.4513	4.21872	4.22741	3.18177	3.27355	3.28855	3.90428	2.84991	3.8642	3.36891	3.26237	3.59822	3.70594	3.3827	3.36338	3.93591	3.23249	4.19964	3.59109	3.0588	3.88833	4.03284	3.18612	2.91215	3.39154	3.87569	3.87488	4.04122	3.50727	3.04455	3.56547	3.78337	3.54233	3.47017
chr8	86233854	86233977	17503503	---		---	ENSMUST00000157567 // ENSEMBL // ncrna:snoRNA chromosome:NCBIM37:8:88757753:88757876:1		3.20868	3.50246	3.07609	2.65815	3.33861	3.01018	3.55519	3.12534	3.18536	3.60308	3.39893	3.23012	3.02908	3.5635	2.94973	2.9374	3.27118	3.2681	3.57429	3.3175	3.51138	3.05442	3.0909	3.11416	2.8941	3.3489	3.62844	3.45998	3.09467	3.28969	3.36759	3.75616	3.17753	3.67465	3.29505	3.6231	3.57538	3.35339	3.62764	3.11526	3.03706
chr8	87169747	87199850	17511466	NR_040697 // Gm10637 // predicted gene 10637 // --- // 100038706	Gm10637	NR_040697	NR_040697 // RefSeq // Mus musculus predicted gene 10637 (Gm10637), non-coding RNA. //		4.69867	4.70494	4.64299	4.95866	4.58203	4.67046	4.68689	4.48542	4.57161	4.68633	4.7987	4.91054	4.62989	4.28963	5.00175	4.52012	4.68979	4.65978	4.88658	4.59058	4.59213	4.73838	4.61817	4.51919	4.43758	4.92653	4.75575	4.54971	4.6264	4.67981	4.79549	4.84053	4.79436	4.62202	4.69115	4.72376	4.69376	4.75016	4.58271	4.73387	4.75899
chr8	107119110	107119892	17505248	---		---	ENSMUST00000046116 // ENSEMBL // cdna:known chromosome:NCBIM37:8:109643010:109643792:1		4.01536	3.70955	3.80931	4.21683	4.18922	3.64225	3.83764	4.10521	3.92712	3.73848	4.13883	3.91799	3.9803	3.57872	3.95259	3.87739	3.64547	4.08945	3.51306	4.07844	3.82226	3.9051	4.11271	3.78396	3.88225	3.53652	4.07895	3.65082	3.79722	3.63997	4.028	3.71391	4.20827	3.66804	3.73717	4.11274	4.23695	3.84907	3.90273	3.4639	4.08545
chr8	93750147	93810292	17511802	---		---	AK038973 // GenBank HTC // Mus musculus adult male hypothalamus cDNA, RIKEN full-length		5.05339	5.38737	5.72588	6.35028	5.32116	5.31613	5.58159	4.96754	5.40033	5.5558	5.79458	5.73245	5.42525	5.88006	5.33925	5.54917	5.31361	5.38083	5.48622	5.70015	4.89485	5.75015	5.50632	4.84849	5.90403	5.81589	5.47851	5.5936	5.48505	4.80219	5.33218	5.51669	5.15103	5.39758	6.25728	5.55365	5.41304	5.37115	5.67794	5.65916	5.73695
chr8	105984944	105996423	17512611	ENSMUST00000081998 // Dpep2 // dipeptidase 2 // 8 D3|8 // 319446 /// NM_176913 // Dpep2	Dpep2	ENSMUST00000081998	ENSMUST00000081998 // ENSEMBL // cdna:known chromosome:NCBIM37:8:108508845:108520323:-1		6.13401	6.86606	6.22153	6.46842	7.58403	6.28354	6.21803	6.29688	6.22682	6.41534	6.12656	6.02124	5.99662	6.09884	6.379	6.41149	6.33512	6.3462	6.81168	6.77451	6.22542	5.94709	6.84834	5.85137	5.98765	6.00741	6.08415	6.68411	6.25301	6.28589	6.32124	6.13854	6.27207	6.34656	6.17523	5.80741	6.01544	5.96355	5.85877	6.32195	5.67243
chr8	84901928	84905295	17503254	NM_010635 // Klf1 // Kruppel-like factor 1 (erythroid) // 8 C3|8 41.3 cM // 16596 /// E	Klf1	NM_010635	NM_010635 // RefSeq // Mus musculus Kruppel-like factor 1 (erythroid) (Klf1), mRNA. //		5.04731	5.11707	5.07966	5.08096	5.20746	4.90152	5.41738	5.02179	5.30588	5.1028	5.36704	5.14857	4.9673	5.02119	5.28765	5.04489	5.19406	4.97409	4.88597	5.17385	5.00538	5.08526	5.1472	4.84406	5.06698	5.30162	5.00005	5.17436	4.87486	5.04985	5.09534	5.27802	4.95573	4.68903	5.28805	5.12589	4.96788	5.26551	5.00497	5.07209	4.94793
chr8	107439151	107439563	17512752	ENSMUST00000077208 // LOC100046297 // 40S ribosomal protein S26-like // 15|15 // 100046	LOC100046297	ENSMUST00000077208	ENSMUST00000077208 // ENSEMBL // cdna:known chromosome:NCBIM37:8:109963051:109963463:-1		10.7362	10.5016	10.77	11.0817	10.8842	10.1158	10.5182	11.2972	11.1927	10.7335	10.105	10.3996	10.2905	10.4808	11.1465	10.7852	10.8571	10.122	10.9238	10.9076	10.8598	9.989	11.0037	10.9748	10.6225	10.8828	10.6438	10.8643	10.6089	10.793	10.615	10.0349	10.8269	10.2377	10.8786	10.4483	10.3784	11.1424	10.954	10.9271	10.1987
chr8	103531645	103563623	17512175	XR_106161 // Gm20073 // predicted gene, 20073 // --- // 100504119	Gm20073	XR_106161	AK135993 // GenBank HTC // Mus musculus in vitro fertilized eggs cDNA, RIKEN full-lengt		3.63718	3.37728	3.33088	4.04682	3.57181	3.5457	3.37313	3.66087	3.57155	3.36559	4.08901	3.6987	3.51425	3.2824	3.50035	3.83341	3.53379	3.51141	3.46177	3.54132	3.46819	3.63318	3.59951	3.37672	3.55155	3.31648	3.50485	3.38725	3.4808	3.50624	3.66126	3.97308	3.43067	3.61219	3.69865	3.74123	3.66826	3.73361	3.60017	3.57607	3.357
chr8	85324303	85386345	17511336	ENSMUST00000034133 // Mylk3 // myosin light chain kinase 3 // 8 C3|8 // 213435 /// NM_1	Mylk3	ENSMUST00000034133	ENSMUST00000034133 // ENSEMBL // cdna:known chromosome:NCBIM37:8:87848202:87889223:-1 g		4.89124	4.9293	5.11816	5.08671	5.03543	4.8207	4.99825	5.01996	4.96787	5.10458	4.89671	4.90602	5.23574	4.91347	4.81317	5.03295	4.92675	4.979	5.07553	5.01834	4.87939	5.19721	4.97315	4.85456	4.98999	4.90361	4.80251	4.92225	4.84603	5.20997	4.84794	4.90119	4.92064	5.00695	5.0474	4.9942	5.29387	4.95142	4.87762	4.88088	4.9594
chr8	88044898	88118607	17511500	BC125243 // Gm2716 // predicted gene 2716 // 8 C3|8 // 100040328 /// BC125243 // Gm2716	Gm2716	BC125243	BC125243 // GenBank // Mus musculus cDNA clone IMAGE:40049694. // chr8 // 100 // 100 //		5.24712	5.52928	5.4512	5.65772	5.86084	5.4038	5.43754	5.47713	5.43027	5.39987	5.66318	5.41456	5.47589	5.50999	5.70006	5.44228	5.29519	5.37455	5.77734	5.20589	5.28763	5.53397	5.36111	5.477	5.3473	5.44198	5.64956	5.38639	5.37074	5.52344	5.64691	5.45961	5.21349	5.25344	5.61068	5.49106	5.47898	5.27954	5.49521	5.4955	5.41831
chr8	106200438	106210933	17512657	NM_001007567 // Slc7a6os // solute carrier family 7, member 6 opposite strand // 8 D3|8	Slc7a6os	NM_001007567	NM_001007567 // RefSeq // Mus musculus solute carrier family 7, member 6 opposite stran		8.08618	8.03388	8.39917	8.36459	8.01158	7.87912	7.97383	7.48608	7.82927	8.0017	8.13823	8.1229	8.21561	8.24692	8.5273	8.37994	8.17643	8.37114	8.13764	8.08046	7.83753	8.24804	7.8934	8.01015	7.97752	8.15172	8.35229	8.01032	8.11622	7.89591	8.00083	7.90602	8.18161	7.96674	7.88472	8.17032	8.07172	8.35521	8.19828	8.26973	8.17755
chr8	104847068	104854483	17504512	NM_145603 // Ces2c // carboxylesterase 2C // 8 D3|8 // 234671 /// ENSMUST00000055052 //	Ces2c	NM_145603	NM_145603 // RefSeq // Mus musculus carboxylesterase 2C (Ces2c), mRNA. // chr8 // 100 /		3.293	3.03947	3.85934	3.31479	3.37593	3.96695	3.03174	3.61082	3.30652	3.86501	3.60662	3.61775	3.20951	3.10222	3.57523	2.67943	3.73449	3.21103	3.47854	3.01375	3.00843	3.60512	3.19246	3.10659	2.95285	3.2491	3.01103	3.28739	2.87656	3.58391	3.25956	3.11555	3.31224	3.57251	3.00882	3.16541	3.54335	3.13316	3.03881	3.4503	3.14733
chr8	95633559	95645059	17504321	NM_030198 // Gins3 // GINS complex subunit 3 (Psf3 homolog) // 8 D1|8 // 78833 /// ENSM	Gins3	NM_030198	NM_030198 // RefSeq // Mus musculus GINS complex subunit 3 (Psf3 homolog) (Gins3), mRNA		9.447	8.87925	9.56248	9.25651	9.25746	9.07099	9.16562	7.48095	8.69685	8.69201	9.02621	9.49779	8.79729	9.08835	8.74822	9.62393	9.58518	9.20751	9.21729	9.32904	8.80223	9.19179	8.32514	8.90045	9.53564	9.2886	9.75561	8.67949	9.30741	8.36372	9.30765	8.91106	9.26642	9.03469	9.13285	9.61863	9.2065	9.27593	9.50977	9.37763	9.34205
chr8	105308364	105308460	17512379	NR_029761 // Mir328 // microRNA 328 // 8|8 // 723841	Mir328	NR_029761	NR_029761 // RefSeq // Mus musculus microRNA 328 (Mir328), microRNA. // chr8 // 100 //		4.68403	5.35276	5.4178	5.50628	5.14474	5.28265	5.57534	5.37968	5.69824	5.48166	5.98555	5.66899	5.64866	5.85483	5.52842	5.36205	5.23603	5.17163	5.38652	6.07319	5.92006	5.13797	5.42087	5.38811	5.3114	5.34357	5.33914	5.34603	6.16266	5.67676	5.56173	5.89707	5.32257	5.47768	5.72867	5.36725	5.96525	5.46269	6.20062	5.7052	5.34615
chr8	91061265	91061396	17511565	---		---	ENSMUST00000158554 // ENSEMBL // ncrna:snoRNA chromosome:NCBIM37:8:93585164:93585295:-1		3.94897	4.19777	4.24087	3.90619	4.27463	4.10772	4.16082	4.09428	3.86466	4.73719	4.23427	4.03345	4.19996	3.8873	4.204	3.60278	4.03334	4.18848	3.94976	3.66842	4.16468	3.73227	3.93351	3.85103	3.77618	4.03137	4.71029	4.11891	3.77759	4.14366	4.16181	4.61565	3.93863	3.94932	4.35113	3.88562	4.13721	3.92708	4.309	4.32314	3.92227
chr8	106168875	106198704	17505069	NM_178798 // Slc7a6 // solute carrier family 7 (cationic amino acid transporter, y+ sys	Slc7a6	NM_178798	NM_178798 // RefSeq // Mus musculus solute carrier family 7 (cationic amino acid transp		9.74575	9.9446	9.883	9.91418	9.53763	9.73916	9.72663	8.84134	9.26042	9.5489	9.80341	9.60863	9.63279	10.1169	9.35704	10.1161	10.1189	9.51485	9.78048	9.95086	9.28458	9.64572	9.74286	9.35305	9.85941	9.66201	10.1398	9.55231	10.0501	9.29533	9.64275	9.684	9.8607	9.73162	9.68786	9.82798	9.97132	9.92403	10.0538	9.67447	9.86824
chr8	104534700	104550343	17504454	NM_053070 // Car7 // carbonic anhydrase 7 // 8|8 D1 // 12354 /// ENSMUST00000056051 //	Car7	NM_053070	NM_053070 // RefSeq // Mus musculus carbonic anhydrase 7 (Car7), mRNA. // chr8 // 100 /		6.18823	5.88257	6.19997	5.81376	5.91822	6.34869	6.02867	6.43542	6.04401	6.17295	6.19911	6.33027	6.11211	6.242	6.13322	5.92535	6.23924	6.41682	5.85222	5.83893	6.13882	5.96253	5.92512	6.25451	6.03154	6.21426	6.01057	6.24059	6.11891	6.18357	5.79813	6.2122	6.24817	6.11992	5.98488	5.53873	6.05721	6.01175	6.17857	5.85057	6.10639
chr8	107069400	107096547	17512716	NM_009353 // Terf2 // telomeric repeat binding factor 2 // 8 D3|8 52.5 cM // 21750 ///	Terf2	NM_009353	NM_009353 // RefSeq // Mus musculus telomeric repeat binding factor 2 (Terf2), transcri		9.12599	9.53541	9.61576	9.32398	9.16525	8.86899	9.43529	9.00418	8.95579	8.78332	8.95008	9.51659	9.0393	9.58801	9.34361	9.59064	9.53455	9.17184	9.25683	9.44369	9.00764	9.50767	9.0592	9.08031	9.62634	9.61863	9.50167	9.27196	9.58369	9.02131	9.24775	9.49633	9.09967	9.5167	9.49193	9.4743	9.49325	9.48927	9.81129	9.52338	9.54583
chr8	95715913	95719010	17504350	NM_001035123 // Setd6 // SET domain containing 6 // 8 D1|8 // 66083 /// ENSMUST00000034	Setd6	NM_001035123	NM_001035123 // RefSeq // Mus musculus SET domain containing 6 (Setd6), mRNA. // chr8 /		8.93565	8.84109	8.7923	8.58184	8.64907	8.70214	8.99184	8.42268	8.87462	9.04909	8.9128	9.01117	8.75347	9.17332	8.87784	9.03642	8.78206	9.10047	8.86319	8.62625	8.55115	8.85524	8.9399	8.63071	8.93963	8.97503	8.77724	8.77922	9.2275	8.55897	8.63614	8.78997	8.85722	8.85027	8.94608	9.19005	8.87988	8.79286	9.44956	9.0563	8.55583
chr8	91621448	91629729	17511620	---		---	ENSMUST00000168442 // ENSEMBL // cdna:putative chromosome:NCBIM37:8:94145347:94153628:-		5.45252	5.5197	5.54527	5.26182	5.69741	5.61222	5.79105	5.66332	5.38225	5.33013	5.99454	5.57502	5.7269	5.42016	5.51932	5.20578	5.52787	5.47825	5.47258	5.35848	5.50241	5.71861	5.59374	5.27989	5.42242	5.43822	5.5923	5.3315	5.52133	5.71276	5.59873	5.44323	5.95997	5.46816	5.68758	5.44075	5.34656	5.58823	5.72878	5.7157	5.36752
chr8	104641807	104658587	17504472	---		---	ENSMUST00000067136 // ENSEMBL // cdna:known chromosome:NCBIM37:8:107176517:107182347:1		5.22357	4.99814	5.03801	5.98214	5.09096	5.29247	5.11617	5.24405	4.92764	5.51259	4.94111	5.27055	5.45911	5.07747	4.92776	5.39084	4.87804	5.07752	5.05037	4.87367	5.16065	5.25192	5.21579	5.30451	5.39877	5.06207	5.18659	5.18641	5.28382	5.35681	5.09261	5.11899	5.00093	4.88623	5.43726	5.08299	5.42383	5.31208	5.04565	5.29551	5.1156
chr8	84976909	84978748	17511259	NM_008416 // Junb // Jun-B oncogene // 8 C2-D1|8 38.6 cM // 16477 /// ENSMUST0000006492	Junb	NM_008416	NM_008416 // RefSeq // Mus musculus Jun-B oncogene (Junb), mRNA. // chr8 // 100 // 100		8.42784	8.59531	7.84143	8.47441	8.87016	8.62174	8.53931	8.57119	9.24987	8.7177	8.18642	8.18776	8.51665	7.93595	9.14663	7.7066	7.83345	8.28666	8.5471	8.43435	8.30205	8.1144	8.20626	8.81472	7.86168	8.91325	7.74235	8.47974	7.92889	8.61544	8.15501	8.46271	8.36908	8.54952	7.79913	8.15028	7.93615	8.3454	8.0254	8.08313	7.72397
chr8	95326136	95331950	17511996	NM_024467 // Zfp319 // zinc finger protein 319 // 8|8 D1 // 79233 /// ENSMUST0000005771	Zfp319	NM_024467	NM_024467 // RefSeq // Mus musculus zinc finger protein 319 (Zfp319), mRNA. // chr8 //		8.44201	8.3515	8.4056	8.33902	8.00075	8.40303	8.27956	7.96201	7.95439	7.79934	8.24253	8.41767	8.25455	8.21446	8.47121	8.55359	8.36078	8.3046	8.25846	8.4364	8.08289	8.24712	7.86579	7.97829	8.32023	8.36762	8.33159	7.88654	7.9163	7.92584	8.01047	8.23456	8.47596	8.25724	8.39265	8.41557	8.36161	8.46922	8.37277	8.30291	8.47755
chr8	105312340	105326278	17512381	NM_177449 // Lrrc29 // leucine rich repeat containing 29 // 8 D3|8 // 234684 /// ENSMUS	Lrrc29	NM_177449	NM_177449 // RefSeq // Mus musculus leucine rich repeat containing 29 (Lrrc29), mRNA. /		8.04393	8.0472	8.07444	7.70718	8.02702	7.91003	8.06601	8.21449	8.17449	7.93709	8.09681	8.06832	8.09226	8.07346	8.05248	7.97301	8.11592	8.03437	7.88185	7.48148	7.765	8.11014	8.07999	8.2715	7.81507	8.03789	7.98735	8.0013	7.902	8.15118	8.00996	8.11369	8.04285	7.66687	7.84545	7.97899	8.0945	8.1884	7.88345	8.01929	7.78653
chr8	88137855	88172027	17503572	ENSMUST00000034079 // Heatr3 // HEAT repeat containing 3 // 8 C3|8 // 234549 /// NM_172	Heatr3	ENSMUST00000034079	ENSMUST00000034079 // ENSEMBL // cdna:known chromosome:NCBIM37:8:90661754:90695926:1 ge		7.87628	8.07417	8.22575	7.85311	7.91277	8.08345	8.43579	7.8693	7.86464	7.98494	8.19496	7.86817	7.82836	8.03304	7.84574	8.18087	8.03783	7.87949	8.11549	8.12094	8.03929	8.09869	7.95107	8.05668	8.4203	8.50313	8.22191	7.94166	8.23268	7.73305	8.00221	7.82989	8.06172	7.96794	8.13878	8.14795	8.11353	8.05032	8.21481	8.15324	8.06513
chr8	94152607	94154148	17503932	NM_013603 // Mt3 // metallothionein 3 // 8 C5|8 45.0 cM // 17751 /// ENSMUST00000034211	Mt3	NM_013603	NM_013603 // RefSeq // Mus musculus metallothionein 3 (Mt3), mRNA. // chr8 // 100 // 10		6.18002	6.03238	6.1532	5.86318	6.42601	6.48143	6.24653	7.79535	5.81249	6.30245	5.89997	6.83635	6.28513	6.54604	6.36998	6.40439	6.40807	7.14399	6.29679	5.77757	5.74281	6.42182	5.94721	5.75982	6.14404	6.25143	6.23938	5.89402	6.15288	5.94038	6.24517	6.34559	6.13484	6.38204	6.20398	6.16133	6.24399	6.24517	6.09856	5.99377	5.8835
chr8	85230497	85231435	17503429	NM_146859 // Olfr371 // olfactory receptor 371 // 8 C3|8 // 258858 /// ENSMUST000000708	Olfr371	NM_146859	NM_146859 // RefSeq // Mus musculus olfactory receptor 371 (Olfr371), mRNA. // chr8 //		4.72925	4.88535	4.89375	4.77715	5.1358	5.14196	4.79214	5.05172	4.68079	4.61052	5.20981	5.0126	4.86371	4.87981	5.10487	4.63614	4.95469	4.90852	4.825	4.83523	4.52187	5.24151	5.04544	5.07541	4.5139	4.56505	4.56948	4.68464	4.89719	4.76624	4.8642	5.21931	4.76357	4.80748	4.77757	4.84595	5.05601	4.8639	5.01727	4.71687	4.72657
chr8	95055103	95078141	17504222	NM_001042715 // Ccdc135 // coiled-coil domain containing 135 // 8 D1|8 // 330830 /// EN	Ccdc135	NM_001042715	NM_001042715 // RefSeq // Mus musculus coiled-coil domain containing 135 (Ccdc135), mRN		5.11536	5.05917	5.04935	5.51245	5.00025	5.19348	5.24495	5.03061	5.02948	4.94654	4.91531	5.17677	5.18827	4.98465	5.28479	5.26543	4.99982	5.15969	4.91938	4.91056	5.07483	4.97819	5.01619	4.88913	4.96634	4.86529	4.7095	4.90933	5.16587	5.02908	5.13767	4.89404	5.2614	5.06942	5.05753	4.94649	4.98905	4.96234	4.80825	5.01787	4.97292
chr8	88331039	88362194	17511509	ENSMUST00000034085 // Brd7 // bromodomain containing 7 // 8|8 C4 // 26992 /// NM_012047	Brd7	ENSMUST00000034085	ENSMUST00000034085 // ENSEMBL // cdna:known chromosome:NCBIM37:8:90854958:90886093:-1 g		8.95432	9.20396	9.12373	8.72026	8.9887	8.8951	9.2472	8.67504	8.81724	8.57959	8.907	9.15512	8.6655	9.12689	9.29684	9.21406	9.14976	9.19761	9.03879	9.12697	8.84693	9.1805	8.8802	8.84643	9.21507	9.13003	9.44179	9.15241	9.17221	8.8207	9.16403	9.00034	9.09965	9.06732	9.20316	9.55219	9.47923	9.15371	9.3461	9.3127	9.16646
chr8	94214597	94315066	17503948	NM_172410 // Nup93 // nucleoporin 93 // 8 C5|8 // 71805 /// ENSMUST00000109547 // Nup93	Nup93	NM_172410	NM_172410 // RefSeq // Mus musculus nucleoporin 93 (Nup93), mRNA. // chr8 // 100 // 100		9.51034	9.33063	9.55222	9.40113	9.19425	9.44786	9.34701	8.30143	8.91443	9.08054	9.41957	9.62772	9.44832	9.92424	9.49277	9.36772	9.72593	9.63911	9.41809	9.3009	8.58475	9.64076	9.18697	9.1071	9.25908	9.08453	9.2298	9.06343	9.43635	8.84155	9.27379	8.85287	9.23889	9.44973	9.34254	9.67704	9.15285	9.34578	9.66363	9.38696	8.97657
chr8	107084507	107085388	17548701	XR_106168 // A930006D01Rik // RIKEN cDNA A930006D01 gene // 8|8 // 68163 /// XR_106168	A930006D01Rik	XR_106168	GENSCAN00000005569 // ENSEMBL // cdna:genscan chromosome:NCBIM37:8:109594307:109609288:		9.91177	9.70682	9.83502	9.61738	9.88972	9.39474	9.5678	9.61386	9.958	9.59046	9.7107	9.26203	9.71079	9.43229	9.48952	9.50188	10.0581	9.25632	9.72328	9.5803	9.7623	9.62439	9.59836	9.64472	9.16269	9.66061	9.40164	9.51196	9.81459	9.55377	9.23435	9.14067	9.83974	9.47271	9.27866	9.51714	9.14607	9.77012	10.0016	9.71654	9.05614
chr8	96512340	96513531	17504372	---		---	ENSMUST00000065508 // ENSEMBL // cdna:known chromosome:NCBIM37:8:99036240:99037431:1 ge		3.84667	3.98386	3.68661	4.42304	3.74486	4.08418	3.8212	3.5243	3.72894	4.30168	4.06545	3.63925	3.56281	3.52178	4.11173	4.5696	3.56515	3.67853	3.9468	3.73579	3.70877	3.59743	3.71321	3.08366	3.99079	3.53234	3.72708	3.93032	4.07369	3.265	4.0562	4.2069	4.05448	3.78059	3.05711	4.69181	4.00384	3.69042	3.56295	3.57162	4.20245
chr8	102523894	102523956	17504391	---		---	ENSMUST00000157971 // ENSEMBL // ncrna:snRNA chromosome:NCBIM37:8:105047794:105047856:1		3.94591	3.85854	4.08319	5.59331	4.12045	3.91674	4.53624	4.17919	4.36573	3.98983	4.34225	4.26081	4.19358	3.96981	4.01355	4.11683	4.07206	4.09422	3.8086	3.86545	4.04207	4.08264	4.25785	4.28618	4.07131	4.08492	4.0937	4.05082	3.89241	4.53876	4.0974	4.45249	4.18012	4.24102	4.08308	3.74031	4.30204	4.17306	3.82946	4.01866	4.05403
chr8	99416642	99733438	17504380	---		---	ENSMUST00000153366 // ENSEMBL // cdna:known chromosome:NCBIM37:8:101940574:102257338:1		3.92851	3.52034	3.98687	3.38998	3.84946	3.4425	4.45297	3.43961	3.10738	3.85703	3.80432	3.34644	3.41467	3.19891	4.10097	3.6283	3.4228	3.19881	5.15689	3.4851	3.28839	3.50442	3.42387	3.66208	3.32338	3.38732	3.16183	4.39107	3.71526	3.26839	4.7618	3.72311	3.56643	3.49333	4.62061	5.96152	5.18394	3.58663	3.31189	3.70553	3.20866
chr8	105708303	105710168	17504928	BC125412 // 4933405L10Rik // RIKEN cDNA 4933405L10 gene // 8 D2|8 // 71046 /// ENSMUST0	4933405L10Rik	BC125412	BC125412 // GenBank // Mus musculus RIKEN cDNA 4933405L10 gene, mRNA (cDNA clone MGC:15		4.3849	4.83824	4.82515	4.53942	4.75802	4.8701	4.61467	5.01735	4.55621	4.71806	4.87111	4.73103	5.19859	4.8245	4.71547	4.59112	4.77484	4.77446	4.59581	4.71553	4.80287	4.86784	4.64201	4.53139	4.84924	4.75946	4.83591	4.49445	4.80035	4.93987	4.78477	5.01417	4.91143	4.38648	4.68158	4.67216	4.86613	4.77981	4.66111	4.87916	4.66863
chr8	105373274	105382862	17504780	NM_001081333 // Plekhg4 // pleckstrin homology domain containing, family G (with RhoGef	Plekhg4	NM_001081333	NM_001081333 // RefSeq // Mus musculus pleckstrin homology domain containing, family G		6.27294	6.59551	6.0572	6.41829	6.40324	6.13225	6.14978	5.85913	5.77325	6.51116	6.17114	6.28457	6.10055	6.40396	6.83978	6.14688	6.44542	7.67355	6.40104	6.30828	5.64479	6.66875	5.93742	5.46843	6.13598	6.56625	6.62408	5.93828	6.15003	5.4906	6.3384	6.47109	6.44851	6.08455	6.41076	6.68547	6.67033	6.484	6.49744	6.46947	5.96822
chr8	85112012	85112068	17511316	---		---	ENSMUST00000158588 // ENSEMBL // ncrna:miRNA chromosome:NCBIM37:8:87635911:87635967:-1		12.6738	12.1023	12.6003	12.7681	12.7307	12.881	11.8944	12.3487	12.2696	12.3424	12.9514	12.5813	12.9725	11.554	13.1436	12.4708	12.7404	12.5424	12.8744	12.6617	12.4112	12.6597	12.2927	12.4539	11.4199	12.5201	12.2404	12.4449	11.2306	12.6001	11.9995	10.5877	12.6869	11.6858	12.4077	12.5908	11.6216	12.8851	12.5778	11.837	12.2911
chr8	94745590	94751699	17504122	ENSMUST00000034231 // Ccl22 // chemokine (C-C motif) ligand 22 // 8 C5|8 // 20299 /// N	Ccl22	ENSMUST00000034231	ENSMUST00000034231 // ENSEMBL // cdna:known chromosome:NCBIM37:8:97269490:97275599:1 ge		4.55289	4.62808	4.58358	4.6617	4.88634	4.60047	4.49089	5.34187	4.96889	4.65912	4.88088	4.39873	4.3692	4.4267	4.64076	4.81402	4.44229	4.94024	4.67502	4.2943	5.01561	4.35413	5.1346	5.06801	4.42012	4.70883	4.50192	4.67078	4.31854	4.64076	4.64806	4.72327	4.70584	4.99401	4.7944	4.29074	4.7532	4.43289	4.47304	4.80108	4.47393
chr8	89186943	89187560	17511546	---		---	ENSMUST00000093326 // ENSEMBL // cdna:known chromosome:NCBIM37:8:91710842:91711459:-1 g		4.01293	4.16966	4.41082	3.83038	3.94138	4.04034	3.92514	3.72409	4.53983	4.04073	3.85032	4.22109	4.07669	3.93949	3.77459	4.67795	4.58729	3.3985	4.04182	3.70406	3.6649	3.87718	3.97236	3.77213	3.94685	4.17094	4.19782	3.87148	3.81	4.6758	3.76617	3.42814	4.16612	3.67254	3.66823	3.95574	3.53213	4.06959	3.90324	3.93631	4.01276
chr8	105048599	105058414	17504601	NM_198672 // Ces3a // carboxylesterase 3A // 8 D3|8 // 382053 /// NM_001164681 // Ces3a	Ces3a	NM_198672	NM_198672 // RefSeq // Mus musculus carboxylesterase 3A (Ces3a), transcript variant 1,		3.48578	2.90933	3.05599	3.41883	3.05217	3.30198	3.59054	3.75909	3.50581	3.10796	3.18523	3.45101	3.53526	3.40815	3.7435	3.18348	3.3835	3.62122	3.49911	3.56119	3.42253	3.60338	3.50265	3.28288	3.3058	3.22315	3.55622	3.80589	3.30415	3.22315	3.48333	3.27502	3.54012	3.18947	3.89867	3.15689	3.55453	3.35512	3.32514	3.5787	3.44142
chr8	102732390	102732484	17512169	---		---	ENSMUST00000104813 // ENSEMBL // ncrna:miRNA chromosome:NCBIM37:8:105256290:105256384:-		4.55686	3.56336	4.21387	4.58521	6.88299	4.5798	5.24245	4.48777	4.37928	5.63388	5.22347	5.16374	5.19282	4.80516	4.39867	4.34612	4.90818	4.454	5.0182	5.79223	4.79738	6.11609	5.61336	5.5016	5.3639	5.14209	6.39587	5.12799	6.05074	3.94565	5.66785	4.98824	4.48689	4.79143	4.60514	5.0621	6.22004	4.50974	5.13465	5.91611	4.15326
chr8	93020214	93048192	17511643	NM_001013764 // Ces1a // carboxylesterase 1A // 8 C5|8 // 244595 /// ENSMUST00000095211	Ces1a	NM_001013764	NM_001013764 // RefSeq // Mus musculus carboxylesterase 1A (Ces1a), mRNA. // chr8 // 10		5.08393	4.91109	4.94546	4.49518	5.11476	4.93294	5.17847	5.11096	4.88058	4.61692	5.42639	5.34605	4.71078	5.17303	5.58998	4.84046	5.06762	5.04974	5.01917	5.29755	5.74645	4.94964	5.22023	5.10638	5.08471	5.18474	5.24234	4.84123	4.74477	5.33981	5.13778	4.88292	4.61281	4.80945	5.25151	4.83788	5.72132	5.09076	5.17899	5.15434	4.69914
chr8	106573006	106573350	17512675	---		---	ENSMUST00000073722 // ENSEMBL // cdna:known chromosome:NCBIM37:8:109096906:109097250:-1		10.7608	10.406	10.0427	10.4464	10.5954	10.2993	10.2214	10.6468	10.7068	10.5039	10.3869	10.1036	10.344	10.2192	10.4713	10.3824	10.3502	10.3324	10.6256	10.6989	10.8139	10.2653	10.7981	10.7898	10.1589	10.3663	10.4227	10.6053	10.5248	10.3908	10.2233	10.274	10.4726	9.89153	10.5374	10.1611	10.115	10.3708	10.6111	10.5762	9.85714
chr8	105636538	105682922	17504861	NM_181322 // Ctcf // CCCTC-binding factor // 8 D3|8 // 13018 /// ENSMUST00000005841 //	Ctcf	NM_181322	NM_181322 // RefSeq // Mus musculus CCCTC-binding factor (Ctcf), mRNA. // chr8 // 100 /		9.73709	9.58559	9.7043	9.7222	9.46238	9.55372	9.82969	8.99085	9.32356	9.62782	9.74576	9.72426	9.6679	9.82447	9.69862	9.81114	9.67898	9.5301	9.70273	9.7363	9.49068	9.74756	9.52888	9.67853	9.96321	9.73465	10.0553	9.40883	9.96382	9.38682	9.83533	9.58267	9.55823	9.74918	9.67562	9.95827	9.91732	9.71474	9.85847	9.69005	9.76929
chr8	91800415	91807539	17503800	NM_008393 // Irx3 // Iroquois related homeobox 3 (Drosophila) // 8 C5|8 42.1 cM // 1637	Irx3	NM_008393	NM_008393 // RefSeq // Mus musculus Iroquois related homeobox 3 (Drosophila) (Irx3), tr		4.94353	4.52847	4.69899	4.88342	4.37758	4.90986	4.78893	4.95178	4.75296	4.68205	4.79899	4.48162	4.65346	4.61467	4.95399	4.78846	4.55215	4.81497	4.68023	4.45784	4.92453	4.754	4.76756	4.75402	4.83113	4.86236	4.54775	4.65435	4.87425	4.70076	4.6032	4.35131	4.86608	4.65819	4.75969	4.82017	4.44458	4.41817	4.43047	4.79719	4.25346
chr8	105225145	105253053	17504661	ENSMUST00000034361 // D230025D16Rik // RIKEN cDNA D230025D16 gene // 8 D3|8 // 234678 /	D230025D16Rik	ENSMUST00000034361	ENSMUST00000034361 // ENSEMBL // cdna:known chromosome:NCBIM37:8:107749045:107776953:1		8.93787	9.28096	9.16092	9.09888	8.83538	9.08148	9.13113	9.05302	9.07276	8.97503	9.13623	9.09886	8.90569	9.01874	8.68851	9.3138	9.31367	8.75468	9.12649	9.10956	9.2197	9.23842	9.12995	9.01219	9.21585	9.20912	9.17221	8.86021	9.13171	9.05802	8.91578	9.11656	8.88729	9.02899	9.00241	9.07617	9.12483	9.34245	9.15478	9.21553	9.25543
chr8	90828835	91054508	17503708	NM_177224 // Chd9 // chromodomain helicase DNA binding protein 9 // 8 C5|8 // 109151 //	Chd9	NM_177224	NM_177224 // RefSeq // Mus musculus chromodomain helicase DNA binding protein 9 (Chd9),		8.99455	9.51782	9.5194	9.29317	9.25537	9.44106	9.44498	9.50816	9.4337	9.00935	9.55241	9.66152	9.53895	9.90614	9.81432	9.35273	9.69943	9.58091	9.19561	9.48428	9.62319	9.75671	9.65088	9.49871	9.84663	9.70554	9.38525	9.55519	9.59006	9.83651	9.18985	9.71784	9.13003	9.51455	9.61751	9.47703	9.55855	9.48487	9.34769	9.26851	9.88012
chr8	107056877	107060931	17505239	NR_028367 // Nip7 // nuclear import 7 homolog (S. cerevisiae) // 8|8 D2 // 66164 /// NM	Nip7	NR_028367	NR_028367 // RefSeq // Mus musculus nuclear import 7 homolog (S. cerevisiae) (Nip7), tr		8.15514	8.22625	8.27163	8.29267	8.18004	7.94563	8.20528	8.07935	7.89554	8.14536	8.14819	8.12955	8.28667	8.17301	8.31723	8.37984	8.22516	8.02796	8.34598	8.09373	7.88744	8.01525	8.13514	7.98327	8.04428	8.17651	8.43995	7.90174	8.27522	7.43897	8.13286	8.30355	8.37127	8.07273	8.12978	8.26851	8.09601	8.33295	8.45735	8.4547	7.90213
chr8	102864779	102865877	17512171	NM_007475 // Rplp0 // ribosomal protein, large, P0 // 5 F|5 // 11837 /// ENSMUST0000008	Rplp0	NM_007475	NM_007475 // RefSeq // Mus musculus ribosomal protein, large, P0 (Rplp0), mRNA. // chr8		9.85422	9.7372	9.47335	9.94208	9.81346	9.52917	9.66956	9.82631	9.97015	10.0483	9.52369	9.24266	9.63705	9.06589	9.97363	9.61628	9.5111	8.98825	9.83287	9.80154	9.61427	9.19267	9.96552	9.80527	9.52438	9.86975	9.73352	9.84944	9.90519	9.92473	9.5622	9.16183	9.95254	9.11091	9.34634	9.65634	9.29509	9.66996	10.1053	9.6062	8.78901
chr8	96318487	96318618	17512117	---		---	ENSMUST00000104084 // ENSEMBL // ncrna:snoRNA chromosome:NCBIM37:8:98842387:98842518:-1		5.32183	5.85634	5.34722	5.36083	5.17917	5.63358	5.2933	5.58627	5.10179	5.55387	5.81428	5.10464	5.32211	5.31352	5.68231	5.05526	5.41676	5.4186	5.14543	5.31261	5.35729	5.23866	5.01543	4.87815	4.99376	5.34703	5.52774	5.0976	5.26907	5.32989	5.32531	5.45303	5.31937	4.7286	5.38987	5.52207	5.46395	5.19904	4.93486	5.26896	4.69307
chr8	104601913	104624396	17512299	NM_007663 // Cdh16 // cadherin 16 // 8 D3|8 50.0 cM // 12556 /// NM_001252627 // Cdh16	Cdh16	NM_007663	NM_007663 // RefSeq // Mus musculus cadherin 16 (Cdh16), transcript variant 1, mRNA. //		5.90226	5.21124	5.26451	5.73323	5.34203	5.59662	5.48462	6.00347	5.35706	5.41021	5.59062	5.4134	5.31374	5.46868	5.50656	5.14539	5.27949	5.24428	5.38846	5.42217	5.48574	5.34229	5.83184	5.26781	5.21635	5.31035	5.295	5.64242	5.26005	5.35056	5.40488	5.28739	5.27587	5.28701	5.4606	5.29794	5.63945	5.46059	5.08402	5.53819	5.27572
chr8	94405108	94406386	17504019	---		---	ENSMUST00000098494 // ENSEMBL // cdna:known chromosome:NCBIM37:8:96929008:96930286:1 ge		5.66017	5.86227	7.38618	5.9841	5.5687	5.20814	5.92575	6.11716	7.07866	5.83899	5.05111	6.52304	6.39108	6.51896	5.86409	4.37483	6.9627	5.44587	5.93192	5.8892	6.27172	6.02497	3.7377	6.08187	5.99042	6.48008	7.43275	6.66829	6.80014	6.29185	6.44571	5.70602	6.9826	6.82481	6.26392	6.83054	6.01622	7.24768	6.72901	5.13373	6.47657
chr8	105170674	105217989	17504649	NM_022309 // Cbfb // core binding factor beta // 8 D3|8 51.0 cM // 12400 /// NM_0011614	Cbfb	NM_022309	NM_022309 // RefSeq // Mus musculus core binding factor beta (Cbfb), transcript variant		9.47344	9.50406	9.74665	9.58241	9.5532	9.56826	9.67778	9.10451	9.62305	9.39672	9.7643	9.70958	9.47225	9.79134	9.47874	9.62309	9.71722	9.487	9.58469	9.69901	9.68983	9.81503	9.26048	9.78596	9.7931	9.50016	9.71735	9.44974	9.65421	9.44042	9.57131	9.73491	9.54836	9.56112	9.78204	9.73579	9.71241	9.30025	9.6387	9.45347	9.64102
chr8	103603799	103680382	17504393	NR_045730 // 4933400L20Rik // RIKEN cDNA 4933400L20 gene // 8|8 // 71058	4933400L20Rik	NR_045730	NR_045730 // RefSeq // Mus musculus RIKEN cDNA 4933400L20 gene (4933400L20Rik), non-cod		4.08221	4.19766	4.06079	4.65634	4.24823	4.34952	4.33198	4.36099	4.25848	4.21046	4.34597	4.2925	3.98047	4.09256	4.00731	4.16784	4.13942	4.29395	4.1101	4.19329	4.25552	4.13191	4.31782	4.34275	4.08437	4.30491	4.3431	4.25349	4.10197	3.92248	4.31873	4.36183	4.14439	4.13414	4.34607	4.43137	4.39911	4.2416	3.96588	4.11367	4.06579
chr8	86745699	86747060	17503528	NR_027829 // Gm10638 // predicted gene 10638 // 8 C3|8 // 666945	Gm10638	NR_027829	NR_027829 // RefSeq // Mus musculus predicted gene 10638 (Gm10638), non-coding RNA. //		6.24	6.36579	6.5667	6.705	6.30067	6.39399	6.44078	6.1207	6.29155	6.07664	6.36639	6.40237	5.89197	6.12558	6.35015	6.29922	6.2247	5.92287	6.22672	6.11581	6.16948	6.63383	6.34528	6.13587	5.95831	6.37413	6.38485	6.32342	6.09879	6.32095	6.43127	6.26145	6.20748	6.35863	6.14744	6.43132	6.6328	6.35346	6.29944	5.92423	6.4853
chr8	102632995	102785111	17512153	NM_009866 // Cdh11 // cadherin 11 // 8 D2|8 46.5 cM // 12552 /// ENSMUST00000075190 //	Cdh11	NM_009866	NM_009866 // RefSeq // Mus musculus cadherin 11 (Cdh11), mRNA. // chr8 // 100 // 100 //		8.48696	9.02698	8.48945	9.2775	10.8972	9.26635	9.87333	8.66359	9.21889	10.1142	9.30949	10.6249	9.38447	9.4576	9.79692	9.23475	9.52157	9.00977	10.0563	10.8451	9.26226	10.2032	10.3618	10.7516	9.99084	9.3419	10.806	9.41948	10.2883	8.07459	9.84332	10.212	9.00284	9.37222	9.39959	9.85351	10.0851	8.46284	9.26976	10.7272	8.89198
[truncated: 88 more columns]
