# Supplementary material for: A Systems Genetics Approach Identifies CXCL14, ITGAX, and LPCAT2 as Novel Aggressive Prostate Cancer Susceptibility Genes
Source: PLoS Genet. 2014 Nov 20;10(11):e1004809. doi: 10.1371/journal.pgen.1004809 (PMC4238980; doi:10.1371/journal.pgen.1004809)
Supplement: Table S15 — Statistically significant aggressive disease-associated haplotypes for QTL candidate genes in the CGEMS prostate cancer cohort. (XLSX) [file pgen.1004809.s020.xlsx]

## Sheet: Sheet1
Candidate Gene	Chr.	Haplotype	Block Distance (bp)	SNPs Defining Haplotype	PLCO Variable	Description	t stat	P value	FDR
MOB3B	9p21.2	AAGAACCAGGC	0	rs2225389, rs1161680, rs2120718,	pros_stage_m	Distant Metastasis	6.57271	7.29e-11	4.69768e-07
				rs2589054, rs10812596, rs1058326,
				rs944404, rs765709, rs1316679,
				rs4406503, rs10511817
		AGG	69664	rs810174, rs2889829,	pros_gleason	Best Gleason Score Available	-4.42561	1.05e-05	0.022554
				rs3913107
ASXL1	20q11.21	CGCGACC	24172	rs6058962, rs1936307,	pros_stage_m	Distant Metastasis	4.78828	1.89e-06	0.00608958
				rs6057677, rs1891776,
				rs11167188, rs6087433, rs1891774
HIST1H1A	6p21.3	TCTGGAGGGG	34857	rs6456703, rs2070642, rs1324087,	pros_gleason	Best Gleason Score Available	-4.5413	6.14e-06	0.0158265
				rs9393672, rs3887266, rs1165148,
				rs942379, rs1165165,
				rs1165162, rs13198474
